# Supplementary material for: Identifying potential therapeutic targets in lung adenocarcinoma: a multi-omics approach integrating bulk and single-cell RNA sequencing with Mendelian randomization
Source: Front Pharmacol. 2024 Jul 18;15:1433147. doi: 10.3389/fphar.2024.1433147 (PMC11291359; doi:10.3389/fphar.2024.1433147)
Supplement: Supplementary file 1 [file Table2.XLSX]

## Sheet: Sheet1
Table S2. F-statistics and R-squared values for the genetic instruments used in the Mendelian randomization analysis.
Phenotype	Beta	Se	P	N	SNP	Effect_allele	Other_allele	MAF	R2	F
AADAC	-0.339198	0.0408451	1.00243e-16	15201	rs1850946	A	C	0.350917	0.0524133	840.693
AANAT	-0.510554	0.0441948	7.18253e-31	15201	rs4789302	C	T	0.330275	0.115315	1981.13
AATK	0.323851	0.0334447	3.55489e-22	15201	rs7216694	C	T	0.240826	0.03835	606.126
ABCC13	0.535939	0.0569502	4.93029e-21	15201	rs2822520	G	A	0.151376	0.073796	1210.99
ABCC3	-0.408635	0.0379895	5.52132e-27	15201	rs10153257	A	G	0.422018	0.0814604	1347.92
ABHD11	-0.176427	0.0284901	5.91902e-10	15201	rs10278588	A	C	0.478211	0.0155337	239.822
AC003090.1	0.654664	0.0542077	1.398e-33	15201	rs4722531	C	T	0.236239	0.154659	2780.73
AC003973.3	-0.298582	0.0418362	9.54389e-13	15201	rs35998933	T	C	0.363532	0.041255	654.016
AC003973.3	-0.333731	0.0512728	7.56886e-11	15201	rs4381717	A	G	0.241972	0.0408577	647.449
AC004540.5	-0.513015	0.0319989	7.60532e-58	15201	rs976347	G	T	0.375	0.123368	2138.94
AC005062.2	0.348618	0.0594922	4.63162e-09	15201	rs17454555	C	T	0.391055	0.0578823	933.803
AC005336.4	-0.526093	0.0460292	2.9765e-30	15201	rs12985091	A	G	0.490826	0.13834	2440.21
AC006129.1	-0.868572	0.147875	4.26198e-09	15201	rs118014257	C	T	0.0321101	0.0468931	747.795
AC006277.3	0.272829	0.0455538	2.10927e-09	15201	rs8103909	G	A	0.400229	0.0357359	563.28
AC007319.1	0.401733	0.0547023	2.07323e-13	15201	rs35935664	C	A	0.251147	0.0607057	982.297
AC007743.1	0.244254	0.0379982	1.29259e-10	15201	rs6545559	C	T	0.300459	0.0250791	390.983
AC007773.2	-0.42038	0.060916	5.16456e-12	15201	rs4805754	G	A	0.159404	0.0473588	755.59
AC008268.1	-0.41961	0.0298837	8.69356e-45	15201	rs11677429	T	C	0.372706	0.0823302	1363.6
AC008746.12	-0.497337	0.0343641	1.80584e-47	15201	rs3745424	T	C	0.322248	0.108042	1841.04
AC009005.2	-0.99235	0.0671176	1.82399e-49	15201	rs12608452	C	T	0.130734	0.223821	4382.83
AC017060.1	-0.334093	0.0501745	2.76408e-11	15201	rs62444754	T	C	0.105505	0.0210676	327.098
AC017074.2	0.463732	0.0716474	9.64462e-11	15201	rs62168821	C	T	0.209862	0.0713183	1167.21
AC024937.6	0.423888	0.0633019	2.13775e-11	15201	rs6793240	C	A	0.145642	0.0447156	711.445
AC058791.1	-0.249596	0.0433331	8.41445e-09	15201	rs62473519	T	C	0.131881	0.0142648	219.949
AC073052.1	0.356303	0.0477842	8.88495e-14	15201	rs34705085	G	A	0.119266	0.0266705	416.472
AC091729.9	-0.80759	0.0258104	6.51933e-215	15201	rs2960830	C	T	0.365826	0.302618	6595.37
AC114730.3	0.784604	0.072905	5.20255e-27	15201	rs2293764	T	C	0.137615	0.146116	2600.84
AC124789.1	0.517068	0.053629	5.33631e-22	15201	rs78107101	C	T	0.200688	0.0857755	1426.02
AC136289.1	0.516527	0.0701774	1.83492e-13	15201	rs73120888	T	C	0.0676605	0.0336609	529.433
AC141586.5	-0.991513	0.121594	3.51231e-16	15201	rs146824594	T	A	0.043578	0.081949	1356.73
AC141586.5	1.43441	0.229912	4.40511e-10	15201	rs148624502	A	G	0.0126147	0.0512555	821.119
AC159540.1	-0.774848	0.0445456	9.08314e-68	15201	rs11676277	G	T	0.330275	0.265604	5496.93
ACOT11	-0.267002	0.0400204	2.52948e-11	15201	rs299874	T	C	0.25	0.0267338	417.488
ACP6	0.465699	0.0352814	8.82475e-40	15201	rs12045115	C	T	0.413991	0.105229	1787.47
ACSM5	-1.05484	0.122921	9.36874e-18	15201	rs111707835	T	C	0.0206422	0.0449884	715.99
ADAM11	-0.380608	0.0469769	5.4052e-16	15201	rs7224423	T	G	0.161697	0.0392725	621.303
ADAMTS7P3	-0.300936	0.0271661	1.6108e-28	15201	rs11631954	T	C	0.355505	0.0414996	658.061
ADH1C	0.359048	0.0454833	2.92506e-15	15201	rs3762896	T	C	0.256881	0.0492182	786.791
ADH4	-0.525187	0.0772326	1.04569e-11	15201	rs1800761	C	T	0.198395	0.0877302	1461.64
ADPRH	-0.809629	0.0710464	4.38892e-30	15201	rs138015439	A	C	0.0470183	0.0587427	948.55
ADSSL1	-0.190382	0.0310819	9.05854e-10	15201	rs7142772	G	T	0.469037	0.0180532	279.435
AGPAT4	0.272548	0.0397689	7.21681e-12	15201	rs6902571	T	C	0.197248	0.0235239	366.154
AGT	0.652571	0.0633973	7.54979e-25	15201	rs5050	G	T	0.183486	0.1276	2223.06
AHNAK2	0.241982	0.0354573	8.81687e-12	15201	rs736066	G	A	0.31422	0.0252357	393.487
AIM2	-0.585518	0.0897683	6.91232e-11	15201	rs143891965	A	C	0.0573394	0.0370612	584.972
AK4	-0.360974	0.0621525	6.32704e-09	15201	rs12406857	T	C	0.059633	0.0146139	225.411
AL133243.1	0.197942	0.0346012	1.06106e-08	15201	rs2568464	C	T	0.423165	0.0191279	296.394
ALDH2	-0.278774	0.0357308	6.09026e-15	15201	rs10774637	T	C	0.174312	0.0223706	347.791
ALG1L	-0.567401	0.0481381	4.55791e-32	15201	rs12636296	T	G	0.272936	0.127774	2226.54
ALG1L2	-0.454958	0.0659782	5.36452e-12	15201	rs10934906	C	T	0.318807	0.0899023	1501.4
ALOX12P2	-0.66196	0.117893	1.96651e-08	15201	rs116464332	A	G	0.037844	0.0319107	500.998
ALS2CR12	-0.299373	0.0323193	1.98806e-20	15201	rs6735641	C	T	0.377294	0.0421132	668.219
AMH	0.984503	0.0567965	2.61161e-67	15201	rs4807216	T	C	0.130734	0.220295	4294.28
AMIGO1	0.391833	0.0270822	1.92204e-47	15201	rs2570972	G	A	0.498853	0.0767661	1263.78
ANGPTL1	0.159296	0.027591	7.76523e-09	15201	rs35810656	G	A	0.332569	0.0112649	173.166
ANKRD34B	-0.424425	0.0495178	1.02448e-17	15201	rs1650706	C	T	0.247685	0.0671323	1093.77
ANKRD36	0.268871	0.0283474	2.42719e-21	15201	rs2138132	G	T	0.219037	0.0247324	385.44
ANO7	0.778952	0.0742994	1.02365e-25	15201	rs111770284	T	C	0.141055	0.14703	2619.91
AOC1	-0.306602	0.0511777	2.08645e-09	15201	rs1985881	C	T	0.361239	0.0433823	689.27
AP001469.9	-0.484586	0.0687099	1.75558e-12	15201	rs2839187	A	G	0.144495	0.058056	936.779
AP3B2	0.767569	0.0418703	4.59151e-75	15201	rs28864981	T	C	0.212156	0.196952	3727.64
APLP1	0.796535	0.109137	2.91021e-13	15201	rs437168	A	G	0.037844	0.0462043	736.278
APOBEC3A	-0.60491	0.0588976	9.56703e-25	15201	rs12628403	C	A	0.0837156	0.0561369	903.97
APOBEC3B	0.575438	0.047982	3.8763e-33	15201	rs4365560	C	T	0.25	0.124173	2154.89
APOC1	0.218012	0.0326026	2.27868e-11	15201	rs5167	G	T	0.362385	0.0219644	341.334
APOL4	-0.956686	0.0886917	3.98051e-27	15201	rs9610445	C	A	0.0894495	0.149091	2663.07
AQP4-AS1	-0.302008	0.0388362	7.45845e-15	15201	rs180147	G	A	0.450688	0.0451608	718.864
AQP5	-0.455301	0.0563042	6.14298e-16	15201	rs3759129	C	A	0.183486	0.0621146	1006.6
ARHGAP11A	-0.300933	0.0377496	1.56355e-15	15201	rs55654632	G	T	0.212156	0.0302737	474.494
ARHGAP33	-0.198997	0.0249974	1.71058e-15	15201	rs231221	G	A	0.356651	0.0181724	281.315
ARHGAP40	-0.3917	0.0562732	3.38623e-12	15201	rs6070764	A	G	0.247706	0.0571823	921.825
ARHGAP44	0.297111	0.0499256	2.66387e-09	15201	rs57413351	T	C	0.0619266	0.0102561	157.498
ARHGEF10	0.21611	0.0370207	5.29756e-09	15201	rs13280012	G	A	0.288991	0.0191928	297.42
ARHGEF19	-0.481934	0.0271975	2.95009e-70	15201	rs221035	A	G	0.268349	0.091203	1525.31
ARHGEF37	-0.24986	0.0312453	1.27775e-15	15201	rs6867171	T	G	0.491972	0.031207	489.593
ASCL5	-0.722449	0.0479871	3.19776e-51	15201	rs3738263	G	A	0.388761	0.248049	5013.76
ASNS	0.384183	0.0494419	7.82429e-15	15201	rs34055050	T	C	0.186927	0.044865	713.934
ATAD3B	-1.73364	0.0886329	3.40545e-85	15201	rs144526264	A	G	0.0172018	0.101622	1719.26
ATIC	0.200219	0.0225485	6.71724e-19	15201	rs28366034	T	C	0.162844	0.01093	167.96
ATP1B2	-0.262297	0.0399131	4.97433e-11	15201	rs2541011	A	G	0.138762	0.0164441	254.113
ATP6V1C2	-0.254229	0.0379387	2.06932e-11	15201	rs6737844	T	C	0.412844	0.0313343	491.655
ATP8B3	0.396212	0.0396472	1.62827e-23	15201	rs10418560	A	G	0.291284	0.0648148	1053.4
ATP8B3	-0.383895	0.0547448	2.34186e-12	15201	rs59572086	T	C	0.162844	0.0401821	636.296
B3GNT3	-0.295227	0.0527798	2.2246e-08	15201	rs11672054	A	G	0.146789	0.0218319	339.23
B3GNTL1	-0.240914	0.0419236	9.11092e-09	15201	rs57923322	G	T	0.255734	0.0220938	343.391
B4GALNT1	-0.268179	0.0430882	4.84777e-10	15201	rs774899	T	C	0.231651	0.0256019	399.347
B4GALT4	0.344588	0.0454659	3.48114e-14	15201	rs9842789	A	G	0.186927	0.0360937	569.131
BACE2	0.310867	0.0486506	1.66116e-10	15201	rs11702001	A	G	0.184633	0.0290966	455.492
BACE2	-0.452841	0.0307818	5.45308e-49	15201	rs914187	C	T	0.399083	0.0983556	1657.98
BARD1	0.427277	0.0300651	7.74904e-46	15201	rs17489231	G	T	0.307339	0.0777298	1280.99
BCAS1	0.325537	0.04201	9.25928e-15	15201	rs290391	G	A	0.424312	0.051773	829.862
BEAN1	0.477295	0.0686287	3.53204e-12	15201	rs61066285	G	A	0.116972	0.0470609	750.603
BHLHE41	-0.255691	0.0388353	4.58006e-11	15201	rs11048473	T	C	0.276376	0.0261501	408.129
BHMT2	-0.513622	0.0560524	5.03587e-20	15201	rs248386	A	C	0.18578	0.0798101	1318.24
BMP8A	-0.895713	0.127979	2.57969e-12	15201	rs79473113	A	C	0.0527523	0.0801812	1324.91
BNIP3P11	-0.750792	0.105296	1.00151e-12	15201	rs10242750	T	C	0.0779817	0.081059	1340.69
BORA	-0.74261	0.103992	9.26341e-13	15201	rs76501818	T	G	0.0309633	0.0330932	520.199
BPHL	0.367121	0.0468728	4.79092e-15	15201	rs7765391	G	A	0.135321	0.0315405	494.996
BPIFA1	-0.405644	0.0389911	2.38984e-25	15201	rs6057777	C	A	0.493119	0.0822579	1362.3
BRIP1	0.260741	0.0410677	2.16645e-10	15201	rs72842992	A	G	0.175459	0.0196715	304.986
BTNL8	-0.525343	0.0362151	1.10706e-47	15201	rs72494581	C	T	0.305046	0.117014	2014.18
BTNL9	-0.210232	0.031309	1.88393e-11	15201	rs6877992	C	T	0.444954	0.0218309	339.213
C14orf132	0.151111	0.0257559	4.43633e-09	15201	rs7143235	A	G	0.417431	0.0111059	170.694
C19orf48	0.18105	0.0178772	4.175e-24	15201	rs55716643	A	G	0.264908	0.0127663	196.544
C1orf115	-0.262721	0.0365232	6.32607e-13	15201	rs11118593	T	C	0.245413	0.0255639	398.738
C1orf115	-0.376457	0.0642728	4.70809e-09	15201	rs77271869	C	T	0.0561927	0.0150322	231.962
C1orf141	-0.459526	0.0317661	1.98915e-47	15201	rs12044149	T	G	0.237385	0.0764555	1258.25
C1orf194	-0.291559	0.0313936	1.58383e-20	15201	rs113320465	T	C	0.0963303	0.0147998	228.321
C1QTNF2	0.3538	0.0482945	2.37326e-13	15201	rs3923683	A	G	0.0974771	0.0220245	342.289
C1QTNF6	-0.170917	0.0299585	1.16257e-08	15201	rs9610669	C	A	0.498853	0.0146062	225.291
C22orf34	0.429369	0.044067	1.96566e-22	15201	rs2071904	T	C	0.384174	0.0872323	1452.55
C2CD4A	-0.323172	0.0319871	5.34696e-24	15201	rs1425270	T	C	0.442661	0.0515333	825.812
C2orf40	-0.523191	0.0558329	7.20819e-21	15201	rs66989638	A	G	0.114679	0.0555821	894.512
C2orf73	0.20558	0.0334768	8.20195e-10	15201	rs12713256	A	G	0.241973	0.015504	239.356
C2orf91	-0.614266	0.0460009	1.13243e-40	15201	rs7602635	G	A	0.28555	0.153956	2765.79
C5orf17	1.92555	0.18765	1.05181e-24	15201	rs116044384	T	C	0.0252294	0.182368	3390.05
C6orf3	-0.279477	0.037625	1.10285e-13	15201	rs1883136	A	C	0.385321	0.0369993	583.958
C6orf3	-0.951941	0.0535924	1.37676e-70	15201	rs9481169	T	G	0.0791284	0.132063	2312.64
CABLES2	0.627547	0.0432028	8.33973e-48	15201	rs7271881	G	T	0.447248	0.194716	3675.08
CACNB3	0.230665	0.0336706	7.35228e-12	15201	rs34014405	T	C	0.209862	0.0176453	273.009
CALML6	-0.435861	0.0527273	1.38152e-16	15201	rs11260629	C	T	0.307339	0.0808843	1337.55
CAMK2A	-0.282999	0.0386905	2.58474e-13	15201	rs11744389	C	T	0.389908	0.0381028	602.065
CAPN12	-0.335583	0.0393344	1.44412e-17	15201	rs150394753	T	G	0.478211	0.056201	905.065
CAPN8	-0.334986	0.0346883	4.58971e-22	15201	rs17556570	C	T	0.143349	0.0275602	430.759
CARD14	-0.373309	0.0426595	2.11659e-18	15201	rs709678	C	T	0.306193	0.0592108	956.585
CBS	-0.697884	0.0458853	3.06734e-52	15201	rs234728	A	G	0.393349	0.232441	4602.74
CBX8	-0.648634	0.040606	1.94419e-57	15201	rs1105820	C	T	0.465596	0.209367	4024.84
CCBE1	0.274558	0.0306804	3.58812e-19	15201	rs7228151	C	T	0.245413	0.0279193	436.534
CCDC114	-0.278144	0.0171875	6.65575e-59	15201	rs1963834	C	T	0.413991	0.0375374	592.783
CCDC13	0.233119	0.0362671	1.29433e-10	15201	rs35919797	T	C	0.201835	0.0175095	270.87
CCDC137	-0.540044	0.0417961	3.43022e-38	15201	rs59145035	G	A	0.0504587	0.0279472	436.982
CCDC154	0.762223	0.0585826	1.05833e-38	15201	rs34183139	C	T	0.0688073	0.0744506	1222.6
CCDC167	0.171159	0.0251298	9.69244e-12	15201	rs10692	C	T	0.300459	0.0123148	189.507
CCDC173	-0.255521	0.0428575	2.49006e-09	15201	rs76102705	G	A	0.113532	0.0131421	202.407
CCHCR1	0.475802	0.0293063	2.83001e-59	15201	rs1265087	A	G	0.329128	0.099974	1688.29
CCHCR1	-0.224097	0.0364746	8.05097e-10	15201	rs2523579	C	T	0.313073	0.0216002	335.55
CCL14	-0.782423	0.0865396	1.54942e-19	15201	rs41341749	G	A	0.0516055	0.0599236	968.836
CD101	-0.467525	0.06145	2.77901e-14	15201	rs12130298	C	A	0.0768349	0.0310083	486.376
CD244	0.290479	0.0484233	1.98849e-09	15201	rs955370	G	T	0.177752	0.0246648	384.36
CD300C	-0.305561	0.0290223	6.38504e-26	15201	rs2706538	A	G	0.473624	0.0465539	742.121
CD3EAP	-0.161026	0.027959	8.44325e-09	15201	rs10412761	G	A	0.399083	0.0124365	191.403
CDC25A	0.313585	0.0438862	8.97261e-13	15201	rs3731550	C	A	0.303899	0.0416047	659.8
CDC7	-0.345033	0.0252951	2.30579e-42	15201	rs61548854	T	C	0.49656	0.0595211	961.915
CDH10	1.09077	0.0995697	6.29905e-28	15201	rs11951228	T	C	0.0860092	0.187061	3497.36
CDH10	-0.406888	0.0628802	9.74567e-11	15201	rs72747803	G	A	0.49656	0.082775	1371.63
CDH15	0.336956	0.0540005	4.3794e-10	15201	rs12920277	A	G	0.172018	0.0323423	508.001
CDH19	-0.217236	0.0383393	1.46047e-08	15201	rs11664171	C	T	0.377294	0.0221746	344.675
CDH24	-0.293859	0.0511201	9.00896e-09	15201	rs146866362	G	A	0.0917431	0.014391	221.922
CDIPT-AS1	-0.441519	0.0648533	9.89889e-12	15201	rs889695	C	T	0.306193	0.0828252	1372.54
CDK5RAP3	0.229222	0.0239083	9.02022e-22	15201	rs886444	A	G	0.400229	0.0252253	393.321
CDKL1	0.4158	0.0566075	2.05273e-13	15201	rs10136559	A	G	0.182339	0.0515527	826.14
CDX1	-0.492487	0.0818855	1.80624e-09	15201	rs10062000	A	G	0.104358	0.0453398	721.848
CECR1	0.368453	0.0301019	1.89586e-34	15201	rs17807317	C	A	0.498853	0.0678784	1106.81
CECR7	-0.567909	0.0518956	7.15491e-28	15201	rs2537972	A	C	0.286697	0.131912	2309.6
CENPN	0.281331	0.0410395	7.1249e-12	15201	rs12448368	C	T	0.120413	0.0167655	259.164
CENPO	0.294514	0.0387584	2.99088e-14	15201	rs916485	C	T	0.416284	0.0421535	668.886
CENPU	0.329947	0.0306182	4.46063e-27	15201	rs7679215	T	C	0.362385	0.0503092	805.156
CES1	-0.331243	0.0453771	2.88231e-13	15201	rs3815583	C	A	0.219037	0.037538	592.793
CES1P1	1.22432	0.0609413	8.99856e-90	15201	rs12149359	C	T	0.168578	0.420187	11014.6
CETP	-0.291582	0.0414777	2.06756e-12	15201	rs56156922	C	T	0.333716	0.0378084	597.23
CFAP57	-0.157949	0.022529	2.36757e-12	15201	rs3120045	A	G	0.34289	0.0112423	172.815
CFD	-0.223415	0.0344733	9.12299e-11	15201	rs12151042	A	G	0.267202	0.0195469	303.017
CFHR3	-0.903516	0.0627713	5.66188e-47	15201	rs35617250	T	C	0.184633	0.24579	4953.21
CH17-264L24.1	0.56015	0.029821	1.02587e-78	15201	rs12159559	G	A	0.431193	0.153913	2764.87
CHAF1A	-0.416523	0.026042	1.40072e-57	15201	rs11666856	G	A	0.262615	0.0671927	1094.83
CHI3L1	0.431113	0.0485713	6.9383e-19	15201	rs10399931	C	T	0.220183	0.0638247	1036.21
CHI3L2	0.297738	0.0464676	1.47991e-10	15201	rs2282248	T	C	0.295872	0.0369364	582.927
CHIAP2	0.460511	0.0465895	4.86305e-23	15201	rs4240528	T	C	0.331422	0.0939817	1576.6
CHKB-AS1	-0.271899	0.0479737	1.44754e-08	15201	rs86337	A	C	0.392202	0.0352464	555.281
CHML	0.23646	0.0401963	4.03796e-09	15201	rs3765820	A	C	0.436927	0.0275118	429.981
CHPF2	-0.116215	0.0193987	2.08727e-09	15201	rs4726010	C	T	0.441514	0.00666057	101.913
CHRM2	0.62395	0.0357338	2.83622e-68	15201	rs1424569	C	T	0.465596	0.193735	3652.13
CHTF18	-0.175363	0.0305268	9.21609e-09	15201	rs742320	A	G	0.197248	0.00973868	149.474
CIB2	0.411074	0.0396379	3.36937e-25	15201	rs11547207	C	A	0.244266	0.0623881	1011.33
CLCN1	0.438412	0.0595706	1.8455e-13	15201	rs4726607	G	A	0.43578	0.0945172	1586.52
CLDN10	0.331859	0.0558718	2.85629e-09	15201	rs9525016	A	G	0.365826	0.0510999	818.493
CLDN18	0.240156	0.0227969	5.98433e-26	15201	rs329140	T	C	0.488532	0.0288223	451.071
CLDN3	-0.123947	0.0221057	2.05845e-08	15201	rs10278588	A	C	0.478211	0.00766684	117.429
CLIC6	0.570413	0.0409883	5.03052e-44	15201	rs2834581	G	A	0.162844	0.0887129	1479.61
CLSTN2	-0.281211	0.0436502	1.17617e-10	15201	rs2042705	A	G	0.243119	0.0291032	455.599
CMBL	0.991039	0.0944766	9.62495e-26	15201	rs76073726	A	G	0.0206422	0.0397108	628.524
CNDP1	0.370387	0.0523613	1.5088e-12	15201	rs7577	C	T	0.294725	0.0570318	919.253
CNGA1	0.720117	0.0654906	4.00655e-28	15201	rs321620	A	C	0.245413	0.192063	3613.1
CNGA3	0.822544	0.0866136	2.16632e-21	15201	rs80013524	A	G	0.0538991	0.0690029	1126.51
COA6	0.295884	0.0222954	3.40643e-40	15201	rs7523348	G	A	0.491972	0.0437624	695.585
COL25A1	0.504743	0.0706508	9.05257e-13	15201	rs72668337	T	C	0.146789	0.0638147	1036.03
COL28A1	0.421473	0.0339029	1.75704e-35	15201	rs6977800	A	G	0.298165	0.0743466	1220.75
COLGALT2	0.244235	0.0386804	2.71598e-10	15201	rs7539021	G	A	0.391055	0.0284094	444.42
COX6B2	0.259888	0.0453238	9.80723e-09	15201	rs12461665	A	G	0.452982	0.0334723	526.363
CPED1	0.118838	0.0212743	2.32374e-08	15201	rs2968349	C	A	0.472477	0.00703984	107.757
CPSF1P1	-0.371679	0.0661237	1.89894e-08	15201	rs2413117	A	G	0.21789	0.0470838	750.985
CPT1B	0.52044	0.0355529	1.59624e-48	15201	rs131756	T	C	0.449541	0.13405	2352.81
CREB3L4	-0.245721	0.0258762	2.18059e-21	15201	rs7415004	A	G	0.497706	0.0301888	473.122
CRELD2	0.259484	0.0336775	1.30878e-14	15201	rs9616208	A	G	0.197248	0.0213228	331.147
CRHR2	0.337579	0.0520318	8.70201e-11	15201	rs24003	C	T	0.404817	0.0549149	883.149
CSF2RB	-0.156259	0.0265343	3.88672e-09	15201	rs2075942	C	T	0.473624	0.0121745	187.32
CST2	-0.47041	0.0539654	2.85969e-18	15201	rs6132660	G	A	0.293578	0.0917848	1536.02
CST5	0.618711	0.0551088	3.00232e-29	15201	rs1799841	G	A	0.415138	0.185888	3470.42
CTA-941F9.10	0.214622	0.0370135	6.69191e-09	15201	rs4823307	C	T	0.405963	0.0222166	345.343
CTB-134H23.3	-0.6462	0.0473736	2.29951e-42	15201	rs252496	T	C	0.480505	0.20847	4003.05
CTC-260E6.3	0.468772	0.0794384	3.61139e-09	15201	rs12463108	G	A	0.155963	0.0578544	933.326
CTC-260E6.4	0.347739	0.0589268	3.60861e-09	15201	rs11666022	C	T	0.15711	0.0320267	502.879
CTC-281F24.3	0.3451	0.0465995	1.30501e-13	15201	rs2040847	A	G	0.479358	0.0594455	960.617
CTD-2054N24.2	-0.901048	0.0512819	4.14592e-69	15201	rs35049216	T	C	0.243119	0.298794	6476.52
CTD-2228K2.7	0.417281	0.0589118	1.40916e-12	15201	rs6870149	A	G	0.274713	0.0693867	1133.24
CTD-2353F22.1	0.69574	0.0425433	4.09409e-60	15201	rs1025288	A	C	0.379587	0.22799	4488.57
CTD-2561J22.5	-0.685332	0.0495966	1.98165e-43	15201	rs6511268	C	T	0.362385	0.21705	4213.49
CTD-2583A14.11	0.325224	0.0304725	1.36591e-26	15201	rs2012034	C	T	0.260321	0.0407331	645.391
CTD-2589H19.6	-0.453771	0.0740136	8.73758e-10	15201	rs12516404	A	G	0.139908	0.0495554	792.463
CTD-3014M21.1	-0.985657	0.111899	1.26886e-18	15201	rs34778048	T	C	0.0630734	0.114824	1971.6
CTD-3014M21.1	0.622941	0.0540638	1.01819e-30	15201	rs60766100	T	G	0.272936	0.154013	2767
CTD-3184A7.4	0.133426	0.0227855	4.74886e-09	15201	rs879471	T	C	0.443807	0.00878882	134.766
CTIF	0.178923	0.0292855	9.98745e-10	15201	rs4556859	C	T	0.43922	0.0157702	243.532
CXCL16	-0.17954	0.02191	2.5178e-16	15201	rs1131456	T	C	0.448394	0.0159456	246.285
CYB5A	0.16384	0.0293237	2.30641e-08	15201	rs17803877	C	A	0.175459	0.00776708	118.976
CYBRD1	-0.234529	0.0284092	1.51408e-16	15201	rs72884332	G	T	0.183486	0.0164812	254.696
CYP2D7	-0.380143	0.0361592	7.52313e-26	15201	rs61527837	T	C	0.307339	0.0615265	996.45
CYP4B1	-0.632341	0.0368726	6.35631e-66	15201	rs3766194	A	G	0.143349	0.0982045	1655.15
CYP4F11	-0.831979	0.0394227	7.29927e-99	15201	rs12985091	A	G	0.490826	0.345978	8040.28
DARS-AS1	-0.448969	0.0686904	6.31334e-11	15201	rs309152	C	T	0.167431	0.0561977	905.009
DBF4B	-0.733412	0.0389303	3.6102e-79	15201	rs77078977	C	T	0.166284	0.14914	2664.11
DBNDD1	0.798431	0.0557097	1.38101e-46	15201	rs77603042	G	A	0.087156	0.101438	1715.79
DCDC2	-0.281324	0.0424875	3.55968e-11	15201	rs6926356	G	T	0.0917431	0.0131894	203.145
DDO	0.468278	0.0364639	9.50881e-38	15201	rs9384742	C	T	0.474771	0.109363	1866.31
DDX11	-1.08264	0.028084	0	15201	rs2536707	C	T	0.49656	0.586027	21515.9
DECR2	0.569717	0.0345324	3.78981e-61	15201	rs1698231	C	T	0.490826	0.162234	2943.3
DGCR9	-0.517689	0.0442475	1.27683e-31	15201	rs8140862	G	A	0.362385	0.12385	2148.49
DHRS11	-0.339943	0.0406257	5.8762e-17	15201	rs3736165	A	G	0.402523	0.0555845	894.553
DIEXF	-0.133482	0.0183605	3.59319e-13	15201	rs616702	G	A	0.448395	0.00881382	135.153
DLEU7-AS1	-0.426108	0.074839	1.24343e-08	15201	rs2812238	C	T	0.159404	0.0486582	777.382
DLX3	0.835481	0.138247	1.50906e-09	15201	rs8186	T	C	0.0389908	0.052311	838.961
DNAH6	-0.138242	0.0217158	1.94067e-10	15201	rs7561462	G	A	0.399083	0.00916617	140.605
DNTTIP1	0.354389	0.0242818	3.0292e-48	15201	rs6032541	A	G	0.33945	0.0563212	907.116
DOCK3	0.26399	0.04408	2.11286e-09	15201	rs11920441	C	T	0.358945	0.0320722	503.617
DPY19L1P1	0.452642	0.0518787	2.66165e-18	15201	rs12701231	A	G	0.158257	0.0545861	877.557
DPY19L1P2	0.584201	0.0911399	1.4558e-10	15201	rs34130383	T	G	0.131881	0.0781477	1288.46
DTX2P1	0.372081	0.0383426	2.89578e-22	15201	rs2286988	A	G	0.426605	0.0677306	1104.23
DUSP27	-0.495789	0.0710466	2.98638e-12	15201	rs6427063	C	T	0.175459	0.0711233	1163.77
EFCAB13	0.484403	0.0356335	4.34461e-42	15201	rs7220606	G	A	0.438073	0.115523	1985.17
ELOVL4	-0.253633	0.0418792	1.39288e-09	15201	rs239511	G	A	0.426606	0.0314718	493.883
ELOVL6	0.376836	0.0519666	4.12169e-13	15201	rs111227024	C	A	0.133028	0.0327554	514.709
EMC9	-0.383599	0.0364316	6.3308e-26	15201	rs2236352	C	T	0.263761	0.0571497	921.269
EME2	-0.215411	0.0265158	4.51537e-16	15201	rs2575371	T	C	0.415138	0.0225326	350.368
ENO3	-0.281054	0.0450245	4.31332e-10	15201	rs34629349	A	C	0.350917	0.0359844	567.342
ENPP3	0.523945	0.0687235	2.46016e-14	15201	rs9483311	T	C	0.126147	0.0605225	979.141
EPHA7	-0.490532	0.0531961	2.93787e-20	15201	rs9363030	A	G	0.290138	0.0991159	1672.2
EPHB1	0.442996	0.0723455	9.16346e-10	15201	rs73227034	C	A	0.137615	0.0465797	742.553
EPN3	-0.558634	0.0414704	2.3275e-41	15201	rs6504666	A	G	0.260321	0.120181	2076.15
EPS8L1	0.390585	0.0344799	9.54617e-30	15201	rs34367342	A	G	0.313073	0.0656171	1067.35
ERV3-1	0.513798	0.0372567	2.89714e-43	15201	rs13235214	T	C	0.493119	0.131969	2310.75
ERVH48-1	-0.500291	0.0679611	1.81948e-13	15201	rs71320572	A	G	0.263761	0.0972086	1636.56
ESPNL	0.847012	0.04039	1.21121e-97	15201	rs12479385	T	C	0.422018	0.349989	8183.68
ESPNP	-1.00091	0.0921792	1.82095e-27	15201	rs2761492	T	G	0.12156	0.213955	4137.05
EXOSC5	-0.126726	0.0223892	1.5125e-08	15201	rs10416743	C	T	0.41055	0.00777275	119.063
EYA2	-0.38606	0.0414504	1.23359e-20	15201	rs3092807	A	G	0.474771	0.0743314	1220.48
F10	0.284957	0.0426624	2.40008e-11	15201	rs488703	A	G	0.120413	0.0172005	266.006
F11-AS1	-0.255471	0.0342116	8.18076e-14	15201	rs2036914	C	T	0.459862	0.0324224	509.301
F2RL1	-0.347154	0.0565044	8.05499e-10	15201	rs112244672	T	C	0.146789	0.0301873	473.098
F2RL2	-0.335323	0.0504832	3.0889e-11	15201	rs250730	C	T	0.341743	0.0505885	809.864
FA2H	0.177102	0.0309043	1.00041e-08	15201	rs4888288	G	T	0.473624	0.0156389	241.472
FAM124A	-0.419798	0.05064	1.13391e-16	15201	rs35219766	C	T	0.470183	0.0878018	1462.95
FAM124B	-0.288889	0.0480777	1.86908e-09	15201	rs2075341	G	A	0.212156	0.0278989	436.206
FAM134B	0.635001	0.0537128	2.99895e-32	15201	rs75483788	C	A	0.0997706	0.0724327	1186.87
FAM227A	0.125903	0.0220028	1.05193e-08	15201	rs5995603	A	G	0.256881	0.00605191	92.5431
FAM83D	-0.512155	0.0554923	2.7241e-20	15201	rs4300896	C	A	0.332569	0.116445	2003.1
FAM86HP	-0.642071	0.0725309	8.56734e-19	15201	rs115266437	G	A	0.0665138	0.0511936	820.074
FAM86HP	0.623199	0.110207	1.56024e-08	15201	rs9826716	T	C	0.0332569	0.0249733	389.291
FAM86JP	0.602576	0.0475658	8.86573e-37	15201	rs13065725	A	C	0.146789	0.0909502	1520.66
FANCA	-0.462984	0.0341303	6.44127e-42	15201	rs34357723	T	C	0.24656	0.0796404	1315.2
FANCD2	-0.176457	0.0314054	1.92418e-08	15201	rs6796538	G	A	0.248853	0.0116406	179.009
FAR2	0.332427	0.0381911	3.19525e-18	15201	rs2349975	A	G	0.396789	0.0528995	848.927
FAT1	-0.255639	0.0381427	2.05342e-11	15201	rs1583219	T	C	0.411697	0.0316565	496.877
FAT2	0.252232	0.0416247	1.364e-09	15201	rs357611	C	T	0.385321	0.0301371	472.287
FAXC	0.297426	0.0394706	4.86912e-14	15201	rs1009031	T	C	0.305046	0.0375067	592.279
FBLL1	0.843715	0.053325	2.18963e-56	15201	rs7720457	C	T	0.363532	0.329413	7466.22
FBN3	-0.952261	0.0409043	7.03372e-120	15201	rs57295135	G	A	0.432339	0.445098	12191.4
FBXO2	-0.474432	0.0423414	3.85702e-29	15201	rs4478814	G	A	0.219037	0.0770062	1268.07
FBXW4P1	0.214386	0.0307746	3.25317e-12	15201	rs5759667	G	T	0.432339	0.0225599	350.801
FCER1G	-0.148759	0.0217582	8.09158e-12	15201	rs4379692	T	C	0.294725	0.00919966	141.124
FCGR2C	-0.740134	0.0640234	6.54286e-31	15201	rs76277413	G	A	0.130734	0.124506	2161.49
FER1L4	-0.251753	0.0410674	8.77468e-10	15201	rs2425102	A	G	0.139908	0.0152534	235.428
FGFBP2	-0.26894	0.0481581	2.34343e-08	15201	rs10939643	T	C	0.379587	0.0340669	536.045
FGG	0.25886	0.0385527	1.88783e-11	15201	rs2070009	A	C	0.391055	0.0319136	501.045
FHAD1	-0.178398	0.0271186	4.75419e-11	15201	rs1612465	G	A	0.404817	0.0153363	236.726
FIGNL1	0.454865	0.0201238	4.01844e-113	15201	rs4947641	T	C	0.466743	0.102993	1745.13
FKBP11	-0.200969	0.0312639	1.29167e-10	15201	rs4760663	A	G	0.399083	0.0193716	300.245
FLJ12825	0.823387	0.0492024	7.32352e-63	15201	rs2233921	A	C	0.469037	0.337683	7749.23
FLJ22447	-0.239062	0.0379261	2.91254e-10	15201	rs2783778	T	C	0.252294	0.021562	334.943
FLVCR1	0.310743	0.0441426	1.92894e-12	15201	rs12048942	G	T	0.178899	0.0283686	443.763
FMO2	-0.286327	0.0407831	2.20717e-12	15201	rs7062865	T	C	0.15711	0.0217135	337.348
FMO3	-0.390519	0.0433332	2.02324e-19	15201	rs28363527	G	A	0.202982	0.0493446	788.918
FPR1	0.184401	0.0248629	1.20062e-13	15201	rs4802857	G	A	0.31078	0.0145669	224.675
FRAS1	0.211159	0.0375211	1.82586e-08	15201	rs28535151	A	G	0.396789	0.0213441	331.484
FSIP2	0.362829	0.047767	3.05876e-14	15201	rs10164631	G	A	0.31078	0.0563956	908.385
FSTL4	-0.467872	0.054421	8.16352e-18	15201	rs7725926	C	T	0.238532	0.0795211	1313.06
FTCD	-0.495949	0.0543555	7.22859e-20	15201	rs62215189	G	A	0.259174	0.0944521	1585.31
GABRP	0.259484	0.0460001	1.6912e-08	15201	rs7722732	A	G	0.422018	0.0328471	516.198
GAD1	-0.730826	0.0653542	4.96479e-29	15201	rs3749034	A	G	0.21445	0.179952	3335.29
GAL3ST2	0.680019	0.0944057	5.88345e-13	15201	rs80304737	T	G	0.087156	0.073581	1207.18
GALNT13	-0.323716	0.0411886	3.86104e-15	15201	rs6760657	T	C	0.307339	0.0446166	709.797
GAS5	0.833001	0.119306	2.90894e-12	15201	rs143997356	A	G	0.016055	0.0219231	340.678
GATA5	0.347758	0.0429035	5.2492e-16	15201	rs6061555	C	A	0.391055	0.057597	928.92
GBAP1	-0.378266	0.0246774	4.93715e-53	15201	rs2990245	T	C	0.487385	0.071497	1170.36
GCAT	0.208943	0.0282652	1.44381e-13	15201	rs6000899	T	C	0.299312	0.0183119	283.515
GCNT4	-0.73803	0.108297	9.43489e-12	15201	rs76636990	A	G	0.0538991	0.0555517	893.992
GEN1	-0.515798	0.0372674	1.45272e-43	15201	rs2615049	G	T	0.470183	0.132551	2322.49
GFOD1	0.187107	0.0270051	4.25085e-12	15201	rs2560776	G	A	0.31422	0.0150879	232.834
GIMAP8	0.467961	0.0378652	4.37693e-35	15201	rs1113485	G	A	0.352064	0.0999086	1687.06
GIPC2	-0.48351	0.0440013	4.33893e-28	15201	rs1166708	T	C	0.213303	0.0784595	1294.03
GIPC3	-0.581838	0.0563537	5.44591e-25	15201	rs10406702	C	T	0.112385	0.0675409	1100.91
GJB3	-0.326035	0.046595	2.6111e-12	15201	rs558969	G	A	0.495413	0.0531449	853.087
GJB5	0.337892	0.0511692	4.01764e-11	15201	rs1741969	G	A	0.370413	0.053251	854.885
GLDN	-0.221396	0.0382103	6.86703e-09	15201	rs1870048	G	A	0.420872	0.0238943	372.059
GLIPR1L2	-0.936025	0.0300056	1.2451e-213	15201	rs7296131	G	T	0.375	0.410692	10592.3
GPAT2	-0.835151	0.138769	1.76278e-09	15201	rs151196928	G	A	0.0527523	0.0697052	1138.83
GPC5	0.610587	0.0648642	4.80741e-21	15201	rs17556751	G	A	0.0883027	0.0600274	970.621
GPR17	1.53367	0.0703776	2.76201e-105	15201	rs62161993	T	C	0.0676605	0.296758	6413.77
GPRIN1	-0.214533	0.0381502	1.87259e-08	15201	rs34103857	T	C	0.31078	0.0197165	305.698
GRHL1	-0.206379	0.0311528	3.47875e-11	15201	rs16867274	G	A	0.43578	0.0209448	325.151
GRHL3	-0.81623	0.081553	1.39739e-23	15201	rs7552167	G	A	0.131881	0.152552	2736.01
GRIN2D	-0.320135	0.0456708	2.38965e-12	15201	rs276723	G	A	0.490826	0.051226	820.62
GRK1	0.762233	0.0788549	4.19373e-22	15201	rs147362247	A	G	0.131881	0.133035	2332.28
GRTP1	-0.383126	0.039096	1.13008e-22	15201	rs61966631	C	T	0.325688	0.0644727	1047.45
GS1-293C5.1	0.508692	0.0730509	3.31855e-12	15201	rs10261470	A	G	0.135321	0.0605564	979.725
GSDMB	-0.242743	0.0232532	1.64323e-25	15201	rs2290400	C	T	0.495413	0.0294596	461.348
GSTM5	-0.33531	0.0337836	3.23356e-23	15201	rs3768487	A	G	0.315367	0.0485509	775.58
GTSF1	0.859787	0.106081	5.27435e-16	15201	rs11170906	T	C	0.0969977	0.129498	2261.03
GUCY1B2	-1.11347	0.0440755	8.19555e-141	15201	rs7336329	A	G	0.299312	0.520039	16468.2
HAGHL	0.231861	0.0333383	3.53078e-12	15201	rs2071951	C	T	0.180046	0.015873	245.145
HAPLN3	-0.204067	0.0349253	5.12825e-09	15201	rs55835616	A	G	0.120413	0.0088212	135.267
HECW1	0.955175	0.141488	1.46905e-11	15201	rs6972797	G	A	0.037844	0.0664413	1081.71
HHIPL2	0.426387	0.0713833	2.32639e-09	15201	rs35822937	G	A	0.18578	0.055002	884.632
HLA-DRB5	-0.605147	0.093783	1.09926e-10	15201	rs115625939	G	A	0.112385	0.0730609	1197.98
HLA-DRB6	0.993001	0.0450573	1.22807e-107	15201	rs75928817	G	A	0.326835	0.43389	11649.1
HLA-DRB9	0.788315	0.0493815	2.28495e-57	15201	rs9271418	G	A	0.301606	0.2618	5390.28
HN1L	0.238726	0.0262544	9.6521e-20	15201	rs113571946	G	A	0.198394	0.0181267	280.594
HORMAD1	0.338816	0.053045	1.68805e-10	15201	rs7521898	A	G	0.393349	0.0547867	880.968
HOXB2	-0.371126	0.0323052	1.51371e-30	15201	rs8079617	G	T	0.197248	0.0436181	693.187
HOXC6	-0.295534	0.0511942	7.79639e-09	15201	rs11170807	C	T	0.428899	0.0427871	679.39
HOXC8	0.489517	0.0716347	8.28572e-12	15201	rs746423	T	C	0.178899	0.0703996	1151.04
HOXC9	-0.405073	0.0560186	4.79293e-13	15201	rs4759317	G	A	0.442661	0.0809631	1338.97
HSD17B13	-0.431816	0.0602436	7.61948e-13	15201	rs62305722	C	T	0.144495	0.0461002	734.539
HSD17B2	0.342691	0.0573121	2.23984e-09	15201	rs62046297	T	C	0.345183	0.053089	852.139
HSPA7	-0.6251	0.0587013	1.76576e-26	15201	rs76277413	G	A	0.130734	0.0888117	1481.42
HTR2B	0.333552	0.0579569	8.6553e-09	15201	rs7565313	G	A	0.212156	0.0371923	587.122
HYAL1	-0.270444	0.0461395	4.58865e-09	15201	rs2073499	G	A	0.135321	0.0171161	264.678
ICA1	-0.200047	0.0254361	3.70017e-15	15201	rs3823815	G	A	0.432339	0.019643	304.536
IFNG-AS1	0.510031	0.0456048	4.89962e-29	15201	rs11177008	T	C	0.331422	0.115281	1980.46
IGFBP2	0.268213	0.0446929	1.95811e-09	15201	rs6720939	A	G	0.426605	0.0351941	554.427
IGHA2	0.224526	0.0354225	2.31992e-10	15201	rs12433324	G	A	0.324138	0.0220877	343.294
IGHG4	-0.328059	0.0486075	1.4872e-11	15201	rs28671514	A	G	0.295872	0.0448425	713.558
IGHGP	-0.365453	0.0352666	3.66925e-25	15201	rs11160868	T	C	0.292431	0.0552695	889.185
IGHV1-69	-0.36179	0.0471757	1.73355e-14	15201	rs2583285	A	G	0.261468	0.0505511	809.235
IGHV1-69-2	0.555428	0.0632194	1.55365e-18	15201	rs2731181	T	C	0.184633	0.0928855	1556.33
IGHV2-70	-0.528302	0.0617875	1.22763e-17	15201	rs7161496	T	C	0.142202	0.0680903	1110.52
IGHV3-48	-0.521956	0.0283222	7.65819e-76	15201	rs10129287	A	G	0.264908	0.106105	1804.11
IGHV3-64	0.524637	0.0410781	2.35957e-37	15201	rs9671760	A	G	0.388761	0.13081	2287.4
IGHV3-66	0.240468	0.0399648	1.77685e-09	15201	rs55891010	G	A	0.383469	0.027342	427.252
IGHV3-66	0.232375	0.0404996	9.59647e-09	15201	rs959120	G	T	0.308486	0.023038	358.412
IGHV4-39	0.658745	0.0394366	1.22772e-62	15201	rs34614900	C	T	0.172018	0.123612	2143.77
IGHV4-59	0.377463	0.0300164	2.88974e-36	15201	rs17113088	T	G	0.266055	0.0556434	895.556
IGKJ5	0.519464	0.0784006	3.45453e-11	15201	rs115975731	A	G	0.0298165	0.0156117	241.046
IGKV1-13	1.20884	0.0675714	1.41572e-71	15201	rs72848909	A	G	0.0974771	0.257116	5260.44
IGLC3	-0.474196	0.0263837	3.16713e-72	15201	rs2854095	T	C	0.493119	0.11241	1924.89
IGLC6	0.323944	0.0290121	5.99329e-29	15201	rs2854095	T	C	0.493119	0.0524599	841.482
IGLV1-41	1.19338	0.0475466	5.07871e-139	15201	rs11703618	A	C	0.170872	0.403534	10282.7
IGLV1-44	-0.341013	0.0395635	6.73152e-18	15201	rs8137544	A	G	0.154817	0.0304328	477.066
IGLV10-54	0.644562	0.0488232	8.548e-40	15201	rs968897	T	C	0.366973	0.193026	3635.56
IGLV2-18	0.317174	0.0458092	4.39669e-12	15201	rs4822296	C	T	0.431193	0.0493471	788.96
IGLV3-19	0.249386	0.0373284	2.37536e-11	15201	rs5759409	T	G	0.434633	0.0305652	479.208
IGLV3-25	-0.290905	0.0505177	8.48764e-09	15201	rs3814997	C	T	0.130734	0.0192342	298.073
IGLV4-60	-0.655047	0.0507821	4.54964e-38	15201	rs737842	G	A	0.420872	0.20917	4020.05
IGLV5-37	-0.521165	0.0566966	3.84981e-20	15201	rs5758358	T	C	0.269495	0.106943	1820.08
IGLV5-52	0.587608	0.0551305	1.59157e-26	15201	rs5757911	A	G	0.336009	0.15407	2768.21
IGLV6-57	-0.284068	0.0397451	8.85362e-13	15201	rs4821796	G	A	0.399083	0.0387037	611.942
IGLV8-61	-0.411302	0.0554986	1.25319e-13	15201	rs13053391	T	G	0.283257	0.0686904	1121.03
IGLV9-49	-0.362104	0.047657	3.00444e-14	15201	rs6519245	A	C	0.401376	0.0630089	1022.07
IGSF11	1.4757	0.120068	1.01829e-34	15201	rs112709875	C	T	0.0447248	0.186081	3474.86
IL17RD	0.344931	0.0523479	4.4219e-11	15201	rs17289049	G	A	0.0688073	0.0152464	235.318
IL1RL1	-0.516883	0.0252896	7.59475e-93	15201	rs12996505	G	A	0.480505	0.133381	2339.27
IL20RA	-0.538159	0.0571552	4.69723e-21	15201	rs9376244	A	G	0.087156	0.0460835	734.26
IL22RA1	0.258288	0.0328884	4.04688e-15	15201	rs4292900	C	T	0.330275	0.0295128	462.206
IL27	1.20412	0.17448	5.15679e-12	15201	rs35776511	A	C	0.0194954	0.0554308	891.934
IL34	-0.647545	0.047499	2.55536e-42	15201	rs12596851	T	G	0.474771	0.209123	4018.92
INMT	-0.232006	0.0346999	2.29242e-11	15201	rs2302340	G	A	0.420872	0.0262393	409.558
INSL3	-0.327312	0.0461241	1.2811e-12	15201	rs11888	C	T	0.372706	0.0500947	801.542
ITGB2-AS1	0.302961	0.0308848	1.02588e-22	15201	rs11702488	G	A	0.361239	0.0423581	672.277
IYD	-0.319462	0.0418469	2.27463e-14	15201	rs685819	C	T	0.456422	0.0506404	810.739
IZUMO1	-0.527174	0.0341142	7.17746e-54	15201	rs2307018	A	C	0.448394	0.137476	2422.54
JAKMIP1	-0.267336	0.0379628	1.8943e-12	15201	rs11733902	T	C	0.428899	0.0350117	551.45
KANK4	-0.246514	0.0397956	5.84689e-10	15201	rs77798252	A	G	0.238532	0.0220755	343.1
KAT2B	0.149049	0.02565	6.21463e-09	15201	rs2948098	A	G	0.301606	0.00935898	143.591
KBTBD12	-0.858008	0.103807	1.39209e-16	15201	rs4141500	A	G	0.0538991	0.0750813	1233.8
KC6	-0.558343	0.0856018	6.91167e-11	15201	rs10221329	C	A	0.114679	0.0633019	1027.15
KCNK15	0.586643	0.0705241	8.92085e-17	15201	rs4810438	G	A	0.0756881	0.0481531	768.903
KCNN3	0.266785	0.0353859	4.72492e-14	15201	rs12754189	C	T	0.306193	0.0302403	473.956
KDELR3	-0.25607	0.0332428	1.32886e-14	15201	rs7291841	A	G	0.438073	0.032283	507.038
KIAA0040	-0.197517	0.0333073	3.02674e-09	15201	rs1008459	C	T	0.27867	0.0156842	242.183
KIAA0319	0.287235	0.0348351	1.64385e-16	15201	rs1129644	A	G	0.333716	0.0366894	578.882
KIAA0408	-0.883264	0.123608	8.95473e-13	15201	rs79796793	T	C	0.0114679	0.0176883	273.685
KIAA1211	-0.337086	0.0551607	9.90204e-10	15201	rs56389699	C	T	0.103211	0.0210343	326.569
KIAA1324	0.285987	0.0369196	9.46754e-15	15201	rs682288	T	C	0.329128	0.0361183	569.532
KIAA1644	0.375554	0.054954	8.25962e-12	15201	rs12484843	C	T	0.284404	0.0574088	925.699
KIF17	0.341069	0.056658	1.74648e-09	15201	rs12028811	G	A	0.0883027	0.0187301	290.112
KIF25	-0.561947	0.059817	5.7525e-21	15201	rs4708627	A	G	0.137615	0.0749528	1231.51
KIF25-AS1	-0.594919	0.0508253	1.19912e-31	15201	rs2516808	C	T	0.391055	0.168563	3081.39
KIF6	0.400105	0.0551772	4.12869e-13	15201	rs80267165	C	T	0.0928899	0.0269778	421.404
KIR3DL1	-0.328608	0.054243	1.37763e-09	15201	rs11084371	A	G	0.375	0.0506171	810.347
KLB	-0.249265	0.0436947	1.16551e-08	15201	rs4975011	C	T	0.344037	0.0280438	438.536
KLHL2P1	0.370075	0.0640688	7.64009e-09	15201	rs9995234	G	A	0.294725	0.0569357	917.611
KLRG2	-0.270102	0.0343528	3.76269e-15	15201	rs11765257	T	C	0.212156	0.0243883	379.944
KNOP1	0.790935	0.0368415	3.06178e-102	15201	rs8044607	A	C	0.166284	0.173452	3189.53
KNSTRN	0.762135	0.0383679	8.36117e-88	15201	rs17671250	C	T	0.112385	0.115885	1992.2
KRT16P6	-0.394825	0.0621541	2.12041e-10	15201	rs875237	G	A	0.197248	0.0493666	789.288
KRT23	0.383327	0.0438944	2.48145e-18	15201	rs8067869	T	C	0.388761	0.0698333	1141.08
KRT39	0.441142	0.0625181	1.71082e-12	15201	rs1510078	A	G	0.288991	0.0799735	1321.18
L1TD1	0.42874	0.0572619	7.02771e-14	15201	rs2366314	A	G	0.392202	0.0876369	1459.94
LA16c-312E8.4	0.887709	0.0805513	3.04641e-28	15201	rs79206326	T	G	0.0630734	0.0931372	1560.98
LA16c-321D4.2	0.273639	0.0344173	1.85575e-15	15201	rs8046146	A	G	0.480505	0.0373822	590.237
LA16c-390E6.4	-0.521786	0.046565	3.83008e-29	15201	rs74002257	G	A	0.0860092	0.0428057	679.699
LAMP5	0.426284	0.0505899	3.56868e-17	15201	rs2272949	C	T	0.145642	0.0452225	719.892
LBP	1.18464	0.14929	2.10225e-15	15201	rs11906988	G	T	0.0194954	0.0536518	861.685
LBX2	0.715006	0.0631863	1.09549e-29	15201	rs8469	C	T	0.135321	0.119638	2065.49
LEFTY2	-0.336439	0.0485777	4.33546e-12	15201	rs12746865	T	C	0.147674	0.0284939	445.781
LGALS17A	0.454469	0.0634462	7.88952e-13	15201	rs11083532	C	A	0.129587	0.0465935	742.783
LGALS4	-0.241016	0.0429714	2.03789e-08	15201	rs58610596	T	C	0.333716	0.025832	403.032
LGSN	0.318856	0.0464955	6.99379e-12	15201	rs6929702	C	T	0.472477	0.0506805	811.417
LHCGR	0.334846	0.0566317	3.36554e-09	15201	rs2140551	A	G	0.449541	0.05549	892.941
LHFP	-0.261066	0.033702	9.46045e-15	15201	rs9576756	T	C	0.269495	0.0268352	419.115
LHX4	0.219114	0.0296345	1.42603e-13	15201	rs3845397	T	C	0.498853	0.0240053	373.831
LILRA1	-0.370626	0.0586135	2.5617e-10	15201	rs8110198	C	T	0.110092	0.0269155	420.404
LILRA6	0.322054	0.0284033	8.44735e-30	15201	rs7247394	C	T	0.333716	0.0461237	734.931
LILRB3	-0.271562	0.0240173	1.21254e-29	15201	rs1132609	G	A	0.291284	0.0304479	477.31
LIMD1	-0.416959	0.0398815	1.39075e-25	15201	rs2673023	C	T	0.254587	0.0659857	1073.77
LIME1	-0.259477	0.0416991	4.88969e-10	15201	rs2427535	G	A	0.0779817	0.00968189	148.594
LIMK1	-0.186553	0.028461	5.5758e-11	15201	rs2269082	G	A	0.183486	0.010428	160.165
LIMS2	-0.14369	0.0241842	2.82456e-09	15201	rs11679362	G	T	0.425459	0.010094	154.983
LINC00173	-0.588456	0.0823979	9.2225e-13	15201	rs7969190	C	T	0.0619266	0.040232	637.119
LINC00184	0.38265	0.0651999	4.38765e-09	15201	rs6672410	T	G	0.248853	0.0547396	880.166
LINC00189	-0.40591	0.0682435	2.71495e-09	15201	rs1997570	G	A	0.155963	0.0433783	689.203
LINC00265	-0.312882	0.0285202	5.29551e-28	15201	rs12701758	A	G	0.368119	0.0455423	725.225
LINC00346	-0.343952	0.0583251	3.69828e-09	15201	rs2277424	T	C	0.136468	0.0278827	435.945
LINC00365	0.285807	0.0454062	3.08494e-10	15201	rs914760	C	T	0.40367	0.0393268	622.197
LINC00470	-0.391306	0.0606806	1.12875e-10	15201	rs1146071	C	A	0.461009	0.0760946	1251.82
LINC00471	-0.583991	0.0595407	1.03736e-22	15201	rs28685161	T	C	0.232798	0.121824	2108.46
LINC00578	0.426183	0.0624461	8.80395e-12	15201	rs1106387	A	G	0.290138	0.0748171	1229.1
LINC00624	0.433677	0.0457175	2.4003e-21	15201	rs17360812	G	A	0.25344	0.0711709	1164.61
LINC00649	0.437062	0.0417364	1.16209e-25	15201	rs7280837	C	A	0.478211	0.0953302	1601.61
LINC00664	-0.678468	0.0551778	9.51338e-35	15201	rs67876192	C	A	0.362385	0.212724	4106.82
LINC00694	0.319238	0.0469358	1.03472e-11	15201	rs9820393	G	A	0.143349	0.0250298	390.195
LINC00924	0.321329	0.0513283	3.84312e-10	15201	rs2113695	G	A	0.205275	0.0336886	529.884
LINC00941	-0.444415	0.06152	5.05134e-13	15201	rs12813848	T	C	0.199541	0.0630926	1023.52
LINC00996	0.347313	0.0378793	4.77696e-20	15201	rs7806968	G	A	0.266055	0.0471093	751.413
LINC01105	-0.332563	0.0490922	1.2505e-11	15201	rs6758326	A	G	0.458716	0.0549221	883.272
LINC01108	-0.343161	0.0584381	4.30014e-09	15201	rs6927352	T	C	0.205275	0.0384219	607.308
LINC01123	-0.688679	0.120903	1.22559e-08	15201	rs72826897	G	A	0.0481651	0.0434868	691.006
LINC01136	1.92202	0.249072	1.19357e-14	15201	rs78545801	C	T	0.0114679	0.0837569	1389.39
LINC01176	-0.941026	0.127806	1.79923e-13	15201	rs6946779	G	T	0.016055	0.0279779	437.475
LINC01176	-0.62979	0.0414074	3.05402e-52	15201	rs6961625	T	C	0.134174	0.0921553	1542.85
LINC01197	0.3303	0.0368781	3.35041e-19	15201	rs2397454	A	C	0.219037	0.0373246	589.292
LINC01237	-0.408626	0.0478105	1.26566e-17	15201	rs28869868	T	C	0.458716	0.0829184	1374.23
LINC01271	-0.329265	0.0517761	2.02542e-10	15201	rs1971480	T	G	0.334862	0.0482946	771.279
LINC01354	-0.245111	0.032065	2.10262e-14	15201	rs823494	A	G	0.399083	0.028816	450.969
LINC01436	0.749133	0.0352894	5.23517e-100	15201	rs61738607	A	G	0.325688	0.246496	4972.1
LINC01480	-1.16048	0.10661	1.35477e-27	15201	rs73933643	A	C	0.037844	0.0980726	1652.69
LINC01484	0.360997	0.0557077	9.16015e-11	15201	rs2561056	C	T	0.361239	0.0601409	972.574
LINC01529	-0.300624	0.0443562	1.22276e-11	15201	rs8110747	C	T	0.422018	0.0440882	701.003
LINC01535	-0.869828	0.0470801	3.2525e-76	15201	rs256740	C	T	0.391055	0.36034	8562.07
LINC01564	-0.259794	0.0437418	2.86308e-09	15201	rs6902510	T	C	0.405963	0.0325528	511.418
LINC01569	-0.284801	0.044619	1.73705e-10	15201	rs4785955	T	G	0.213303	0.0272218	425.323
LINC01588	-0.284997	0.0395759	5.96514e-13	15201	rs7141684	C	T	0.302752	0.0342914	539.702
LL22NC03-2H8.4	0.424054	0.0437098	2.96873e-22	15201	rs11090028	T	G	0.428899	0.0880928	1468.27
LMOD1	-0.184497	0.0287955	1.48268e-10	15201	rs2678210	C	T	0.299312	0.0142777	220.15
LOXL1-AS1	0.889582	0.11526	1.18126e-14	15201	rs41429348	T	C	0.0286697	0.044075	700.782
LRP2BP	-0.174928	0.0292054	2.10387e-09	15201	rs13142118	T	C	0.386468	0.0145111	223.801
LRP8	-0.1641	0.0284288	7.81896e-09	15201	rs1288487	G	T	0.418578	0.0131074	201.865
LRRC15	0.701069	0.0432692	4.84219e-59	15201	rs12487327	G	T	0.364679	0.227748	4482.41
LRRC4	-0.25734	0.0310462	1.14265e-16	15201	rs3757763	G	A	0.366972	0.0307681	482.489
LRRC8C	0.192542	0.034528	2.45544e-08	15201	rs4658319	A	G	0.366972	0.0172241	266.377
LRRN1	0.437619	0.0654462	2.28262e-11	15201	rs4349487	T	G	0.170872	0.0542644	872.088
LSR	0.326916	0.0345439	2.96997e-21	15201	rs73029976	A	G	0.125	0.0233787	363.839
LY86	0.479825	0.0306094	2.21628e-55	15201	rs7757934	A	G	0.240826	0.0841861	1397.17
LYG1	0.395057	0.0475065	9.10958e-17	15201	rs13003899	C	T	0.133028	0.0359996	567.591
LYPD6B	0.279921	0.047916	5.16054e-09	15201	rs1917583	A	C	0.347477	0.0355323	559.951
LYZ	-0.49379	0.0277681	9.63428e-71	15201	rs4761234	C	T	0.491972	0.121883	2109.62
MAATS1	-0.315234	0.031217	5.62932e-24	15201	rs10048954	C	T	0.12156	0.0212226	329.557
MAB21L3	0.820271	0.132457	5.91294e-10	15201	rs79773215	A	C	0.0309633	0.0403768	639.509
MAEL	0.403202	0.0593517	1.09494e-11	15201	rs7548191	T	C	0.394495	0.0776667	1279.86
MAG	-1.21965	0.0584693	1.24541e-96	15201	rs10411704	T	G	0.196101	0.46901	13424.9
MAP10	-0.243846	0.038087	1.53011e-10	15201	rs1495986	C	T	0.229358	0.0210198	326.339
MAPK10	-0.413778	0.0699561	3.32231e-09	15201	rs112606398	C	T	0.059633	0.0192021	297.567
2024-03-10	0.150081	0.0268506	2.27745e-08	15201	rs8069431	T	C	0.425459	0.0110118	169.233
MARCO	-0.199385	0.0333113	2.15718e-09	15201	rs13425622	G	T	0.248853	0.0148622	229.298
MARVELD3	-0.22957	0.0330393	3.69474e-12	15201	rs6499529	T	C	0.155963	0.0138753	213.859
MASP1	-0.305865	0.0381428	1.06658e-15	15201	rs3774282	A	G	0.363532	0.0432921	687.772
MASP1	-0.355917	0.0394646	1.9044e-19	15201	rs6765474	C	A	0.383027	0.0598719	967.946
MCC	-0.257185	0.0387399	3.16327e-11	15201	rs2091804	G	A	0.162844	0.0180343	279.137
MCC	-0.197689	0.0289621	8.74472e-12	15201	rs4705745	C	T	0.451835	0.0193591	300.048
MCM6	0.284811	0.0408444	3.10091e-12	15201	rs6742283	A	G	0.307339	0.0345368	543.702
MCM8	-0.596633	0.0409076	3.50467e-48	15201	rs236118	A	G	0.18578	0.107692	1834.36
MDGA1	-0.644754	0.0334029	5.13352e-83	15201	rs9349050	C	T	0.494266	0.207827	3987.45
MEFV	-0.182394	0.0211408	6.26622e-18	15201	rs71999	C	T	0.459862	0.0165266	255.409
MESP1	0.190101	0.0332739	1.1086e-08	15201	rs2305441	C	A	0.381881	0.0170608	263.808
MEST	0.266215	0.0351341	3.53333e-14	15201	rs17164872	T	G	0.323394	0.0310144	486.475
MET	0.167231	0.026268	1.93593e-10	15201	rs187437	A	G	0.43578	0.0137524	211.938
METTL7B	-0.268907	0.0298713	2.21267e-19	15201	rs55927117	A	G	0.280963	0.0292169	457.433
MFAP2	0.410813	0.0301697	3.18464e-42	15201	rs4920605	A	G	0.411697	0.0817518	1353.17
MFSD6L	0.312734	0.0550958	1.37731e-08	15201	rs34856299	T	C	0.191514	0.0302868	474.706
MFSD9	0.172466	0.0281748	9.28233e-10	15201	rs2732830	T	G	0.386207	0.0141019	217.401
MIAT	0.371883	0.037022	9.67269e-24	15201	rs9625066	A	C	0.262615	0.053562	860.16
MIF	1.05473	0.0395301	7.67766e-157	15201	rs5751775	C	T	0.417431	0.541059	17918.6
MIR22HG	0.154634	0.0246091	3.30799e-10	15201	rs1075485	A	G	0.288991	0.00982651	150.835
MIR646HG	-0.52967	0.0591618	3.46246e-19	15201	rs882295	A	G	0.481651	0.140086	2476.03
MMP15	-0.188497	0.0291669	1.02849e-10	15201	rs4784886	A	G	0.293578	0.0147376	227.347
MMP17	0.252521	0.0355124	1.15386e-12	15201	rs10751699	T	G	0.442661	0.0314641	493.759
MMRN1	0.772062	0.103646	9.40301e-14	15201	rs76572204	A	G	0.043578	0.049688	794.694
MPP6	0.587896	0.0422504	5.16723e-44	15201	rs4291157	G	A	0.272936	0.137172	2416.32
MRGBP	-0.451443	0.0803884	1.95686e-08	15201	rs116816791	A	G	0.0424312	0.0165612	255.952
MRPL36	0.195191	0.0227813	1.05265e-17	15201	rs7701970	C	T	0.25344	0.0144175	222.337
MSLN	0.790805	0.0422002	2.36427e-78	15201	rs3764246	G	A	0.264908	0.24356	4893.8
MSLNL	0.806118	0.058553	4.00797e-43	15201	rs12600012	T	C	0.188073	0.198459	3763.22
MST1	0.455249	0.0577713	3.26876e-15	15201	rs61745903	T	C	0.0768349	0.0294013	460.406
MST1L	-0.540287	0.0880203	8.3457e-10	15201	rs557690	A	C	0.0779817	0.041977	665.963
MT1A	-0.2424	0.0428037	1.48696e-08	15201	rs59205955	G	A	0.0997706	0.0105548	162.134
MTMR10	-0.327938	0.0437305	6.42731e-14	15201	rs2955778	G	A	0.162844	0.0293219	459.125
MTMR11	0.192942	0.0309604	4.60823e-10	15201	rs1868992	G	A	0.247706	0.0138742	213.841
MUC20	0.588477	0.0547885	6.5414e-27	15201	rs71321868	T	C	0.21789	0.11803	2034.02
MXD3	-0.307254	0.0375212	2.6382e-16	15201	rs11949767	G	A	0.276376	0.0377606	596.445
MYO16-AS1	-0.336998	0.0516586	6.86577e-11	15201	rs72658211	A	C	0.202982	0.036746	579.808
MYO16-AS1	0.498456	0.0442565	2.00092e-29	15201	rs9587802	T	C	0.260321	0.0956833	1608.17
MYO18B	0.560807	0.0841883	2.7134e-11	15201	rs36060503	A	G	0.123853	0.0682559	1113.42
MYO19	-0.251454	0.0269929	1.2131e-20	15201	rs4796224	A	G	0.473624	0.0315266	494.771
MYO1F	0.273794	0.0324717	3.40467e-17	15201	rs4804311	G	A	0.0986238	0.013328	205.309
MYO7B	-0.262757	0.0435206	1.56489e-09	15201	rs2248754	T	C	0.357798	0.0317284	498.042
MYOM2	1.20943	0.131009	2.6648e-20	15201	rs6991515	C	A	0.0355505	0.100304	1694.48
MYZAP	0.224576	0.0361281	5.09653e-10	15201	rs4774967	T	G	0.277523	0.0202246	313.739
NARF	-0.353017	0.0233933	1.8697e-51	15201	rs12051562	G	T	0.373853	0.0583443	941.719
NCAPG2	-0.305884	0.0420169	3.33763e-13	15201	rs76587633	C	T	0.111239	0.0185006	286.491
NCBP2-AS1	0.38797	0.0585387	3.41231e-11	15201	rs548853	T	C	0.393349	0.0718362	1176.34
NCCRP1	0.391081	0.066412	3.89222e-09	15201	rs11083511	G	T	0.324541	0.0670551	1092.42
NDNF	0.243039	0.0376994	1.14266e-10	15201	rs13128284	G	A	0.190367	0.018208	281.875
NDST1	0.188307	0.0283953	3.3201e-11	15201	rs7736801	G	A	0.41055	0.0171623	265.405
NEK5	-0.267674	0.0437571	9.51919e-10	15201	rs9535881	A	G	0.0584862	0.00789083	120.887
NEXN	0.264995	0.0425452	4.70765e-10	15201	rs2154138	A	G	0.09289	0.0118341	182.02
NFATC4	0.179942	0.0248562	4.50938e-13	15201	rs12590407	A	G	0.299312	0.0135814	209.266
NIPAL1	0.469286	0.037693	1.39467e-35	15201	rs98270	A	G	0.393349	0.105105	1785.11
NIPSNAP1	0.164479	0.0186753	1.28194e-18	15201	rs5763302	C	T	0.491972	0.0135232	208.357
NKAIN4	0.764152	0.0987838	1.02916e-14	15201	rs74589786	T	C	0.0883027	0.0940187	1577.28
NLRC4	0.124705	0.0217644	1.00567e-08	15201	rs665237	C	T	0.49656	0.0077753	119.103
NLRP2	0.771725	0.0453912	7.98495e-65	15201	rs4422092	A	G	0.442661	0.293864	6325.17
NME2	-0.592986	0.0428177	1.28841e-43	15201	rs145372333	A	G	0.037844	0.0256072	399.432
NME4	-0.239371	0.0317416	4.65526e-14	15201	rs28394836	T	C	0.400229	0.0275085	429.929
NMUR1	-0.223461	0.0374506	2.41922e-09	15201	rs1449141	C	A	0.274083	0.0198702	308.13
NOSTRIN	-0.382411	0.0572618	2.41744e-11	15201	rs17265731	A	G	0.104358	0.027337	427.173
NPNT	-0.370378	0.0519964	1.0549e-12	15201	rs113767110	T	C	0.065367	0.0167618	259.105
NPW	0.565599	0.0894203	2.52947e-10	15201	rs2286470	C	T	0.106651	0.0609584	986.651
NSUN2	-0.581236	0.0289403	1.01923e-89	15201	rs2303711	C	T	0.293578	0.140127	2476.87
NSUN5P1	-0.228553	0.0271905	4.25609e-17	15201	rs236650	C	T	0.219037	0.0178711	276.566
NSUN5P2	-0.524532	0.0518121	4.33546e-24	15201	rs6460040	C	T	0.350917	0.125337	2177.97
NXPE3	-0.291178	0.0439398	3.43162e-11	15201	rs2466368	C	A	0.28211	0.0343418	540.524
OIP5	0.315818	0.0548979	8.77644e-09	15201	rs8034840	A	G	0.256881	0.0380798	601.686
OR7E38P	0.318987	0.0382381	7.29674e-17	15201	rs10953237	T	C	0.355505	0.0466274	743.35
OSCAR	-0.325427	0.0230214	2.28368e-45	15201	rs10500316	C	T	0.458716	0.0525904	843.691
OTOGL	-0.404171	0.0466587	4.62397e-18	15201	rs1919579	A	G	0.372706	0.0763832	1256.96
OVGP1	-0.166437	0.023661	2.00359e-12	15201	rs1264911	A	G	0.422018	0.0135137	208.209
P2RX1	0.394212	0.043264	8.10421e-20	15201	rs11078477	G	A	0.306193	0.0660273	1074.5
P2RX2	0.370851	0.0347948	1.59605e-26	15201	rs10007	A	G	0.417431	0.06689	1089.54
P2RX6	0.570431	0.0652827	2.37571e-18	15201	rs71314758	G	A	0.0779817	0.0467917	746.098
P3H2	-0.20545	0.0275889	9.56057e-14	15201	rs4687124	G	A	0.243119	0.0155342	239.83
PADI4	0.370517	0.0323881	2.64155e-30	15201	rs12737739	A	C	0.395642	0.0656512	1067.95
PAQR6	-0.466306	0.0357382	6.53823e-39	15201	rs1804999	G	A	0.473624	0.108418	1848.23
PARD6B	0.165789	0.0277473	2.30147e-09	15201	rs2294592	G	T	0.284404	0.0111878	171.967
PCAT19	-0.177105	0.0245432	5.35187e-13	15201	rs2191139	T	C	0.237385	0.0113567	174.593
PCDHA7	-0.324196	0.0481816	1.71272e-11	15201	rs6580012	G	A	0.43578	0.0516846	828.368
PCDHB8	-0.636427	0.052013	1.99823e-34	15201	rs2910333	G	A	0.375	0.189862	3562.01
PCDHGA1	1.35833	0.186875	3.63083e-13	15201	rs78011949	T	C	0.0137615	0.0500828	801.341
PCSK9	-0.322102	0.0351624	5.17005e-20	15201	rs34232196	T	C	0.237385	0.0375643	593.224
PDCD6	-0.182081	0.0214137	1.8473e-17	15201	rs6886904	C	A	0.292431	0.0137199	211.43
PDE8B	-0.367985	0.0559032	4.62481e-11	15201	rs34802194	C	T	0.135321	0.0316891	497.405
PDF	-0.139003	0.021794	1.79369e-10	15201	rs2288039	G	A	0.277523	0.00774821	118.685
PDXDC2P	-0.69949	0.0247906	3.72818e-175	15201	rs62050620	A	C	0.361239	0.225801	4432.91
PDZD2	0.182928	0.0270528	1.36205e-11	15201	rs56671795	A	G	0.399083	0.0160497	247.919
PDZRN3	-0.225623	0.0399995	1.69414e-08	15201	rs13069228	C	T	0.375	0.0238621	371.545
PFN2	0.24232	0.0332698	3.25312e-13	15201	rs1563617	T	C	0.360092	0.0270607	422.736
PFN4	0.541263	0.060748	5.10453e-19	15201	rs7602797	T	C	0.207569	0.0963764	1621.06
PLA2G5	-0.624891	0.070381	6.76531e-19	15201	rs2315333	T	C	0.0556845	0.0410667	650.903
PLCXD2	0.304397	0.0527179	7.73779e-09	15201	rs76262777	G	T	0.0825688	0.0140378	216.399
PLEKHA6	-0.540533	0.042472	4.19646e-37	15201	rs7513240	T	C	0.317661	0.12666	2204.3
PLEKHA8	0.136977	0.0217708	3.13854e-10	15201	rs10260418	A	G	0.219037	0.00641909	98.194
PLEKHG4B	-0.303972	0.042842	1.29177e-12	15201	rs2059861	C	T	0.344037	0.0417044	661.45
PLEKHH2	-0.234189	0.0292263	1.11985e-15	15201	rs17414174	C	T	0.201835	0.0176706	273.407
PLOD2	-0.196597	0.0279513	2.01337e-12	15201	rs4681294	A	G	0.459862	0.0192007	297.544
PLSCR4	0.236233	0.0275562	1.01024e-17	15201	rs6792036	A	G	0.335351	0.0248773	387.756
PNMT	-0.148822	0.0252237	3.63312e-09	15201	rs876493	A	G	0.447248	0.0109507	168.283
POM121L9P	-0.50015	0.0365124	1.04236e-42	15201	rs4050098	G	A	0.487385	0.124995	2171.19
PON1	0.329064	0.0489635	1.8098e-11	15201	rs2237585	C	T	0.436927	0.05328	855.377
POU5F1	-1.01031	0.0920218	4.82078e-28	15201	rs114263479	C	T	0.0733945	0.138835	2450.34
POU5F1	0.587485	0.073879	1.8354e-15	15201	rs35303934	A	G	0.144495	0.0853294	1417.91
PPM1N	-0.447548	0.0406278	3.20651e-28	15201	rs12976143	G	T	0.440367	0.098725	1664.89
PPP4R4	0.22991	0.0390059	3.76418e-09	15201	rs1956171	T	C	0.272936	0.0209787	325.688
PRCD	0.376125	0.0369561	2.49601e-24	15201	rs895157	C	A	0.200688	0.0453871	722.636
PROK2	-0.207877	0.0344509	1.59942e-09	15201	rs6777956	T	C	0.264908	0.0168298	260.175
PRSS35	0.292748	0.039708	1.67433e-13	15201	rs481687	T	C	0.43922	0.0422175	669.947
PRSS44	1.00317	0.16815	2.43255e-09	15201	rs79865208	T	C	0.0321101	0.0625528	1014.18
PSORS1C2	0.908576	0.0496487	8.26025e-75	15201	rs1042149	G	A	0.475917	0.411798	10640.7
PSORS1C3	-0.948571	0.116481	3.83795e-16	15201	rs114263479	C	T	0.0733945	0.122385	2119.53
PSORS1C3	1.26436	0.0688862	3.04828e-75	15201	rs35303934	A	G	0.144495	0.395227	9932.75
PSPH	0.467551	0.0329311	9.4459e-46	15201	rs6972291	C	T	0.170872	0.0619413	1003.61
RAPGEFL1	1.84266	0.14233	2.46258e-38	15201	rs117330222	G	A	0.0183486	0.122315	2118.15
RASAL1	0.516433	0.0866309	2.50235e-09	15201	rs7975596	G	A	0.0722477	0.0357531	563.561
RASGRF1	0.25381	0.0427417	2.88118e-09	15201	rs55649475	C	T	0.151376	0.0165508	255.79
RCSD1	0.354504	0.0340822	2.44211e-25	15201	rs11584355	T	C	0.40711	0.0606678	981.644
REEP1	-0.407741	0.0471793	5.50584e-18	15201	rs2241432	G	A	0.366973	0.0772423	1272.28
RFC4	-0.285431	0.0253625	2.21181e-29	15201	rs1354091	G	T	0.247706	0.0303638	475.951
RFX8	0.472598	0.0511247	2.37395e-20	15201	rs1110947	C	T	0.275229	0.0891064	1486.81
RGS14	-0.269018	0.0276184	2.02485e-22	15201	rs10051765	C	T	0.338303	0.0324009	508.953
RGS5	-0.6709	0.0492539	2.99373e-42	15201	rs952089	A	G	0.212156	0.150467	2692.01
RHBDL1	0.425832	0.0457624	1.33638e-20	15201	rs12934086	G	A	0.341743	0.0815834	1350.13
RHCE	-0.333198	0.0567788	4.40147e-09	15201	rs9438900	A	G	0.47133	0.0553279	890.181
RHOJ	-0.140219	0.0245389	1.10253e-08	15201	rs4899108	G	A	0.332569	0.00872834	133.83
RMI2	0.363632	0.0319728	5.68853e-30	15201	rs12597893	G	A	0.473624	0.0659301	1072.8
RNF157	0.497733	0.0430078	5.64158e-31	15201	rs11077808	A	C	0.357798	0.11385	1952.72
RNF182	-0.16941	0.0292703	7.13236e-09	15201	rs9396248	G	A	0.360092	0.0132263	203.721
RNF207	-1.01838	0.0919086	1.5625e-28	15201	rs114174266	G	A	0.0355505	0.0711172	1163.67
RNF43	-0.286962	0.0305643	6.06896e-21	15201	rs2680707	C	T	0.202982	0.0266443	416.052
RP1-179N16.6	-0.598575	0.0494664	1.04794e-33	15201	rs10807157	T	C	0.155963	0.0943301	1583.05
RP1-78O14.1	-0.330676	0.0451811	2.5001e-13	15201	rs11114226	C	T	0.123853	0.0237312	369.457
RP11-1023L17.1	-0.224182	0.0298353	5.73541e-14	15201	rs62364101	A	G	0.306193	0.0213533	331.631
RP11-104N10.2	0.683607	0.0240428	7.92574e-178	15201	rs11864726	T	C	0.430046	0.229086	4516.55
RP11-10C24.2	0.651144	0.0985254	3.872e-11	15201	rs57593132	G	A	0.0573394	0.0458345	730.103
RP11-1143G9.5	-0.31801	0.0438139	3.92278e-13	15201	rs1598543	T	G	0.451835	0.050096	801.564
RP11-114G11.5	0.416001	0.0648378	1.39878e-10	15201	rs11135656	C	A	0.270642	0.0683211	1114.56
RP11-114M1.1	-0.39563	0.0543731	3.43333e-13	15201	rs937507	G	A	0.483945	0.0781809	1289.05
RP11-121A8.1	-0.389451	0.044248	1.34939e-18	15201	rs34564515	T	C	0.321101	0.0661276	1076.24
RP11-1246C19.1	-0.259845	0.0444784	5.15626e-09	15201	rs10224038	G	A	0.323395	0.0295479	462.773
RP11-1260E13.1	0.59766	0.0824114	4.10201e-13	15201	rs3934766	A	G	0.115826	0.0731614	1199.76
RP11-1260E13.1	0.548135	0.0615647	5.41628e-19	15201	rs7224187	G	A	0.223624	0.104327	1770.36
RP11-134G8.5	-0.318173	0.046025	4.74352e-12	15201	rs9628676	C	T	0.274083	0.0402834	637.966
RP11-134G8.7	-0.316683	0.0380336	8.33373e-17	15201	rs4024239	G	A	0.260321	0.0386218	610.594
RP11-141C7.3	-0.665563	0.0649174	1.1537e-24	15201	rs73212302	A	G	0.211009	0.147496	2629.66
RP11-158L12.4	0.63814	0.0417609	1.02671e-52	15201	rs41473449	G	A	0.331422	0.180466	3346.9
RP11-161M6.2	-0.26889	0.0409476	5.14476e-11	15201	rs3751669	A	G	0.192661	0.0224921	349.723
RP11-177J6.1	0.486808	0.0778386	3.99893e-10	15201	rs36110240	T	C	0.192661	0.0737217	1209.67
RP11-190A12.8	0.746535	0.0241783	2.49018e-209	15201	rs11587021	T	C	0.405963	0.268801	5587.4
RP11-226M10.3	1.1326	0.102129	1.40451e-28	15201	rs60011459	T	C	0.0768349	0.181979	3381.21
RP11-235E17.6	0.459587	0.0751376	9.55901e-10	15201	rs11541134	T	C	0.0986239	0.0375538	593.051
RP11-23P13.6	0.742353	0.109798	1.36967e-11	15201	rs55913027	T	C	0.0332569	0.0354359	558.377
RP11-23P13.6	0.451481	0.0749839	1.73301e-09	15201	rs78192672	T	C	0.0688073	0.0261206	407.655
RP11-245D16.4	-0.318001	0.0498409	1.76716e-10	15201	rs9536200	C	T	0.47133	0.0503961	806.62
RP11-274H2.5	0.272478	0.0309009	1.16729e-18	15201	rs2029138	C	T	0.494132	0.037117	585.888
RP11-27M24.2	-0.492157	0.0533633	2.89545e-20	15201	rs4566165	G	A	0.474771	0.120801	2088.32
RP11-280O1.2	0.377753	0.0667559	1.52505e-08	15201	rs2348733	C	T	0.245413	0.0528509	848.105
RP11-283G6.4	-0.340601	0.0502837	1.25628e-11	15201	rs11048473	T	C	0.276376	0.0464018	739.579
RP11-286H15.1	-0.256215	0.0417812	8.66156e-10	15201	rs10174611	A	G	0.358945	0.0302108	473.478
RP11-290F5.1	0.27754	0.0447396	5.52376e-10	15201	rs1124190	T	C	0.272936	0.0305714	479.307
RP11-302L19.3	-0.261075	0.0357001	2.61234e-13	15201	rs34285702	C	T	0.380734	0.032141	504.734
RP11-304F15.3	0.982985	0.0759101	2.37011e-38	15201	rs72839112	T	G	0.0756881	0.135198	2376.12
RP11-314C16.1	-0.457486	0.047967	1.46295e-21	15201	rs9378551	G	A	0.399083	0.100384	1695.98
RP11-334C17.3	0.314316	0.0545089	8.1019e-09	15201	rs4889818	G	A	0.258028	0.0378283	597.558
RP11-338N10.3	0.263121	0.0469488	2.08948e-08	15201	rs3124803	A	G	0.448394	0.0342476	538.988
RP11-33E12.2	-0.182512	0.031795	9.45237e-09	15201	rs9432848	A	G	0.24656	0.0123761	190.462
RP11-341G23.4	0.61091	0.0463984	1.3658e-39	15201	rs11111754	A	G	0.283257	0.15154	2714.64
RP11-357D18.1	0.6628	0.0345136	3.42501e-82	15201	rs4475223	A	G	0.322248	0.191892	3609.12
RP11-359I18.5	-0.459891	0.0772329	2.60709e-09	15201	rs4681686	C	T	0.158257	0.0563485	907.581
RP11-360F5.1	-0.198894	0.0355669	2.24327e-08	15201	rs6833654	C	T	0.393349	0.0188795	292.471
RP11-365O16.3	-0.293087	0.0470856	4.82919e-10	15201	rs4653568	G	A	0.391055	0.0409109	648.328
RP11-375I20.6	-0.549172	0.0308508	6.95425e-71	15201	rs4974494	T	C	0.370413	0.140666	2487.95
RP11-378A13.1	0.638933	0.031653	1.31178e-90	15201	rs736730	T	C	0.427752	0.199856	3796.33
RP11-385F7.1	-0.349248	0.0490512	1.07872e-12	15201	rs9463335	A	G	0.25344	0.046157	735.488
RP11-403A3.3	-0.568292	0.0872536	7.36122e-11	15201	rs75124406	G	A	0.0493119	0.0302805	474.604
RP11-417E7.2	0.396732	0.0538199	1.68752e-13	15201	rs9689249	A	G	0.423165	0.0768397	1265.1
RP11-421M1.8	-0.29635	0.0460125	1.1897e-10	15201	rs519508	C	T	0.396789	0.0420406	667.017
RP11-429P3.8	0.36919	0.0550749	2.03602e-11	15201	rs56198068	A	C	0.308486	0.0581522	938.427
RP11-434D9.1	-0.42082	0.0351127	4.26681e-33	15201	rs1922682	G	T	0.329128	0.0782037	1289.46
RP11-43F13.1	-0.85521	0.0346673	2.2978e-134	15201	rs7734433	G	A	0.355505	0.335151	7661.84
RP11-44F14.2	0.718441	0.122308	4.25323e-09	15201	rs9935259	C	T	0.0504587	0.0494609	790.874
RP11-44F21.5	0.835949	0.0548104	1.60526e-52	15201	rs61508612	A	G	0.144495	0.172769	3174.34
RP11-455F5.6	-0.430665	0.0541427	1.80208e-15	15201	rs1985680	T	C	0.0722477	0.0248637	387.539
RP11-457M11.5	-0.578365	0.073575	3.81413e-15	15201	rs6905150	C	T	0.166284	0.0927476	1553.78
RP11-461A8.4	0.39502	0.0527694	7.11247e-14	15201	rs8050794	C	T	0.290138	0.0642757	1044.03
RP11-465B22.3	-0.286992	0.0432035	3.07789e-11	15201	rs4326571	A	G	0.305046	0.0349213	549.975
RP11-465N4.5	0.210414	0.0304085	4.5299e-12	15201	rs4950806	C	T	0.384174	0.0209491	325.218
RP11-473M20.5	-0.245305	0.0342187	7.56906e-13	15201	rs2717713	T	C	0.37844	0.0283089	442.802
RP11-476D10.1	0.20233	0.0358484	1.661e-08	15201	rs1873610	C	A	0.251147	0.0153984	237.7
RP11-480A16.1	-0.67879	0.112892	1.82416e-09	15201	rs76934808	T	C	0.0286697	0.025662	400.31
RP11-480I12.5	-0.347205	0.0452465	1.67193e-14	15201	rs6697533	C	A	0.448394	0.0596336	963.848
RP11-488L18.3	0.975652	0.0737826	6.43468e-40	15201	rs12136392	T	C	0.147936	0.239975	4799.03
RP11-488P3.1	0.674468	0.0459382	8.39833e-49	15201	rs4847255	T	C	0.415138	0.220901	4309.44
RP11-513N24.1	-0.398836	0.0627482	2.06894e-10	15201	rs78582984	C	T	0.0573394	0.017196	265.935
RP11-519G16.3	0.740315	0.0889668	8.70403e-17	15201	rs8037993	C	T	0.0584863	0.0603593	976.331
RP11-523H20.3	0.504006	0.0743582	1.21781e-11	15201	rs8469	C	T	0.135321	0.0594458	960.622
RP11-532F6.3	0.74633	0.0302566	2.43723e-134	15201	rs2244443	C	A	0.264908	0.216934	4210.61
RP11-54H7.4	-0.322809	0.0565811	1.16176e-08	15201	rs188250047	T	C	0.168578	0.0292108	457.334
RP11-571L19.8	1.4894	0.100621	1.42024e-49	15201	rs7679102	T	G	0.037931	0.161902	2936.12
RP11-609N14.4	-0.202561	0.035414	1.06649e-08	15201	rs9937170	C	T	0.497706	0.020515	318.339
RP11-69E11.4	-1.22215	0.0854512	2.11649e-46	15201	rs79473113	A	C	0.0527523	0.149274	2666.92
RP11-723O4.9	-0.589708	0.0645642	6.62166e-20	15201	rs9871612	C	T	0.205275	0.113464	1945.25
RP11-775C24.5	-0.400729	0.0452258	7.95648e-19	15201	rs10152657	C	T	0.21445	0.0541043	869.367
RP11-77A13.1	1.3297	0.069291	4.47929e-82	15201	rs34045491	C	T	0.114679	0.359023	8513.23
RP11-791G15.2	-0.534061	0.0503235	2.60521e-26	15201	rs2969882	C	T	0.308486	0.121688	2105.79
RP11-797H7.1	0.522912	0.0916607	1.16435e-08	15201	rs62456790	C	T	0.0584862	0.0301139	471.913
RP11-799B12.4	0.363282	0.0575598	2.76551e-10	15201	rs752797	C	T	0.370413	0.0615545	996.932
RP11-7F17.3	-0.260844	0.0284287	4.50003e-20	15201	rs2160664	A	G	0.349771	0.0309487	485.411
RP11-806H10.4	-0.379768	0.039017	2.17213e-22	15201	rs11868378	A	G	0.208716	0.0476381	760.27
RP11-815M8.1	0.808155	0.056702	4.31453e-46	15201	rs12025565	A	G	0.212156	0.218331	4245.29
RP11-85G21.3	0.529273	0.0640143	1.36176e-16	15201	rs4661119	C	T	0.167431	0.078099	1287.59
RP11-879F14.2	-0.431378	0.046137	8.77007e-21	15201	rs1894094	C	T	0.326835	0.0818834	1355.54
RP11-92G12.3	-0.681583	0.0470675	1.59828e-47	15201	rs11588318	A	G	0.494266	0.232247	4597.74
RP13-20L14.10	-0.279113	0.0236418	3.63827e-32	15201	rs9907135	G	A	0.373853	0.0364726	575.332
RP13-942N8.1	1.20531	0.111887	4.63893e-27	15201	rs112223429	T	C	0.0263761	0.0746155	1225.52
RP3-460G2.2	-0.566402	0.062806	1.91068e-19	15201	rs2328151	T	C	0.113532	0.0645745	1049.22
RP3-465N24.5	-0.904758	0.0362938	3.63347e-137	15201	rs55794721	A	G	0.369266	0.381312	9367.5
RP3-508I15.9	-0.431753	0.0348488	2.98557e-35	15201	rs5757166	T	G	0.327982	0.0821735	1360.77
RP4-539M6.14	0.287528	0.0264213	1.39783e-27	15201	rs7286523	G	A	0.24656	0.0307158	481.643
RP4-547N15.3	-0.357315	0.0342175	1.58639e-25	15201	rs12044149	T	G	0.237385	0.0462265	736.649
RP4-564F22.5	0.932755	0.0425782	2.2343e-106	15201	rs1739650	G	A	0.223624	0.302103	6579.3
RP4-584D14.7	0.482257	0.0542011	5.70929e-19	15201	rs59211922	G	T	0.256881	0.0887927	1481.07
RP4-625H18.2	0.398161	0.0641414	5.38167e-10	15201	rs73378506	C	T	0.116972	0.0327494	514.612
RP4-781K5.6	-0.356175	0.0511752	3.4048e-12	15201	rs610843	T	C	0.46445	0.0631097	1023.82
RP5-1007F24.1	-0.418618	0.032753	2.09204e-37	15201	rs1229664	A	G	0.375	0.0821442	1360.25
RP5-1017F8.2	1.19767	0.0717589	1.54467e-62	15201	rs73294424	C	A	0.12844	0.321146	7190.19
RP5-1057I20.5	0.629243	0.0446482	4.17249e-45	15201	rs74495016	T	G	0.15711	0.104868	1780.61
RP5-1112D6.4	-0.359744	0.0491456	2.48038e-13	15201	rs597403	G	A	0.149083	0.0328347	515.996
RP5-1125A11.6	-0.352992	0.0522063	1.36587e-11	15201	rs6142071	T	C	0.474771	0.0621431	1007.1
RP5-1125A11.7	-0.437365	0.0357144	1.76095e-34	15201	rs2268086	G	A	0.385321	0.0906127	1514.45
RP5-839B4.8	0.417965	0.066995	4.41084e-10	15201	rs73067498	G	T	0.0837156	0.0268007	418.562
RP5-908M14.10	0.351542	0.0525882	2.31228e-11	15201	rs2427316	G	A	0.448395	0.0611327	989.656
RP5-908M14.9	-0.551945	0.047786	7.35209e-31	15201	rs1570027	G	A	0.225917	0.106551	1812.61
RPH3A	0.693326	0.0511203	6.66958e-42	15201	rs2189586	G	A	0.376147	0.225603	4427.88
RSPO4	0.33653	0.0534848	3.13264e-10	15201	rs761856	G	A	0.481651	0.05655	911.021
RUFY4	0.364563	0.0504864	5.16013e-13	15201	rs10183449	G	A	0.270642	0.05247	841.653
S100A4	0.289312	0.0441937	5.89195e-11	15201	rs1005436	A	G	0.123853	0.0181655	281.205
S100P	0.422125	0.0413721	1.9198e-24	15201	rs3822263	C	T	0.224771	0.0620987	1006.33
S1PR4	0.197098	0.0261343	4.63755e-14	15201	rs10421389	G	A	0.436927	0.0191147	296.186
SALL4	-0.29581	0.0504521	4.54072e-09	15201	rs6096585	A	G	0.232798	0.0312568	490.401
SASS6	0.371481	0.061004	1.13297e-09	15201	rs17121803	T	G	0.0527523	0.0137914	212.547
SEC14L1	0.422863	0.0642165	4.55012e-11	15201	rs2176757	C	T	0.059633	0.0200546	311.047
SEC14L3	-0.225337	0.0305541	1.64324e-13	15201	rs5997658	T	G	0.497706	0.0253878	395.921
SEC14L6	0.385119	0.0328968	1.17521e-31	15201	rs10775713	C	T	0.340596	0.066621	1084.85
SECISBP2L	0.253172	0.0249704	3.71316e-24	15201	rs146782107	C	T	0.288991	0.0263403	411.177
SEMA4B	-0.154489	0.026274	4.10467e-09	15201	rs112205200	T	C	0.330275	0.0105584	162.189
2024-09-10	-0.646549	0.0806068	1.04868e-15	15201	rs56200841	T	C	0.0298165	0.0241849	376.696
SERINC2	-0.354856	0.053872	4.48739e-11	15201	rs34278290	G	A	0.065367	0.0153863	237.511
SERTM1	0.29126	0.0433736	1.8788e-11	15201	rs11616389	T	G	0.177752	0.0247976	386.482
SGCA	-0.55722	0.0299016	1.6677e-77	15201	rs2412299	A	G	0.360092	0.143092	2538.02
SGCE	0.268659	0.035613	4.56309e-14	15201	rs12704720	G	A	0.338303	0.0323145	507.55
SH3D21	-0.31682	0.0448945	1.70149e-12	15201	rs12116935	G	A	0.400229	0.0481891	769.509
SHANK3	0.220759	0.0346648	1.91021e-10	15201	rs9616810	T	C	0.22133	0.0167981	259.677
SIGLEC16	0.498413	0.0394189	1.20734e-36	15201	rs35032991	T	C	0.191514	0.0769275	1266.66
SIGLEC5	-0.336754	0.0585822	9.00912e-09	15201	rs78006641	T	C	0.114679	0.0230271	358.239
SIM2	-0.246785	0.0404016	1.00699e-09	15201	rs35601107	T	C	0.465596	0.0303072	475.037
SIRPB2	-0.474674	0.0289054	1.33904e-60	15201	rs6135061	T	G	0.267202	0.0882358	1470.88
SKP2	0.272645	0.0440522	6.04954e-10	15201	rs2287934	A	G	0.0940367	0.0126658	194.977
SLC12A7	-0.370012	0.028321	5.22298e-39	15201	rs35188965	T	C	0.408257	0.0661498	1076.63
SLC14A1	-0.25989	0.0361934	6.94107e-13	15201	rs3745006	G	T	0.446101	0.033379	524.846
SLC16A6	0.193062	0.0339807	1.33504e-08	15201	rs34497818	T	C	0.369266	0.0173624	268.553
SLC16A6P1	0.918954	0.0829911	1.69772e-28	15201	rs41410147	T	C	0.0733945	0.114862	1972.33
SLC16A7	0.150235	0.0267254	1.89382e-08	15201	rs1391129	C	T	0.395642	0.0107937	165.843
SLC17A9	-0.156617	0.0252783	5.80231e-10	15201	rs2427456	T	C	0.497706	0.0122642	188.718
SLC19A3	-0.30087	0.0444579	1.31003e-11	15201	rs13025803	T	C	0.436927	0.0445411	708.54
SLC1A7	0.240085	0.0372286	1.12635e-10	15201	rs12750628	A	G	0.433486	0.0283104	442.826
SLC23A3	0.286069	0.0360629	2.14776e-15	15201	rs34332146	G	T	0.163991	0.022439	348.878
SLC25A13	-0.187011	0.0332224	1.81191e-08	15201	rs12532781	A	G	0.337156	0.0156317	241.359
SLC25A41	-1.00428	0.0399646	2.38355e-139	15201	rs1141221	T	C	0.46789	0.502209	15333.9
SLC26A1	-0.816507	0.0335322	5.80605e-131	15201	rs3822020	G	A	0.348624	0.302788	6600.69
SLC26A6	0.281373	0.0411298	7.85884e-12	15201	rs6773261	G	A	0.0928899	0.0133421	205.528
SLC4A3	-0.320984	0.0471469	9.88496e-12	15201	rs4674417	A	G	0.37844	0.0484704	774.229
SLC5A4	-0.483425	0.0522722	2.28254e-20	15201	rs2413117	A	G	0.21789	0.0796514	1315.39
SLC5A6	-0.215312	0.0249454	6.06422e-18	15201	rs62130680	C	T	0.145642	0.011537	177.398
SLC5A9	0.712912	0.0476579	1.36163e-50	15201	rs10788884	A	C	0.381881	0.23994	4798.1
SLC6A3	-0.744261	0.0543853	1.24865e-42	15201	rs2617594	G	A	0.402523	0.266436	5520.38
SLC7A9	0.695654	0.0591735	6.56415e-32	15201	rs79689188	T	C	0.134174	0.112439	1925.45
SLC9A3	0.390315	0.0618701	2.81533e-10	15201	rs6870149	A	G	0.274713	0.0607085	982.345
SMAD9	0.268134	0.0459156	5.22903e-09	15201	rs9576126	T	G	0.230505	0.0255047	397.791
SMPDL3B	-0.380069	0.0255074	3.27894e-50	15201	rs3737809	C	T	0.438073	0.0711183	1163.69
SMUG1	-0.162357	0.0208146	6.18337e-15	15201	rs2233921	A	C	0.469037	0.0131294	202.208
SNHG17	0.835103	0.0349078	1.76094e-126	15201	rs752775	C	T	0.15367	0.181401	3368.08
SNORA79	-0.436237	0.0619683	1.92682e-12	15201	rs7155699	A	C	0.245413	0.0704826	1152.5
SNTG2	-0.286448	0.0486109	3.80004e-09	15201	rs4491751	A	C	0.489679	0.0410087	649.945
SNTG2	0.53381	0.0946642	1.71055e-08	15201	rs60948181	G	A	0.065367	0.0348179	548.288
SNX22	0.403453	0.0527928	2.13545e-14	15201	rs62024247	C	T	0.162844	0.0443807	705.869
SOGA3	-0.877371	0.156465	2.05319e-08	15201	rs79796793	T	C	0.0114679	0.017453	269.981
SORD	-0.614855	0.0772072	1.66969e-15	15201	rs4774514	T	C	0.0366972	0.0267283	417.4
SORD2P	1.14599	0.143566	1.43606e-15	15201	rs4774514	T	C	0.0366972	0.0928512	1555.69
SOST	-0.335056	0.0504439	3.09138e-11	15201	rs7222683	A	G	0.344037	0.0506698	811.236
SPATC1L	-0.859732	0.0417691	3.90062e-94	15201	rs62215189	G	A	0.259174	0.283834	6023.72
SPC25	-0.726092	0.0465876	9.13164e-55	15201	rs560494	G	T	0.192661	0.164007	2981.78
SPDL1	-0.237581	0.0259528	5.46863e-20	15201	rs255824	T	C	0.267202	0.0221043	343.558
SPINK1	-0.350999	0.0599372	4.73827e-09	15201	rs1432737	A	G	0.472477	0.0614135	994.499
SPIRE2	-0.287335	0.0397788	5.07335e-13	15201	rs17225775	T	C	0.176605	0.0240114	373.928
SPRYD7	-0.354272	0.0485432	2.9191e-13	15201	rs61960376	C	T	0.0561927	0.0133127	205.07
SPTBN1	0.190791	0.025611	9.36432e-14	15201	rs13423873	G	A	0.240826	0.0133104	205.034
SPTBN5	-0.849641	0.032647	2.57614e-149	15201	rs11070353	A	G	0.381881	0.340801	7857.78
SRD5A1	0.247307	0.0387038	1.66174e-10	15201	rs8192120	A	C	0.347477	0.0277348	433.566
SRD5A3	0.584711	0.0313653	1.46734e-77	15201	rs36110240	T	C	0.192661	0.106356	1808.89
SRD5A3-AS1	0.481795	0.0588698	2.74398e-16	15201	rs36110240	T	C	0.192661	0.0722112	1182.96
SRGAP2C	-0.265879	0.0234826	1.0167e-29	15201	rs151225678	A	G	0.379587	0.0332959	523.494
SRMS	0.457326	0.0680788	1.84745e-11	15201	rs66899053	A	G	0.193807	0.0653567	1062.82
SSC4D	0.539952	0.0373843	2.76361e-47	15201	rs6961135	T	C	0.422454	0.142268	2520.98
ST6GALNAC2	-0.199618	0.0302569	4.18326e-11	15201	rs11653476	A	G	0.224771	0.0138867	214.037
STAB2	-0.493277	0.0427793	9.23461e-31	15201	rs1991436	A	G	0.5	0.121661	2105.25
STARD9	0.117422	0.0203101	7.40558e-09	15201	rs2241998	G	A	0.252294	0.00520196	79.478
STEAP1B	-0.499075	0.0525689	2.2291e-21	15201	rs2069832	G	A	0.412844	0.120754	2087.4
STK31	0.488683	0.0462065	3.84776e-26	15201	rs10233021	A	G	0.49656	0.1194	2060.82
STOML3	-0.24644	0.0308813	1.46056e-15	15201	rs2094254	C	A	0.107798	0.0116822	179.657
STON1	-0.33771	0.0513206	4.69189e-11	15201	rs4953592	G	A	0.115826	0.0233594	363.531
STRCP1	-0.45118	0.0512293	1.2846e-18	15201	rs7174732	A	C	0.274083	0.0810026	1339.68
SULT1C2	0.603806	0.0429098	5.68366e-45	15201	rs6760918	A	G	0.166284	0.101087	1709.19
SULT1C2P1	0.449292	0.0595237	4.41588e-14	15201	rs6760918	A	G	0.166284	0.0559701	901.125
SV2A	-0.649751	0.0751891	5.54514e-18	15201	rs112841211	C	T	0.0665138	0.0524256	840.902
SYCE1L	0.845205	0.0437511	3.75505e-83	15201	rs8398	T	C	0.275229	0.285003	6058.43
SYN2	0.48497	0.057208	2.30459e-17	15201	rs2923857	G	C	0.163991	0.0644898	1047.75
SYNGR3	2.76146	0.154281	1.20277e-71	15201	rs11647729	G	A	0.0149083	0.223982	4386.88
TACC3	-0.205202	0.0309901	3.5549e-11	15201	rs11724531	G	A	0.211009	0.0140206	216.129
TARID	0.246104	0.0329309	7.81811e-14	15201	rs12193973	T	C	0.313793	0.0260835	407.061
TARID	-0.614833	0.0336497	1.39371e-74	15201	rs6934616	G	T	0.149083	0.0959091	1612.36
TBC1D3L	1.09862	0.0538262	1.3488e-92	15201	rs8066255	A	G	0.152523	0.312024	6893.35
TBRG4	0.222228	0.0215463	6.09279e-25	15201	rs7781395	A	C	0.465596	0.0245757	382.938
TBX2-AS1	-0.224222	0.0251263	4.50569e-19	15201	rs2109019	C	A	0.198395	0.0159911	246.998
TCF19	0.262433	0.0405905	1.01045e-10	15201	rs111243857	T	C	0.102064	0.0126236	194.32
TCP11	-0.364359	0.0610467	2.39402e-09	15201	rs820101	G	A	0.16055	0.0357844	564.073
TCTEX1D1	-0.592909	0.0406558	3.57036e-48	15201	rs6697073	G	A	0.147936	0.0886242	1477.98
TDRD5	0.800249	0.0489906	5.58646e-60	15201	rs1999068	C	T	0.28555	0.261297	5376.25
TEKT5	-0.387517	0.0668042	6.6004e-09	15201	rs11642174	C	A	0.293578	0.0622873	1009.59
TFAP2C	0.256782	0.045643	1.84566e-08	15201	rs13042951	A	G	0.12844	0.0147624	227.736
TGM1	0.591204	0.0911425	8.7801e-11	15201	rs941504	T	C	0.0722477	0.0468555	747.166
THBS4	-0.477419	0.0533674	3.68958e-19	15201	rs10474606	A	G	0.303899	0.0964342	1622.13
THEMIS2	-0.1772	0.0268823	4.34825e-11	15201	rs1467465	G	A	0.344037	0.0141724	218.502
TICRR	-0.22543	0.0299856	5.56452e-14	15201	rs11639117	T	C	0.389908	0.0241775	376.578
TIE1	0.198359	0.0255649	8.55768e-15	15201	rs4660253	T	C	0.393349	0.0187781	290.87
TM4SF4	0.331263	0.0558345	2.97549e-09	15201	rs13069729	T	C	0.302752	0.0463287	738.357
TMC2	-0.328047	0.0295181	1.07946e-28	15201	rs6050664	A	G	0.473624	0.0536577	861.784
TMCC3	-0.271499	0.0349028	7.32638e-15	15201	rs11837490	G	A	0.353211	0.0336793	529.733
TMED3	0.512714	0.0873855	4.43039e-09	15201	rs4280197	T	C	0.0149083	0.00772121	118.268
TMEM184A	0.21247	0.0327126	8.30054e-11	15201	rs6463928	G	A	0.393349	0.0215448	334.67
TMEM190	-0.365912	0.0259292	3.20514e-45	15201	rs4806666	T	C	0.43922	0.0659565	1073.26
TMEM232	-0.21407	0.0297467	6.18102e-13	15201	rs13173738	A	G	0.236239	0.0165368	255.569
TMEM61	-0.36765	0.0528678	3.54723e-12	15201	rs2249491	T	C	0.170872	0.0382994	605.295
TMEM63C	0.476563	0.0488666	1.8029e-22	15201	rs1011183	C	T	0.344037	0.102507	1735.96
TMEM74B	0.208177	0.0270936	1.54652e-14	15201	rs909880	G	A	0.283257	0.017597	272.248
TMEM92-AS1	-0.310826	0.0527855	3.8978e-09	15201	rs2586433	T	C	0.323394	0.0422798	670.979
TMPRSS6	0.447864	0.0769744	5.94314e-09	15201	rs228928	C	T	0.111239	0.0396611	627.704
TMTC1	-0.268853	0.0372528	5.31518e-13	15201	rs2113879	G	A	0.25	0.0271057	423.458
TMTC4	0.672563	0.0361343	2.52715e-77	15201	rs2786939	T	C	0.297018	0.188896	3539.66
TNS2	0.117801	0.0192761	9.88559e-10	15201	rs11170385	G	T	0.420872	0.00676476	103.518
TOM1L2	0.228375	0.0244889	1.10302e-20	15201	rs11078400	G	A	0.360092	0.0240358	374.317
TOX2	-0.256957	0.0308188	7.57683e-17	15201	rs6073220	G	A	0.417431	0.0321132	504.282
TPBG	0.265425	0.0299929	8.78379e-19	15201	rs1547614	G	A	0.315367	0.030422	476.892
TPSB2	0.852586	0.0580528	7.88028e-49	15201	rs2092389	C	T	0.182339	0.21675	4206.04
TRAP1	0.760134	0.0299467	3.89597e-142	15201	rs4786429	T	C	0.293578	0.239661	4790.78
TRPV1	-0.250127	0.0449131	2.56011e-08	15201	rs62069928	T	C	0.216743	0.0212422	329.868
TRPV3	-0.375606	0.0456818	1.99763e-16	15201	rs167738	A	G	0.380734	0.0665264	1083.2
TTC24	-0.516595	0.05214	3.8486e-23	15201	rs6682716	G	A	0.28211	0.108095	1842.06
TTLL6	0.194771	0.0233462	7.25959e-17	15201	rs573532	C	T	0.391055	0.0180674	279.658
TUBB2B	0.339824	0.0470692	5.21146e-13	15201	rs2050148	T	C	0.277523	0.0463085	738.02
UCA1	0.328402	0.0579268	1.43417e-08	15201	rs61305082	C	T	0.252294	0.0406892	644.666
UMODL1	0.95311	0.0554964	4.13846e-66	15201	rs12627412	T	C	0.259174	0.348838	8142.35
UMODL1-AS1	1.08446	0.0442687	1.5815e-132	15201	rs12627412	T	C	0.259174	0.451611	12516.7
UPK3B	-0.547098	0.0356216	3.10188e-53	15201	rs2286989	G	A	0.424312	0.146229	2603.19
URAHP	-0.205843	0.0307947	2.31929e-11	15201	rs9928084	A	G	0.424312	0.0207002	321.273
URB1	0.369217	0.0403137	5.25756e-20	15201	rs2833758	G	T	0.108945	0.026467	413.209
USP32P3	0.462998	0.0731622	2.47753e-10	15201	rs75296798	A	G	0.118119	0.0446599	710.518
UST	0.294785	0.0490804	1.89962e-09	15201	rs68166689	G	A	0.322917	0.0379991	600.362
UTS2	1.86484	0.158293	4.89454e-32	15201	rs161805	G	A	0.0275229	0.18616	3476.66
VASH1	0.198683	0.0283076	2.23917e-12	15201	rs4903491	G	A	0.46445	0.0196377	304.452
VPS9D1-AS1	0.441489	0.0462791	1.43238e-21	15201	rs62068372	C	T	0.239679	0.071039	1162.29
VSTM2L	-0.490753	0.0452175	1.92637e-27	15201	rs6127142	G	A	0.151376	0.0618769	1002.5
WASF1	-0.35978	0.0576181	4.25925e-10	15201	rs6904509	C	T	0.0974771	0.0227753	354.23
WFDC3	0.707101	0.0375511	4.25798e-79	15201	rs6073905	C	A	0.33945	0.22422	4392.9
WFDC6	0.279204	0.0440509	2.32445e-10	15201	rs6032326	G	A	0.154817	0.0204006	316.526
WIF1	0.286278	0.0376899	3.06332e-14	15201	rs7307574	T	C	0.196101	0.0258397	403.155
WNT2B	-0.277647	0.0409832	1.24704e-11	15201	rs1537413	C	A	0.162844	0.0210181	326.313
WWC2-AS2	0.445615	0.0709972	3.46246e-10	15201	rs142302715	T	C	0.0607798	0.0226713	352.574
XXbac-B444P24.8	-0.876383	0.0393665	8.6018e-110	15201	rs638150	C	A	0.254587	0.291508	6253.62
ZDHHC8P1	0.655012	0.0397071	3.91415e-61	15201	rs13056272	A	G	0.294725	0.178363	3299.43
ZG16B	0.443832	0.0648804	7.87677e-12	15201	rs929435	G	A	0.313073	0.0847273	1406.98
ZGRF1	0.571291	0.0539816	3.57067e-26	15201	rs111974310	T	C	0.0940367	0.05561	894.986
ZMYND15	-0.174002	0.0259807	2.12224e-11	15201	rs1131456	T	C	0.448394	0.0149771	231.098
ZNF114	-0.355337	0.0494461	6.65461e-13	15201	rs55976836	A	G	0.24656	0.0469118	748.108
ZNF117	0.341656	0.0337556	4.4374e-24	15201	rs13235214	T	C	0.493119	0.0583534	941.874
ZNF117	-0.583125	0.0936498	4.76499e-10	15201	rs62469333	T	C	0.043578	0.0283446	443.377
ZNF138	-0.393294	0.0632153	4.92424e-10	15201	rs62461559	C	T	0.0619266	0.0179713	278.144
ZNF217	0.637858	0.0806929	2.68451e-15	15201	rs61744628	A	G	0.0321101	0.0252898	394.353
ZNF257	0.666752	0.045325	5.52235e-49	15201	rs17554725	G	A	0.353211	0.203121	3874.17
ZNF322	-0.518615	0.039523	2.46825e-39	15201	rs2494695	T	C	0.408257	0.129953	2270.17
ZNF486	0.521022	0.0651678	1.29486e-15	15201	rs8182580	T	C	0.154817	0.0710414	1162.33
ZNF571-AS1	-0.437051	0.0448413	1.90717e-22	15201	rs2927743	G	A	0.394495	0.0912543	1526.25
ZNF738	-0.44092	0.0417257	4.23346e-26	15201	rs552039	A	G	0.215596	0.0657552	1069.76
ZNF781	-0.254022	0.0264897	8.85446e-22	15201	rs113757599	T	C	0.360092	0.0297374	465.832
ZNF793	0.390691	0.0336156	3.17427e-31	15201	rs2279149	C	T	0.170872	0.0432503	687.078
ZP3	1.07045	0.0496134	3.03031e-103	15201	rs11762806	G	A	0.303899	0.484802	14302.3
