# Supplementary material for: Identifying potential therapeutic targets in lung adenocarcinoma: a multi-omics approach integrating bulk and single-cell RNA sequencing with Mendelian randomization
Source: Front Pharmacol. 2024 Jul 18;15:1433147. doi: 10.3389/fphar.2024.1433147 (PMC11291359; doi:10.3389/fphar.2024.1433147)
Supplement: Supplementary file 2 [file Table3.XLSX]

## Sheet: Sheet3
Table S3: MR results of the lung eQTLs and lung adenocarcinoma outcomes in IVW or Wald ratio methods.Genes which are not shown are those for which no suitable genetic instruments were available for MR analyses.
Exposure	Outcome	Method	Nsnp	b	Se	Pval	OR	Lci95	Uci95
AADAC	lung adenocarcinoma	Wald ratio	1	-0.00977305	0.0520994	0.851202	0.990275	0.894145	1.09674
AANAT	lung adenocarcinoma	Wald ratio	1	-0.0166662	0.0334362	0.618169	0.983472	0.921087	1.05008
AATK	lung adenocarcinoma	Wald ratio	1	-0.129689	0.0637021	0.0417634	0.878368	0.775269	0.995179
ABCC13	lung adenocarcinoma	Wald ratio	1	0.0176699	0.0415439	0.670595	1.01783	0.938234	1.10417
ABCC3	lung adenocarcinoma	Wald ratio	1	-0.0143673	0.0433932	0.740572	0.985735	0.905364	1.07324
ABHD11	lung adenocarcinoma	Wald ratio	1	0.0762242	0.0919814	0.407279	1.0792	0.901172	1.29241
AC003090.1	lung adenocarcinoma	Wald ratio	1	0.0205098	0.0287323	0.475337	1.02072	0.964828	1.07985
AC003973.3	lung adenocarcinoma	Inverse variance weighted	2	0.00808107	0.0399257	0.839602	1.00811	0.932232	1.09017
AC004540.5	lung adenocarcinoma	Wald ratio	1	0.00174849	0.0338392	0.958791	1.00175	0.937465	1.07044
AC005062.2	lung adenocarcinoma	Wald ratio	1	-0.0407638	0.0467876	0.383616	0.960056	0.875931	1.05226
AC005336.4	lung adenocarcinoma	Wald ratio	1	-0.0474289	0.0309109	0.124938	0.953678	0.897615	1.01324
AC006129.1	lung adenocarcinoma	Wald ratio	1	0.00166595	0.0469	0.971664	1.00167	0.913695	1.09811
AC006277.3	lung adenocarcinoma	Wald ratio	1	0.0505885	0.0698276	0.468773	1.05189	0.917343	1.20617
AC007319.1	lung adenocarcinoma	Wald ratio	1	0.0313143	0.045478	0.4911	1.03181	0.943817	1.12801
AC007743.1	lung adenocarcinoma	Wald ratio	1	-0.0620952	0.070963	0.381554	0.939793	0.817763	1.08003
AC007773.2	lung adenocarcinoma	Wald ratio	1	-0.00397022	0.0522765	0.939462	0.996038	0.899036	1.10351
AC008268.1	lung adenocarcinoma	Wald ratio	1	0.106642	0.0410167	0.00932332	1.11254	1.0266	1.20567
AC008746.12	lung adenocarcinoma	Wald ratio	1	-0.000257371	0.0352035	0.994167	0.999743	0.933088	1.07116
AC009005.2	lung adenocarcinoma	Wald ratio	1	-0.00475437	0.033853	0.888311	0.995257	0.931363	1.06353
AC017060.1	lung adenocarcinoma	Wald ratio	1	0.00981164	0.0832014	0.906126	1.00986	0.857904	1.18873
AC017074.2	lung adenocarcinoma	Wald ratio	1	0.0134345	0.0423283	0.75095	1.01353	0.932833	1.1012
AC024937.6	lung adenocarcinoma	Wald ratio	1	0.0333909	0.0539742	0.53615	1.03395	0.93016	1.14933
AC058791.1	lung adenocarcinoma	Wald ratio	1	-0.236526	0.10025	0.0183063	0.789365	0.64855	0.960755
AC073052.1	lung adenocarcinoma	Wald ratio	1	-0.0300811	0.0674959	0.655833	0.970367	0.850124	1.10762
AC091729.9	lung adenocarcinoma	Wald ratio	1	-0.0351366	0.0206875	0.0894229	0.965473	0.927109	1.00543
AC114730.3	lung adenocarcinoma	Wald ratio	1	0.0349922	0.0312068	0.262161	1.03561	0.974166	1.10093
AC124789.1	lung adenocarcinoma	Wald ratio	1	0.00454292	0.0406117	0.910932	1.00455	0.927692	1.08778
AC136289.1	lung adenocarcinoma	Wald ratio	1	-0.0250423	0.0670672	0.708858	0.975269	0.855137	1.11228
AC141586.5	lung adenocarcinoma	Wald ratio	1	-0.0473435	0.0588848	0.421396	0.95376	0.849797	1.07044
AC159540.1	lung adenocarcinoma	Wald ratio	1	2.71021e-05	0.0227412	0.999049	1.00003	0.956432	1.04561
ACOT11	lung adenocarcinoma	Wald ratio	1	0.026438	0.0737597	0.720019	1.02679	0.88858	1.1865
ACP6	lung adenocarcinoma	Wald ratio	1	0.0166073	0.0351708	0.636791	1.01675	0.949018	1.08931
ACSM5	lung adenocarcinoma	Wald ratio	1	-0.0148402	0.0533389	0.78084	0.985269	0.887467	1.09385
ADAM11	lung adenocarcinoma	Wald ratio	1	0.00828674	0.0585852	0.887516	1.00832	0.898939	1.13101
ADAMTS7P3	lung adenocarcinoma	Wald ratio	1	0.100799	0.0617872	0.102809	1.10605	0.979901	1.24845
ADH1C	lung adenocarcinoma	Inverse variance weighted	2	-0.0042024	0.0428813	0.921932	0.995806	0.915532	1.08312
ADH4	lung adenocarcinoma	Wald ratio	1	-0.0282756	0.0388604	0.466846	0.97212	0.900827	1.04906
ADPRH	lung adenocarcinoma	Wald ratio	1	-0.0456011	0.0561603	0.416802	0.955423	0.855837	1.0666
ADSSL1	lung adenocarcinoma	Wald ratio	1	0.0104894	0.0848767	0.901644	1.01054	0.855671	1.19345
AGPAT4	lung adenocarcinoma	Wald ratio	1	-0.0473861	0.0779239	0.543116	0.953719	0.818635	1.11109
AGT	lung adenocarcinoma	Wald ratio	1	-0.0154343	0.032801	0.637966	0.984684	0.923371	1.05007
AHNAK2	lung adenocarcinoma	Wald ratio	1	-0.0460571	0.0723814	0.524573	0.954987	0.828677	1.10055
AIM2	lung adenocarcinoma	Wald ratio	1	0.0749507	0.0685547	0.274263	1.07783	0.942314	1.23284
AK4	lung adenocarcinoma	Wald ratio	1	0.0421305	0.0917601	0.646136	1.04303	0.871343	1.24855
AL133243.1	lung adenocarcinoma	Wald ratio	1	-0.0838074	0.0834942	0.315498	0.919608	0.780785	1.08312
ALDH2	lung adenocarcinoma	Wald ratio	1	-0.0062739	0.0767324	0.934835	0.993746	0.854987	1.15502
ALG1L	lung adenocarcinoma	Wald ratio	1	-0.0249806	0.032099	0.43643	0.975329	0.915857	1.03866
ALG1L2	lung adenocarcinoma	Wald ratio	1	-0.00174961	0.0420127	0.966782	0.998252	0.919344	1.08393
ALOX12P2	lung adenocarcinoma	Wald ratio	1	0.0800426	0.0695676	0.249908	1.08333	0.945246	1.24159
ALS2CR12	lung adenocarcinoma	Wald ratio	1	0.154937	0.0549549	0.00481205	1.16758	1.04836	1.30037
AMH	lung adenocarcinoma	Wald ratio	1	-0.0244672	0.023808	0.304096	0.97583	0.93134	1.02244
AMIGO1	lung adenocarcinoma	Wald ratio	1	-0.00946066	0.0429111	0.825504	0.990584	0.910677	1.0775
ANGPTL1	lung adenocarcinoma	Wald ratio	1	-0.222617	0.107391	0.0381767	0.800421	0.648493	0.987943
ANKRD34B	lung adenocarcinoma	Wald ratio	1	-0.0629864	0.045306	0.164455	0.938956	0.859172	1.02615
ANKRD36	lung adenocarcinoma	Wald ratio	1	-0.0385092	0.0689476	0.576484	0.962223	0.840594	1.10145
ANO7	lung adenocarcinoma	Wald ratio	1	-0.0152487	0.0282418	0.589243	0.984867	0.931832	1.04092
AOC1	lung adenocarcinoma	Wald ratio	1	-0.00279515	0.0554041	0.959764	0.997209	0.894592	1.1116
AP001469.9	lung adenocarcinoma	Wald ratio	1	0.0976132	0.0505421	0.0534429	1.10254	0.998552	1.21735
AP3B2	lung adenocarcinoma	Wald ratio	1	0.0026864	0.026352	0.918802	1.00269	0.952216	1.05584
APLP1	lung adenocarcinoma	Wald ratio	1	0.0121928	0.0553899	0.825772	1.01227	0.908127	1.12835
APOBEC3A	lung adenocarcinoma	Wald ratio	1	-0.00016862	0.0553868	0.997571	0.999831	0.896976	1.11448
APOBEC3B	lung adenocarcinoma	Wald ratio	1	0.0330548	0.0329506	0.315782	1.03361	0.968964	1.10256
APOC1	lung adenocarcinoma	Wald ratio	1	-0.0671844	0.0768857	0.382215	0.935023	0.804222	1.0871
APOL4	lung adenocarcinoma	Wald ratio	1	0.011313	0.0280886	0.687124	1.01138	0.957202	1.06862
AQP4-AS1	lung adenocarcinoma	Wald ratio	1	0.0699617	0.0533827	0.190003	1.07247	0.965926	1.19076
AQP5	lung adenocarcinoma	Wald ratio	1	-0.0233099	0.0451723	0.60584	0.97696	0.894181	1.0674
ARHGAP11A	lung adenocarcinoma	Wald ratio	1	0.122193	0.067839	0.0716675	1.12997	0.989287	1.29067
ARHGAP33	lung adenocarcinoma	Wald ratio	1	0.200832	0.0839259	0.0167126	1.22242	1.03701	1.44099
ARHGAP40	lung adenocarcinoma	Wald ratio	1	0.0310212	0.0483227	0.5209	1.03151	0.938295	1.13398
ARHGAP44	lung adenocarcinoma	Wald ratio	1	0.0557738	0.113739	0.623874	1.05736	0.846069	1.32141
ARHGEF10	lung adenocarcinoma	Wald ratio	1	0.212831	0.0973254	0.028757	1.23718	1.02232	1.49719
ARHGEF19	lung adenocarcinoma	Wald ratio	1	0.0414746	0.0379679	0.274675	1.04235	0.967594	1.12287
ARHGEF37	lung adenocarcinoma	Wald ratio	1	-0.0112903	0.0652525	0.862632	0.988773	0.870067	1.12368
ASCL5	lung adenocarcinoma	Wald ratio	1	0.00543291	0.0225483	0.809597	1.00545	0.96198	1.05088
ASNS	lung adenocarcinoma	Wald ratio	1	0.00953972	0.0577459	0.868785	1.00959	0.901548	1.13057
ATAD3B	lung adenocarcinoma	Wald ratio	1	-0.0122101	0.049576	0.805457	0.987864	0.89639	1.08867
ATIC	lung adenocarcinoma	Wald ratio	1	0.159216	0.118226	0.178073	1.17259	0.93006	1.47837
ATP1B2	lung adenocarcinoma	Wald ratio	1	-0.0990557	0.0931463	0.287582	0.905692	0.754559	1.0871
ATP6V1C2	lung adenocarcinoma	Wald ratio	1	0.0272038	0.066444	0.682228	1.02758	0.902103	1.1705
ATP8B3	lung adenocarcinoma	Inverse variance weighted	2	0.00247362	0.0372671	0.947079	1.00248	0.931863	1.07844
B3GNT3	lung adenocarcinoma	Wald ratio	1	-0.140807	0.0860118	0.101617	0.868657	0.733894	1.02817
B3GNTL1	lung adenocarcinoma	Wald ratio	1	0.0333854	0.0844907	0.692742	1.03395	0.876151	1.22017
B4GALNT1	lung adenocarcinoma	Wald ratio	1	0.191346	0.0726492	0.00844266	1.21088	1.05017	1.39618
B4GALT4	lung adenocarcinoma	Wald ratio	1	0.0545869	0.0589806	0.354702	1.0561	0.940809	1.18553
BACE2	lung adenocarcinoma	Inverse variance weighted	2	-0.0307083	0.0320285	0.33767	0.969758	0.910752	1.03259
BARD1	lung adenocarcinoma	Wald ratio	1	0.020647	0.0416475	0.620066	1.02086	0.94084	1.10769
BCAS1	lung adenocarcinoma	Wald ratio	1	0.0518344	0.0506824	0.306436	1.0532	0.953607	1.1632
BEAN1	lung adenocarcinoma	Wald ratio	1	-0.00498853	0.0544129	0.926953	0.995024	0.894368	1.10701
BHLHE41	lung adenocarcinoma	Wald ratio	1	-0.13512	0.0764595	0.0771927	0.873611	0.752029	1.01485
BHMT2	lung adenocarcinoma	Wald ratio	1	-0.0928017	0.0408433	0.0230779	0.911374	0.84126	0.987332
BMP8A	lung adenocarcinoma	Wald ratio	1	0.038557	0.0447052	0.388427	1.03931	0.952119	1.13449
BNIP3P11	lung adenocarcinoma	Wald ratio	1	0.0548008	0.0396115	0.166525	1.05633	0.977421	1.14161
BORA	lung adenocarcinoma	Wald ratio	1	-0.00702926	0.068569	0.918349	0.992995	0.868121	1.13583
BPHL	lung adenocarcinoma	Wald ratio	1	-0.0205573	0.0722432	0.775984	0.979653	0.85031	1.12867
BPIFA1	lung adenocarcinoma	Wald ratio	1	-0.000850499	0.0398231	0.982961	0.99915	0.924129	1.08026
BRIP1	lung adenocarcinoma	Wald ratio	1	0.0786681	0.0983006	0.423548	1.08185	0.892257	1.31172
BTNL8	lung adenocarcinoma	Wald ratio	1	0.0567572	0.0339531	0.0945958	1.0584	0.990257	1.13123
BTNL9	lung adenocarcinoma	Wald ratio	1	-0.0564614	0.0794598	0.477353	0.945103	0.808801	1.10438
C14orf132	lung adenocarcinoma	Wald ratio	1	-0.022778	0.112917	0.840133	0.97748	0.783413	1.21962
C19orf48	lung adenocarcinoma	Wald ratio	1	-0.0612704	0.106015	0.563304	0.940569	0.764098	1.1578
C1orf115	lung adenocarcinoma	Inverse variance weighted	2	-0.00566567	0.0599794	0.924744	0.99435	0.884064	1.11839
C1orf141	lung adenocarcinoma	Wald ratio	1	-0.0345878	0.0412012	0.401196	0.966004	0.891061	1.04725
C1orf194	lung adenocarcinoma	Wald ratio	1	-0.192633	0.118065	0.102767	0.824784	0.654397	1.03954
C1QTNF2	lung adenocarcinoma	Wald ratio	1	-0.00569531	0.0853081	0.946771	0.994321	0.841222	1.17528
C1QTNF6	lung adenocarcinoma	Wald ratio	1	-0.0650374	0.0966258	0.500893	0.937032	0.775363	1.13241
C22orf34	lung adenocarcinoma	Wald ratio	1	-0.0319189	0.0384099	0.405969	0.968585	0.898344	1.04432
C2CD4A	lung adenocarcinoma	Wald ratio	1	0.0479435	0.0503169	0.340675	1.04911	0.950585	1.15785
C2orf40	lung adenocarcinoma	Wald ratio	1	-0.0200271	0.0499301	0.688345	0.980172	0.888794	1.08095
C2orf73	lung adenocarcinoma	Wald ratio	1	0.0535898	0.0899212	0.551199	1.05505	0.884568	1.25839
C2orf91	lung adenocarcinoma	Wald ratio	1	-0.0668538	0.0291242	0.0217061	0.935332	0.883435	0.990277
C5orf17	lung adenocarcinoma	Wald ratio	1	0.0244839	0.0387432	0.527417	1.02479	0.949848	1.10564
C6orf3	lung adenocarcinoma	Inverse variance weighted	2	-0.0290131	0.0443886	0.513359	0.971404	0.890462	1.0597
CABLES2	lung adenocarcinoma	Wald ratio	1	0.00877384	0.0260315	0.736081	1.00881	0.958632	1.06162
CACNB3	lung adenocarcinoma	Wald ratio	1	0.0535365	0.090057	0.552195	1.055	0.884286	1.25866
CALML6	lung adenocarcinoma	Wald ratio	1	-0.0232941	0.0412242	0.572033	0.976975	0.901141	1.05919
CAMK2A	lung adenocarcinoma	Wald ratio	1	0.0403676	0.058608	0.490966	1.04119	0.928204	1.16794
CAPN12	lung adenocarcinoma	Wald ratio	1	-0.0826651	0.0526785	0.116592	0.920659	0.830344	1.0208
CAPN8	lung adenocarcinoma	Wald ratio	1	-0.0461572	0.0675551	0.494447	0.954892	0.83647	1.09008
CARD14	lung adenocarcinoma	Wald ratio	1	-0.0084568	0.0462325	0.854862	0.991579	0.905677	1.08563
CBS	lung adenocarcinoma	Wald ratio	1	0.00179686	0.023448	0.938917	1.0018	0.9568	1.04891
CBX8	lung adenocarcinoma	Wald ratio	1	0.0217873	0.0251051	0.385479	1.02203	0.972954	1.07357
CCBE1	lung adenocarcinoma	Wald ratio	1	0.00217805	0.0710888	0.975558	1.00218	0.871834	1.15201
CCDC114	lung adenocarcinoma	Wald ratio	1	0.0507974	0.0607851	0.40333	1.05211	0.933942	1.18523
CCDC13	lung adenocarcinoma	Wald ratio	1	0.0522823	0.0874961	0.550148	1.05367	0.887621	1.25079
CCDC137	lung adenocarcinoma	Wald ratio	1	0.0212131	0.0721812	0.768844	1.02144	0.886688	1.17667
CCDC154	lung adenocarcinoma	Wald ratio	1	-0.0179803	0.0362414	0.619805	0.98218	0.914833	1.05449
CCDC167	lung adenocarcinoma	Wald ratio	1	-0.202104	0.103208	0.0502039	0.81701	0.667382	1.00018
CCDC173	lung adenocarcinoma	Wald ratio	1	-0.0247847	0.0932526	0.790409	0.97552	0.812565	1.17116
CCHCR1	lung adenocarcinoma	Inverse variance weighted	2	0.134666	0.0641842	0.0358943	1.14415	1.0089	1.29754
CCL14	lung adenocarcinoma	Wald ratio	1	-0.00596353	0.0467586	0.898514	0.994054	0.907002	1.08946
CD101	lung adenocarcinoma	Wald ratio	1	-0.0688519	0.0760195	0.365087	0.933465	0.804246	1.08345
CD244	lung adenocarcinoma	Wald ratio	1	0.137321	0.069919	0.0495292	1.1472	1.00028	1.31569
CD300C	lung adenocarcinoma	Wald ratio	1	0.00339703	0.0526376	0.948543	1.0034	0.905043	1.11245
CD3EAP	lung adenocarcinoma	Wald ratio	1	-0.284395	0.102803	0.00566788	0.752469	0.61515	0.920443
CDC25A	lung adenocarcinoma	Wald ratio	1	-0.0193377	0.0559784	0.729757	0.980848	0.878925	1.09459
CDC7	lung adenocarcinoma	Wald ratio	1	-0.0506792	0.0469694	0.280595	0.950584	0.86698	1.04225
CDH10	lung adenocarcinoma	Inverse variance weighted	2	-0.00393986	0.0244579	0.872024	0.996068	0.949445	1.04498
CDH15	lung adenocarcinoma	Wald ratio	1	-0.0117434	0.0624651	0.850878	0.988325	0.874437	1.11705
CDH19	lung adenocarcinoma	Wald ratio	1	-0.0800558	0.0762351	0.293664	0.923065	0.79495	1.07183
CDH24	lung adenocarcinoma	Wald ratio	1	-0.00139863	0.11723	0.990481	0.998602	0.793605	1.25655
CDIPT-AS1	lung adenocarcinoma	Wald ratio	1	-0.0140175	0.0419755	0.738421	0.98608	0.908201	1.07064
CDK5RAP3	lung adenocarcinoma	Wald ratio	1	0.072829	0.0715333	0.308624	1.07555	0.934843	1.23743
CDKL1	lung adenocarcinoma	Wald ratio	1	0.0206469	0.0500409	0.679899	1.02086	0.925489	1.12606
CDX1	lung adenocarcinoma	Wald ratio	1	0.00614839	0.0530796	0.907785	1.00617	0.906751	1.11648
CECR1	lung adenocarcinoma	Wald ratio	1	0.0230694	0.0440707	0.600652	1.02334	0.938653	1.11566
CECR7	lung adenocarcinoma	Wald ratio	1	0.0095385	0.0317885	0.764131	1.00958	0.948601	1.07449
CENPN	lung adenocarcinoma	Wald ratio	1	-0.0956276	0.0889166	0.282162	0.908802	0.763453	1.08182
CENPO	lung adenocarcinoma	Wald ratio	1	-0.00811167	0.0552843	0.883348	0.991921	0.890058	1.10544
CENPU	lung adenocarcinoma	Wald ratio	1	-0.0369635	0.0520356	0.477487	0.963711	0.870269	1.06719
CES1	lung adenocarcinoma	Wald ratio	1	0.0849618	0.0820123	0.300219	1.08868	0.927018	1.27852
CES1P1	lung adenocarcinoma	Wald ratio	1	-0.0424097	0.0284509	0.13606	0.958477	0.906492	1.01344
CETP	lung adenocarcinoma	Wald ratio	1	-0.0116811	0.0602815	0.846351	0.988387	0.878242	1.11235
CFAP57	lung adenocarcinoma	Wald ratio	1	-0.191961	0.115753	0.0972426	0.825339	0.657812	1.03553
CFD	lung adenocarcinoma	Wald ratio	1	-0.0466352	0.0925453	0.614319	0.954436	0.796105	1.14425
CFHR3	lung adenocarcinoma	Wald ratio	1	0.0436539	0.0224479	0.0518135	1.04462	0.999656	1.09161
CH17-264L24.1	lung adenocarcinoma	Wald ratio	1	0.0513969	0.0326895	0.115886	1.05274	0.987406	1.1224
CHAF1A	lung adenocarcinoma	Wald ratio	1	0.00107317	0.0439544	0.980521	1.00107	0.918441	1.09114
CHI3L1	lung adenocarcinoma	Wald ratio	1	0.063125	0.0442459	0.153671	1.06516	0.976679	1.16166
CHI3L2	lung adenocarcinoma	Wald ratio	1	-0.00622023	0.0593508	0.916531	0.993799	0.884664	1.1164
CHIAP2	lung adenocarcinoma	Wald ratio	1	0.00926145	0.0375583	0.805226	1.0093	0.937674	1.08641
CHKB-AS1	lung adenocarcinoma	Wald ratio	1	0.0345018	0.0601731	0.56639	1.0351	0.919949	1.16467
CHML	lung adenocarcinoma	Wald ratio	1	0.126034	0.071086	0.0762322	1.13432	0.986793	1.3039
CHPF2	lung adenocarcinoma	Wald ratio	1	0.25156	0.140266	0.0729013	1.28603	0.976909	1.69296
CHRM2	lung adenocarcinoma	Wald ratio	1	-0.0150108	0.0273499	0.583113	0.985101	0.933684	1.03935
CHTF18	lung adenocarcinoma	Wald ratio	1	-0.205174	0.117539	0.0808831	0.814505	0.646908	1.02552
CIB2	lung adenocarcinoma	Wald ratio	1	-0.0504264	0.0448484	0.260853	0.950824	0.870812	1.03819
CLCN1	lung adenocarcinoma	Wald ratio	1	0.0231677	0.0393032	0.555552	1.02344	0.947559	1.10539
CLDN10	lung adenocarcinoma	Wald ratio	1	0.0962517	0.0511422	0.0598304	1.10104	0.996021	1.21712
CLDN18	lung adenocarcinoma	Wald ratio	1	-0.168778	0.0673979	0.0122728	0.844697	0.740168	0.963986
CLDN3	lung adenocarcinoma	Wald ratio	1	0.108498	0.130927	0.407279	1.1146	0.862329	1.44068
CLIC6	lung adenocarcinoma	Wald ratio	1	-0.00956325	0.0396046	0.809193	0.990482	0.916504	1.07043
CLSTN2	lung adenocarcinoma	Wald ratio	1	-0.0507768	0.0696168	0.465772	0.950491	0.829257	1.08945
CMBL	lung adenocarcinoma	Wald ratio	1	0.109301	0.0555225	0.0489995	1.1155	1.00048	1.24374
CNDP1	lung adenocarcinoma	Wald ratio	1	-0.0210375	0.0496562	0.671812	0.979182	0.888373	1.07927
CNGA1	lung adenocarcinoma	Wald ratio	1	-0.00488532	0.0265499	0.854009	0.995127	0.944667	1.04828
CNGA3	lung adenocarcinoma	Wald ratio	1	-0.0112942	0.0477822	0.813147	0.988769	0.900372	1.08585
COA6	lung adenocarcinoma	Wald ratio	1	0.0772938	0.05515	0.161059	1.08036	0.969669	1.20369
COL25A1	lung adenocarcinoma	Wald ratio	1	0.0089075	0.0456034	0.845138	1.00895	0.922678	1.10328
COL28A1	lung adenocarcinoma	Wald ratio	1	-0.0688514	0.0415139	0.097214	0.933465	0.86052	1.01259
COLGALT2	lung adenocarcinoma	Wald ratio	1	0.0485352	0.0696419	0.48585	1.04973	0.915795	1.20326
COX6B2	lung adenocarcinoma	Wald ratio	1	-0.0430724	0.0658707	0.513181	0.957842	0.841829	1.08984
CPED1	lung adenocarcinoma	Wald ratio	1	0.290084	0.13627	0.0332748	1.33654	1.02326	1.74573
CPSF1P1	lung adenocarcinoma	Wald ratio	1	-0.0116364	0.0546628	0.831424	0.988431	0.888007	1.10021
CPT1B	lung adenocarcinoma	Wald ratio	1	-0.0168819	0.0311025	0.58728	0.98326	0.92511	1.04507
CREB3L4	lung adenocarcinoma	Wald ratio	1	0.0316863	0.0655133	0.628625	1.03219	0.90781	1.17362
CRELD2	lung adenocarcinoma	Wald ratio	1	0.0547895	0.0817353	0.502648	1.05632	0.899954	1.23985
CRHR2	lung adenocarcinoma	Wald ratio	1	-0.0199746	0.0487471	0.681982	0.980224	0.890904	1.0785
CSF2RB	lung adenocarcinoma	Wald ratio	1	-0.113235	0.104352	0.277868	0.892941	0.727773	1.09559
CST2	lung adenocarcinoma	Wald ratio	1	0.114207	0.0389469	0.00336383	1.12098	1.0386	1.20991
CST5	lung adenocarcinoma	Wald ratio	1	-0.0180941	0.0262675	0.490925	0.982069	0.932787	1.03395
CTA-941F9.10	lung adenocarcinoma	Wald ratio	1	0.000629013	0.0808212	0.99379	1.00063	0.854037	1.17238
CTB-134H23.3	lung adenocarcinoma	Wald ratio	1	0.00926648	0.0260198	0.721742	1.00931	0.959126	1.06212
CTC-260E6.3	lung adenocarcinoma	Wald ratio	1	0.000868226	0.0465578	0.985122	1.00087	0.913579	1.0965
CTC-260E6.4	lung adenocarcinoma	Wald ratio	1	-0.00241273	0.0636282	0.969752	0.99759	0.880625	1.13009
CTC-281F24.3	lung adenocarcinoma	Wald ratio	1	-0.0272935	0.0478412	0.568337	0.973076	0.885979	1.06873
CTD-2054N24.2	lung adenocarcinoma	Wald ratio	1	0.00042839	0.0216093	0.984183	1.00043	0.958941	1.04371
CTD-2228K2.7	lung adenocarcinoma	Wald ratio	1	0.0113569	0.0491899	0.81741	1.01142	0.918461	1.11379
CTD-2353F22.1	lung adenocarcinoma	Wald ratio	1	0.00299825	0.0240406	0.900748	1.003	0.956838	1.05139
CTD-2561J22.5	lung adenocarcinoma	Wald ratio	1	-0.000458172	0.0251338	0.985456	0.999542	0.951495	1.05001
CTD-2583A14.11	lung adenocarcinoma	Wald ratio	1	-0.0626645	0.0581169	0.280922	0.939259	0.838137	1.05258
CTD-2589H19.6	lung adenocarcinoma	Wald ratio	1	0.0276307	0.0539589	0.608603	1.02802	0.924845	1.1427
CTD-3014M21.1	lung adenocarcinoma	Inverse variance weighted	2	-0.00349627	0.0403671	0.93098	0.99651	0.920705	1.07856
CTD-3184A7.4	lung adenocarcinoma	Wald ratio	1	0.18004	0.124121	0.146915	1.19727	0.93872	1.52702
CTIF	lung adenocarcinoma	Wald ratio	1	0.157062	0.0934592	0.0928522	1.17007	0.97422	1.40529
CXCL16	lung adenocarcinoma	Wald ratio	1	0.109095	0.0908878	0.230011	1.11527	0.933285	1.33274
CYB5A	lung adenocarcinoma	Wald ratio	1	0.0303406	0.139935	0.82835	1.03081	0.78354	1.3561
CYBRD1	lung adenocarcinoma	Wald ratio	1	0.00885178	0.0922487	0.923556	1.00889	0.842016	1.20884
CYP2D7	lung adenocarcinoma	Wald ratio	1	0.0281315	0.0448358	0.530374	1.02853	0.942003	1.12301
CYP4B1	lung adenocarcinoma	Wald ratio	1	-0.0386326	0.0364297	0.288931	0.962104	0.895803	1.03331
CYP4F11	lung adenocarcinoma	Wald ratio	1	-0.0299911	0.0195462	0.124938	0.970454	0.933979	1.00835
DARS-AS1	lung adenocarcinoma	Wald ratio	1	0.00669311	0.0548011	0.902792	1.00672	0.904189	1.12087
DBF4B	lung adenocarcinoma	Wald ratio	1	0.0066102	0.0303513	0.827593	1.00663	0.948495	1.06833
DBNDD1	lung adenocarcinoma	Wald ratio	1	-0.0136944	0.0416016	0.742021	0.986399	0.909161	1.0702
DCDC2	lung adenocarcinoma	Wald ratio	1	0.232248	0.0991028	0.0191034	1.26143	1.03874	1.53187
DDO	lung adenocarcinoma	Wald ratio	1	-0.0124435	0.0345842	0.718995	0.987634	0.922906	1.0569
DDX11	lung adenocarcinoma	Wald ratio	1	-0.0166833	0.0155703	0.283952	0.983455	0.953896	1.01393
DECR2	lung adenocarcinoma	Wald ratio	1	0.000872363	0.0289846	0.975989	1.00087	0.945598	1.05938
DGCR9	lung adenocarcinoma	Wald ratio	1	-0.0256872	0.0328518	0.434266	0.97464	0.913861	1.03946
DHRS11	lung adenocarcinoma	Wald ratio	1	0.0207505	0.048161	0.666572	1.02097	0.929001	1.12204
DIEXF	lung adenocarcinoma	Wald ratio	1	-0.000352107	0.122039	0.997698	0.999648	0.786983	1.26978
DLEU7-AS1	lung adenocarcinoma	Wald ratio	1	-0.0906437	0.0533926	0.0895675	0.913343	0.822594	1.0141
DLX3	lung adenocarcinoma	Wald ratio	1	0.129011	0.0472901	0.00637063	1.1377	1.03699	1.2482
DNAH6	lung adenocarcinoma	Wald ratio	1	0.000390619	0.122437	0.997454	1.00039	0.786953	1.27172
DNTTIP1	lung adenocarcinoma	Wald ratio	1	-0.0580041	0.0472193	0.219298	0.943646	0.860231	1.03515
DOCK3	lung adenocarcinoma	Wald ratio	1	0.108667	0.0646237	0.0926589	1.11479	0.982166	1.26533
DPY19L1P1	lung adenocarcinoma	Wald ratio	1	0.0173868	0.0482081	0.718352	1.01754	0.925796	1.11837
DPY19L1P2	lung adenocarcinoma	Wald ratio	1	0.00512324	0.042054	0.903038	1.00514	0.92561	1.0915
DTX2P1	lung adenocarcinoma	Wald ratio	1	0.0175903	0.0492581	0.721014	1.01775	0.924081	1.1209
DUSP27	lung adenocarcinoma	Wald ratio	1	0.0139697	0.0403256	0.729026	1.01407	0.937003	1.09747
EFCAB13	lung adenocarcinoma	Wald ratio	1	0.00889549	0.0336703	0.791631	1.00894	0.944501	1.07776
ELOVL4	lung adenocarcinoma	Wald ratio	1	0.104833	0.0653306	0.108572	1.11052	0.977052	1.26223
ELOVL6	lung adenocarcinoma	Wald ratio	1	0.0388153	0.0690698	0.574135	1.03958	0.907954	1.19028
EMC9	lung adenocarcinoma	Wald ratio	1	0.0532118	0.0502348	0.28948	1.05465	0.95576	1.16378
EME2	lung adenocarcinoma	Wald ratio	1	-0.0431501	0.0771363	0.575888	0.957768	0.82338	1.11409
ENO3	lung adenocarcinoma	Wald ratio	1	0.097604	0.0612765	0.111195	1.10253	0.977753	1.24322
ENPP3	lung adenocarcinoma	Wald ratio	1	0.0417983	0.0479478	0.383347	1.04268	0.949159	1.14543
EPHA7	lung adenocarcinoma	Wald ratio	1	0.0822943	0.0362973	0.0233763	1.08578	1.01121	1.16583
EPHB1	lung adenocarcinoma	Wald ratio	1	0.00188264	0.0555671	0.972973	1.00188	0.8985	1.11716
EPN3	lung adenocarcinoma	Wald ratio	1	0.00530759	0.0322752	0.869378	1.00532	0.943696	1.07097
EPS8L1	lung adenocarcinoma	Wald ratio	1	0.0267829	0.0469398	0.568285	1.02714	0.936862	1.12613
ERV3-1	lung adenocarcinoma	Wald ratio	1	-0.0570263	0.0330986	0.0849028	0.944569	0.885237	1.00788
ERVH48-1	lung adenocarcinoma	Wald ratio	1	0.0668871	0.0364288	0.0663422	1.06917	0.995497	1.14831
ESPNL	lung adenocarcinoma	Wald ratio	1	0.0183008	0.0193763	0.344918	1.01847	0.980515	1.05789
ESPNP	lung adenocarcinoma	Wald ratio	1	0.00312815	0.0314664	0.920811	1.00313	0.943135	1.06695
EXOSC5	lung adenocarcinoma	Wald ratio	1	-0.123124	0.130115	0.344012	0.884154	0.685128	1.141
EYA2	lung adenocarcinoma	Wald ratio	1	0.0522898	0.0419624	0.212724	1.05368	0.970488	1.14401
F10	lung adenocarcinoma	Wald ratio	1	0.0578719	0.0876659	0.509163	1.05958	0.8923	1.25822
F11-AS1	lung adenocarcinoma	Wald ratio	1	0.0821894	0.0632244	0.193614	1.08566	0.959128	1.22889
F2RL1	lung adenocarcinoma	Wald ratio	1	-0.0313751	0.0623758	0.614963	0.969112	0.857588	1.09514
F2RL2	lung adenocarcinoma	Wald ratio	1	0.123588	0.0495463	0.0126169	1.13155	1.02683	1.24695
FA2H	lung adenocarcinoma	Wald ratio	1	-0.103014	0.0922802	0.264286	0.902114	0.752855	1.08097
FAM124A	lung adenocarcinoma	Wald ratio	1	0.00684377	0.0396048	0.862807	1.00687	0.931665	1.08814
FAM124B	lung adenocarcinoma	Wald ratio	1	-0.00912461	0.0682719	0.893679	0.990917	0.866808	1.1328
FAM134B	lung adenocarcinoma	Wald ratio	1	0.0674818	0.0414582	0.103587	1.06981	0.986318	1.16037
FAM227A	lung adenocarcinoma	Wald ratio	1	-0.126002	0.147661	0.393484	0.881613	0.660064	1.17752
FAM83D	lung adenocarcinoma	Wald ratio	1	0.00226689	0.0334625	0.945989	1.00227	0.938643	1.07021
FAM86HP	lung adenocarcinoma	Inverse variance weighted	2	-0.0366461	0.0973525	0.706599	0.964017	0.796557	1.16668
FAM86JP	lung adenocarcinoma	Wald ratio	1	0.0197004	0.0383072	0.60706	1.0199	0.946124	1.09942
FANCA	lung adenocarcinoma	Wald ratio	1	0.027461	0.0415241	0.508403	1.02784	0.947502	1.11499
FANCD2	lung adenocarcinoma	Wald ratio	1	0.0140487	0.111512	0.899744	1.01415	0.815043	1.26189
FAR2	lung adenocarcinoma	Wald ratio	1	-0.0456732	0.0514459	0.374653	0.955354	0.86372	1.05671
FAT1	lung adenocarcinoma	Wald ratio	1	-0.10257	0.0643603	0.111005	0.902515	0.795554	1.02386
FAT2	lung adenocarcinoma	Wald ratio	1	-0.0254052	0.0664388	0.702176	0.974915	0.85588	1.11051
FAXC	lung adenocarcinoma	Wald ratio	1	-0.0149012	0.0584213	0.798673	0.985209	0.878616	1.10473
FBLL1	lung adenocarcinoma	Wald ratio	1	0.0213769	0.0199416	0.283731	1.02161	0.982447	1.06233
FBN3	lung adenocarcinoma	Wald ratio	1	-0.00522336	0.0177136	0.768087	0.99479	0.960845	1.02993
FBXO2	lung adenocarcinoma	Wald ratio	1	-0.0140652	0.0433655	0.74568	0.986033	0.905687	1.07351
FBXW4P1	lung adenocarcinoma	Wald ratio	1	0.191766	0.0772858	0.0130919	1.21139	1.04111	1.40952
FCER1G	lung adenocarcinoma	Wald ratio	1	0.222534	0.117364	0.0579469	1.24924	0.992528	1.57235
FCGR2C	lung adenocarcinoma	Wald ratio	1	-0.013153	0.0384998	0.732623	0.986933	0.9152	1.06429
FER1L4	lung adenocarcinoma	Wald ratio	1	-0.100197	0.0921777	0.277035	0.904659	0.75513	1.0838
FGFBP2	lung adenocarcinoma	Wald ratio	1	0.0706477	0.0625046	0.258358	1.0732	0.94946	1.21307
FGG	lung adenocarcinoma	Wald ratio	1	-0.0389052	0.0640887	0.543816	0.961842	0.848302	1.09058
FHAD1	lung adenocarcinoma	Wald ratio	1	0.126251	0.0963464	0.190064	1.13457	0.939331	1.37038
FIGNL1	lung adenocarcinoma	Wald ratio	1	-0.0334671	0.0353885	0.344299	0.967087	0.902282	1.03655
FKBP11	lung adenocarcinoma	Wald ratio	1	-0.14656	0.0828635	0.0769456	0.863674	0.734201	1.01598
FLJ12825	lung adenocarcinoma	Wald ratio	1	0.0533006	0.019953	0.00755552	1.05475	1.01429	1.09681
FLJ22447	lung adenocarcinoma	Wald ratio	1	0.142319	0.0774736	0.0662105	1.15294	0.990516	1.34201
FLVCR1	lung adenocarcinoma	Wald ratio	1	-0.0234309	0.0635992	0.712563	0.976841	0.862358	1.10652
FMO2	lung adenocarcinoma	Wald ratio	1	0.0922721	0.0762205	0.226051	1.09666	0.944481	1.27337
FMO3	lung adenocarcinoma	Wald ratio	1	0.0592186	0.0503868	0.239882	1.06101	0.961232	1.17114
FPR1	lung adenocarcinoma	Wald ratio	1	0.0110412	0.0956828	0.908133	1.0111	0.838201	1.21967
FRAS1	lung adenocarcinoma	Wald ratio	1	-0.10575	0.0797267	0.184706	0.89965	0.7695	1.05181
FSIP2	lung adenocarcinoma	Wald ratio	1	-0.0068021	0.0472482	0.885528	0.993221	0.905373	1.08959
FSTL4	lung adenocarcinoma	Wald ratio	1	0.0486907	0.0414494	0.240114	1.0499	0.967974	1.13875
FTCD	lung adenocarcinoma	Wald ratio	1	-0.0537454	0.0385261	0.163004	0.947673	0.878748	1.022
GABRP	lung adenocarcinoma	Wald ratio	1	0.0202016	0.0648402	0.755375	1.02041	0.898629	1.15869
GAD1	lung adenocarcinoma	Wald ratio	1	0.000946874	0.0265111	0.971509	1.00095	0.950265	1.05433
GAL3ST2	lung adenocarcinoma	Wald ratio	1	0.0990487	0.0463605	0.0326395	1.10412	1.00822	1.20915
GALNT13	lung adenocarcinoma	Wald ratio	1	-0.0349751	0.0549154	0.524196	0.965629	0.867093	1.07536
GAS5	lung adenocarcinoma	Wald ratio	1	0.0620624	0.073294	0.39713	1.06403	0.921646	1.22841
GATA5	lung adenocarcinoma	Wald ratio	1	-0.0327555	0.0564646	0.561842	0.967775	0.866385	1.08103
GBAP1	lung adenocarcinoma	Wald ratio	1	-0.117079	0.0428799	0.00632586	0.889515	0.817811	0.967505
GCAT	lung adenocarcinoma	Wald ratio	1	0.107613	0.0826733	0.19303	1.11362	0.947028	1.30951
GCNT4	lung adenocarcinoma	Wald ratio	1	-0.0099183	0.0560763	0.859609	0.990131	0.887073	1.10516
GEN1	lung adenocarcinoma	Wald ratio	1	-0.0359443	0.0312332	0.249799	0.964694	0.90741	1.02559
GFOD1	lung adenocarcinoma	Wald ratio	1	-0.0867311	0.0938768	0.355547	0.916924	0.762823	1.10215
GIMAP8	lung adenocarcinoma	Wald ratio	1	0.0414073	0.0362167	0.252905	1.04228	0.970856	1.11895
GIPC2	lung adenocarcinoma	Wald ratio	1	0.0445658	0.0424562	0.293861	1.04557	0.962089	1.1363
GIPC3	lung adenocarcinoma	Wald ratio	1	-0.108872	0.0476249	0.0222523	0.896845	0.816918	0.984593
GJB3	lung adenocarcinoma	Wald ratio	1	-0.120039	0.0554848	0.0305058	0.886886	0.795496	0.988775
GJB5	lung adenocarcinoma	Wald ratio	1	0.043724	0.0574385	0.446518	1.04469	0.933462	1.16918
GLDN	lung adenocarcinoma	Wald ratio	1	-0.0187266	0.0756066	0.804378	0.981448	0.846271	1.13822
GLIPR1L2	lung adenocarcinoma	Wald ratio	1	-0.0214674	0.0176587	0.224106	0.978761	0.945465	1.01323
GPAT2	lung adenocarcinoma	Wald ratio	1	0.0391522	0.0661377	0.553864	1.03993	0.913495	1.18386
GPC5	lung adenocarcinoma	Wald ratio	1	-0.0348664	0.0449977	0.438428	0.965734	0.884209	1.05478
GPR17	lung adenocarcinoma	Wald ratio	1	0.0200819	0.0243703	0.409922	1.02028	0.972696	1.0702
GPRIN1	lung adenocarcinoma	Wald ratio	1	0.0387586	0.0849566	0.648234	1.03952	0.880068	1.22786
GRHL1	lung adenocarcinoma	Wald ratio	1	0.0432505	0.0784964	0.581642	1.0442	0.895295	1.21787
GRHL3	lung adenocarcinoma	Wald ratio	1	-0.022648	0.0286549	0.429311	0.977607	0.924214	1.03408
GRIN2D	lung adenocarcinoma	Wald ratio	1	-0.0158152	0.0527902	0.764493	0.984309	0.887556	1.09161
GRK1	lung adenocarcinoma	Wald ratio	1	-0.0527713	0.0308462	0.0871206	0.948597	0.892945	1.00772
GRTP1	lung adenocarcinoma	Wald ratio	1	-0.0769225	0.0451131	0.0881752	0.925962	0.847602	1.01157
GS1-293C5.1	lung adenocarcinoma	Wald ratio	1	0.0604492	0.0470108	0.198493	1.06231	0.968805	1.16485
GSDMB	lung adenocarcinoma	Wald ratio	1	0.0180026	0.0662923	0.785958	1.01817	0.894106	1.15944
GSTM5	lung adenocarcinoma	Wald ratio	1	-0.065098	0.0513167	0.2046	0.936976	0.847318	1.03612
GTSF1	lung adenocarcinoma	Wald ratio	1	0.0510754	0.0334199	0.12644	1.0524	0.985676	1.12365
GUCY1B2	lung adenocarcinoma	Wald ratio	1	0.0189812	0.016242	0.242545	1.01916	0.987229	1.05213
HAGHL	lung adenocarcinoma	Wald ratio	1	-0.0952338	0.0865691	0.271293	0.90916	0.767276	1.07728
HAPLN3	lung adenocarcinoma	Wald ratio	1	-0.164652	0.125973	0.1912	0.848189	0.662616	1.08573
HECW1	lung adenocarcinoma	Wald ratio	1	0.0515717	0.0421849	0.221513	1.05292	0.969368	1.14368
HHIPL2	lung adenocarcinoma	Wald ratio	1	0.014658	0.0620938	0.813384	1.01477	0.898484	1.1461
HLA-DRB5	lung adenocarcinoma	Wald ratio	1	0.133817	0.0429218	0.00182272	1.14318	1.05095	1.24352
HLA-DRB6	lung adenocarcinoma	Wald ratio	1	-0.00299798	0.0195126	0.877891	0.997007	0.959596	1.03588
HLA-DRB9	lung adenocarcinoma	Wald ratio	1	-0.00694773	0.024149	0.773574	0.993076	0.947167	1.04121
HN1L	lung adenocarcinoma	Wald ratio	1	0.103885	0.105862	0.326433	1.10947	0.901582	1.3653
HORMAD1	lung adenocarcinoma	Wald ratio	1	0.0419579	0.0485219	0.387192	1.04285	0.948242	1.1469
HOXB2	lung adenocarcinoma	Wald ratio	1	0.0963527	0.0546742	0.0780172	1.10115	0.98925	1.2257
HOXC6	lung adenocarcinoma	Wald ratio	1	-0.0217369	0.0654104	0.739651	0.978498	0.860758	1.11234
HOXC8	lung adenocarcinoma	Wald ratio	1	-0.042736	0.0440393	0.331844	0.958164	0.878927	1.04454
HOXC9	lung adenocarcinoma	Wald ratio	1	-0.0614284	0.0409926	0.133997	0.94042	0.867817	1.0191
HSD17B13	lung adenocarcinoma	Wald ratio	1	-0.10608	0.053018	0.0454107	0.899353	0.810588	0.997838
HSD17B2	lung adenocarcinoma	Wald ratio	1	-0.0734568	0.0512678	0.151913	0.929176	0.840346	1.0274
HSPA7	lung adenocarcinoma	Wald ratio	1	-0.0155735	0.0455847	0.732623	0.984547	0.900397	1.07656
HTR2B	lung adenocarcinoma	Wald ratio	1	-0.0772683	0.0580419	0.183107	0.925641	0.826107	1.03717
HYAL1	lung adenocarcinoma	Wald ratio	1	-0.0174417	0.0851895	0.837775	0.98271	0.831592	1.16129
ICA1	lung adenocarcinoma	Wald ratio	1	0.0434998	0.0836703	0.603137	1.04446	0.886482	1.23059
IFNG-AS1	lung adenocarcinoma	Wald ratio	1	0.022179	0.0338313	0.512096	1.02243	0.956829	1.09252
IGFBP2	lung adenocarcinoma	Wald ratio	1	-0.0770321	0.0610821	0.207264	0.92586	0.821394	1.04361
IGHA2	lung adenocarcinoma	Wald ratio	1	0.0575345	0.113288	0.61155	1.05922	0.84831	1.32257
IGHG4	lung adenocarcinoma	Wald ratio	1	0.0507714	0.0795985	0.523576	1.05208	0.900107	1.22972
IGHGP	lung adenocarcinoma	Wald ratio	1	-0.0321792	0.0721953	0.655796	0.968333	0.840564	1.11552
IGHV1-69	lung adenocarcinoma	Wald ratio	1	0.0624727	0.0569032	0.272258	1.06447	0.952126	1.19006
IGHV1-69-2	lung adenocarcinoma	Wald ratio	1	0.0359687	0.0526171	0.494232	1.03662	0.935045	1.14924
IGHV2-70	lung adenocarcinoma	Wald ratio	1	-0.000654928	0.0443913	0.988229	0.999345	0.916071	1.09019
IGHV3-48	lung adenocarcinoma	Wald ratio	1	-0.000346773	0.037871	0.992694	0.999653	0.928139	1.07668
IGHV3-64	lung adenocarcinoma	Wald ratio	1	0.0224975	0.0327941	0.4927	1.02275	0.959082	1.09065
IGHV3-66	lung adenocarcinoma	Inverse variance weighted	2	0.0379373	0.0566	0.502686	1.03867	0.929602	1.16053
IGHV4-39	lung adenocarcinoma	Wald ratio	1	0.0130081	0.0362826	0.719954	1.01309	0.94355	1.08776
IGHV4-59	lung adenocarcinoma	Wald ratio	1	0.0719647	0.0560585	0.199232	1.07462	0.9628	1.19942
IGKJ5	lung adenocarcinoma	Wald ratio	1	-0.0103453	0.100902	0.918338	0.989708	0.812115	1.20614
IGKV1-13	lung adenocarcinoma	Wald ratio	1	-0.00629777	0.0313772	0.840924	0.993722	0.93445	1.05675
IGLC3	lung adenocarcinoma	Wald ratio	1	-0.0133152	0.0359029	0.710737	0.986773	0.919721	1.05871
IGLC6	lung adenocarcinoma	Wald ratio	1	0.019491	0.0525554	0.710737	1.01968	0.919875	1.13032
IGLV1-41	lung adenocarcinoma	Wald ratio	1	0.0372815	0.0200565	0.0630518	1.03799	0.997973	1.0796
IGLV1-44	lung adenocarcinoma	Wald ratio	1	-0.0822931	0.0700853	0.240321	0.921002	0.802792	1.05662
IGLV10-54	lung adenocarcinoma	Wald ratio	1	-0.02078	0.0268865	0.439594	0.979434	0.929157	1.03243
IGLV2-18	lung adenocarcinoma	Wald ratio	1	-0.033975	0.0844458	0.687441	0.966596	0.819149	1.14058
IGLV3-19	lung adenocarcinoma	Wald ratio	1	-0.0588926	0.105315	0.576021	0.942808	0.766969	1.15896
IGLV3-25	lung adenocarcinoma	Wald ratio	1	-0.00131314	0.104897	0.990012	0.998688	0.813092	1.22665
IGLV4-60	lung adenocarcinoma	Wald ratio	1	0.0233144	0.0257157	0.364608	1.02359	0.973275	1.0765
IGLV5-37	lung adenocarcinoma	Wald ratio	1	-0.0376272	0.0473286	0.426601	0.963072	0.877752	1.05669
IGLV5-52	lung adenocarcinoma	Wald ratio	1	-0.0194909	0.030779	0.526569	0.980698	0.923285	1.04168
IGLV6-57	lung adenocarcinoma	Wald ratio	1	0.0345058	0.0605137	0.568532	1.03511	0.919338	1.16546
IGLV8-61	lung adenocarcinoma	Wald ratio	1	-0.0309383	0.04601	0.501312	0.969535	0.885929	1.06103
IGLV9-49	lung adenocarcinoma	Wald ratio	1	0.00189172	0.0467048	0.967691	1.00189	0.914251	1.09794
IGSF11	lung adenocarcinoma	Wald ratio	1	-0.0358772	0.0281873	0.203084	0.964759	0.912904	1.01956
IL17RD	lung adenocarcinoma	Wald ratio	1	0.0558981	0.0818396	0.494594	1.05749	0.900768	1.24148
IL1RL1	lung adenocarcinoma	Wald ratio	1	-0.0325141	0.0312024	0.297394	0.968009	0.910582	1.02906
IL20RA	lung adenocarcinoma	Wald ratio	1	-0.101154	0.0550005	0.0658931	0.903794	0.811432	1.00667
IL22RA1	lung adenocarcinoma	Wald ratio	1	-0.0509393	0.0663174	0.44242	0.950336	0.834501	1.08225
IL27	lung adenocarcinoma	Wald ratio	1	0.0687049	0.0497168	0.166994	1.07112	0.971669	1.18075
IL34	lung adenocarcinoma	Wald ratio	1	-0.00126632	0.0255534	0.960476	0.998734	0.949945	1.05003
INMT	lung adenocarcinoma	Wald ratio	1	-0.0210124	0.0705499	0.765827	0.979207	0.852749	1.12442
INSL3	lung adenocarcinoma	Wald ratio	1	0.0555189	0.0665115	0.403872	1.05709	0.927889	1.20428
ITGB2-AS1	lung adenocarcinoma	Wald ratio	1	-0.00384208	0.0601629	0.949081	0.996165	0.88536	1.12084
IYD	lung adenocarcinoma	Wald ratio	1	-0.0276653	0.0511579	0.588658	0.972714	0.879911	1.0753
IZUMO1	lung adenocarcinoma	Wald ratio	1	0.0792812	0.0310884	0.0107665	1.08251	1.01852	1.15052
JAKMIP1	lung adenocarcinoma	Wald ratio	1	-0.00216955	0.0618473	0.972017	0.997833	0.883919	1.12643
KANK4	lung adenocarcinoma	Wald ratio	1	-0.126954	0.0820319	0.121713	0.880774	0.749959	1.03441
KAT2B	lung adenocarcinoma	Wald ratio	1	-0.0903461	0.121416	0.456815	0.913615	0.720131	1.15908
KBTBD12	lung adenocarcinoma	Wald ratio	1	0.0373295	0.0438527	0.394632	1.03803	0.952541	1.1312
KC6	lung adenocarcinoma	Wald ratio	1	-0.0386411	0.0425796	0.36414	0.962096	0.885062	1.04583
KCNK15	lung adenocarcinoma	Wald ratio	1	-0.0286034	0.0560545	0.609856	0.971802	0.870689	1.08466
KCNN3	lung adenocarcinoma	Wald ratio	1	0.0288509	0.0664992	0.664395	1.02927	0.903492	1.17256
KDELR3	lung adenocarcinoma	Wald ratio	1	0.0150271	0.0630804	0.811709	1.01514	0.89708	1.14874
KIAA0040	lung adenocarcinoma	Wald ratio	1	0.132839	0.0916579	0.147256	1.14207	0.954268	1.36682
KIAA0319	lung adenocarcinoma	Wald ratio	1	-0.0151235	0.0609571	0.804056	0.98499	0.874066	1.10999
KIAA0408	lung adenocarcinoma	Wald ratio	1	0.031361	0.0922397	0.733861	1.03186	0.8612	1.23633
KIAA1211	lung adenocarcinoma	Wald ratio	1	0.161935	0.0808963	0.0453105	1.17578	1.00338	1.3778
KIAA1324	lung adenocarcinoma	Wald ratio	1	0.0271096	0.0590901	0.646389	1.02748	0.915114	1.15364
KIAA1644	lung adenocarcinoma	Wald ratio	1	-0.0846376	0.0554354	0.126816	0.918845	0.824242	1.02431
KIF17	lung adenocarcinoma	Wald ratio	1	-0.0917791	0.0929255	0.323318	0.912307	0.760398	1.09456
KIF25	lung adenocarcinoma	Wald ratio	1	-0.0284742	0.0432176	0.509988	0.971927	0.892989	1.05784
KIF25-AS1	lung adenocarcinoma	Wald ratio	1	-0.0280492	0.028498	0.324992	0.972341	0.919518	1.0282
KIF6	lung adenocarcinoma	Wald ratio	1	-0.0432461	0.0708914	0.541839	0.957676	0.83344	1.10043
KIR3DL1	lung adenocarcinoma	Wald ratio	1	0.234739	0.0828586	0.0046113	1.26458	1.07502	1.48757
KLB	lung adenocarcinoma	Wald ratio	1	0.0580988	0.068698	0.397713	1.05982	0.926307	1.21258
KLHL2P1	lung adenocarcinoma	Wald ratio	1	-0.0688563	0.0515409	0.181564	0.933461	0.843769	1.03269
KLRG2	lung adenocarcinoma	Wald ratio	1	-0.111188	0.080203	0.165647	0.894771	0.764613	1.04709
KNOP1	lung adenocarcinoma	Wald ratio	1	-0.0233976	0.027073	0.387455	0.976874	0.926389	1.03011
KNSTRN	lung adenocarcinoma	Wald ratio	1	-0.0217954	0.0324693	0.502055	0.97844	0.918113	1.04273
KRT16P6	lung adenocarcinoma	Wald ratio	1	0.0860812	0.0552954	0.119529	1.08989	0.977949	1.21466
KRT23	lung adenocarcinoma	Wald ratio	1	-0.0532261	0.043579	0.221946	0.948166	0.870541	1.03271
KRT39	lung adenocarcinoma	Wald ratio	1	0.0309515	0.0430632	0.472298	1.03144	0.947951	1.12227
L1TD1	lung adenocarcinoma	Wald ratio	1	0.0375706	0.0392079	0.337942	1.03829	0.961484	1.12122
LA16c-312E8.4	lung adenocarcinoma	Wald ratio	1	-0.00912349	0.0319992	0.775555	0.990918	0.930678	1.05506
LA16c-321D4.2	lung adenocarcinoma	Wald ratio	1	0.011369	0.0598964	0.849457	1.01143	0.899399	1.13742
LA16c-390E6.4	lung adenocarcinoma	Wald ratio	1	0.0397117	0.0463408	0.391474	1.04051	0.950168	1.13944
LAMP5	lung adenocarcinoma	Wald ratio	1	-0.0271509	0.0581772	0.640719	0.973214	0.868335	1.09076
LBP	lung adenocarcinoma	Wald ratio	1	-0.0848089	0.0658656	0.197883	0.918688	0.807425	1.04528
LBX2	lung adenocarcinoma	Wald ratio	1	-0.0657407	0.0331662	0.0474611	0.936374	0.87744	0.999265
LEFTY2	lung adenocarcinoma	Wald ratio	1	-0.0813104	0.0717545	0.25714	0.921907	0.800956	1.06112
LGALS17A	lung adenocarcinoma	Wald ratio	1	-0.0468833	0.0528859	0.375349	0.954199	0.860244	1.05842
LGALS4	lung adenocarcinoma	Wald ratio	1	-0.132128	0.0745884	0.0764892	0.876229	0.757053	1.01416
LGSN	lung adenocarcinoma	Wald ratio	1	-0.0949237	0.0508066	0.0617156	0.909442	0.823242	1.00467
LHCGR	lung adenocarcinoma	Wald ratio	1	-0.111075	0.0487657	0.0227429	0.894872	0.8133	0.984625
LHFP	lung adenocarcinoma	Wald ratio	1	0.0200371	0.0696835	0.773696	1.02024	0.889992	1.16955
LHX4	lung adenocarcinoma	Wald ratio	1	-0.0380533	0.0762434	0.617707	0.962662	0.829037	1.11782
LILRA1	lung adenocarcinoma	Wald ratio	1	0.000272512	0.068271	0.996815	1.00027	0.874994	1.14349
LILRA6	lung adenocarcinoma	Wald ratio	1	0.0351556	0.0566427	0.534826	1.03578	0.926942	1.1574
LILRB3	lung adenocarcinoma	Wald ratio	1	-0.030435	0.0699251	0.66338	0.970023	0.845787	1.11251
LIMD1	lung adenocarcinoma	Wald ratio	1	-0.0258371	0.0451699	0.567324	0.974494	0.891928	1.0647
LIME1	lung adenocarcinoma	Wald ratio	1	0.33714	0.11534	0.0034666	1.40093	1.11748	1.75629
LIMK1	lung adenocarcinoma	Wald ratio	1	-0.123729	0.115871	0.285602	0.883619	0.7041	1.10891
LIMS2	lung adenocarcinoma	Wald ratio	1	0.271626	0.117475	0.0207665	1.3121	1.04224	1.65182
LINC00173	lung adenocarcinoma	Wald ratio	1	-0.05518	0.0581845	0.342945	0.946315	0.844322	1.06063
LINC00184	lung adenocarcinoma	Wald ratio	1	-0.0393493	0.0482242	0.41452	0.961415	0.874705	1.05672
LINC00189	lung adenocarcinoma	Wald ratio	1	0.0408662	0.0557143	0.463256	1.04171	0.933949	1.16191
LINC00265	lung adenocarcinoma	Wald ratio	1	-0.0508083	0.0539532	0.346341	0.950461	0.855083	1.05648
LINC00346	lung adenocarcinoma	Wald ratio	1	-0.057319	0.0758536	0.449857	0.944293	0.813839	1.09566
LINC00365	lung adenocarcinoma	Wald ratio	1	-0.00823283	0.0595857	0.890108	0.991801	0.882479	1.11467
LINC00470	lung adenocarcinoma	Wald ratio	1	-0.0554732	0.0418138	0.184617	0.946037	0.871597	1.02684
LINC00471	lung adenocarcinoma	Wald ratio	1	-0.0120567	0.0324748	0.710442	0.988016	0.927087	1.05295
LINC00578	lung adenocarcinoma	Wald ratio	1	0.0397857	0.042348	0.347477	1.04059	0.957704	1.13064
LINC00624	lung adenocarcinoma	Wald ratio	1	0.0181771	0.0439751	0.67935	1.01834	0.934247	1.11001
LINC00649	lung adenocarcinoma	Wald ratio	1	0.0645789	0.0368209	0.0794531	1.06671	0.992439	1.14654
LINC00664	lung adenocarcinoma	Wald ratio	1	0.00062199	0.0254131	0.980474	1.00062	0.952002	1.05173
LINC00694	lung adenocarcinoma	Wald ratio	1	0.0570985	0.0738133	0.439195	1.05876	0.91615	1.22357
LINC00924	lung adenocarcinoma	Wald ratio	1	0.0794513	0.0627021	0.205111	1.08269	0.957485	1.22427
LINC00941	lung adenocarcinoma	Wald ratio	1	0.0174027	0.0464003	0.70762	1.01755	0.929097	1.11443
LINC00996	lung adenocarcinoma	Wald ratio	1	0.0727643	0.0512794	0.155905	1.07548	0.972638	1.18919
LINC01105	lung adenocarcinoma	Wald ratio	1	-0.0920577	0.0489471	0.0600047	0.912052	0.82862	1.00389
LINC01108	lung adenocarcinoma	Wald ratio	1	0.114427	0.0619709	0.0648242	1.12123	0.992989	1.26604
LINC01123	lung adenocarcinoma	Wald ratio	1	-0.0167059	0.06395	0.793912	0.983433	0.86758	1.11476
LINC01136	lung adenocarcinoma	Wald ratio	1	0.0187469	0.0351869	0.594185	1.01892	0.951021	1.09168
LINC01176	lung adenocarcinoma	Inverse variance weighted	2	0.0448151	0.0347601	0.197305	1.04583	0.976955	1.11957
LINC01197	lung adenocarcinoma	Wald ratio	1	0.079894	0.0621889	0.198898	1.08317	0.958873	1.22358
LINC01237	lung adenocarcinoma	Wald ratio	1	-0.0123365	0.048367	0.798677	0.987739	0.898404	1.08596
LINC01271	lung adenocarcinoma	Wald ratio	1	0.0758022	0.0522133	0.146563	1.07875	0.973813	1.19499
LINC01354	lung adenocarcinoma	Wald ratio	1	-0.0323568	0.0693155	0.64064	0.968161	0.845172	1.10905
LINC01436	lung adenocarcinoma	Wald ratio	1	0.012373	0.0227823	0.587064	1.01245	0.968235	1.05868
LINC01480	lung adenocarcinoma	Wald ratio	1	-0.0125991	0.0316981	0.69102	0.98748	0.927996	1.05078
LINC01484	lung adenocarcinoma	Wald ratio	1	-0.00225487	0.047258	0.961944	0.997748	0.909482	1.09458
LINC01529	lung adenocarcinoma	Wald ratio	1	0.120889	0.0551619	0.0284141	1.1285	1.01285	1.25735
LINC01535	lung adenocarcinoma	Wald ratio	1	0.0148673	0.0192831	0.440706	1.01498	0.977333	1.05407
LINC01564	lung adenocarcinoma	Wald ratio	1	0.135207	0.063739	0.0338996	1.14477	1.01033	1.29711
LINC01569	lung adenocarcinoma	Wald ratio	1	0.0146102	0.069143	0.83265	1.01472	0.886114	1.16199
LINC01588	lung adenocarcinoma	Wald ratio	1	0.166896	0.0820009	0.0418205	1.18163	1.00619	1.38766
LL22NC03-2H8.4	lung adenocarcinoma	Wald ratio	1	0.0901159	0.0445108	0.0429102	1.0943	1.00288	1.19406
LMOD1	lung adenocarcinoma	Wald ratio	1	-0.0854269	0.0961154	0.374113	0.91812	0.760474	1.10845
LOXL1-AS1	lung adenocarcinoma	Wald ratio	1	0.0417016	0.0513443	0.41668	1.04258	0.94277	1.15296
LRP2BP	lung adenocarcinoma	Wald ratio	1	0.00751166	0.0951306	0.937063	1.00754	0.836153	1.21406
LRP8	lung adenocarcinoma	Wald ratio	1	-0.0445034	0.100518	0.657954	0.956472	0.785434	1.16476
LRRC15	lung adenocarcinoma	Wald ratio	1	-0.00237209	0.0255981	0.926168	0.997631	0.948812	1.04896
LRRC4	lung adenocarcinoma	Wald ratio	1	-0.023739	0.0655048	0.717052	0.976541	0.858878	1.11032
LRRC8C	lung adenocarcinoma	Wald ratio	1	0.0987733	0.0875809	0.259407	1.10382	0.929707	1.31053
LRRN1	lung adenocarcinoma	Wald ratio	1	0.0397995	0.0515585	0.440157	1.0406	0.940583	1.15126
LSR	lung adenocarcinoma	Wald ratio	1	0.00628602	0.0741077	0.932402	1.00631	0.870258	1.16362
LY86	lung adenocarcinoma	Wald ratio	1	0.043991	0.0383244	0.251026	1.04497	0.969355	1.12649
LYG1	lung adenocarcinoma	Wald ratio	1	-0.0314309	0.060085	0.6009	0.969058	0.861399	1.09017
LYPD6B	lung adenocarcinoma	Wald ratio	1	0.0175835	0.0605242	0.771418	1.01774	0.903893	1.14592
LYZ	lung adenocarcinoma	Wald ratio	1	0.0546204	0.0327386	0.0952407	1.05614	0.990498	1.12613
MAATS1	lung adenocarcinoma	Wald ratio	1	-0.0841819	0.0756581	0.265853	0.919264	0.792572	1.06621
MAB21L3	lung adenocarcinoma	Wald ratio	1	-0.00464724	0.0667584	0.944502	0.995364	0.873285	1.13451
MAEL	lung adenocarcinoma	Wald ratio	1	0.0221626	0.0411903	0.59054	1.02241	0.943112	1.10838
MAG	lung adenocarcinoma	Wald ratio	1	0.0370057	0.0171844	0.0312839	1.0377	1.00333	1.07325
MAP10	lung adenocarcinoma	Wald ratio	1	0.0493098	0.0766672	0.520116	1.05055	0.903971	1.22089
MAPK10	lung adenocarcinoma	Wald ratio	1	-0.0232999	0.0890671	0.79363	0.976969	0.820475	1.16331
2023-03-10	lung adenocarcinoma	Wald ratio	1	0.0462284	0.110367	0.675318	1.04731	0.843588	1.30024
MARCO	lung adenocarcinoma	Wald ratio	1	-0.0587858	0.0944805	0.53381	0.942909	0.783513	1.13473
MARVELD3	lung adenocarcinoma	Wald ratio	1	-0.0477327	0.095631	0.617685	0.953389	0.790437	1.14993
MASP1	lung adenocarcinoma	Inverse variance weighted	2	0.0187662	0.102648	0.854938	1.01894	0.833248	1.24602
MCC	lung adenocarcinoma	Inverse variance weighted	2	0.00414072	0.0595653	0.944579	1.00415	0.893502	1.1285
MCM6	lung adenocarcinoma	Wald ratio	1	-0.103328	0.0697305	0.138387	0.901831	0.786628	1.03391
MCM8	lung adenocarcinoma	Wald ratio	1	0.0458104	0.0351238	0.192146	1.04688	0.977231	1.12148
MDGA1	lung adenocarcinoma	Wald ratio	1	-0.0353577	0.0252887	0.162065	0.96526	0.918583	1.01431
MEFV	lung adenocarcinoma	Wald ratio	1	0.12252	0.0886049	0.166734	1.13034	0.950141	1.34472
MESP1	lung adenocarcinoma	Wald ratio	1	-0.0320777	0.0912831	0.725282	0.968431	0.80978	1.15817
MEST	lung adenocarcinoma	Wald ratio	1	-0.0512142	0.0642526	0.425406	0.950075	0.837655	1.07758
MET	lung adenocarcinoma	Wald ratio	1	0.0597138	0.0975716	0.540538	1.06153	0.876756	1.28525
METTL7B	lung adenocarcinoma	Wald ratio	1	-0.0741074	0.0719766	0.303196	0.928572	0.806395	1.06926
MFAP2	lung adenocarcinoma	Wald ratio	1	-0.0967155	0.0394632	0.0142548	0.907814	0.840244	0.980819
MFSD6L	lung adenocarcinoma	Wald ratio	1	0.0712331	0.0678308	0.293646	1.07383	0.94015	1.22652
MFSD9	lung adenocarcinoma	Wald ratio	1	-0.304599	0.0959899	0.00150747	0.737419	0.61095	0.890067
MIAT	lung adenocarcinoma	Wald ratio	1	0.0384825	0.0497388	0.439112	1.03923	0.942702	1.14565
MIF	lung adenocarcinoma	Wald ratio	1	0.0289704	0.0157064	0.0651102	1.02939	0.998188	1.06158
MIR22HG	lung adenocarcinoma	Wald ratio	1	0.128368	0.121028	0.288851	1.13697	0.896868	1.44135
MIR646HG	lung adenocarcinoma	Wald ratio	1	0.0143353	0.031008	0.643858	1.01444	0.954622	1.078
MMP15	lung adenocarcinoma	Wald ratio	1	-0.00298678	0.0961076	0.975208	0.997018	0.825837	1.20368
MMP17	lung adenocarcinoma	Wald ratio	1	-0.0756452	0.0662202	0.253318	0.927145	0.814292	1.05564
MMRN1	lung adenocarcinoma	Wald ratio	1	0.0128383	0.0613267	0.83418	1.01292	0.898201	1.14229
MPP6	lung adenocarcinoma	Wald ratio	1	-0.0455506	0.031987	0.154436	0.955471	0.897408	1.01729
MRGBP	lung adenocarcinoma	Wald ratio	1	-0.0123692	0.0827635	0.881196	0.987707	0.839805	1.16166
MRPL36	lung adenocarcinoma	Wald ratio	1	0.0517134	0.0946611	0.584859	1.05307	0.874745	1.26776
MSLN	lung adenocarcinoma	Wald ratio	1	-0.00716738	0.0242057	0.767152	0.992858	0.946854	1.0411
MSLNL	lung adenocarcinoma	Wald ratio	1	-0.00283333	0.027857	0.918987	0.997171	0.944185	1.05313
MST1	lung adenocarcinoma	Wald ratio	1	-0.0629985	0.0721583	0.382631	0.938945	0.815113	1.08159
MST1L	lung adenocarcinoma	Wald ratio	1	-0.053168	0.0757819	0.482933	0.948221	0.81734	1.10006
MT1A	lung adenocarcinoma	Wald ratio	1	0.21736	0.123692	0.0788731	1.24279	0.975235	1.58375
MTMR10	lung adenocarcinoma	Wald ratio	1	0.0481067	0.0655093	0.462737	1.04928	0.922847	1.19304
MTMR11	lung adenocarcinoma	Wald ratio	1	-0.056022	0.0980398	0.567714	0.945518	0.780219	1.14584
MUC20	lung adenocarcinoma	Wald ratio	1	-0.0671479	0.03723	0.0712946	0.935057	0.869255	1.00584
MXD3	lung adenocarcinoma	Wald ratio	1	0.149704	0.0598039	0.0123063	1.16149	1.03302	1.30593
MYO16-AS1	lung adenocarcinoma	Inverse variance weighted	2	0.0425861	0.0517318	0.410389	1.04351	0.942888	1.15486
MYO18B	lung adenocarcinoma	Wald ratio	1	0.0542433	0.0444805	0.222661	1.05574	0.967598	1.15191
MYO19	lung adenocarcinoma	Wald ratio	1	0.0440677	0.0650139	0.497886	1.04505	0.92002	1.18708
MYO1F	lung adenocarcinoma	Wald ratio	1	-0.143316	0.103552	0.16636	0.86648	0.707316	1.06146
MYO7B	lung adenocarcinoma	Wald ratio	1	0.0699506	0.0630659	0.267358	1.07246	0.947756	1.21356
MYOM2	lung adenocarcinoma	Wald ratio	1	0.0546348	0.0346957	0.115329	1.05615	0.98672	1.13048
MYZAP	lung adenocarcinoma	Wald ratio	1	-0.239977	0.0792026	0.00244627	0.786646	0.673536	0.918751
NARF	lung adenocarcinoma	Wald ratio	1	0.0574986	0.0476719	0.227766	1.05918	0.9647	1.16292
NCAPG2	lung adenocarcinoma	Wald ratio	1	-0.0901355	0.087932	0.305336	0.913807	0.76914	1.08569
NCBP2-AS1	lung adenocarcinoma	Wald ratio	1	-0.0193907	0.0438926	0.658651	0.980796	0.899946	1.06891
NCCRP1	lung adenocarcinoma	Wald ratio	1	0.00307865	0.0441648	0.944426	1.00308	0.919906	1.09378
NDNF	lung adenocarcinoma	Wald ratio	1	0.0427997	0.08404	0.610557	1.04373	0.88522	1.23062
NDST1	lung adenocarcinoma	Wald ratio	1	-0.0295847	0.0902356	0.743017	0.970849	0.81347	1.15868
NEK5	lung adenocarcinoma	Wald ratio	1	-0.0433849	0.151027	0.773909	0.957543	0.712199	1.2874
NEXN	lung adenocarcinoma	Wald ratio	1	-0.00102643	0.105134	0.99221	0.998974	0.812947	1.22757
NFATC4	lung adenocarcinoma	Wald ratio	1	-0.00913628	0.0995043	0.926843	0.990905	0.815328	1.20429
NIPAL1	lung adenocarcinoma	Wald ratio	1	0.0211726	0.0357884	0.554115	1.0214	0.952207	1.09562
NIPSNAP1	lung adenocarcinoma	Wald ratio	1	-0.142225	0.0975991	0.145051	0.867426	0.716398	1.05029
NKAIN4	lung adenocarcinoma	Wald ratio	1	-0.0269999	0.0371994	0.467953	0.973361	0.904918	1.04698
NLRC4	lung adenocarcinoma	Wald ratio	1	-0.167892	0.1305	0.198258	0.845445	0.654638	1.09187
NLRP2	lung adenocarcinoma	Wald ratio	1	0.0386563	0.0247446	0.118238	1.03941	0.990205	1.09107
NME2	lung adenocarcinoma	Wald ratio	1	0.0201455	0.0735734	0.784227	1.02035	0.883328	1.17863
NME4	lung adenocarcinoma	Wald ratio	1	-0.00836359	0.0731542	0.908978	0.991671	0.859207	1.14456
NMUR1	lung adenocarcinoma	Wald ratio	1	-0.111841	0.0793114	0.158497	0.894187	0.76545	1.04457
NOSTRIN	lung adenocarcinoma	Wald ratio	1	-0.0206166	0.0709838	0.771479	0.979595	0.852361	1.12582
NPNT	lung adenocarcinoma	Wald ratio	1	0.290927	0.0869328	0.000818167	1.33767	1.1281	1.58616
NPW	lung adenocarcinoma	Wald ratio	1	0.00784478	0.048354	0.87112	1.00788	0.916742	1.10807
NSUN2	lung adenocarcinoma	Wald ratio	1	0.00365944	0.0298588	0.902457	1.00367	0.946614	1.06416
NSUN5P1	lung adenocarcinoma	Wald ratio	1	0.0919874	0.0958421	0.337166	1.09635	0.908588	1.32292
NSUN5P2	lung adenocarcinoma	Wald ratio	1	0.0956167	0.0406419	0.0186397	1.10034	1.01609	1.19157
NXPE3	lung adenocarcinoma	Wald ratio	1	-0.0842062	0.0624979	0.177869	0.919242	0.813262	1.03903
OIP5	lung adenocarcinoma	Wald ratio	1	-0.0572355	0.0586857	0.329417	0.944372	0.841761	1.05949
OR7E38P	lung adenocarcinoma	Wald ratio	1	0.0253803	0.0565885	0.653787	1.02571	0.918023	1.14602
OSCAR	lung adenocarcinoma	Wald ratio	1	0.0174448	0.0498084	0.72616	1.0176	0.92295	1.12195
OTOGL	lung adenocarcinoma	Wald ratio	1	-0.0248237	0.0426626	0.560661	0.975482	0.897231	1.06056
OVGP1	lung adenocarcinoma	Wald ratio	1	0.0579018	0.0987461	0.557627	1.05961	0.873156	1.28588
P2RX1	lung adenocarcinoma	Wald ratio	1	-0.073945	0.045818	0.106552	0.928723	0.848956	1.01598
P2RX2	lung adenocarcinoma	Wald ratio	1	0.000566265	0.0453848	0.990045	1.00057	0.915406	1.09365
P2RX6	lung adenocarcinoma	Wald ratio	1	0.0081044	0.0533702	0.879303	1.00814	0.908009	1.11931
P3H2	lung adenocarcinoma	Wald ratio	1	0.0472183	0.0935751	0.613837	1.04835	0.872678	1.25939
PADI4	lung adenocarcinoma	Wald ratio	1	-0.0399955	0.0454365	0.378724	0.960794	0.878929	1.05028
PAQR6	lung adenocarcinoma	Wald ratio	1	-0.0083486	0.0349534	0.811223	0.991686	0.926022	1.06201
PARD6B	lung adenocarcinoma	Wald ratio	1	0.150179	0.109645	0.170788	1.16204	0.937324	1.44063
PCAT19	lung adenocarcinoma	Wald ratio	1	-0.0276277	0.105836	0.794059	0.97275	0.790519	1.19699
PCDHA7	lung adenocarcinoma	Wald ratio	1	0.0786654	0.0519562	0.130008	1.08184	0.977098	1.19782
PCDHB8	lung adenocarcinoma	Wald ratio	1	0.0103295	0.0263534	0.695086	1.01038	0.959519	1.06394
PCDHGA1	lung adenocarcinoma	Wald ratio	1	0.0430808	0.0542269	0.42693	1.04402	0.938752	1.1611
PCSK9	lung adenocarcinoma	Wald ratio	1	-0.120384	0.0603287	0.0459915	0.88658	0.787707	0.997862
PDCD6	lung adenocarcinoma	Wald ratio	1	0.0123956	0.1033	0.904487	1.01247	0.826899	1.23969
PDE8B	lung adenocarcinoma	Wald ratio	1	-0.0214873	0.0709051	0.761857	0.978742	0.851751	1.12467
PDF	lung adenocarcinoma	Wald ratio	1	-0.156572	0.129436	0.226414	0.85507	0.663473	1.102
PDXDC2P	lung adenocarcinoma	Wald ratio	1	-0.0430113	0.0266537	0.10659	0.957901	0.909143	1.00927
PDZD2	lung adenocarcinoma	Wald ratio	1	-0.0222711	0.0920745	0.808872	0.977975	0.816493	1.17139
PDZRN3	lung adenocarcinoma	Wald ratio	1	-0.218816	0.0771686	0.00457449	0.803469	0.690688	0.934666
PFN2	lung adenocarcinoma	Wald ratio	1	0.0501775	0.0714097	0.482261	1.05146	0.914127	1.20942
PFN4	lung adenocarcinoma	Wald ratio	1	-0.0206369	0.0373811	0.580901	0.979575	0.91037	1.05404
PLA2G5	lung adenocarcinoma	Wald ratio	1	-0.0632286	0.0542639	0.243935	0.938729	0.844014	1.04407
PLCXD2	lung adenocarcinoma	Wald ratio	1	-0.00945147	0.0911211	0.917388	0.990593	0.828574	1.18429
PLEKHA6	lung adenocarcinoma	Wald ratio	1	-0.00297299	0.0322459	0.926541	0.997031	0.935967	1.06208
PLEKHA8	lung adenocarcinoma	Wald ratio	1	0.124773	0.141622	0.378304	1.13289	0.858295	1.49534
PLEKHG4B	lung adenocarcinoma	Wald ratio	1	-0.0639006	0.0563999	0.257218	0.938098	0.839923	1.04775
PLEKHH2	lung adenocarcinoma	Wald ratio	1	-0.1466	0.0868743	0.091509	0.86364	0.728423	1.02396
PLOD2	lung adenocarcinoma	Wald ratio	1	0.0156462	0.0823919	0.849388	1.01577	0.864294	1.19379
PLSCR4	lung adenocarcinoma	Wald ratio	1	0.141763	0.0768817	0.065197	1.1523	0.991114	1.33971
PNMT	lung adenocarcinoma	Wald ratio	1	-0.141115	0.114264	0.216834	0.86839	0.694146	1.08637
POM121L9P	lung adenocarcinoma	Wald ratio	1	0.0159972	0.0344977	0.642849	1.01613	0.949691	1.08721
PON1	lung adenocarcinoma	Wald ratio	1	-0.0698041	0.0494311	0.157906	0.932577	0.846463	1.02745
POU5F1	lung adenocarcinoma	Inverse variance weighted	2	-0.0117355	0.0666919	0.860321	0.988333	0.867229	1.12635
PPM1N	lung adenocarcinoma	Wald ratio	1	0.0521397	0.037625	0.165817	1.05352	0.978626	1.13415
PPP4R4	lung adenocarcinoma	Wald ratio	1	0.0399243	0.0795877	0.615921	1.04073	0.890415	1.21642
PRCD	lung adenocarcinoma	Wald ratio	1	-0.148206	0.0573054	0.0097027	0.862253	0.770647	0.964749
PROK2	lung adenocarcinoma	Wald ratio	1	0.0207238	0.0926509	0.823009	1.02094	0.851401	1.22424
PRSS35	lung adenocarcinoma	Wald ratio	1	0.0198464	0.0598843	0.740333	1.02004	0.907078	1.14708
PRSS44	lung adenocarcinoma	Wald ratio	1	0.0307485	0.0474745	0.517189	1.03123	0.9396	1.13179
PSORS1C2	lung adenocarcinoma	Wald ratio	1	-0.050512	0.0177905	0.00452165	0.950743	0.918162	0.984479
PSORS1C3	lung adenocarcinoma	Inverse variance weighted	2	-0.0249718	0.0384632	0.516184	0.975337	0.904512	1.05171
PSPH	lung adenocarcinoma	Wald ratio	1	-0.0236338	0.0465425	0.611601	0.976643	0.891494	1.06993
RAPGEFL1	lung adenocarcinoma	Wald ratio	1	-0.0181536	0.0369612	0.623318	0.98201	0.913385	1.05579
RASAL1	lung adenocarcinoma	Wald ratio	1	0.0287181	0.0564371	0.610856	1.02913	0.921365	1.14951
RASGRF1	lung adenocarcinoma	Wald ratio	1	-0.0170206	0.0905914	0.850968	0.983123	0.823181	1.17414
RCSD1	lung adenocarcinoma	Wald ratio	1	0.00592659	0.0468203	0.899272	1.00594	0.91774	1.10263
REEP1	lung adenocarcinoma	Wald ratio	1	0.00203561	0.0414037	0.960788	1.00204	0.923933	1.08674
RFC4	lung adenocarcinoma	Wald ratio	1	0.11868	0.0651226	0.0683924	1.12601	0.99108	1.27931
RFX8	lung adenocarcinoma	Wald ratio	1	0.0123678	0.0387285	0.749464	1.01244	0.938437	1.09229
RGS14	lung adenocarcinoma	Wald ratio	1	0.0805113	0.0650997	0.216184	1.08384	0.954007	1.23134
RGS5	lung adenocarcinoma	Wald ratio	1	-0.0682948	0.0309972	0.0275764	0.933985	0.878931	0.992488
RHBDL1	lung adenocarcinoma	Wald ratio	1	-0.0170631	0.040671	0.674822	0.983082	0.907757	1.06466
RHCE	lung adenocarcinoma	Wald ratio	1	-0.0424852	0.0527314	0.420421	0.958405	0.864297	1.06276
RHOJ	lung adenocarcinoma	Wald ratio	1	0.0957431	0.125789	0.446573	1.10048	0.860017	1.40817
RMI2	lung adenocarcinoma	Wald ratio	1	-0.017097	0.044699	0.702098	0.983048	0.900588	1.07306
RNF157	lung adenocarcinoma	Wald ratio	1	-0.0843103	0.0338374	0.0127159	0.919146	0.860165	0.982172
RNF182	lung adenocarcinoma	Wald ratio	1	0.0381619	0.100419	0.703926	1.0389	0.853287	1.26489
RNF207	lung adenocarcinoma	Wald ratio	1	0.0138308	0.0512284	0.787174	1.01393	0.917065	1.12102
RNF43	lung adenocarcinoma	Wald ratio	1	0.107906	0.0692391	0.119125	1.11394	0.972581	1.27585
RP1-179N16.6	lung adenocarcinoma	Wald ratio	1	-0.0161484	0.03581	0.652029	0.983981	0.917286	1.05553
RP1-78O14.1	lung adenocarcinoma	Wald ratio	1	-0.0558734	0.0791893	0.480457	0.945659	0.809706	1.10444
RP11-1023L17.1	lung adenocarcinoma	Wald ratio	1	-0.160865	0.0886958	0.0697287	0.851407	0.715547	1.01306
RP11-104N10.2	lung adenocarcinoma	Wald ratio	1	0.0257312	0.024005	0.283762	1.02607	0.978907	1.07549
RP11-10C24.2	lung adenocarcinoma	Wald ratio	1	-0.0545778	0.0516245	0.290417	0.946885	0.855763	1.04771
RP11-1143G9.5	lung adenocarcinoma	Wald ratio	1	0.0434672	0.0513412	0.397199	1.04443	0.944442	1.15499
RP11-114G11.5	lung adenocarcinoma	Wald ratio	1	-0.0134134	0.0437811	0.759319	0.986676	0.905539	1.07508
RP11-114M1.1	lung adenocarcinoma	Wald ratio	1	0.0154134	0.0409752	0.706795	1.01553	0.937163	1.10046
RP11-121A8.1	lung adenocarcinoma	Wald ratio	1	-0.0462472	0.0442803	0.296292	0.954806	0.875433	1.04138
RP11-1246C19.1	lung adenocarcinoma	Wald ratio	1	0.090908	0.0747792	0.224104	1.09517	0.945861	1.26804
RP11-1260E13.1	lung adenocarcinoma	Inverse variance weighted	2	0.00723981	0.0298483	0.808351	1.00727	0.950029	1.06795
RP11-134G8.5	lung adenocarcinoma	Wald ratio	1	0.0237795	0.0562996	0.672751	1.02406	0.917074	1.14354
RP11-134G8.7	lung adenocarcinoma	Wald ratio	1	0.0169949	0.0600695	0.777238	1.01714	0.904167	1.14423
RP11-141C7.3	lung adenocarcinoma	Wald ratio	1	0.0219829	0.0364443	0.546382	1.02223	0.951755	1.09792
RP11-158L12.4	lung adenocarcinoma	Wald ratio	1	0.0177469	0.0268045	0.507915	1.01791	0.965808	1.07281
RP11-161M6.2	lung adenocarcinoma	Wald ratio	1	-0.0285656	0.0771356	0.711137	0.971839	0.835478	1.13046
RP11-177J6.1	lung adenocarcinoma	Wald ratio	1	0.0535879	0.048058	0.264822	1.05505	0.960208	1.15926
RP11-190A12.8	lung adenocarcinoma	Wald ratio	1	0.0129465	0.0236774	0.584525	1.01303	0.967092	1.06115
RP11-226M10.3	lung adenocarcinoma	Wald ratio	1	0.00596327	0.0297934	0.84136	1.00598	0.948919	1.06647
RP11-235E17.6	lung adenocarcinoma	Wald ratio	1	-0.00157098	0.0561417	0.977676	0.99843	0.894394	1.11457
RP11-23P13.6	lung adenocarcinoma	Inverse variance weighted	2	-0.00429247	0.135119	0.974657	0.995717	0.764048	1.29763
RP11-245D16.4	lung adenocarcinoma	Wald ratio	1	-0.0489401	0.0509244	0.336535	0.952238	0.861783	1.05219
RP11-274H2.5	lung adenocarcinoma	Wald ratio	1	-0.00322962	0.0589038	0.956275	0.996776	0.888091	1.11876
RP11-27M24.2	lung adenocarcinoma	Wald ratio	1	0.0408548	0.0343752	0.234637	1.0417	0.973828	1.1143
RP11-280O1.2	lung adenocarcinoma	Wald ratio	1	-0.0616276	0.0492094	0.210441	0.940233	0.853783	1.03544
RP11-283G6.4	lung adenocarcinoma	Wald ratio	1	-0.101435	0.0573985	0.0771927	0.90354	0.8074	1.01113
RP11-286H15.1	lung adenocarcinoma	Wald ratio	1	0.0697929	0.0647464	0.281059	1.07229	0.94449	1.21737
RP11-290F5.1	lung adenocarcinoma	Wald ratio	1	-0.0827412	0.0690279	0.230659	0.920589	0.804097	1.05396
RP11-302L19.3	lung adenocarcinoma	Wald ratio	1	-0.0607565	0.0650579	0.350364	0.941052	0.828391	1.06904
RP11-304F15.3	lung adenocarcinoma	Wald ratio	1	-0.0123715	0.0347421	0.721769	0.987705	0.922686	1.0573
RP11-314C16.1	lung adenocarcinoma	Wald ratio	1	-0.0668589	0.0360536	0.0636774	0.935327	0.871514	1.00381
RP11-334C17.3	lung adenocarcinoma	Wald ratio	1	0.00229387	0.0596788	0.969339	1.0023	0.891654	1.12667
RP11-338N10.3	lung adenocarcinoma	Wald ratio	1	0.0943064	0.061428	0.124726	1.0989	0.974245	1.2395
RP11-33E12.2	lung adenocarcinoma	Wald ratio	1	0.22718	0.100634	0.0239786	1.25506	1.03039	1.52871
RP11-341G23.4	lung adenocarcinoma	Wald ratio	1	-0.0701233	0.0293267	0.0167978	0.932279	0.880202	0.987437
RP11-357D18.1	lung adenocarcinoma	Wald ratio	1	-0.00899517	0.0277686	0.745988	0.991045	0.938548	1.04648
RP11-359I18.5	lung adenocarcinoma	Wald ratio	1	-0.0362303	0.0486941	0.456853	0.964418	0.876629	1.061
RP11-360F5.1	lung adenocarcinoma	Wald ratio	1	-0.0374974	0.081918	0.647137	0.963197	0.820323	1.13095
RP11-365O16.3	lung adenocarcinoma	Wald ratio	1	-0.0780894	0.0568261	0.169385	0.924882	0.827399	1.03385
RP11-375I20.6	lung adenocarcinoma	Wald ratio	1	0.0115538	0.030841	0.70794	1.01162	0.952282	1.07466
RP11-378A13.1	lung adenocarcinoma	Wald ratio	1	0.00425397	0.0253548	0.866758	1.00426	0.955576	1.05543
RP11-385F7.1	lung adenocarcinoma	Wald ratio	1	0.0797313	0.0533432	0.134996	1.083	0.975484	1.20236
RP11-403A3.3	lung adenocarcinoma	Wald ratio	1	-0.0280472	0.0746201	0.707016	0.972342	0.840043	1.12548
RP11-417E7.2	lung adenocarcinoma	Wald ratio	1	0.0187204	0.0415646	0.652426	1.0189	0.939182	1.10538
RP11-421M1.8	lung adenocarcinoma	Wald ratio	1	0.0250042	0.056656	0.658971	1.02532	0.917556	1.14574
RP11-429P3.8	lung adenocarcinoma	Wald ratio	1	0.0530621	0.04888	0.277674	1.0545	0.958158	1.16052
RP11-434D9.1	lung adenocarcinoma	Wald ratio	1	0.0206407	0.0431538	0.632434	1.02086	0.93806	1.11096
RP11-43F13.1	lung adenocarcinoma	Wald ratio	1	0.0629015	0.019946	0.00161273	1.06492	1.02409	1.10738
RP11-44F14.2	lung adenocarcinoma	Wald ratio	1	-0.0100579	0.0499791	0.840509	0.989993	0.897612	1.09188
RP11-44F21.5	lung adenocarcinoma	Wald ratio	1	-0.0642312	0.0280531	0.0220431	0.937788	0.887617	0.990796
RP11-455F5.6	lung adenocarcinoma	Wald ratio	1	0.0500435	0.0710668	0.481323	1.05132	0.914619	1.20845
RP11-457M11.5	lung adenocarcinoma	Wald ratio	1	-0.018331	0.0423158	0.664874	0.981836	0.903689	1.06674
RP11-461A8.4	lung adenocarcinoma	Wald ratio	1	-0.092132	0.0462989	0.0465976	0.911985	0.83287	0.998615
RP11-465B22.3	lung adenocarcinoma	Wald ratio	1	-0.054559	0.0672005	0.416858	0.946903	0.830048	1.08021
RP11-465N4.5	lung adenocarcinoma	Wald ratio	1	-0.0981826	0.0783788	0.210327	0.906483	0.777396	1.05701
RP11-473M20.5	lung adenocarcinoma	Wald ratio	1	0.0665498	0.0683761	0.330409	1.06881	0.934758	1.2221
RP11-476D10.1	lung adenocarcinoma	Wald ratio	1	0.147423	0.0944941	0.118731	1.15884	0.962919	1.39463
RP11-480A16.1	lung adenocarcinoma	Wald ratio	1	-0.0853298	0.0757775	0.260141	0.918209	0.791478	1.06523
RP11-480I12.5	lung adenocarcinoma	Wald ratio	1	0.0767472	0.047652	0.107272	1.07977	0.983487	1.18548
RP11-488L18.3	lung adenocarcinoma	Wald ratio	1	-0.0136083	0.0234356	0.561463	0.986484	0.942196	1.03285
RP11-488P3.1	lung adenocarcinoma	Wald ratio	1	-0.0201299	0.0246268	0.4137	0.980071	0.933888	1.02854
RP11-513N24.1	lung adenocarcinoma	Wald ratio	1	-0.0224829	0.0796969	0.777863	0.977768	0.836366	1.14308
RP11-519G16.3	lung adenocarcinoma	Wald ratio	1	0.0976274	0.0555953	0.079082	1.10255	0.988725	1.22948
RP11-523H20.3	lung adenocarcinoma	Wald ratio	1	-0.0932628	0.047051	0.0474611	0.910954	0.830703	0.998958
RP11-532F6.3	lung adenocarcinoma	Wald ratio	1	0.0109027	0.0248737	0.661153	1.01096	0.962858	1.06147
RP11-54H7.4	lung adenocarcinoma	Wald ratio	1	0.148187	0.0693134	0.0325231	1.15973	1.01241	1.32849
RP11-571L19.8	lung adenocarcinoma	Wald ratio	1	-0.0327508	0.0289224	0.25748	0.96778	0.914444	1.02423
RP11-609N14.4	lung adenocarcinoma	Wald ratio	1	-0.12806	0.08044	0.111385	0.8798	0.751471	1.03004
RP11-69E11.4	lung adenocarcinoma	Wald ratio	1	0.0282584	0.0327644	0.388427	1.02866	0.964679	1.09689
RP11-723O4.9	lung adenocarcinoma	Wald ratio	1	0.00125825	0.0333623	0.969915	1.00126	0.937881	1.06892
RP11-775C24.5	lung adenocarcinoma	Wald ratio	1	-0.132613	0.0514587	0.00996384	0.875804	0.791779	0.968745
RP11-77A13.1	lung adenocarcinoma	Wald ratio	1	-0.00209371	0.0188366	0.911497	0.997908	0.961738	1.03544
RP11-791G15.2	lung adenocarcinoma	Wald ratio	1	-0.0194903	0.0335299	0.561051	0.980698	0.91832	1.04731
RP11-797H7.1	lung adenocarcinoma	Wald ratio	1	-0.0052877	0.069373	0.939243	0.994726	0.868265	1.13961
RP11-799B12.4	lung adenocarcinoma	Wald ratio	1	0.014614	0.0464378	0.752989	1.01472	0.926442	1.11141
RP11-7F17.3	lung adenocarcinoma	Wald ratio	1	-0.0508311	0.0651807	0.43548	0.950439	0.836453	1.07996
RP11-806H10.4	lung adenocarcinoma	Wald ratio	1	-0.0281856	0.0543042	0.603738	0.972208	0.874046	1.08139
RP11-815M8.1	lung adenocarcinoma	Wald ratio	1	0.0441388	0.0254716	0.0831199	1.04513	0.994231	1.09863
RP11-85G21.3	lung adenocarcinoma	Wald ratio	1	0.00473669	0.0400153	0.905773	1.00475	0.928957	1.08672
RP11-879F14.2	lung adenocarcinoma	Wald ratio	1	-0.00791881	0.0408922	0.846449	0.992112	0.915699	1.0749
RP11-92G12.3	lung adenocarcinoma	Wald ratio	1	0.0516914	0.023708	0.0292328	1.05305	1.00524	1.10314
RP13-20L14.10	lung adenocarcinoma	Wald ratio	1	0.0728665	0.06042	0.227817	1.07559	0.955466	1.21081
RP13-942N8.1	lung adenocarcinoma	Wald ratio	1	0.0721914	0.0519991	0.165039	1.07486	0.970711	1.19019
RP3-460G2.2	lung adenocarcinoma	Wald ratio	1	-0.046557	0.0475758	0.327784	0.95451	0.869527	1.0478
RP3-465N24.5	lung adenocarcinoma	Wald ratio	1	0.0177882	0.0201999	0.37853	1.01795	0.978432	1.05906
RP3-508I15.9	lung adenocarcinoma	Wald ratio	1	0.0453986	0.0407918	0.265737	1.04644	0.966037	1.13355
RP4-539M6.14	lung adenocarcinoma	Wald ratio	1	-0.0564362	0.0660075	0.392552	0.945127	0.830431	1.07566
RP4-547N15.3	lung adenocarcinoma	Wald ratio	1	-0.0444818	0.0529869	0.401196	0.956493	0.862141	1.06117
RP4-564F22.5	lung adenocarcinoma	Wald ratio	1	-0.0314295	0.0215051	0.143881	0.969059	0.929062	1.01078
RP4-584D14.7	lung adenocarcinoma	Wald ratio	1	-0.000443747	0.0382327	0.99074	0.999556	0.927391	1.07734
RP4-625H18.2	lung adenocarcinoma	Wald ratio	1	-0.0243369	0.0634542	0.701323	0.975957	0.861821	1.10521
RP4-781K5.6	lung adenocarcinoma	Wald ratio	1	0.014535	0.0453513	0.748591	1.01464	0.928343	1.10896
RP5-1007F24.1	lung adenocarcinoma	Wald ratio	1	0.0029263	0.0413145	0.943533	1.00293	0.924918	1.08752
RP5-1017F8.2	lung adenocarcinoma	Wald ratio	1	0.0106899	0.0224795	0.634401	1.01075	0.967181	1.05628
RP5-1057I20.5	lung adenocarcinoma	Wald ratio	1	-0.01956	0.0333687	0.557755	0.98063	0.918547	1.04691
RP5-1112D6.4	lung adenocarcinoma	Wald ratio	1	0.020762	0.0608127	0.732796	1.02098	0.906258	1.15022
RP5-1125A11.6	lung adenocarcinoma	Wald ratio	1	0.00463467	0.0458821	0.91954	1.00465	0.918242	1.09918
RP5-1125A11.7	lung adenocarcinoma	Wald ratio	1	0.0165971	0.0378448	0.660982	1.01674	0.944048	1.09502
RP5-839B4.8	lung adenocarcinoma	Wald ratio	1	0.063211	0.0775137	0.414796	1.06525	0.915106	1.24003
RP5-908M14.10	lung adenocarcinoma	Wald ratio	1	0.0196307	0.0464667	0.672684	1.01982	0.931048	1.11707
RP5-908M14.9	lung adenocarcinoma	Wald ratio	1	-0.037395	0.0358913	0.297459	0.963296	0.897859	1.0335
RPH3A	lung adenocarcinoma	Wald ratio	1	0.0140107	0.0237277	0.554868	1.01411	0.968027	1.06239
RSPO4	lung adenocarcinoma	Wald ratio	1	-0.0572549	0.0482542	0.235415	0.944353	0.859132	1.03803
RUFY4	lung adenocarcinoma	Wald ratio	1	-0.0310783	0.0506003	0.539088	0.9694	0.877872	1.07047
S100A4	lung adenocarcinoma	Wald ratio	1	-0.0922326	0.116646	0.429115	0.911893	0.725526	1.14613
S100P	lung adenocarcinoma	Wald ratio	1	-0.0709837	0.0449819	0.114554	0.931477	0.85287	1.01733
S1PR4	lung adenocarcinoma	Wald ratio	1	0.00833595	0.102213	0.935001	1.00837	0.825305	1.23204
SALL4	lung adenocarcinoma	Wald ratio	1	-0.06563	0.067469	0.330681	0.936477	0.820477	1.06888
SASS6	lung adenocarcinoma	Wald ratio	1	-0.0774306	0.105976	0.464997	0.925491	0.751907	1.13915
SEC14L1	lung adenocarcinoma	Wald ratio	1	-0.105602	0.08411	0.209291	0.899783	0.763031	1.06104
SEC14L3	lung adenocarcinoma	Wald ratio	1	-0.0653377	0.0727311	0.369001	0.936751	0.812296	1.08027
SEC14L6	lung adenocarcinoma	Wald ratio	1	-0.0110356	0.0491614	0.822387	0.989025	0.898174	1.08907
SECISBP2L	lung adenocarcinoma	Wald ratio	1	-0.560192	0.072903	1.54105e-14	0.571099	0.495057	0.658822
SEMA4B	lung adenocarcinoma	Wald ratio	1	-0.0415693	0.117872	0.724341	0.959283	0.761398	1.2086
2023-09-10	lung adenocarcinoma	Wald ratio	1	-0.154172	0.1043	0.139364	0.857124	0.698654	1.05154
SERINC2	lung adenocarcinoma	Wald ratio	1	-0.10214	0.0986062	0.300278	0.902903	0.744228	1.09541
SERTM1	lung adenocarcinoma	Wald ratio	1	-0.0097061	0.0904656	0.914558	0.990341	0.829428	1.18247
SGCA	lung adenocarcinoma	Wald ratio	1	-0.0267471	0.0302968	0.377326	0.973607	0.917476	1.03317
SGCE	lung adenocarcinoma	Wald ratio	1	-0.050056	0.0622387	0.421248	0.951176	0.841942	1.07458
SH3D21	lung adenocarcinoma	Wald ratio	1	0.0987217	0.052301	0.059084	1.10376	0.996219	1.22291
SHANK3	lung adenocarcinoma	Wald ratio	1	-0.0476311	0.0896317	0.595135	0.953485	0.799867	1.13661
SIGLEC16	lung adenocarcinoma	Wald ratio	1	0.0379284	0.0401274	0.344557	1.03866	0.960097	1.12365
SIGLEC5	lung adenocarcinoma	Wald ratio	1	-0.0461049	0.0743421	0.535145	0.954942	0.825459	1.10474
SIM2	lung adenocarcinoma	Wald ratio	1	0.0385234	0.065551	0.556743	1.03928	0.913971	1.18176
SIRPB2	lung adenocarcinoma	Wald ratio	1	0.0361933	0.0392838	0.356879	1.03686	0.960018	1.11984
SKP2	lung adenocarcinoma	Wald ratio	1	-0.0624879	0.0982743	0.524873	0.939424	0.774835	1.13898
SLC12A7	lung adenocarcinoma	Wald ratio	1	0.0766948	0.044858	0.0873169	1.07971	0.988836	1.17894
SLC14A1	lung adenocarcinoma	Wald ratio	1	-0.092316	0.0622032	0.137782	0.911817	0.807159	1.03004
SLC16A6	lung adenocarcinoma	Wald ratio	1	0.0822275	0.0889973	0.355522	1.0857	0.911916	1.29261
SLC16A6P1	lung adenocarcinoma	Wald ratio	1	-0.0301136	0.0587451	0.608221	0.970335	0.864803	1.08875
SLC16A7	lung adenocarcinoma	Wald ratio	1	0.297387	0.111938	0.00789058	1.34634	1.08111	1.67663
SLC17A9	lung adenocarcinoma	Wald ratio	1	-0.0601787	0.105238	0.567433	0.941596	0.766099	1.1573
SLC19A3	lung adenocarcinoma	Wald ratio	1	-0.0539004	0.0542693	0.320612	0.947527	0.851915	1.05387
SLC1A7	lung adenocarcinoma	Wald ratio	1	0.0188392	0.0692255	0.785513	1.01902	0.889725	1.1671
SLC23A3	lung adenocarcinoma	Wald ratio	1	0.0190758	0.0848956	0.822215	1.01926	0.863018	1.20379
SLC25A13	lung adenocarcinoma	Wald ratio	1	-0.0126089	0.0915882	0.890502	0.98747	0.825206	1.18164
SLC25A41	lung adenocarcinoma	Wald ratio	1	0.00629605	0.0164765	0.70237	1.00632	0.974337	1.03934
SLC26A1	lung adenocarcinoma	Wald ratio	1	-0.00742798	0.021227	0.726391	0.9926	0.95215	1.03477
SLC26A6	lung adenocarcinoma	Wald ratio	1	0.165211	0.0934347	0.0770273	1.17964	0.982239	1.41672
SLC4A3	lung adenocarcinoma	Wald ratio	1	0.00112467	0.0551211	0.983721	1.00113	0.898604	1.11534
SLC5A4	lung adenocarcinoma	Wald ratio	1	-0.00894658	0.0420272	0.831424	0.991093	0.912726	1.07619
SLC5A6	lung adenocarcinoma	Wald ratio	1	-0.108229	0.106994	0.311755	0.897422	0.727649	1.10681
SLC5A9	lung adenocarcinoma	Wald ratio	1	-0.021199	0.023829	0.373666	0.979024	0.93435	1.02583
SLC6A3	lung adenocarcinoma	Wald ratio	1	0.0848573	0.022351	0.00014671	1.08856	1.0419	1.13731
SLC7A9	lung adenocarcinoma	Wald ratio	1	-0.0103428	0.0332939	0.756066	0.989711	0.927188	1.05645
SLC9A3	lung adenocarcinoma	Wald ratio	1	0.0121415	0.0525883	0.81741	1.01222	0.91308	1.12211
SMAD9	lung adenocarcinoma	Wald ratio	1	-0.169303	0.0729113	0.0202305	0.844253	0.731828	0.973948
SMPDL3B	lung adenocarcinoma	Wald ratio	1	-0.00161023	0.0427054	0.969922	0.998391	0.918225	1.08556
SMUG1	lung adenocarcinoma	Wald ratio	1	-0.270312	0.101191	0.00755552	0.763142	0.62585	0.930551
SNHG17	lung adenocarcinoma	Wald ratio	1	-0.00269548	0.026198	0.918051	0.997308	0.947391	1.04986
SNORA79	lung adenocarcinoma	Wald ratio	1	0.0134812	0.0433503	0.755814	1.01357	0.93101	1.10346
SNTG2	lung adenocarcinoma	Inverse variance weighted	2	0.0413344	0.0865865	0.633094	1.0422	0.879523	1.23497
SNX22	lung adenocarcinoma	Wald ratio	1	-0.0581679	0.0552605	0.292519	0.943492	0.846641	1.05142
SOGA3	lung adenocarcinoma	Wald ratio	1	0.0315716	0.0928592	0.733861	1.03208	0.860336	1.2381
SORD	lung adenocarcinoma	Wald ratio	1	-0.0337348	0.0651341	0.604508	0.966828	0.850954	1.09848
SORD2P	lung adenocarcinoma	Wald ratio	1	0.0180996	0.0349462	0.604508	1.01826	0.950854	1.09045
SOST	lung adenocarcinoma	Wald ratio	1	-0.0442254	0.050108	0.377452	0.956738	0.867242	1.05547
SPATC1L	lung adenocarcinoma	Wald ratio	1	-0.0310038	0.0222244	0.163004	0.969472	0.928148	1.01264
SPC25	lung adenocarcinoma	Wald ratio	1	0.0120467	0.0290927	0.678816	1.01212	0.956021	1.07151
SPDL1	lung adenocarcinoma	Wald ratio	1	-0.0621935	0.0771484	0.420154	0.939701	0.807829	1.0931
SPINK1	lung adenocarcinoma	Wald ratio	1	-0.0931313	0.0465585	0.0454672	0.911074	0.831615	0.998125
SPIRE2	lung adenocarcinoma	Wald ratio	1	-0.0214349	0.075271	0.775821	0.978793	0.844538	1.13439
SPRYD7	lung adenocarcinoma	Wald ratio	1	0.0831847	0.105535	0.430568	1.08674	0.883677	1.33647
SPTBN1	lung adenocarcinoma	Wald ratio	1	-0.00194978	0.0999051	0.984429	0.998052	0.820564	1.21393
SPTBN5	lung adenocarcinoma	Wald ratio	1	0.00588248	0.0195718	0.763751	1.0059	0.968044	1.04524
SRD5A1	lung adenocarcinoma	Wald ratio	1	0.109261	0.0684008	0.110185	1.11545	0.9755	1.27549
SRD5A3	lung adenocarcinoma	Wald ratio	1	0.0446152	0.0400112	0.264822	1.04563	0.966758	1.13093
SRD5A3-AS1	lung adenocarcinoma	Wald ratio	1	0.0541454	0.048558	0.264822	1.05564	0.959802	1.16104
SRGAP2C	lung adenocarcinoma	Wald ratio	1	0.0749627	0.0778625	0.335669	1.07784	0.92529	1.25555
SRMS	lung adenocarcinoma	Wald ratio	1	0.054565	0.05071	0.281918	1.05608	0.956163	1.16644
SSC4D	lung adenocarcinoma	Wald ratio	1	-0.0241262	0.0301008	0.422834	0.976162	0.920237	1.03549
ST6GALNAC2	lung adenocarcinoma	Wald ratio	1	-0.0503261	0.0985883	0.609724	0.950919	0.783833	1.15362
STAB2	lung adenocarcinoma	Wald ratio	1	-0.0455789	0.0326389	0.162576	0.955444	0.896236	1.01856
STARD9	lung adenocarcinoma	Wald ratio	1	-0.0038664	0.156742	0.98032	0.996141	0.732654	1.35439
STEAP1B	lung adenocarcinoma	Wald ratio	1	0.0856905	0.0330592	0.00954098	1.08947	1.02111	1.1624
STK31	lung adenocarcinoma	Wald ratio	1	0.00118072	0.0330562	0.971507	1.00118	0.938371	1.0682
STOML3	lung adenocarcinoma	Wald ratio	1	-0.0434386	0.102889	0.672888	0.957491	0.782625	1.17143
STON1	lung adenocarcinoma	Wald ratio	1	0.0083089	0.0725267	0.908791	1.00834	0.874727	1.16237
STRCP1	lung adenocarcinoma	Wald ratio	1	-0.092227	0.0402013	0.0217828	0.911898	0.842803	0.986657
SULT1C2	lung adenocarcinoma	Wald ratio	1	0.0582687	0.037421	0.119443	1.06	0.985037	1.14067
SULT1C2P1	lung adenocarcinoma	Wald ratio	1	0.0783076	0.0502902	0.119443	1.08146	0.979943	1.19348
SV2A	lung adenocarcinoma	Wald ratio	1	-0.0245679	0.0493281	0.618449	0.975731	0.885812	1.07478
SYCE1L	lung adenocarcinoma	Wald ratio	1	-0.0141895	0.0212836	0.504973	0.985911	0.945629	1.02791
SYN2	lung adenocarcinoma	Wald ratio	1	0.0498124	0.0643262	0.438711	1.05107	0.926569	1.19231
SYNGR3	lung adenocarcinoma	Wald ratio	1	0.0560761	0.0274815	0.0412999	1.05768	1.00221	1.11621
TACC3	lung adenocarcinoma	Wald ratio	1	0.121836	0.101368	0.229397	1.12957	0.926032	1.37784
TARID	lung adenocarcinoma	Inverse variance weighted	2	0.00618245	0.0324324	0.848819	1.0062	0.94423	1.07224
TBC1D3L	lung adenocarcinoma	Wald ratio	1	0.0183967	0.0207369	0.374999	1.01857	0.977998	1.06082
TBRG4	lung adenocarcinoma	Wald ratio	1	-0.138781	0.0730511	0.0574622	0.870419	0.754303	1.00441
TBX2-AS1	lung adenocarcinoma	Wald ratio	1	-0.0273301	0.0912043	0.764438	0.97304	0.81376	1.1635
TCF19	lung adenocarcinoma	Wald ratio	1	0.169247	0.100563	0.0923755	1.18441	0.972528	1.44246
TCP11	lung adenocarcinoma	Wald ratio	1	0.0834287	0.0630752	0.185939	1.08701	0.960599	1.23005
TCTEX1D1	lung adenocarcinoma	Wald ratio	1	-0.0250325	0.0387665	0.518457	0.975278	0.90392	1.05227
TDRD5	lung adenocarcinoma	Wald ratio	1	-0.0203449	0.0225255	0.366422	0.979861	0.937541	1.02409
TEKT5	lung adenocarcinoma	Wald ratio	1	-0.0576259	0.0466147	0.216378	0.944003	0.861577	1.03431
TFAP2C	lung adenocarcinoma	Wald ratio	1	0.191813	0.101401	0.0585416	1.21144	0.99309	1.47781
TGM1	lung adenocarcinoma	Wald ratio	1	0.0559401	0.0618314	0.365614	1.05753	0.936834	1.19379
THBS4	lung adenocarcinoma	Wald ratio	1	0.0239014	0.0361087	0.508017	1.02419	0.95421	1.0993
THEMIS2	lung adenocarcinoma	Wald ratio	1	-0.0421614	0.0992212	0.670893	0.958715	0.789279	1.16452
TICRR	lung adenocarcinoma	Wald ratio	1	-0.0502639	0.0724748	0.487973	0.950978	0.825047	1.09613
TIE1	lung adenocarcinoma	Wald ratio	1	0.00996174	0.0885112	0.910389	1.01001	0.849149	1.20135
TM4SF4	lung adenocarcinoma	Wald ratio	1	0.00452209	0.0530394	0.932056	1.00453	0.905349	1.11458
TMC2	lung adenocarcinoma	Wald ratio	1	0.0164184	0.0490052	0.7376	1.01655	0.923456	1.11904
TMCC3	lung adenocarcinoma	Wald ratio	1	-0.117024	0.0619339	0.0588244	0.889564	0.787876	1.00438
TMED3	lung adenocarcinoma	Wald ratio	1	0.1665	0.118425	0.159736	1.18116	0.936494	1.48976
TMEM184A	lung adenocarcinoma	Wald ratio	1	-0.0407775	0.0818374	0.61829	0.960043	0.817766	1.12707
TMEM190	lung adenocarcinoma	Wald ratio	1	0.0747202	0.0459291	0.103767	1.07758	0.984816	1.17909
TMEM232	lung adenocarcinoma	Wald ratio	1	-0.0774326	0.09069	0.393206	0.925489	0.774773	1.10552
TMEM61	lung adenocarcinoma	Wald ratio	1	-0.0915409	0.0560751	0.102581	0.912524	0.817546	1.01854
TMEM63C	lung adenocarcinoma	Wald ratio	1	-0.0475047	0.0350489	0.175295	0.953606	0.890297	1.02142
TMEM74B	lung adenocarcinoma	Wald ratio	1	-0.0400621	0.123597	0.745836	0.96073	0.754039	1.22408
TMEM92-AS1	lung adenocarcinoma	Wald ratio	1	-0.022067	0.0673914	0.743331	0.978175	0.85714	1.1163
TMPRSS6	lung adenocarcinoma	Wald ratio	1	0.0959398	0.0576157	0.0958792	1.10069	0.983157	1.23228
TMTC1	lung adenocarcinoma	Wald ratio	1	0.0309165	0.070585	0.661383	1.0314	0.898139	1.18443
TMTC4	lung adenocarcinoma	Wald ratio	1	0.0135348	0.0260987	0.604039	1.01363	0.96308	1.06683
TNS2	lung adenocarcinoma	Wald ratio	1	-0.0247876	0.143097	0.862477	0.975517	0.736933	1.29134
TOM1L2	lung adenocarcinoma	Wald ratio	1	-0.145699	0.0729765	0.0458774	0.864418	0.749212	0.997338
TOX2	lung adenocarcinoma	Wald ratio	1	0.011714	0.0669139	0.861032	1.01178	0.88742	1.15357
TPBG	lung adenocarcinoma	Wald ratio	1	0.00215503	0.0668061	0.974266	1.00216	0.879163	1.14236
TPSB2	lung adenocarcinoma	Wald ratio	1	0.0279561	0.0266648	0.294441	1.02835	0.975986	1.08352
TRAP1	lung adenocarcinoma	Wald ratio	1	-0.0475114	0.0240352	0.0480713	0.9536	0.909718	0.999598
TRPV1	lung adenocarcinoma	Wald ratio	1	0.0658585	0.0777765	0.397125	1.06808	0.917059	1.24396
TRPV3	lung adenocarcinoma	Wald ratio	1	-0.0306997	0.0462799	0.507107	0.969767	0.885672	1.06185
TTC24	lung adenocarcinoma	Wald ratio	1	0.0761602	0.0356237	0.0325239	1.07914	1.00636	1.15718
TTLL6	lung adenocarcinoma	Wald ratio	1	-0.0298607	0.0842374	0.722977	0.970581	0.822863	1.14482
TUBB2B	lung adenocarcinoma	Wald ratio	1	7.06248e-05	0.0514678	0.998905	1.00007	0.904108	1.10622
UCA1	lung adenocarcinoma	Wald ratio	1	-0.045831	0.0574966	0.425388	0.955203	0.853402	1.06915
UMODL1	lung adenocarcinoma	Wald ratio	1	-0.0118077	0.0188929	0.531985	0.988262	0.952336	1.02554
UMODL1-AS1	lung adenocarcinoma	Wald ratio	1	-0.0103775	0.0166046	0.531985	0.989676	0.957986	1.02241
UPK3B	lung adenocarcinoma	Wald ratio	1	-0.0205027	0.0335168	0.540727	0.979706	0.917415	1.04623
URAHP	lung adenocarcinoma	Wald ratio	1	0.0270109	0.0811104	0.739124	1.02738	0.876371	1.20441
URB1	lung adenocarcinoma	Wald ratio	1	-0.118123	0.0694822	0.0891221	0.888587	0.775453	1.01823
USP32P3	lung adenocarcinoma	Wald ratio	1	0.0727714	0.0595791	0.221925	1.07548	0.95695	1.2087
UST	lung adenocarcinoma	Wald ratio	1	-0.0387672	0.0584121	0.506892	0.961975	0.857911	1.07866
UTS2	lung adenocarcinoma	Wald ratio	1	0.0147412	0.0275573	0.592699	1.01485	0.96149	1.07117
VASH1	lung adenocarcinoma	Wald ratio	1	-0.00651289	0.0816829	0.936449	0.993508	0.846529	1.16601
VPS9D1-AS1	lung adenocarcinoma	Wald ratio	1	-0.0561713	0.0435843	0.197469	0.945377	0.867971	1.02969
VSTM2L	lung adenocarcinoma	Wald ratio	1	-0.0450817	0.0455443	0.32225	0.955919	0.874285	1.04518
WASF1	lung adenocarcinoma	Wald ratio	1	0.0481516	0.0778781	0.536381	1.04933	0.900784	1.22237
WFDC3	lung adenocarcinoma	Wald ratio	1	-0.0291811	0.0237349	0.2189	0.971241	0.927093	1.01749
WFDC6	lung adenocarcinoma	Wald ratio	1	0.000608874	0.0826385	0.994121	1.00061	0.850983	1.17654
WIF1	lung adenocarcinoma	Wald ratio	1	0.0433669	0.0701661	0.536535	1.04432	0.910138	1.19829
WNT2B	lung adenocarcinoma	Wald ratio	1	-0.0196761	0.0863038	0.819657	0.980516	0.827926	1.16123
WWC2-AS2	lung adenocarcinoma	Wald ratio	1	0.0159487	0.0812989	0.844474	1.01608	0.86641	1.1916
XXbac-B444P24.8	lung adenocarcinoma	Wald ratio	1	0.00648118	0.0222985	0.771314	1.0065	0.96346	1.05147
ZDHHC8P1	lung adenocarcinoma	Wald ratio	1	0.0508113	0.0279583	0.0691563	1.05212	0.996021	1.11139
ZG16B	lung adenocarcinoma	Wald ratio	1	-0.0508841	0.0401931	0.205517	0.950389	0.878392	1.02829
ZGRF1	lung adenocarcinoma	Wald ratio	1	0.0284513	0.0469673	0.544668	1.02886	0.938376	1.12807
ZMYND15	lung adenocarcinoma	Wald ratio	1	0.112568	0.0937805	0.230011	1.11915	0.931236	1.34498
ZNF114	lung adenocarcinoma	Wald ratio	1	0.0188159	0.0556486	0.735272	1.01899	0.913698	1.13642
ZNF117	lung adenocarcinoma	Inverse variance weighted	2	-0.0299045	0.0784264	0.702976	0.970538	0.832252	1.1318
ZNF138	lung adenocarcinoma	Wald ratio	1	-0.00747532	0.0925618	0.935633	0.992553	0.827872	1.18999
ZNF217	lung adenocarcinoma	Wald ratio	1	0.151054	0.0888003	0.0889332	1.16306	0.977268	1.38417
ZNF257	lung adenocarcinoma	Wald ratio	1	0.0409943	0.0256287	0.1097	1.04185	0.990805	1.09552
ZNF322	lung adenocarcinoma	Wald ratio	1	-0.00482439	0.0317634	0.879278	0.995187	0.93512	1.05911
ZNF486	lung adenocarcinoma	Wald ratio	1	-0.00684808	0.0423207	0.871452	0.993175	0.914117	1.07907
ZNF571-AS1	lung adenocarcinoma	Wald ratio	1	-0.043329	0.0378034	0.251725	0.957596	0.889208	1.03124
ZNF738	lung adenocarcinoma	Wald ratio	1	-0.0618094	0.0425655	0.146474	0.940062	0.864817	1.02185
ZNF781	lung adenocarcinoma	Wald ratio	1	-0.0564124	0.0661951	0.394095	0.945149	0.830145	1.07609
ZNF793	lung adenocarcinoma	Wald ratio	1	-0.014029	0.0558139	0.801541	0.986069	0.883889	1.10006
ZP3	lung adenocarcinoma	Wald ratio	1	0.0199738	0.0180036	0.267243	1.02017	0.984803	1.05682
