# Supplementary material for: Identifying potential therapeutic targets in lung adenocarcinoma: a multi-omics approach integrating bulk and single-cell RNA sequencing with Mendelian randomization
Source: Front Pharmacol. 2024 Jul 18;15:1433147. doi: 10.3389/fphar.2024.1433147 (PMC11291359; doi:10.3389/fphar.2024.1433147)
Supplement: Supplementary file 3 [file Table9.XLSX]

## Sheet: Sheet1
Table S9: Complete results of Gene Set Enrichment Analysis (GSEA) in Biological Processes (BP).
ID	Description	setSize	enrichmentScore	NES	pvalue	p.adjust	qvalue	rank	leading_edge	core_enrichment
GO:0030038	contractile actin filament bundle assembly	104	-0.602569	-2.52312	1e-10	3.0305e-08	2.36526e-08	4020	tags=43%, list=13%, signal=38%	961/387/10163/7126/23671/6385/116985/2185/221061/6869/51466/2006/6722/10411/7454/7791/79822/7082/406929/5295/9639/7481/9124/51763/8477/85462/10174/408/9647/10979/90102/10580/5734/22998/335/10391/84952/10395/221692/395/22899/79933/1901/28984/4653
GO:0043149	stress fiber assembly	104	-0.602569	-2.52312	1e-10	3.0305e-08	2.36526e-08	4020	tags=43%, list=13%, signal=38%	961/387/10163/7126/23671/6385/116985/2185/221061/6869/51466/2006/6722/10411/7454/7791/79822/7082/406929/5295/9639/7481/9124/51763/8477/85462/10174/408/9647/10979/90102/10580/5734/22998/335/10391/84952/10395/221692/395/22899/79933/1901/28984/4653
GO:0110020	regulation of actomyosin structure organization	98	-0.563041	-2.3763	1e-10	3.0305e-08	2.36526e-08	4020	tags=39%, list=13%, signal=34%	961/387/10163/23671/6385/116985/6869/51466/10411/7454/79822/7082/406929/11214/5295/9639/7481/51763/8477/10174/9647/91807/10979/90102/5734/22998/335/1906/10391/84952/10395/395/22899/79933/1901/28984/859/4653
GO:0010595	positive regulation of endothelial cell migration	119	-0.529449	-2.30956	1e-10	3.0305e-08	2.36526e-08	3839	tags=39%, list=12%, signal=34%	2303/5294/8817/2625/7114/27086/2185/388/3791/2523/442909/80149/6776/407019/54453/3162/7057/407021/2896/406888/5587/10000/4215/2113/406913/6237/659/2324/406935/407006/5155/84913/2624/57381/23328/306/407010/2247/1906/147372/7476/284/407018/9037/7010/51378
GO:0043534	blood vessel endothelial cell migration	162	-0.488926	-2.11926	1e-10	3.0305e-08	2.36526e-08	4857	tags=41%, list=15%, signal=35%	7424/406964/7124/2260/5547/406987/406921/4208/7040/4780/406994/387/574506/493/2303/8817/7114/2185/3791/6722/442909/8503/6776/407019/54567/3162/7057/3397/407015/406888/4851/5587/6915/10000/4215/1948/22846/4223/2113/406913/406935/407006/5155/5468/54345/3164/335/1960/2624/57381/407010/2247/90627/84830/79812/284/161198/9314/9353/407018/1003/94/2013/28984/186/2658/51378
GO:0010634	positive regulation of epithelial cell migration	164	-0.493811	-2.10094	1e-10	3.0305e-08	2.36526e-08	3938	tags=42%, list=12%, signal=37%	406921/23122/7040/4780/5336/2303/5294/8817/2625/7114/27086/2185/388/6869/3791/2523/442909/10982/80149/6776/407019/54453/2252/3162/9922/7057/407021/1512/2896/3037/406888/57669/5587/10000/4215/3725/7042/2113/406913/9647/5168/6237/659/2324/407007/406935/407006/5155/84913/7048/2624/57381/5581/23328/306/3373/407010/2247/1906/147372/152007/7476/284/407018/9037/1839/2255/7010/51378
GO:0048660	regulation of smooth muscle cell proliferation	162	-0.474309	-2.0559	1e-10	3.0305e-08	2.36526e-08	4411	tags=40%, list=14%, signal=35%	657/4208/7040/56998/387/3592/10891/574506/4615/27086/6869/2006/10221/442907/3717/30008/407019/3162/2771/3570/7057/199/407015/3398/1026/5724/6376/3725/4921/7128/2697/4889/659/5739/5592/407007/406935/407006/5155/1264/57447/7432/5468/7099/8862/7048/93649/650/2263/3596/4883/1012/2247/65009/1906/4969/2852/8013/9510/407018/1839/4881/10203/3569/1901
GO:0002040	sprouting angiogenesis	166	-0.478402	-2.05208	1e-10	3.0305e-08	2.36526e-08	4004	tags=40%, list=13%, signal=35%	387/3592/574506/2303/55742/28514/55333/2185/3791/3678/2523/6722/442909/9723/221074/56999/8503/407019/54567/3162/7057/407015/7082/406888/4851/406929/6915/10000/4215/1948/4223/26051/406913/196740/2324/407007/187/407006/8434/10365/3164/1960/185/1012/2624/57381/240/407010/2247/90627/147372/84830/79812/407042/168667/284/161198/9314/9353/407018/407041/9037/57556/94/10266/7010
GO:0048659	smooth muscle cell proliferation	165	-0.467177	-1.98955	1e-10	3.0305e-08	2.36526e-08	4411	tags=39%, list=14%, signal=34%	657/4208/7040/56998/387/3592/10891/574506/4615/27086/6869/2006/10221/442907/3717/30008/407019/3162/2771/3570/7057/199/407015/3398/1026/5724/6376/3725/4921/7128/2697/4889/659/5739/5592/407007/406935/407006/5155/1264/57447/7432/5468/7099/8862/7048/93649/650/2263/3596/4883/1012/2247/65009/1906/4969/2852/8013/9510/407018/1839/4881/10203/3569/1901
GO:0051017	actin filament bundle assembly	155	-0.47021	-1.97916	1e-10	3.0305e-08	2.36526e-08	4048	tags=40%, list=13%, signal=35%	23075/961/387/10163/29999/2316/7126/23671/6385/116985/2185/2039/221061/6869/118/51466/2006/6722/10411/7454/5341/7791/199/3397/79822/7082/4430/406929/5962/5295/9639/6376/7481/9124/51763/3936/8477/85462/10174/408/9647/10979/85358/90102/10580/4739/5734/22998/11346/335/171024/10391/84952/10395/221692/395/22899/79933/1901/28984/4653/11170
GO:0061572	actin filament bundle organization	155	-0.47021	-1.97916	1e-10	3.0305e-08	2.36526e-08	4048	tags=40%, list=13%, signal=35%	23075/961/387/10163/29999/2316/7126/23671/6385/116985/2185/2039/221061/6869/118/51466/2006/6722/10411/7454/5341/7791/199/3397/79822/7082/4430/406929/5962/5295/9639/6376/7481/9124/51763/3936/8477/85462/10174/408/9647/10979/85358/90102/10580/4739/5734/22998/11346/335/171024/10391/84952/10395/221692/395/22899/79933/1901/28984/4653/11170
GO:0001936	regulation of endothelial cell proliferation	170	-0.4533	-1.94907	1e-10	3.0305e-08	2.36526e-08	3579	tags=35%, list=11%, signal=31%	55333/2321/5617/3791/2523/442909/6776/407019/54567/2252/3162/8854/7057/407021/407015/51162/5587/10000/7472/3725/22846/26051/383/8742/406913/6387/659/2324/5797/1285/407007/187/5155/6347/7432/84913/5468/8862/3164/1960/650/185/1012/2624/240/407010/7075/2247/79812/858/6369/407018/9037/94/28984/2255/7010/857/2658
GO:0002377	immunoglobulin production	197	0.634344	1.89245	1e-10	3.0305e-08	2.36526e-08	3649	tags=43%, list=11%, signal=38%	28896/28883/28916/9156/28877/28939/10721/28930/28900/28875/28787/28893/28802/28942/28894/124626/28908/28796/28913/28921/28784/28870/28906/28299/28820/28778/28783/28931/28797/28825/28785/28811/28804/28882/28903/28941/28821/28938/28876/28915/28815/28799/28781/28937/28817/28793/28809/28884/28803/28920/28874/28780/28869/28907/28813/28822/28935/28881/28791/28823/28904/28912/28826/2048/28814/28891/2891…
GO:0140013	meiotic nuclear division	176	0.623862	1.85356	1e-10	3.0305e-08	2.36526e-08	6704	tags=46%, list=21%, signal=37%	676/63946/400629/84072/346673/1761/7153/56979/991/259266/83540/56159/701/7272/8438/56154/898/5347/10403/9700/9133/254528/23397/84057/146956/54514/138474/83990/699/6790/317761/9319/2069/11105/286151/9232/11077/26255/5888/10609/10635/9134/84944/347688/10388/2175/644186/4439/25788/285498/81626/126549/150280/63979/2177/79703/4488/11022/91646/81930/140801/245711/256126/54456/3619/10734/4603/84501/1001…
GO:1903046	meiotic cell cycle process	195	0.613861	1.83002	1e-10	3.0305e-08	2.36526e-08	6704	tags=46%, list=21%, signal=36%	676/63946/400629/84072/346673/1761/7153/56979/991/259266/83540/995/56159/701/7272/8438/56154/898/5347/10403/9700/9133/254528/23397/84057/146956/54514/138474/83990/699/6790/317761/9319/2069/11105/993/286151/9232/5017/11077/26255/5888/10609/10635/9134/84944/347688/10388/2175/644186/4439/25788/285498/81626/126549/150280/63979/2177/4880/79703/4488/11022/91646/81930/140801/245711/256126/54456/3619/107…
GO:0051321	meiotic cell cycle	262	0.589092	1.7707	1e-10	3.0305e-08	2.36526e-08	6704	tags=40%, list=21%, signal=32%	51207/676/440822/9271/63946/400629/84072/346673/1761/7153/56979/991/259266/4751/83540/995/9156/27127/56159/701/7272/8438/56154/898/7516/5347/10403/9700/9133/254528/23397/84057/66037/146956/54514/138474/83990/699/6790/317761/56165/9319/2069/11105/993/286151/9232/5017/171483/11077/283677/26255/5888/284338/10609/10635/9134/84944/347688/10388/2175/644186/4439/25788/285498/81626/132625/126549/150280/6…
GO:0098813	nuclear chromosome segregation	314	0.576226	1.74057	1e-10	3.0305e-08	2.36526e-08	6704	tags=35%, list=21%, signal=28%	84072/11065/7153/56979/24137/4605/991/146909/9928/259266/4751/83540/9787/332/22974/11004/1063/9212/56159/118471/990/701/7272/56154/898/5347/64151/10403/9700/10615/9133/55143/254528/23397/113130/891/84057/146956/3833/81620/3832/56992/83990/147841/1062/699/6790/157570/317761/11130/9493/51203/4085/9055/9319/57405/9232/116028/81610/64105/26255/1894/9735/10609/9134/84944/347688/10388/644186/90990/5489…
GO:0000280	nuclear division	421	0.547394	1.66126	1e-10	3.0305e-08	2.36526e-08	6866	tags=37%, list=21%, signal=29%	676/3209/63946/400629/84072/11065/346673/1761/7153/56979/24137/4605/54443/991/146909/9928/259266/4751/83540/9787/332/995/22974/11004/1063/9212/56159/118471/701/7272/8438/56154/898/5347/64151/10403/9700/4288/10615/9133/55143/254528/23397/9088/113130/891/157313/84057/146956/54514/3833/81620/138474/3832/56992/83990/147841/1062/699/6790/157570/317761/11130/9493/51203/4085/9055/9319/2069/11105/57405/2…
GO:0007059	chromosome segregation	406	0.530931	1.61158	1e-10	3.0305e-08	2.36526e-08	6704	tags=32%, list=21%, signal=26%	84072/11065/55355/7153/56979/24137/4605/991/146909/9928/259266/4751/83540/9787/332/22974/11004/1063/9212/56159/118471/990/701/7272/56154/898/5347/64151/221150/10403/9700/4288/10615/9133/55143/220134/254528/23397/113130/891/157313/84057/146956/3833/81620/3832/56992/83990/147841/1062/699/6790/157570/317761/11130/9493/51203/6491/4085/9055/9319/11339/57405/9232/116028/81610/64105/26255/1894/9735/1060…
GO:0048285	organelle fission	464	0.524691	1.59529	1e-10	3.0305e-08	2.36526e-08	7194	tags=36%, list=23%, signal=28%	676/3209/63946/400629/84072/11065/346673/1761/7153/56979/24137/4605/54443/991/146909/9928/259266/4751/83540/9787/332/995/22974/11004/1063/9212/56159/118471/701/7272/8438/56154/898/5347/64151/10403/9700/4288/10615/9133/55143/254528/23397/9088/113130/891/157313/84057/146956/54514/3833/81620/138474/3832/56992/83990/147841/1062/699/6790/157570/317761/11130/9493/51203/4085/9055/9319/2069/11105/57405/2…
GO:0051492	regulation of stress fiber assembly	89	-0.577058	-2.44612	3.04985e-10	8.80245e-08	6.87019e-08	4453	tags=40%, list=14%, signal=35%	55704/23122/961/387/10163/23671/6385/116985/6869/51466/10411/7454/79822/7082/406929/5295/9639/7481/51763/8477/10174/9647/10979/90102/5734/22998/335/10391/84952/10395/395/22899/79933/1901/28984/4653
GO:0045766	positive regulation of angiogenesis	174	-0.435789	-1.87773	8.36331e-10	2.20391e-07	1.72013e-07	3689	tags=39%, list=12%, signal=35%	8817/28514/5054/2321/7098/2185/388/3791/5579/3678/2523/221074/10411/80149/3082/719/407019/3162/7057/407021/1512/1990/2896/7082/5587/6915/3687/10000/3553/84034/8742/2113/406913/5740/6237/2549/3552/1536/406935/187/358/1524/2022/947/7048/2627/1215/2624/23328/306/3373/728/2247/147372/168667/9314/126393/6369/9037/1003/94/3579/820/2013/10266/7010/2658/51378
GO:1904018	positive regulation of vasculature development	174	-0.435789	-1.87773	8.36331e-10	2.20391e-07	1.72013e-07	3689	tags=39%, list=12%, signal=35%	8817/28514/5054/2321/7098/2185/388/3791/5579/3678/2523/221074/10411/80149/3082/719/407019/3162/7057/407021/1512/1990/2896/7082/5587/6915/3687/10000/3553/84034/8742/2113/406913/5740/6237/2549/3552/1536/406935/187/358/1524/2022/947/7048/2627/1215/2624/23328/306/3373/728/2247/147372/168667/9314/126393/6369/9037/1003/94/3579/820/2013/10266/7010/2658/51378
GO:0003158	endothelium development	133	-0.481167	-2.07999	1.16557e-09	2.94356e-07	2.2974e-07	4111	tags=45%, list=13%, signal=39%	7026/387/4615/7414/2303/28514/27086/388/3791/118/30061/10411/2889/9693/54567/5906/4478/25932/9414/1909/3397/23135/23462/7082/60484/4851/5962/3383/3687/23493/3553/26051/659/10630/6935/2701/84913/54345/947/2702/5138/3084/4855/7075/91663/81575/90627/57493/5175/1003/94/26084/64321/7122/54538/1901/1910/80274/2658/55273
GO:0032231	regulation of actin filament bundle assembly	102	-0.541015	-2.2486	1.33969e-09	3.24795e-07	2.53498e-07	4048	tags=42%, list=13%, signal=37%	23075/961/387/10163/2316/23671/6385/116985/6869/51466/10411/7454/5341/3397/79822/7082/406929/5962/5295/9639/6376/7481/51763/8477/10174/9647/10979/85358/90102/5734/22998/11346/335/171024/10391/84952/10395/395/22899/79933/1901/28984/4653
GO:0007127	meiosis I	117	0.644991	1.88395	3.09891e-09	7.22404e-07	5.63826e-07	7148	tags=50%, list=22%, signal=39%	676/63946/400629/84072/1761/7153/56979/56159/8438/56154/898/5347/10403/9700/9133/254528/84057/146956/54514/83990/6790/317761/9319/11105/9232/11077/26255/5888/10609/10635/9134/84944/10388/644186/4439/25788/285498/126549/2177/79703/140801/256126/54456/10734/4603/100130958/6847/728637/675/1164/197342/55706/11144/51547/101928601/150365/80010/26271
GO:0061982	meiosis I cell cycle process	122	0.6409	1.87858	4.04103e-09	9.07136e-07	7.08007e-07	7148	tags=49%, list=22%, signal=38%	676/63946/400629/84072/1761/7153/56979/995/56159/8438/56154/898/5347/10403/9700/9133/254528/84057/146956/54514/83990/6790/317761/9319/11105/993/9232/11077/26255/5888/10609/10635/9134/84944/10388/644186/4439/25788/285498/126549/2177/79703/140801/256126/54456/10734/4603/100130958/6847/728637/675/1164/197342/55706/11144/51547/101928601/150365/80010/26271
GO:0002444	myeloid leukocyte mediated immunity	107	-0.501586	-2.13471	4.42991e-09	9.58918e-07	7.48422e-07	3901	tags=39%, list=12%, signal=35%	4615/5294/2241/3689/6338/5729/6348/54210/117194/3162/201294/7462/3684/2209/9846/5724/6571/11280/6844/383/2214/3133/695/401258/50487/7305/1524/6688/5730/1636/2623/3596/2624/1511/306/2268/84106/5319/8013/2294/3569/1776
GO:0000819	sister chromatid segregation	238	0.558144	1.67453	6.54232e-09	1.36734e-06	1.06719e-06	6224	tags=31%, list=19%, signal=25%	84072/11065/7153/24137/4605/991/146909/9928/4751/83540/9787/332/22974/11004/1063/9212/118471/990/701/7272/5347/64151/10403/9700/10615/55143/23397/113130/891/3833/81620/3832/56992/147841/1062/699/157570/11130/9493/51203/4085/9055/9319/57405/116028/64105/9735/90990/54892/79075/10460/150280/11200/29127/81930/54627/54908/84722/3619/10734/3835/8193/3834/7283/348654/285643/728637/55055/90417/79980/9918…
GO:0050729	positive regulation of inflammatory response	146	-0.446939	-1.89166	9.37762e-09	1.89459e-06	1.4787e-06	4075	tags=42%, list=13%, signal=37%	7097/3558/961/5336/6279/5294/6777/5054/7098/55527/6348/3957/26471/3572/23765/3717/54209/1050/975/2865/3603/2896/51284/834/114548/2209/55450/4792/6376/4818/3553/64332/2113/406913/4889/5320/8692/3133/695/6622/50487/1268/2828/5734/7099/4210/1636/85480/5138/185/241/6283/120892/353514/4023/58484/90865/3949/6369/3569/9173/2167
GO:0045132	meiotic chromosome segregation	95	0.656971	1.89185	1.10077e-08	2.15218e-06	1.67975e-06	3937	tags=38%, list=12%, signal=33%	84072/7153/56979/259266/83540/56159/701/7272/56154/898/5347/10403/9700/9133/254528/23397/84057/146956/83990/699/6790/317761/9319/9232/26255/10609/9134/84944/347688/10388/644186/4439/285498/126549/150280/2177
GO:0043535	regulation of blood vessel endothelial cell migration	135	-0.455201	-1.92946	1.47827e-08	2.79993e-06	2.1853e-06	4857	tags=39%, list=15%, signal=33%	7424/406964/7124/2260/5547/406987/406921/4208/7040/4780/406994/387/574506/493/2303/8817/7114/3791/442909/6776/407019/54567/3162/7057/407015/406888/4851/5587/6915/10000/4215/22846/4223/2113/406913/406935/407006/5155/5468/2624/57381/407010/2247/90627/79812/284/9314/407018/94/28984/186/2658/51378
GO:0002275	myeloid cell activation involved in immune response	95	-0.523964	-2.21154	1.78868e-08	3.10852e-06	2.42616e-06	3938	tags=46%, list=12%, signal=41%	5336/4615/5294/5777/2241/3689/6338/5729/6348/8291/11027/54209/84868/117194/3162/2896/201294/1794/7462/3684/9846/5724/6571/11280/6844/2207/695/401258/50487/7305/1524/6688/5730/2623/3596/2624/5581/306/2268/90865/84106/8013/2294/1776
GO:0050764	regulation of phagocytosis	97	-0.517632	-2.18789	1.79506e-08	3.10852e-06	2.42616e-06	3083	tags=35%, list=10%, signal=32%	8291/23208/54209/5788/7275/7052/717/1794/196527/2209/3553/5322/2207/140885/3071/3055/695/6347/2621/335/2219/146722/6556/2624/5199/246/2268/5806/6441/10326/948/10584/2358/8547
GO:1901343	negative regulation of vasculature development	128	-0.471795	-2.02831	1.79268e-08	3.10852e-06	2.42616e-06	3579	tags=34%, list=11%, signal=30%	55333/5054/5617/3087/10253/9723/56999/7057/407021/11126/5140/4303/406929/153090/22846/7042/5797/1285/407007/406935/407006/1634/2828/3202/5468/10365/240/354/7075/5196/407042/9314/9510/641700/407041/57556/4881/7122/28984/7010/10218/2658/51378
GO:0001938	positive regulation of endothelial cell proliferation	109	-0.485341	-2.08199	1.9666e-08	3.27174e-06	2.55354e-06	2979	tags=34%, list=9%, signal=31%	6776/407019/2252/3162/407021/51162/5587/10000/7472/3725/26051/383/8742/406913/6387/659/2324/187/5155/7432/8862/3164/1960/650/185/1012/2624/407010/2247/858/6369/407018/9037/94/2255/7010/2658
GO:0045446	endothelial cell differentiation	115	-0.471541	-2.00952	1.99726e-08	3.27174e-06	2.55354e-06	3287	tags=39%, list=10%, signal=35%	3791/118/10411/2889/9693/5906/4478/25932/9414/1909/3397/23135/23462/7082/60484/4851/5962/3383/23493/3553/26051/659/10630/6935/84913/54345/5138/3084/4855/7075/91663/81575/57493/5175/1003/94/26084/64321/7122/54538/1901/1910/80274/2658/55273
GO:0050766	positive regulation of phagocytosis	71	-0.577864	-2.42502	2.05339e-08	3.27516e-06	2.55622e-06	2904	tags=39%, list=9%, signal=36%	54209/5788/7275/717/1794/196527/2209/3553/5322/2207/140885/3071/695/6347/2621/335/2219/146722/6556/2624/5199/5806/6441/10326/948/10584/2358/8547
GO:0035082	axoneme assembly	67	-0.583695	-2.38669	2.33465e-08	3.56256e-06	2.78053e-06	4035	tags=55%, list=13%, signal=48%	11188/55329/91978/25981/136332/84223/83544/644890/6101/57545/79925/84071/339829/56171/160762/254050/164781/352909/85478/54777/221421/25876/85452/84229/123872/50487/54768/80217/9576/27285/27019/89765/345895/159686/92749/51364/64446
GO:0019722	calcium-mediated signaling	180	-0.409718	-1.78997	2.35114e-08	3.56256e-06	2.78053e-06	4055	tags=40%, list=13%, signal=35%	4773/63928/9446/5336/493/10231/287/64581/3270/933/2185/2039/6348/3708/775/5621/9495/3791/5533/801/374403/4775/6351/1131/54209/83988/5788/5341/6262/51778/1193/2281/1756/920/6546/9104/6444/5350/7462/57192/5027/1240/56923/11251/201191/4772/2494/64805/683/5737/2214/51196/695/5535/151651/22953/29995/185/1012/1827/58529/123041/1906/120892/477/6403/10316/845/6401/2358/1910/55273
GO:0000070	mitotic sister chromatid segregation	189	0.573404	1.70685	2.47546e-08	3.65945e-06	2.85615e-06	6224	tags=33%, list=19%, signal=27%	24137/4605/991/146909/9928/4751/83540/9787/332/22974/11004/1063/9212/118471/701/7272/5347/64151/10403/9700/10615/55143/23397/113130/891/3833/81620/3832/56992/147841/1062/699/157570/11130/9493/51203/4085/9055/9319/57405/64105/9735/90990/54892/79075/11200/29127/81930/54627/54908/84722/3619/3835/3834/7283/348654/285643/55055/90417/79980/9918/92421/100307126
GO:0016525	negative regulation of angiogenesis	125	-0.463167	-2.06546	2.62449e-08	3.78739e-06	2.95601e-06	3579	tags=34%, list=11%, signal=30%	55333/5054/5617/3087/10253/9723/56999/7057/407021/11126/5140/4303/406929/153090/22846/7042/5797/1285/407007/406935/407006/1634/2828/3202/5468/10365/240/354/7075/5196/407042/9314/9510/641700/407041/57556/4881/7122/28984/7010/2658/51378
GO:0002269	leukocyte activation involved in inflammatory response	48	-0.650135	-2.53494	2.72214e-08	3.83695e-06	2.99468e-06	4745	tags=65%, list=15%, signal=55%	7124/4137/10758/7097/4615/7098/3689/6338/6348/406957/3717/23208/54209/5788/199/2896/3459/3684/6376/3725/6622/7305/1524/712/3596/728/120892/90865/3949/3569/177
GO:0051983	regulation of chromosome segregation	126	0.618937	1.81934	2.80082e-08	3.85813e-06	3.01122e-06	2440	tags=25%, list=8%, signal=24%	84072/11065/991/83540/9787/332/11004/1063/9212/118471/990/701/7272/5347/64151/10403/9700/4288/55143/23397/891/157313/81620/147841/1062/699/11130/4085/9319/57405/116028/9735
GO:1902905	positive regulation of supramolecular fiber organization	163	-0.416328	-1.80825	3.07781e-08	4.14547e-06	3.23548e-06	4627	tags=32%, list=14%, signal=27%	4137/9873/55704/10152/11034/23075/961/387/10163/442721/2241/6385/2185/2934/6869/51466/10411/6366/30008/5341/3397/10435/9639/6376/7481/8477/10174/9647/3071/91807/3055/1073/10979/22998/11346/335/171024/25802/5581/10810/1906/246/22899/6369/9037/79933/7148/88/28984/859/4653/1440
GO:0150076	neuroinflammatory response	73	-0.565176	-2.30104	3.35749e-08	4.32974e-06	3.3793e-06	4075	tags=49%, list=13%, signal=43%	7097/4345/5336/2908/7133/7098/3689/6348/26471/406957/3717/23208/54209/5788/199/4501/407015/2896/4035/3459/3684/6376/3725/3553/6622/7305/1524/712/3596/728/120892/90865/3949/3569/114/177
GO:2000181	negative regulation of blood vessel morphogenesis	127	-0.459899	-2.02029	3.35076e-08	4.32974e-06	3.3793e-06	3579	tags=33%, list=11%, signal=29%	55333/5054/5617/3087/10253/9723/56999/7057/407021/11126/5140/4303/406929/153090/22846/7042/5797/1285/407007/406935/407006/1634/2828/3202/5468/10365/240/354/7075/5196/407042/9314/9510/641700/407041/57556/4881/7122/28984/7010/2658/51378
GO:0048017	inositol lipid-mediated signaling	171	-0.404302	-1.74259	3.66441e-08	4.62708e-06	3.61137e-06	3797	tags=33%, list=12%, signal=30%	5294/79899/5777/2625/5333/2321/5154/5332/57605/118788/3791/5649/59338/9723/3082/3717/145264/54209/5783/11126/9846/5724/113791/5295/153090/10870/7042/4921/26051/388121/406913/23533/2214/653361/51196/1634/5155/4593/2492/2066/4883/80243/4915/4919/4916/847/375033/2247/1906/2268/2852/8395/284/6403/7010/4653/1440
GO:0061900	glial cell activation	53	-0.631644	-2.47435	4.04174e-08	4.99939e-06	3.90195e-06	3546	tags=60%, list=11%, signal=54%	135/7124/4137/7097/7098/3689/6348/406957/3717/23208/54209/5788/199/4501/2896/4035/3459/3684/6376/3725/3553/6622/7305/1524/712/3596/728/120892/90865/3949/3569/177
GO:0014065	phosphatidylinositol 3-kinase signaling	139	-0.434738	-1.82887	5.61774e-08	6.80982e-06	5.31497e-06	3797	tags=35%, list=12%, signal=31%	5294/79899/5777/2625/2321/5154/118788/3791/5649/59338/9723/3082/3717/145264/54209/5783/11126/113791/5295/153090/10870/7042/4921/26051/406913/23533/2214/653361/1634/5155/4593/2492/2066/80243/4915/4919/4916/847/375033/2247/1906/2268/2852/8395/284/6403/7010/4653/1440
GO:0002886	regulation of myeloid leukocyte mediated immunity	58	-0.600897	-2.38165	5.80871e-08	6.90326e-06	5.3879e-06	3603	tags=38%, list=11%, signal=34%	2241/3689/3162/201294/3684/2209/9846/5724/383/3133/695/50487/7305/1524/6688/2623/3596/2624/2268/84106/2294/1776
GO:0042116	macrophage activation	104	-0.485762	-2.03402	6.33966e-08	7.38936e-06	5.76729e-06	4117	tags=45%, list=13%, signal=39%	145581/7097/4345/5336/9867/7098/3689/27086/6348/80149/8291/972/406957/3717/23208/54209/84868/1050/5788/7057/199/2896/3459/3684/6095/6376/3725/2214/3727/6622/50487/7305/1524/712/7099/3596/6556/5581/728/120892/90865/3949/22918/11326/3569/9173/177
GO:0001774	microglial cell activation	45	-0.648894	-2.44884	8.16231e-08	9.3343e-06	7.28529e-06	3546	tags=56%, list=11%, signal=49%	7098/3689/6348/406957/3717/23208/54209/5788/199/2896/3459/3684/6376/3725/6622/7305/1524/712/3596/728/120892/90865/3949/3569/177
GO:0048015	phosphatidylinositol-mediated signaling	167	-0.401974	-1.71143	9.09011e-08	1.02028e-05	7.96315e-06	3797	tags=34%, list=12%, signal=30%	5294/79899/5777/2625/5333/2321/5154/5332/57605/118788/3791/5649/59338/9723/3082/3717/145264/54209/5783/11126/9846/5724/113791/5295/153090/10870/7042/4921/26051/406913/23533/2214/653361/51196/1634/5155/4593/2492/2066/4883/80243/4915/4919/4916/847/375033/2247/1906/2268/2852/8395/284/6403/7010/4653/1440
GO:0048662	negative regulation of smooth muscle cell proliferation	67	-0.564023	-2.30625	1.07394e-07	1.17911e-05	9.20278e-06	4809	tags=46%, list=15%, signal=39%	6648/3600/4208/56998/387/3592/10891/574506/10221/442907/30008/3162/199/1026/7128/659/5739/5592/406935/1264/57447/7432/5468/8862/93649/650/4883/65009/4969/2852/4881
GO:0002718	regulation of cytokine production involved in immune response	117	-0.462234	-2.01014	1.08943e-07	1.17911e-05	9.20278e-06	5512	tags=45%, list=17%, signal=38%	10392/3606/7189/604/29108/7124/1604/144811/91543/9516/7040/5336/4615/30009/7133/64581/2625/7098/7855/3554/10859/11213/8288/972/5590/3162/567/11126/975/2865/54440/51284/114548/558/5027/10865/3553/7042/4092/7805/383/3133/695/8809/1178/388325/7099/335/54/8013/284/3569/948
GO:0010881	regulation of cardiac muscle contraction by regulation of the release of sequestered calcium ion	20	-0.815424	-2.53298	1.5104e-07	1.60605e-05	1.2535e-05	4023	tags=65%, list=13%, signal=57%	9446/287/3270/775/801/6262/1193/2281/1756/6546/5350/477/845
GO:0002262	myeloid cell homeostasis	165	-0.395482	-1.68422	1.61363e-07	1.68624e-05	1.31609e-05	4471	tags=33%, list=14%, signal=29%	9935/3624/10758/3059/211/3784/1435/3707/5926/6777/10320/2625/6338/8444/2039/29766/4352/8837/6722/3717/2038/2309/3162/567/5142/3398/7067/10370/10019/558/51301/2113/83700/3988/3071/338442/51621/695/407007/407006/3202/6688/10365/2623/7538/51327/2624/25893/7049/3579/2034/6886/3569/6521/212
GO:0051496	positive regulation of stress fiber assembly	50	-0.612379	-2.37737	1.69795e-07	1.74428e-05	1.36139e-05	4020	tags=38%, list=13%, signal=33%	55704/961/387/6385/6869/51466/10411/9639/7481/8477/10174/9647/10979/22998/335/22899/79933/28984/4653
GO:0010965	regulation of mitotic sister chromatid separation	57	0.700966	1.91893	1.9355e-07	1.95518e-05	1.52599e-05	2440	tags=39%, list=8%, signal=36%	991/83540/9787/332/1063/9212/118471/701/7272/5347/10403/9700/55143/891/81620/147841/699/11130/4085/9319/57405/9735
GO:0043536	positive regulation of blood vessel endothelial cell migration	68	-0.553633	-2.28342	2.31232e-07	2.26047e-05	1.76427e-05	5298	tags=49%, list=17%, signal=41%	301/5606/958/7424/2260/406921/7040/4780/2303/8817/7114/3791/442909/6776/407019/3162/7057/406888/5587/10000/4215/2113/406913/406935/407006/5155/2624/57381/407010/2247/284/407018/51378
GO:1902099	regulation of metaphase/anaphase transition of cell cycle	92	0.639766	1.83122	2.3118e-07	2.26047e-05	1.76427e-05	2440	tags=27%, list=8%, signal=25%	11065/991/83540/9787/332/1063/9212/118471/990/701/7272/5347/10403/9700/55143/891/81620/147841/1062/699/11130/4085/9319/57405/9735
GO:0001945	lymph vessel development	31	-0.719635	-2.53973	2.71343e-07	2.5117e-05	1.96035e-05	4111	tags=61%, list=13%, signal=53%	7026/2303/3791/5784/4882/1948/22846/659/2324/10630/54345/79652/7075/2247/147372/79987/57493/161198/94
GO:0051306	mitotic sister chromatid separation	60	0.69871	1.91785	2.73507e-07	2.5117e-05	1.96035e-05	2440	tags=37%, list=8%, signal=34%	991/83540/9787/332/1063/9212/118471/701/7272/5347/10403/9700/55143/891/81620/147841/699/11130/4085/9319/57405/9735
GO:0071706	tumor necrosis factor superfamily cytokine production	181	-0.383312	-1.66149	2.69683e-07	2.5117e-05	1.96035e-05	4075	tags=35%, list=13%, signal=31%	7097/9181/961/5336/4615/706/10457/64581/5777/5914/7098/7855/27086/6348/10859/50856/11213/943/80149/29126/3717/11027/407019/23208/54209/84868/942/5788/7057/54440/409/3459/558/5724/9590/5295/6376/10865/7128/140885/2214/3133/3552/1536/695/945/7305/1524/7099/947/2621/7538/54/5196/120892/353514/4023/90865/284/6693/3569/948/177
GO:1903555	regulation of tumor necrosis factor superfamily cytokine production	181	-0.383312	-1.66149	2.69683e-07	2.5117e-05	1.96035e-05	4075	tags=35%, list=13%, signal=31%	7097/9181/961/5336/4615/706/10457/64581/5777/5914/7098/7855/27086/6348/10859/50856/11213/943/80149/29126/3717/11027/407019/23208/54209/84868/942/5788/7057/54440/409/3459/558/5724/9590/5295/6376/10865/7128/140885/2214/3133/3552/1536/695/945/7305/1524/7099/947/2621/7538/54/5196/120892/353514/4023/90865/284/6693/3569/948/177
GO:0034341	response to type II interferon	135	-0.426401	-1.80738	3.19851e-07	2.89346e-05	2.2583e-05	5303	tags=42%, list=17%, signal=35%	7376/6737/10581/7294/4261/169026/958/7124/965/3716/10241/55647/4435/7097/961/4843/9341/7098/3659/6348/2934/3594/6366/972/3717/7454/6351/7791/199/834/4641/3459/10435/3394/3113/6376/58191/1612/383/7431/6362/6360/140885/115361/3055/6622/6347/5468/7099/4210/6556/1906/4360/6358/6369/6368/361
GO:0001578	microtubule bundle formation	96	-0.483794	-2.05606	3.27144e-07	2.91591e-05	2.27583e-05	2933	tags=47%, list=9%, signal=43%	11261/11188/55329/57701/91978/25981/10634/136332/84223/83544/644890/6101/57545/79925/84071/339829/56171/160762/254050/284076/164781/352909/85478/54777/221421/25876/85452/246176/84229/123872/50487/54768/80217/9576/27285/11076/27019/89765/345895/159686/92749/51364/64446/51673/344148
GO:0014068	positive regulation of phosphatidylinositol 3-kinase signaling	82	-0.506204	-2.14925	3.41771e-07	3.00214e-05	2.34313e-05	4280	tags=45%, list=13%, signal=39%	4914/3059/4824/79899/5777/2321/5154/118788/3791/5649/9723/3082/3717/145264/54209/10870/7042/4921/406913/653361/1634/5155/4593/2492/2066/4915/4919/4916/847/2247/2268/2852/284/6403/7010/4653/1440
GO:0030071	regulation of mitotic metaphase/anaphase transition	89	0.643547	1.83656	3.50433e-07	3.03425e-05	2.36819e-05	2440	tags=28%, list=8%, signal=26%	11065/991/83540/9787/332/1063/9212/118471/990/701/7272/5347/10403/9700/55143/891/81620/147841/1062/699/11130/4085/9319/57405/9735
GO:0008154	actin polymerization or depolymerization	179	-0.375484	-1.63345	3.56099e-07	3.03988e-05	2.37259e-05	4342	tags=34%, list=14%, signal=30%	10152/11034/3059/23075/23406/387/442721/2241/11078/7114/2185/2039/29766/2934/118/51466/2006/23189/6366/3717/7454/85464/5341/6709/199/79822/23500/1730/5962/10435/29767/8522/23242/85462/93663/57580/6387/130271/3071/163782/3055/1073/56203/375307/11013/7111/6711/25802/5581/10810/90952/91663/246/395/9353/6369/9037/88/256949/11170/1440
GO:0001570	vasculogenesis	82	-0.504995	-2.14412	3.70016e-07	3.11482e-05	2.43107e-05	2998	tags=46%, list=9%, signal=42%	23414/3791/9693/57178/54453/25976/5906/4882/3037/23462/51162/4851/10370/23493/3726/6237/9444/187/6910/8322/2022/54345/947/7048/93649/4915/7075/57493/7476/54922/7049/64321/2294/2013/10266/857/2658/55273
GO:0032640	tumor necrosis factor production	176	-0.38635	-1.67825	3.83492e-07	3.141e-05	2.45151e-05	4075	tags=35%, list=13%, signal=30%	7097/9181/961/5336/4615/706/10457/64581/5777/5914/7098/7855/27086/6348/10859/50856/11213/943/80149/3717/11027/407019/23208/54209/84868/5788/7057/54440/409/3459/558/5724/9590/5295/6376/10865/7128/140885/2214/3133/3552/1536/695/945/7305/1524/7099/947/2621/7538/54/5196/120892/353514/4023/90865/284/6693/3569/948/177
GO:0032680	regulation of tumor necrosis factor production	176	-0.38635	-1.67825	3.83492e-07	3.141e-05	2.45151e-05	4075	tags=35%, list=13%, signal=30%	7097/9181/961/5336/4615/706/10457/64581/5777/5914/7098/7855/27086/6348/10859/50856/11213/943/80149/3717/11027/407019/23208/54209/84868/5788/7057/54440/409/3459/558/5724/9590/5295/6376/10865/7128/140885/2214/3133/3552/1536/695/945/7305/1524/7099/947/2621/7538/54/5196/120892/353514/4023/90865/284/6693/3569/948/177
GO:0044784	metaphase/anaphase transition of cell cycle	96	0.623823	1.7949	4.52971e-07	3.66061e-05	2.85705e-05	2440	tags=26%, list=8%, signal=24%	11065/991/83540/9787/332/1063/9212/118471/990/701/7272/5347/10403/9700/55143/891/81620/147841/1062/699/11130/4085/9319/57405/9735
GO:0030324	lung development	180	-0.385072	-1.6823	4.61779e-07	3.68269e-05	2.87429e-05	3689	tags=33%, list=12%, signal=29%	8817/342371/5154/23414/3791/83716/10253/6722/3158/9963/1050/4048/2252/8854/339829/1512/3290/7067/4851/7472/7481/7068/91461/7482/383/5251/3988/659/2324/10630/123872/6910/3202/7048/93649/5241/10365/1636/2263/2627/3596/6909/5950/147372/21/57493/2719/9496/6441/4311/340419/2034/2294/1392/64399/2255/6943/59350/1544
GO:0051145	smooth muscle cell differentiation	67	-0.545962	-2.2324	5.17859e-07	4.07629e-05	3.18149e-05	3178	tags=46%, list=10%, signal=42%	6722/4775/30008/1909/407015/23462/4303/93166/6443/4851/23493/4772/9444/6935/187/407006/5155/2022/93649/2263/2627/255743/6909/79652/8516/6926/2852/2294/10266/2255/1910
GO:0046631	alpha-beta T cell activation	171	-0.380171	-1.63859	5.87199e-07	4.56284e-05	3.56123e-05	4779	tags=32%, list=15%, signal=27%	135/1604/3600/91543/9760/3707/3558/387/3592/30009/57705/5914/441864/919/2625/27086/3659/10859/50856/3594/80149/29126/3717/5590/942/5788/3570/11126/975/54440/1794/114548/3123/6095/3122/4818/64332/4092/56253/246778/3726/3142/3071/3133/3549/8809/5588/5734/7048/9308/7704/6693/3569/177
GO:0003341	cilium movement	160	-0.396212	-1.70333	6.04897e-07	4.64086e-05	3.62213e-05	3323	tags=32%, list=10%, signal=29%	644890/6869/54585/118491/199223/79925/84071/339829/8382/9104/56171/160762/25790/164395/284076/164781/387712/85478/122664/152110/54777/221421/25876/246176/57119/84229/123872/50487/54768/80217/220136/9576/219670/27285/27019/150483/26074/345895/64518/83853/159686/8852/92749/51364/64446/1770/146845/83894/202500/83659/257062/361
GO:0097242	amyloid-beta clearance	38	-0.650015	-2.35419	6.48652e-07	4.91435e-05	3.83558e-05	3472	tags=45%, list=11%, signal=40%	3689/6722/3156/54209/1595/4035/3459/3684/7274/50487/93649/728/3949/4481/4311/948/8685
GO:0060976	coronary vasculature development	46	-0.622005	-2.38845	7.95088e-07	5.92133e-05	4.62152e-05	3178	tags=39%, list=10%, signal=35%	6722/79659/6444/4851/23493/144165/187/6910/3340/8862/93649/1636/2627/2247/2719/2852/4091/7049
GO:0002367	cytokine production involved in immune response	119	-0.45126	-1.96849	8.49952e-07	5.92133e-05	4.62152e-05	5512	tags=45%, list=17%, signal=38%	10392/3606/7189/604/29108/7124/1604/144811/91543/9516/7040/5336/4615/30009/7133/64581/2625/7098/7855/3554/10859/54210/11213/8288/972/5590/3162/567/11126/975/2865/54440/51284/114548/558/5027/10865/3553/7042/4092/7805/383/3133/695/8809/1178/388325/7099/335/54/8013/284/3569/948
GO:0007094	mitotic spindle assembly checkpoint signaling	45	0.721019	1.90923	8.44729e-07	5.92133e-05	4.62152e-05	2440	tags=44%, list=8%, signal=41%	991/83540/332/1063/9212/118471/701/7272/5347/10403/55143/891/81620/147841/699/11130/4085/9319/57405/9735
GO:0071173	spindle assembly checkpoint signaling	45	0.721019	1.90923	8.44729e-07	5.92133e-05	4.62152e-05	2440	tags=44%, list=8%, signal=41%	991/83540/332/1063/9212/118471/701/7272/5347/10403/55143/891/81620/147841/699/11130/4085/9319/57405/9735
GO:0071174	mitotic spindle checkpoint signaling	45	0.721019	1.90923	8.44729e-07	5.92133e-05	4.62152e-05	2440	tags=44%, list=8%, signal=41%	991/83540/332/1063/9212/118471/701/7272/5347/10403/55143/891/81620/147841/699/11130/4085/9319/57405/9735
GO:0006261	DNA-templated DNA replication	154	0.571661	1.6926	8.41065e-07	5.92133e-05	4.62152e-05	8098	tags=51%, list=25%, signal=38%	55388/990/10721/898/79733/8318/23594/9837/9401/345643/90381/51659/146956/4998/144455/81620/84296/5427/3159/1763/4173/5888/4796/641/9134/4171/63922/10293/11169/5984/79075/8914/79915/2237/29980/1663/4175/672/10926/84515/51053/80174/8317/4176/11232/157777/580/348654/5423/5111/675/197342/51750/5426/441161/55159/142/5985/64785/5558/5983/4172/92667/3978/5557/26271/253714/9400/5001/5982/11073/3980/5425/…
GO:0140014	mitotic nuclear division	276	0.51356	1.54529	8.30972e-07	5.92133e-05	4.62152e-05	7194	tags=34%, list=23%, signal=27%	3209/11065/1761/24137/4605/54443/991/146909/9928/4751/83540/9787/332/995/22974/11004/1063/9212/118471/701/7272/5347/64151/10403/9700/4288/10615/55143/23397/9088/113130/891/157313/3833/81620/3832/56992/147841/1062/699/6790/157570/11130/9493/51203/4085/9055/9319/2069/57405/286151/1950/64105/1111/9735/90990/54892/79075/1104/27338/27085/11200/29127/7039/81930/54627/54908/9585/84722/3619/3630/3835/383…
GO:0010596	negative regulation of endothelial cell migration	84	-0.490693	-2.10001	8.89125e-07	6.12385e-05	4.77958e-05	4848	tags=42%, list=15%, signal=35%	406964/7124/406987/406921/4208/7040/7026/406994/387/574506/493/55333/56999/54567/7057/407015/4851/6915/153090/22846/4223/5797/407006/1634/5468/2247/90627/79812/9314/9353/94/28984/186/2658/51378
GO:0002700	regulation of production of molecular mediator of immune response	178	-0.373683	-1.62633	9.0006e-07	6.12951e-05	4.78399e-05	4745	tags=35%, list=15%, signal=30%	7124/1604/144811/91543/9516/7040/25818/3558/5336/4615/30009/7133/64581/2625/7098/1378/959/7855/933/3554/10859/11213/8288/972/5590/942/5788/3162/567/11126/975/2865/54440/51284/114548/558/5027/7037/10865/3553/7042/4092/7805/383/8741/3133/51744/695/8809/1178/388325/7099/335/3596/54/354/5950/90865/8013/284/3569/948
GO:0052695	cellular glucuronidation	21	0.837962	1.97335	9.23216e-07	6.18789e-05	4.82956e-05	1207	tags=52%, list=4%, signal=50%	54575/10720/54578/7366/54576/54658/54490/54659/54577/79799/7365
GO:0007091	metaphase/anaphase transition of mitotic cell cycle	93	0.627437	1.80185	9.29051e-07	6.18789e-05	4.82956e-05	2440	tags=27%, list=8%, signal=25%	11065/991/83540/9787/332/1063/9212/118471/990/701/7272/5347/10403/9700/55143/891/81620/147841/1062/699/11130/4085/9319/57405/9735
GO:1905818	regulation of chromosome separation	72	0.665902	1.86862	9.6672e-07	6.22105e-05	4.85545e-05	2440	tags=33%, list=8%, signal=31%	991/83540/9787/332/1063/9212/118471/701/7272/5347/64151/10403/9700/55143/23397/891/81620/147841/699/11130/4085/9319/57405/9735
GO:0051784	negative regulation of nuclear division	62	0.677152	1.86743	9.53681e-07	6.22105e-05	4.85545e-05	2440	tags=39%, list=8%, signal=36%	84072/1761/991/83540/332/1063/9212/118471/701/7272/5347/10403/55143/891/81620/147841/699/11130/4085/9319/57405/286151/1111/9735
GO:0033045	regulation of sister chromatid segregation	102	0.617247	1.78844	9.75087e-07	6.22105e-05	4.85545e-05	2440	tags=25%, list=8%, signal=24%	11065/991/83540/9787/332/1063/9212/118471/990/701/7272/5347/10403/9700/55143/891/81620/147841/1062/699/11130/4085/9319/57405/116028/9735
GO:0050728	negative regulation of inflammatory response	169	-0.377072	-1.61687	9.59731e-07	6.22105e-05	4.85545e-05	4117	tags=33%, list=13%, signal=29%	145581/284207/3558/4345/7133/2625/2534/313/55527/3082/406957/23208/54209/5788/407015/2896/114548/406929/3123/10162/79626/6095/6376/7128/406913/4889/5740/140885/3055/407007/407006/9021/5468/5734/4210/335/3848/3596/7538/54/58189/240/2840/8993/407032/2268/3949/2852/9314/338557/64116/1003/2294/10203/2358/7010
GO:0051304	chromosome separation	78	0.647	1.82829	1.03355e-06	6.52533e-05	5.09293e-05	2440	tags=31%, list=8%, signal=28%	991/83540/9787/332/1063/9212/118471/701/7272/5347/64151/10403/9700/55143/23397/891/81620/147841/699/11130/4085/9319/57405/9735
GO:0002043	blood vessel endothelial cell proliferation involved in sprouting angiogenesis	47	-0.616714	-2.37333	1.17095e-06	7.23675e-05	5.64818e-05	3969	tags=47%, list=12%, signal=41%	406921/3592/574506/442909/407019/54567/3162/7057/407015/26051/406913/407007/187/185/2624/407010/2247/79812/168667/407018/9037/94
GO:0033046	negative regulation of sister chromatid segregation	47	0.709169	1.8854	1.20593e-06	7.23675e-05	5.64818e-05	2440	tags=43%, list=8%, signal=39%	991/83540/332/1063/9212/118471/701/7272/5347/10403/55143/891/81620/147841/699/11130/4085/9319/57405/9735
GO:0033048	negative regulation of mitotic sister chromatid segregation	47	0.709169	1.8854	1.20593e-06	7.23675e-05	5.64818e-05	2440	tags=43%, list=8%, signal=39%	991/83540/332/1063/9212/118471/701/7272/5347/10403/55143/891/81620/147841/699/11130/4085/9319/57405/9735
GO:0045841	negative regulation of mitotic metaphase/anaphase transition	47	0.709169	1.8854	1.20593e-06	7.23675e-05	5.64818e-05	2440	tags=43%, list=8%, signal=39%	991/83540/332/1063/9212/118471/701/7272/5347/10403/55143/891/81620/147841/699/11130/4085/9319/57405/9735
GO:2000816	negative regulation of mitotic sister chromatid separation	47	0.709169	1.8854	1.20593e-06	7.23675e-05	5.64818e-05	2440	tags=43%, list=8%, signal=39%	991/83540/332/1063/9212/118471/701/7272/5347/10403/55143/891/81620/147841/699/11130/4085/9319/57405/9735
GO:0061515	myeloid cell development	80	-0.499687	-2.11224	1.24801e-06	7.41589e-05	5.788e-05	4225	tags=39%, list=13%, signal=34%	211/7097/10163/5048/2316/5926/5777/27086/2039/29766/10859/2814/6722/2038/10100/10370/10019/4211/375387/2124/3071/7305/2313/10365/2623/25893/6886/2815/6521/51208/212
GO:0042743	hydrogen peroxide metabolic process	53	-0.582274	-2.28095	1.35252e-06	7.66297e-05	5.98084e-05	1381	tags=32%, list=4%, signal=31%	1536/6622/4129/847/90527/2878/3045/3050/1543/3048/53905/3047/1544/3042/3040/3043/3039
GO:0038093	Fc receptor signaling pathway	52	-0.580559	-2.26822	1.35081e-06	7.66297e-05	5.98084e-05	4020	tags=35%, list=13%, signal=30%	961/5336/919/2241/2534/5788/2209/5602/2207/338339/2214/3055/695/5588/26253/5581/2268/8013
GO:0072132	mesenchyme morphogenesis	56	-0.561846	-2.18697	1.35281e-06	7.66297e-05	5.98084e-05	2570	tags=45%, list=8%, signal=41%	70/324/23462/653/130497/4851/4487/26508/8642/7481/23493/7042/72/187/140628/6092/2022/7048/650/6909/6926/94/2294/89780/55273
GO:0048665	neuron fate specification	33	0.771431	1.96533	1.32437e-06	7.66297e-05	5.98084e-05	4529	tags=64%, list=14%, signal=55%	3226/5454/5457/63950/429/3110/3670/474/167826/6656/4821/30012/6495/8022/58524/64843/120237/3236/3169/170825/6662
GO:0010811	positive regulation of cell-substrate adhesion	122	-0.426254	-1.84873	1.32842e-06	7.66297e-05	5.98084e-05	3798	tags=40%, list=12%, signal=36%	2316/7448/10085/59339/6385/11078/3611/2185/2039/3791/3678/2523/6366/3717/30008/54453/5590/25975/3037/201294/57669/6376/1601/1842/57580/9647/6237/7402/10979/5155/4739/335/255743/79625/1012/5581/57091/91663/246/5212/25890/375567/2294/2013/55679/948/9806/7010/4653
GO:0006809	nitric oxide biosynthetic process	74	-0.511221	-2.12691	1.3887e-06	7.79344e-05	6.08267e-05	4085	tags=42%, list=13%, signal=37%	406994/961/4843/493/706/5311/64581/2185/80149/3717/1727/199/9104/2644/6095/3553/5740/140885/1524/7099/947/10365/4842/54/1906/5806/9314/948/186/857/3043
GO:0043299	leukocyte degranulation	79	-0.493445	-2.08154	1.46292e-06	8.13462e-05	6.34896e-05	3797	tags=41%, list=12%, signal=36%	5294/2241/3689/5729/6348/117194/3162/201294/7462/3684/9846/5724/6571/11280/4818/6844/3071/2214/3055/695/401258/50487/6688/5730/2623/3596/2624/306/2268/84106/8013/2294
GO:0010633	negative regulation of epithelial cell migration	100	-0.462107	-1.97397	1.4934e-06	8.22863e-05	6.42233e-05	4848	tags=39%, list=15%, signal=33%	406964/7124/406987/406921/4208/7040/7026/406994/387/574506/493/55333/51466/56999/54567/7057/407015/5793/23603/4851/6915/153090/22846/4223/4163/5797/407006/1634/5468/2247/90627/79812/9314/9353/94/28984/186/2658/51378
GO:0048640	negative regulation of developmental growth	113	-0.44048	-1.88814	1.53672e-06	8.3161e-05	6.4906e-05	3242	tags=29%, list=10%, signal=26%	23286/5727/9723/10501/5997/55841/51316/9706/1026/10370/223117/85407/6910/7869/7048/58529/344901/8835/5950/80031/4099/80014/9037/57556/1630/859/154/153/56920/221476/7143/89780/6532
GO:1903169	regulation of calcium ion transmembrane transport	177	-0.373724	-1.63078	1.52916e-06	8.3161e-05	6.4906e-05	4023	tags=37%, list=13%, signal=33%	9446/5336/5311/287/5294/5777/3270/91404/2534/401152/2185/775/5621/9495/56704/27075/5533/801/6262/825/1193/2281/5142/1756/6546/9104/6588/5350/5587/5027/246329/6376/786/5023/6236/7222/5354/117532/57165/57158/187/196541/6622/59285/785/5535/3753/28954/84959/22953/4842/3596/5581/9002/79026/6769/117/5319/2852/477/84502/56344/845/859/10268/857
GO:0042119	neutrophil activation	40	-0.630824	-2.2886	1.58729e-06	8.51377e-05	6.64488e-05	5458	tags=65%, list=17%, signal=54%	3606/301/5580/7124/3600/10758/4615/3689/6338/10394/11027/8807/2896/3684/5724/5320/57580/2207/7305/6688/1511/306/84106/3579/820/1776
GO:0048041	focal adhesion assembly	86	-0.480125	-2.03333	1.7943e-06	9.38808e-05	7.32727e-05	4664	tags=38%, list=15%, signal=33%	84962/9344/23122/10420/387/7414/6385/1845/2185/2039/3791/7057/7094/23603/23499/57669/11037/9647/10979/90102/10580/22998/79834/2824/10391/10395/55901/395/94/88/7010/4653/11170
GO:0007131	reciprocal meiotic recombination	52	0.689625	1.86895	1.79676e-06	9.38808e-05	7.32727e-05	4249	tags=42%, list=13%, signal=37%	400629/7153/56979/56159/8438/254528/84057/146956/83990/317761/9319/11105/11077/5888/10635/644186/4439/25788/285498/126549/2177/79703
GO:0140527	reciprocal homologous recombination	52	0.689625	1.86895	1.79676e-06	9.38808e-05	7.32727e-05	4249	tags=42%, list=13%, signal=37%	400629/7153/56979/56159/8438/254528/84057/146956/83990/317761/9319/11105/11077/5888/10635/644186/4439/25788/285498/126549/2177/79703
GO:0031577	spindle checkpoint signaling	46	0.718226	1.90353	1.85366e-06	9.60261e-05	7.4947e-05	2440	tags=43%, list=8%, signal=40%	991/83540/332/1063/9212/118471/701/7272/5347/10403/55143/891/81620/147841/699/11130/4085/9319/57405/9735
GO:0033047	regulation of mitotic sister chromatid segregation	52	0.688712	1.86648	1.92728e-06	9.89936e-05	7.72631e-05	2440	tags=38%, list=8%, signal=36%	991/83540/332/1063/9212/118471/701/7272/5347/10403/55143/891/81620/147841/699/11130/4085/9319/57405/9735
GO:0014066	regulation of phosphatidylinositol 3-kinase signaling	107	-0.441519	-1.87907	1.97277e-06	0.000100479	7.84222e-05	3731	tags=36%, list=12%, signal=32%	79899/5777/2321/5154/118788/3791/5649/9723/3082/3717/145264/54209/5783/113791/153090/10870/7042/4921/26051/406913/653361/1634/5155/4593/2492/2066/4915/4919/4916/847/2247/2268/2852/8395/284/6403/7010/4653/1440
GO:0150115	cell-substrate junction organization	103	-0.456653	-1.90576	2.0389e-06	0.000102982	8.03758e-05	3491	tags=34%, list=11%, signal=30%	6385/1845/2185/2039/3791/3678/10982/9922/7057/7094/3909/23603/23499/57669/51762/667/5295/11037/9647/10979/90102/144165/10580/22998/79834/2824/10391/10395/55901/395/94/88/7010/4653/11170
GO:0060443	mammary gland morphogenesis	45	-0.596152	-2.24979	2.12046e-06	0.000103646	8.08944e-05	1794	tags=27%, list=6%, signal=25%	383/7048/5241/2263/6909/6926/10718/2255/859/59350/857/25928
GO:0080164	regulation of nitric oxide metabolic process	63	-0.530952	-2.13747	2.09224e-06	0.000103646	8.08944e-05	4809	tags=46%, list=15%, signal=39%	6648/7124/406921/406994/961/493/706/5311/64581/2185/80149/3717/199/9104/3553/5740/140885/1524/7099/947/10365/54/1906/5806/9314/948/186/857/3043
GO:0050921	positive regulation of chemotaxis	141	-0.404046	-1.69564	2.1045e-06	0.000103646	8.08944e-05	4498	tags=39%, list=14%, signal=34%	4908/63940/7040/158747/1435/23075/3592/8817/5764/245937/5054/7114/2185/6348/3791/6366/972/719/6351/54209/3570/7057/199/3603/1230/5587/196527/5919/1240/64805/146433/6387/9647/3071/659/5155/4739/1524/6688/2621/1012/4916/23604/728/2247/1906/9353/9037/3579/1908/3569/1901/2255/2358/177
GO:0002440	production of molecular mediator of immune response	311	0.501414	1.51418	2.11526e-06	0.000103646	8.08944e-05	3649	tags=29%, list=11%, signal=26%	28896/28883/28916/9156/28877/28939/10721/28930/28900/3960/28875/28787/28893/28802/28942/28894/124626/28908/28796/28913/28921/28784/28870/28906/8140/28299/28820/28778/28783/28931/28797/28825/28785/28811/28804/28882/28903/28941/28821/28938/28876/7291/28915/28815/28799/28781/28937/28817/28793/28809/28884/28803/28920/28874/28780/28869/28907/28813/28822/28935/28881/28791/28823/28904/28912/28826/2048/3…
GO:0071346	cellular response to type II interferon	113	-0.434617	-1.86301	2.2004e-06	0.000106693	8.32723e-05	4745	tags=38%, list=15%, signal=33%	7124/965/3716/55647/7097/961/4843/9341/7098/3659/6348/2934/3594/6366/3717/7454/6351/7791/199/834/4641/3459/10435/3394/3113/6376/1612/383/7431/6362/6360/140885/115361/3055/6347/5468/7099/1906/4360/6358/6369/6368/361
GO:0034394	protein localization to cell surface	68	-0.521682	-2.15164	2.27074e-06	0.00010837	8.4581e-05	3855	tags=37%, list=12%, signal=32%	7414/287/2316/54741/919/23171/2252/23062/23327/79608/7481/8514/83700/7305/2066/2219/10516/2824/284/627/2013/88/2255/859/338328
GO:0097530	granulocyte migration	149	-0.392977	-1.69568	2.25811e-06	0.00010837	8.4581e-05	3901	tags=36%, list=12%, signal=32%	4615/6279/5294/3680/2919/3689/6348/3554/54210/23765/6366/8288/972/719/6351/3672/4354/7057/5142/5919/1240/6376/3553/7042/1441/683/83700/6362/57580/146433/6360/2207/3071/3552/6347/5734/2921/23604/728/5196/6283/1906/5319/5473/5175/2920/6358/9353/6369/6368/3579/1908/2013/3577
GO:0002399	MHC class II protein complex assembly	14	-0.843923	-2.40381	2.33276e-06	0.000109604	8.5544e-05	3727	tags=86%, list=12%, signal=76%	3108/3109/3119/567/3117/3118/3115/3123/3113/3122/3111/3127
GO:0002503	peptide antigen assembly with MHC class II protein complex	14	-0.843923	-2.40381	2.33276e-06	0.000109604	8.5544e-05	3727	tags=86%, list=12%, signal=76%	3108/3109/3119/567/3117/3118/3115/3123/3113/3122/3111/3127
GO:0048661	positive regulation of smooth muscle cell proliferation	92	-0.463208	-1.96046	2.46281e-06	0.000114824	8.96183e-05	2984	tags=35%, list=9%, signal=32%	3717/407019/3162/2771/3570/7057/199/407015/3398/5724/6376/3725/4921/2697/4889/407007/407006/5155/7099/7048/2263/3596/1012/2247/1906/8013/9510/407018/1839/10203/3569/1901
GO:0070192	chromosome organization involved in meiotic cell cycle	66	0.664183	1.84425	2.54283e-06	0.00011765	9.18239e-05	6704	tags=52%, list=21%, signal=41%	84072/56979/56159/701/56154/898/254528/23397/84057/83990/699/317761/9319/5888/10609/9134/84944/10388/644186/4439/285498/150280/2177/256126/10734/100130958/6847/728637/9918/55706/11144/51547/23310/101928601
GO:0007586	digestion	136	0.580483	1.71282	2.64433e-06	0.000121419	9.47656e-05	4529	tags=34%, list=14%, signal=29%	7032/7031/7429/6690/6750/56667/389383/387129/9245/5644/340204/4588/4760/5646/1646/4583/389015/90226/29881/340547/1208/118471/79924/1645/3783/4192/7033/337/4585/6518/6718/3605/80168/5020/4986/64241/362/170302/56287/6476/27347/1056/4880/7349/65010/6662
GO:1903053	regulation of extracellular matrix organization	56	-0.549974	-2.14076	2.7487e-06	0.000125262	9.77652e-05	3321	tags=45%, list=10%, signal=40%	23122/7040/7133/8837/30008/3908/8313/6939/3037/4035/4851/3913/4921/11107/10630/90102/650/7075/84830/2264/1361/7148/3569/28984/10218
GO:0048663	neuron fate commitment	67	0.650402	1.81243	2.86602e-06	0.000128674	0.000100428	4529	tags=43%, list=14%, signal=37%	3226/5454/5457/63950/429/3110/3670/2290/474/167826/6656/4821/10716/1746/1745/2636/30012/6495/8022/58524/64843/121643/120237/55079/3236/7471/3169/170825/6662
GO:2001251	negative regulation of chromosome organization	89	0.621684	1.77417	2.8452e-06	0.000128674	0.000100428	2843	tags=28%, list=9%, signal=26%	7153/991/83540/332/1063/9212/118471/701/7272/5347/10403/9700/55143/891/81620/147841/699/11130/4085/9319/80119/57405/9735/4171/79008
GO:0051985	negative regulation of chromosome segregation	49	0.706453	1.88671	2.97978e-06	0.000129931	0.000101409	2440	tags=41%, list=8%, signal=38%	991/83540/332/1063/9212/118471/701/7272/5347/10403/55143/891/81620/147841/699/11130/4085/9319/57405/9735
GO:1902100	negative regulation of metaphase/anaphase transition of cell cycle	49	0.706453	1.88671	2.97978e-06	0.000129931	0.000101409	2440	tags=41%, list=8%, signal=38%	991/83540/332/1063/9212/118471/701/7272/5347/10403/55143/891/81620/147841/699/11130/4085/9319/57405/9735
GO:1905819	negative regulation of chromosome separation	49	0.706453	1.88671	2.97978e-06	0.000129931	0.000101409	2440	tags=41%, list=8%, signal=38%	991/83540/332/1063/9212/118471/701/7272/5347/10403/55143/891/81620/147841/699/11130/4085/9319/57405/9735
GO:1990266	neutrophil migration	122	-0.418146	-1.81356	2.9438e-06	0.000129931	0.000101409	3901	tags=39%, list=12%, signal=34%	4615/6279/5294/3680/2919/3689/6348/3554/54210/6366/972/719/6351/3672/4354/5142/6376/3553/7042/1441/683/83700/6362/57580/6360/2207/3071/3552/6347/2921/23604/728/5196/6283/1906/5319/5473/5175/2920/6358/9353/6369/6368/3579/1908/2013/3577
GO:0045143	homologous chromosome segregation	56	0.68166	1.86304	3.05088e-06	0.000131145	0.000102357	6704	tags=55%, list=21%, signal=44%	84072/56979/56159/56154/898/5347/9700/254528/84057/83990/317761/9319/9232/26255/10609/9134/84944/10388/644186/4439/285498/2177/256126/10734/100130958/6847/728637/55706/11144/51547/101928601
GO:0002221	pattern recognition receptor signaling pathway	176	-0.367699	-1.59723	3.03326e-06	0.000131145	0.000102357	5073	tags=31%, list=16%, signal=26%	1540/29108/958/79931/929/7124/22861/144811/64922/1654/91543/7100/7097/5336/4615/9867/7098/23180/3659/22841/118788/11213/54941/11027/54209/84868/51284/409/834/114548/1520/6397/4792/8638/153090/64332/7128/51296/695/388325/6565/7099/26253/4210/81035/2219/146722/51311/5581/57864/58484/948/10584/857/8547
GO:0036230	granulocyte activation	45	-0.587686	-2.21785	3.19106e-06	0.000136204	0.000106306	5458	tags=62%, list=17%, signal=52%	3606/301/5580/7124/3600/10758/4615/3689/6338/10394/6348/11027/8807/2896/3684/5724/6844/5320/57580/2207/7305/6688/1511/306/84106/3579/820/1776
GO:0031623	receptor internalization	122	-0.416409	-1.80603	3.21763e-06	0.000136378	0.000106441	3472	tags=30%, list=11%, signal=26%	3689/928/10859/55788/26052/27092/6642/79890/975/6386/409/4035/9863/26045/7037/1948/408/2207/255738/6622/8862/284/146395/3579/10203/10266/948/3577/6401/859/10268/857/23237/284654/2890/89780
GO:0006956	complement activation	57	-0.550534	-2.14104	3.42268e-06	0.000144062	0.000112438	2904	tags=44%, list=9%, signal=40%	1378/966/54209/722/717/3553/714/710/712/713/2219/3848/730/2/729/5199/79987/1675/11326/732/5648/28984/10584/922/8547
GO:0046578	regulation of Ras protein signal transduction	179	-0.354847	-1.54367	3.48809e-06	0.000145802	0.000113797	4339	tags=30%, list=14%, signal=26%	64283/4914/1435/3707/1398/9181/9267/55667/201163/5294/7126/10260/2843/10253/23189/83892/10982/19/5516/9922/85360/50650/84144/4851/5962/11214/153090/7042/286205/81848/8477/408/51196/83478/2828/9912/25959/2203/22898/335/9002/115727/2840/90627/5923/57493/9754/10395/54922/440073/79933/2255/148/4653
GO:0006063	uronic acid metabolic process	26	0.776862	1.89965	3.71927e-06	0.000153351	0.000119688	1207	tags=42%, list=4%, signal=41%	54575/10720/54578/7366/54576/54658/54490/54659/54577/79799/7365
GO:0019585	glucuronate metabolic process	26	0.776862	1.89965	3.71927e-06	0.000153351	0.000119688	1207	tags=42%, list=4%, signal=41%	54575/10720/54578/7366/54576/54658/54490/54659/54577/79799/7365
GO:0031341	regulation of cell killing	108	-0.430396	-1.82552	3.79066e-06	0.000155238	0.000121161	4815	tags=43%, list=15%, signal=36%	3916/5272/1604/259197/80329/7040/911/1398/4843/3592/6777/64581/1378/8417/3820/966/10859/3594/84868/5788/567/11126/8807/409/3684/3383/3123/5027/3824/3122/56253/9437/383/387837/5551/3071/3133/23705/7305/1524/6688/3596/3575/1776/922/177
GO:0060353	regulation of cell adhesion molecule production	17	-0.804241	-2.3667	4.01977e-06	0.000162426	0.000126771	2965	tags=59%, list=9%, signal=53%	407019/4851/3553/407007/407006/93649/335/4855/361/857
GO:0002687	positive regulation of leukocyte migration	144	-0.401097	-1.66106	4.01147e-06	0.000162426	0.000126771	4245	tags=38%, list=13%, signal=33%	158747/1435/23075/961/387/3592/5764/245937/5054/2185/6348/3554/6869/6366/972/719/6351/54209/3570/7057/199/1230/196527/3383/5919/1240/5724/5295/6376/81704/64805/83700/146433/6387/3071/3552/4739/1524/6688/2621/23604/728/1906/6693/6403/6369/58494/3579/1908/3569/6401/2358/10894/177
GO:0032611	interleukin-1 beta production	107	-0.431566	-1.83671	4.11052e-06	0.000162725	0.000127005	4787	tags=41%, list=15%, signal=35%	51738/7124/22861/406987/574457/406921/91662/4615/22900/64581/7855/27086/6348/80149/3717/11027/407019/54209/409/834/114548/5027/6376/7128/140885/114769/945/7305/4332/1524/7099/4210/335/54/51311/1958/353514/4023/58484/338557/3569/948/361/177
GO:0032651	regulation of interleukin-1 beta production	107	-0.431566	-1.83671	4.11052e-06	0.000162725	0.000127005	4787	tags=41%, list=15%, signal=35%	51738/7124/22861/406987/574457/406921/91662/4615/22900/64581/7855/27086/6348/80149/3717/11027/407019/54209/409/834/114548/5027/6376/7128/140885/114769/945/7305/4332/1524/7099/4210/335/54/51311/1958/353514/4023/58484/338557/3569/948/361/177
GO:0032635	interleukin-6 production	160	-0.376285	-1.61766	4.16143e-06	0.000162725	0.000127005	4172	tags=38%, list=13%, signal=33%	406921/91662/55122/7097/9181/961/4843/4345/5336/4615/64581/5777/7098/23765/11213/80149/10288/3082/972/11027/23208/4155/54209/84868/55024/3570/199/407015/3603/51284/409/5027/5724/6376/10865/3553/7128/408/140885/8692/3071/4829/3552/695/7305/53342/388325/7099/400709/10365/2621/85480/51311/353514/4023/90865/3569/948/361/177
GO:0032675	regulation of interleukin-6 production	160	-0.376285	-1.61766	4.16143e-06	0.000162725	0.000127005	4172	tags=38%, list=13%, signal=33%	406921/91662/55122/7097/9181/961/4843/4345/5336/4615/64581/5777/7098/23765/11213/80149/10288/3082/972/11027/23208/4155/54209/84868/55024/3570/199/407015/3603/51284/409/5027/5724/6376/10865/3553/7128/408/140885/8692/3071/4829/3552/695/7305/53342/388325/7099/400709/10365/2621/85480/51311/353514/4023/90865/3569/948/361/177
GO:0034763	negative regulation of transmembrane transport	140	-0.392653	-1.61462	4.1005e-06	0.000162725	0.000127005	4085	tags=31%, list=13%, signal=27%	406994/9446/5311/91404/124935/401152/5579/51185/5533/801/5997/1193/2281/7057/407015/288/130497/6588/5350/23327/3553/51763/6236/57520/406935/255738/283518/5535/3753/28954/7881/1636/4842/2171/344901/5581/55022/477/407041/845/88/859/857
GO:1903670	regulation of sprouting angiogenesis	51	-0.580098	-2.274	4.31529e-06	0.00016766	0.000130856	3598	tags=47%, list=11%, signal=42%	51738/3716/2752/28514/55333/3678/2523/221074/56999/7057/7082/406929/26051/406913/407006/10365/57381/240/2247/407042/168667/9314/407041/57556
GO:0043500	muscle adaptation	109	-0.425455	-1.82509	4.40803e-06	0.000170172	0.000132817	3450	tags=39%, list=11%, signal=34%	23125/3600/4000/9472/8557/493/7133/27086/8837/2934/3572/84676/2309/5997/3162/51778/4205/2308/199/53632/4851/23493/3553/7222/28999/140628/5468/8654/29995/2627/58529/6442/1906/407042/8013/407041/859/779/148/7134/221476/4653
GO:0038166	angiotensin-activated signaling pathway	14	-0.834053	-2.3757	4.61472e-06	0.000177024	0.000138165	2669	tags=57%, list=8%, signal=52%	4142/406935/760/815/185/88/186/857
GO:0002042	cell migration involved in sprouting angiogenesis	87	-0.46416	-1.98012	4.85302e-06	0.000184995	0.000144386	4004	tags=38%, list=13%, signal=33%	387/574506/2303/3791/6722/8503/407019/54567/3162/7057/407015/406888/4851/6915/10000/4215/1948/4223/406913/407006/3164/1960/2624/57381/407010/2247/90627/84830/79812/161198/9314/9353/407018
GO:0002720	positive regulation of cytokine production involved in immune response	78	-0.474134	-2.00226	4.97608e-06	0.0001885	0.000147122	5512	tags=46%, list=17%, signal=38%	10392/3606/7189/29108/1604/144811/91543/5336/4615/30009/64581/2625/7098/7855/3554/10859/972/5590/567/11126/975/2865/54440/51284/114548/5027/10865/3553/7805/3133/8809/388325/7099/8013/3569/948
GO:0006937	regulation of muscle contraction	163	-0.373427	-1.62192	5.12751e-06	0.00019303	0.000150657	4349	tags=40%, list=14%, signal=35%	147/84193/4660/3784/9446/387/287/5294/3270/6336/152/3736/775/6869/309/29119/6722/3759/80149/801/1131/5997/6262/1193/2281/5142/1756/6546/5350/6915/390594/56923/5724/4092/786/5023/5592/51196/7136/406935/1264/6547/9732/7140/8654/2702/10398/93649/4634/4842/3164/255743/1906/60675/2852/477/845/10203/859/154/779/1129/148/857/7134
GO:0085029	extracellular matrix assembly	41	-0.596686	-2.17373	5.42727e-06	0.000203054	0.000158481	3191	tags=49%, list=10%, signal=44%	2006/30008/3037/60484/4851/79875/3549/90102/144165/59277/2621/10516/4629/2824/7075/4239/7148/10266/28984/3036
GO:0071621	granulocyte chemotaxis	125	-0.405585	-1.80868	5.49433e-06	0.000204301	0.000159454	3862	tags=38%, list=12%, signal=33%	6279/5294/3680/2919/3689/6348/54210/23765/6366/972/719/6351/3672/4354/7057/5142/5919/1240/6376/3553/7042/1441/683/83700/6362/57580/146433/6360/2207/3071/6347/2921/23604/728/5196/6283/1906/5319/5473/2920/6358/9353/6369/6368/3579/1908/3577
GO:0045428	regulation of nitric oxide biosynthetic process	61	-0.539273	-2.16286	5.59602e-06	0.000206814	0.000161415	4809	tags=48%, list=15%, signal=40%	6648/7124/406921/406994/961/493/706/5311/64581/2185/80149/3717/199/9104/3553/5740/140885/1524/7099/947/10365/54/1906/5806/9314/948/186/857/3043
GO:0030041	actin filament polymerization	150	-0.373569	-1.58495	5.70349e-06	0.000209508	0.000163518	3603	tags=32%, list=11%, signal=29%	2241/11078/7114/2185/2039/29766/2934/118/51466/2006/23189/6366/3717/7454/85464/6709/199/79822/23500/1730/5962/10435/29767/8522/23242/85462/93663/57580/3071/163782/3055/56203/375307/11013/7111/6711/25802/5581/10810/90952/91663/246/395/9353/6369/256949/11170/1440
GO:0043277	apoptotic cell clearance	46	-0.587954	-2.2577	6.28663e-06	0.000229538	0.000179151	3676	tags=43%, list=12%, signal=39%	5914/91937/51552/286046/54209/7052/7057/717/4035/558/7305/6347/2621/2219/146722/375033/246/948/8685/8547
GO:0050731	positive regulation of peptidyl-tyrosine phosphorylation	178	-0.354875	-1.54447	6.33871e-06	0.000230054	0.000179554	4067	tags=33%, list=13%, signal=29%	9181/3558/3592/5336/7448/1489/2534/30844/2185/5621/1464/3678/3572/5649/3082/972/3717/54209/55024/5788/2252/3570/975/920/409/2209/5770/960/255324/285489/50604/146433/5168/653361/407006/5155/2674/4739/93978/2066/2621/1636/2623/85480/3596/57091/2690/353514/284/5175/1839/3569/948/2255/148/89780/51378/1440
GO:0007093	mitotic cell cycle checkpoint signaling	132	0.569053	1.6758	6.37716e-06	0.000230071	0.000179567	6821	tags=38%, list=21%, signal=30%	991/83540/332/1063/9212/118471/990/701/7272/5347/10403/51512/55143/891/90381/146956/4998/81620/63967/147841/699/11130/4085/9319/983/57405/1111/9735/641/51514/2177/29980/11200/672/54908/3619/580/348654/5591/55055/84446/197342/92421/80279/55367/8870/55159/4436/79035/10459
GO:0051896	regulation of protein kinase B signaling	169	-0.358211	-1.536	6.41946e-06	0.000230227	0.000179689	4402	tags=34%, list=14%, signal=30%	406921/65018/7040/4914/3059/4036/201163/5294/2625/5154/114897/6348/10253/59338/442909/4534/6366/55024/7057/407021/406888/409/406929/10019/9863/558/6376/51763/64805/388121/406913/23533/8692/6237/10979/407007/406935/407006/2159/1524/2022/2621/4915/4916/57091/2247/407042/2852/284/407041/9037/1839/6425/859/10268/7010/4653/1440
GO:0150116	regulation of cell-substrate junction organization	69	-0.492625	-2.03276	7.58392e-06	0.000270389	0.000211035	4004	tags=38%, list=13%, signal=33%	387/7414/6385/1845/2039/3791/10982/9922/7057/7094/23603/23499/57669/5295/9647/10979/90102/22998/79834/2824/10395/395/94/7010/4653/11170
GO:0002822	regulation of adaptive immune response based on somatic recombination of immune receptors built from immunoglobulin superfamily domains	180	-0.356037	-1.55545	7.76117e-06	0.00027509	0.000214704	4340	tags=34%, list=14%, signal=29%	80329/4208/7040/911/3558/3592/30009/7133/64581/5777/2625/1378/7855/8417/3554/10859/3594/80149/29126/3717/7454/54209/84868/5590/5788/567/722/975/920/54440/114548/3123/2209/5027/7037/3824/3122/10865/3553/64332/4092/246778/7128/3726/383/8741/3142/3071/3133/695/8809/1178/5588/93978/6556/3575/79987/90865/3569/9173/177
GO:0051783	regulation of nuclear division	143	0.562956	1.66503	8.11884e-06	0.000286095	0.000223293	2537	tags=28%, list=8%, signal=26%	3209/84072/346673/1761/56979/991/4751/83540/9787/332/995/1063/9212/118471/701/7272/5347/10403/9700/4288/55143/9088/891/157313/81620/147841/699/6790/11130/51203/4085/9319/2069/11105/57405/286151/1950/1111/9735/10635
GO:1902904	negative regulation of supramolecular fiber organization	152	-0.377062	-1.58736	8.52047e-06	0.000298512	0.000232984	4067	tags=35%, list=13%, signal=31%	9181/23075/146057/10163/442721/23671/22911/11078/7114/116985/2039/29766/324/2934/118/23189/7454/85464/54209/6709/79822/7082/406929/5962/29767/5295/58526/51763/130271/163782/85358/25876/90102/56203/9535/6622/11013/7111/6711/25802/1410/91663/3949/10391/84952/10395/395/9353/1003/256949/1901/859/4653
GO:0031663	lipopolysaccharide-mediated signaling pathway	64	-0.506504	-2.08087	8.59508e-06	0.000299395	0.000233674	5458	tags=48%, list=17%, signal=40%	3606/7189/5595/929/117285/7124/1604/654/7040/7097/5336/4615/22900/6348/10221/11027/4792/5724/6376/3553/7128/114769/3055/9450/6347/388325/6688/7099/5581/23328/948
GO:0000075	cell cycle checkpoint signaling	179	0.537632	1.59747	9.07955e-06	0.000312208	0.000243674	6821	tags=35%, list=21%, signal=27%	84072/991/83540/332/1063/9212/118471/990/701/7272/5347/8318/10403/51512/55143/891/90381/146956/4998/81620/63967/83990/147841/699/11130/4085/9319/983/57405/1763/1111/5888/9735/641/51514/8914/2177/29980/11200/1869/672/54908/3619/580/348654/79968/5591/675/55055/84446/197342/92421/54888/80279/55367/5629/83695/8870/55159/4436/79035/10459
GO:1902107	positive regulation of leukocyte differentiation	179	-0.345012	-1.50089	9.11745e-06	0.000312208	0.000243674	4303	tags=33%, list=13%, signal=29%	7040/56998/9760/3059/1435/3707/3558/387/9840/6777/5914/2625/1378/10221/9580/3594/10288/169200/972/57178/2309/54209/5590/942/5788/920/3398/54440/1230/114548/6595/3123/558/3122/64332/7071/3142/50604/2124/146433/3071/3549/695/133522/50487/7305/4739/6688/2353/7048/9308/2621/1960/5196/3575/7704/81501/9398/177
GO:1903708	positive regulation of hemopoiesis	179	-0.345012	-1.50089	9.11745e-06	0.000312208	0.000243674	4303	tags=33%, list=13%, signal=29%	7040/56998/9760/3059/1435/3707/3558/387/9840/6777/5914/2625/1378/10221/9580/3594/10288/169200/972/57178/2309/54209/5590/942/5788/920/3398/54440/1230/114548/6595/3123/558/3122/64332/7071/3142/50604/2124/146433/3071/3549/695/133522/50487/7305/4739/6688/2353/7048/9308/2621/1960/5196/3575/7704/81501/9398/177
GO:0046634	regulation of alpha-beta T cell activation	111	-0.414359	-1.75677	9.21491e-06	0.000313773	0.000244895	4112	tags=33%, list=13%, signal=29%	3707/3558/387/3592/30009/5914/441864/2625/3659/10859/3594/80149/29126/3717/5590/942/5788/11126/975/54440/114548/3123/3122/64332/4092/56253/246778/3726/3142/3071/3133/3549/5588/7048/9308/7704/177
GO:0035825	homologous recombination	59	0.654329	1.79551	9.59422e-06	0.000324863	0.000253551	4249	tags=39%, list=13%, signal=34%	400629/7153/56979/56159/8438/254528/84057/146956/83990/317761/9319/11105/11077/5888/10635/644186/4439/25788/285498/126549/2177/672/79703
GO:1902895	positive regulation of miRNA transcription	49	-0.563781	-2.18327	1.00075e-05	0.000335112	0.00026155	5471	tags=61%, list=17%, signal=51%	4089/8061/7376/7003/7124/657/7040/2908/2625/5617/6721/367/6722/2309/3725/7042/2113/5155/84913/5468/6688/8862/2353/93649/650/2624/1958/2247/9314/4091
GO:0045839	negative regulation of mitotic nuclear division	55	0.663191	1.80732	9.95559e-06	0.000335112	0.00026155	2440	tags=38%, list=8%, signal=35%	991/83540/332/1063/9212/118471/701/7272/5347/10403/55143/891/81620/147841/699/11130/4085/9319/57405/1111/9735
GO:0043537	negative regulation of blood vessel endothelial cell migration	68	-0.495858	-2.04513	1.10508e-05	0.000368015	0.00028723	4848	tags=41%, list=15%, signal=35%	406964/7124/406987/406921/4208/7040/406994/387/574506/493/54567/7057/407015/4851/6915/22846/4223/407006/5468/2247/90627/79812/9314/94/28984/186/2658/51378
GO:0060191	regulation of lipase activity	87	-0.452286	-1.92947	1.12691e-05	0.000373235	0.000291305	2996	tags=38%, list=9%, signal=34%	344/2321/440503/116519/5590/5997/942/1909/51099/6272/4035/5125/5724/64805/2776/5322/341/653145/6622/2263/8698/185/115727/728/2247/117/5319/395/728113/10316/6401/148/338328
GO:0007044	cell-substrate junction assembly	96	-0.436912	-1.85681	1.16291e-05	0.000383066	0.000298978	3491	tags=35%, list=11%, signal=32%	23122/10420/387/7414/6385/1845/2185/2039/3791/3678/7057/7094/3909/23603/23499/57669/667/11037/9647/10979/90102/10580/22998/79834/2824/10391/10395/55901/395/94/88/7010/4653/11170
GO:1902893	regulation of miRNA transcription	66	-0.493977	-2.03941	1.20856e-05	0.000393822	0.000307372	5471	tags=52%, list=17%, signal=43%	4089/8061/7376/7003/7124/4781/657/7040/2908/5914/2625/5617/6721/367/6722/4775/2309/3725/7042/2113/5155/84913/5468/6688/8862/2353/93649/650/2627/2624/1958/2247/9314/4091
GO:0055017	cardiac muscle tissue growth	85	-0.459609	-1.9355	1.2074e-05	0.000393822	0.000307372	4685	tags=41%, list=15%, signal=35%	5573/406987/657/4208/9472/5600/2303/27086/23414/6497/5997/4851/10370/7472/11214/23493/7042/407007/6910/7048/2066/2263/2627/6909/407010/5950/2247/65009/1906/57493/7049/1901/859/148/221476
GO:0003272	endocardial cushion formation	28	-0.676396	-2.28979	1.25991e-05	0.000408357	0.000318717	2550	tags=54%, list=8%, signal=49%	653/4851/4487/26508/8642/23493/7042/187/6092/2022/7048/650/6909/6926/55273
GO:0036303	lymph vessel morphogenesis	23	-0.726794	-2.40509	1.2785e-05	0.000408902	0.000319143	1992	tags=57%, list=6%, signal=53%	2303/5784/22846/659/2324/10630/54345/7075/2247/147372/79987/161198/94
GO:1904706	negative regulation of vascular associated smooth muscle cell proliferation	38	-0.598502	-2.16762	1.28473e-05	0.000408902	0.000319143	7407	tags=61%, list=23%, signal=47%	406948/9294/494336/5728/100302153/407053/693223/406961/6648/4208/387/574506/442907/30008/3162/1026/5592/1264/57447/5468/8862/93649/2852
GO:0032233	positive regulation of actin filament bundle assembly	60	-0.530959	-2.13416	1.28508e-05	0.000408902	0.000319143	4048	tags=40%, list=13%, signal=35%	23075/961/387/6385/6869/51466/10411/5341/3397/9639/6376/7481/8477/10174/9647/10979/22998/11346/335/171024/22899/79933/28984/4653
GO:1904705	regulation of vascular associated smooth muscle cell proliferation	84	-0.457166	-1.95652	1.28857e-05	0.000408902	0.000319143	3062	tags=32%, list=10%, signal=29%	442907/3717/30008/407019/3162/2771/407015/1026/3725/4921/2697/5592/407007/407006/5155/1264/57447/5468/8862/93649/2247/1906/2852/8013/9510/407018/10203
GO:0002702	positive regulation of production of molecular mediator of immune response	124	-0.396933	-1.77012	1.2966e-05	0.000409308	0.000319459	4670	tags=36%, list=15%, signal=31%	1604/144811/91543/7040/25818/3558/5336/4615/30009/64581/2625/7098/7855/3554/10859/972/5590/942/5788/567/11126/975/2865/54440/51284/114548/5027/7037/10865/3553/7805/8741/3133/51744/695/8809/388325/7099/3596/354/5950/90865/8013/3569/948
GO:0022613	ribonucleoprotein complex biogenesis	445	0.459033	1.39428	1.36855e-05	0.000429782	0.000335439	14130	tags=68%, list=44%, signal=39%	26832/26831/26835/26834/6023/11189/60680/26609/26576/26864/26829/100151684/148756/135295/26830/100151683/101954277/23246/10360/101954272/260294/6732/10799/26828/155400/101954267/26824/140801/25879/345630/79922/705/55299/56915/64216/101954271/6635/1736/9875/5591/4839/55127/26827/101954276/54512/64979/55759/101954268/23212/55695/6627/51547/113000/8662/54475/51154/56853/8996/28985/51491/8487/54606/1…
GO:0010517	regulation of phospholipase activity	64	-0.497891	-2.04548	1.39398e-05	0.000435511	0.000339911	2856	tags=38%, list=9%, signal=34%	5590/5997/942/1909/4035/5724/64805/2776/5322/653145/6622/2263/8698/185/115727/728/2247/117/5319/395/728113/10316/6401/148
GO:0019755	one-carbon compound transport	53	-0.540837	-2.11863	1.52631e-05	0.000474186	0.000370096	1658	tags=34%, list=5%, signal=32%	1080/760/358/366/1811/89872/3045/3050/64116/3048/3047/6563/361/6521/3040/3043/762/3039
GO:0071675	regulation of mononuclear cell migration	117	-0.402472	-1.75024	1.54124e-05	0.000474186	0.000370096	4245	tags=36%, list=13%, signal=31%	158747/1435/1398/961/387/3592/4345/245937/5054/2185/6348/6366/719/124976/6351/6793/4478/7057/199/653/1230/23143/196527/5919/1240/81704/146433/6387/6347/1843/4739/1524/148823/6688/2621/728/84830/6693/9353/58494/2358/177
GO:0034101	erythrocyte homeostasis	133	-0.386079	-1.66894	1.53717e-05	0.000474186	0.000370096	4471	tags=32%, list=14%, signal=28%	9935/3624/3059/211/3784/5926/6777/10320/2625/6338/8444/2039/29766/8837/6722/3717/2038/2309/3162/567/3398/7067/10370/10019/558/2113/3071/51621/407007/407006/3202/6688/10365/2623/7538/51327/2624/25893/7049/2034/6886/6521/212
GO:0051494	negative regulation of cytoskeleton organization	148	-0.368254	-1.57947	1.57693e-05	0.000482716	0.000376753	4067	tags=35%, list=13%, signal=31%	9181/23075/146057/10163/442721/23671/22911/11078/7114/116985/2039/29766/324/2934/118/23189/7454/85464/100505385/6709/79822/7082/406929/5962/29767/5295/58526/51763/8850/130271/163782/85358/25876/90102/56203/9535/6622/11013/7111/6711/25802/91663/10391/84952/10395/395/9353/1003/256949/1901/859/4653
GO:0010880	regulation of release of sequestered calcium ion into cytosol by sarcoplasmic reticulum	29	-0.670322	-2.32854	1.5976e-05	0.000486585	0.000379773	4283	tags=52%, list=13%, signal=45%	9472/9446/287/3270/775/801/6262/1193/2281/1756/6546/5350/196541/477/845
GO:0061614	miRNA transcription	67	-0.490624	-2.00612	1.64041e-05	0.000497125	0.000387999	5471	tags=51%, list=17%, signal=42%	4089/8061/7376/7003/7124/4781/657/7040/2908/5914/2625/5617/6721/367/6722/4775/2309/3725/7042/2113/5155/84913/5468/6688/8862/2353/93649/650/2627/2624/1958/2247/9314/4091
GO:0003014	renal system process	123	-0.390071	-1.71926	1.70466e-05	0.000514028	0.000401191	3303	tags=32%, list=10%, signal=29%	2934/6869/2348/1579/4162/1909/2771/3037/5568/10699/5125/11280/51763/6446/8692/5155/5800/9356/358/6565/947/2702/7466/2621/1636/185/4883/554/1906/9429/10391/4881/2013/361/186/148/6521/1910/3043
GO:0051315	attachment of mitotic spindle microtubules to kinetochore	21	0.799267	1.88223	1.76205e-05	0.000528589	0.000412556	1489	tags=38%, list=5%, signal=36%	83540/332/11004/9212/10403/55143/81620/1062
GO:0030168	platelet activation	132	-0.382367	-1.65908	1.77039e-05	0.000528589	0.000412556	3938	tags=42%, list=12%, signal=37%	5336/7414/2316/5294/5777/51206/152/959/3611/5154/114897/340205/2039/928/63036/4352/3572/2814/6722/3717/5341/7094/1465/10019/558/83706/10077/84034/64805/2776/5023/2207/10630/5592/5155/5588/7099/84959/10398/2623/5028/1511/9002/5196/375033/139189/6403/7450/22915/7056/81027/3569/2815/89780/3043
GO:0001937	negative regulation of endothelial cell proliferation	66	-0.486391	-2.00809	1.81127e-05	0.000538143	0.000420013	4787	tags=44%, list=15%, signal=37%	51738/7124/406921/4208/7026/3592/574506/55333/2321/5617/442909/54567/7057/407015/22846/406913/5797/1285/407007/6347/84913/5468/240/79812/858/94/28984/857/2658
GO:0050848	regulation of calcium-mediated signaling	78	-0.45584	-1.92501	1.87031e-05	0.000551042	0.000430081	4745	tags=44%, list=15%, signal=37%	7124/4137/9472/63928/5336/493/64581/933/2185/6348/3708/5621/9495/5533/801/374403/6351/54209/5341/51778/920/9104/1240/683/5535/151651/22953/29995/1012/1827/58529/123041/120892/55273
GO:0042552	myelination	139	-0.37056	-1.55889	1.87287e-05	0.000551042	0.000430081	3802	tags=32%, list=12%, signal=29%	287/7133/5914/5764/3611/928/84504/6497/55331/3082/4155/2581/407015/10100/9896/3687/9639/57463/23136/83700/5376/4118/5354/23114/9444/4336/51090/6547/23205/163175/745/11076/4915/3400/1959/10810/2824/50846/4099/6258/58494/443/7122/57716/4653
GO:0048704	embryonic skeletal system morphogenesis	94	0.596259	1.71496	1.88951e-05	0.000553251	0.000431805	5439	tags=40%, list=17%, signal=34%	3227/3219/1301/3975/257/6664/3207/7020/6913/1280/3218/4613/10736/3225/6474/8092/1746/3233/145258/7291/6495/3217/3198/51804/5079/3221/3211/860/3212/4188/3236/3213/157506/23314/116039/28982/4325/4323
GO:1990874	vascular associated smooth muscle cell proliferation	86	-0.447414	-1.8948	2.05161e-05	0.000593011	0.000462837	3062	tags=31%, list=10%, signal=28%	442907/3717/30008/407019/3162/2771/407015/1026/3725/4921/2697/5592/407007/407006/5155/1264/57447/5468/8862/93649/2247/1906/2852/8013/9510/407018/10203
GO:0030593	neutrophil chemotaxis	102	-0.435914	-1.81178	2.03601e-05	0.000593011	0.000462837	3862	tags=41%, list=12%, signal=36%	6279/5294/3680/2919/3689/6348/54210/6366/972/719/6351/3672/4354/5142/6376/3553/7042/1441/683/83700/6362/57580/6360/2207/3071/6347/2921/23604/728/5196/6283/1906/5319/5473/2920/6358/9353/6369/6368/3579/1908/3577
GO:0051310	metaphase plate congression	70	0.626742	1.75435	2.06017e-05	0.000593011	0.000462837	6406	tags=33%, list=20%, signal=26%	9928/83540/332/11004/1063/9212/10403/10615/55143/113130/891/3833/81620/1062/81610/81930/54908/84722/3619/3835/92421/100307126/23212
GO:0060048	cardiac muscle contraction	131	-0.383101	-1.6645	2.06443e-05	0.000593011	0.000462837	4349	tags=37%, list=14%, signal=32%	147/8557/3784/9446/3760/287/2316/5294/3270/6336/775/2934/29119/3759/80149/801/23171/5997/6262/1193/2281/5142/1756/10060/6546/6444/5350/4635/23327/55800/4092/3764/2697/8654/3753/2702/4634/4842/3762/6323/6327/3741/477/845/6330/859/148/857/7134
GO:0060352	cell adhesion molecule production	20	-0.742156	-2.30538	2.07594e-05	0.000593504	0.000463221	2965	tags=50%, list=9%, signal=45%	407019/4851/3553/407007/407006/93649/335/4855/361/857
GO:0001867	complement activation, lectin pathway	11	-0.864528	-2.29897	2.10774e-05	0.000599766	0.000468109	1412	tags=64%, list=4%, signal=61%	710/2219/3848/2/5648/10584/8547
GO:0030277	maintenance of gastrointestinal epithelium	20	0.801039	1.8781	2.1384e-05	0.000605647	0.000472699	2303	tags=50%, list=7%, signal=46%	7032/7031/56667/4588/4760/4583/340547/7033/4585/3605
GO:0046209	nitric oxide metabolic process	79	-0.452676	-1.90956	2.24146e-05	0.000631883	0.000493176	4085	tags=41%, list=13%, signal=35%	406994/7097/961/4843/493/706/5311/64581/2185/80149/3717/1727/199/9104/2644/6095/3553/5740/140885/1524/7099/947/10365/4842/54/1906/5806/9314/948/186/857/3043
GO:0060193	positive regulation of lipase activity	65	-0.482548	-2.00813	2.30699e-05	0.000647347	0.000505245	3686	tags=38%, list=12%, signal=34%	344/2321/440503/116519/5590/942/1909/51099/5724/64805/2776/5322/2263/8698/185/115727/728/2247/117/5319/395/10316/6401/148/338328
GO:0043114	regulation of vascular permeability	49	-0.549229	-2.12692	2.33754e-05	0.000652895	0.000509576	2794	tags=49%, list=9%, signal=45%	388125/135/654/2909/7040/56998/6869/9414/7082/9590/91807/10979/2828/5138/407010/6456/284/9353/1003/4881/3579/7122/10266/7010
GO:0006310	DNA recombination	289	0.493709	1.48908	2.41794e-05	0.000672253	0.000524684	9619	tags=44%, list=30%, signal=31%	400629/7153/56979/9156/3149/56159/10721/8438/56154/7516/8318/9401/254528/84057/51659/146956/83990/317761/9319/11105/84296/80119/79000/116028/11077/1111/283677/4173/5888/4796/55010/641/10635/4171/3838/79008/644186/2187/50943/4439/25788/285498/8914/79915/126549/2237/63979/2177/5897/4175/672/79703/642636/548593/84515/3329/8317/4176/7292/157777/580/348654/5423/55257/10538/6847/201516/5591/675/197342/…
GO:0030218	erythrocyte differentiation	124	-0.39064	-1.74206	2.44211e-05	0.000675875	0.000527511	4471	tags=32%, list=14%, signal=28%	9935/3624/3059/211/3784/5926/6777/10320/2625/8444/2039/29766/8837/6722/3717/2038/2309/567/3398/7067/10370/10019/2113/3071/51621/407007/407006/3202/6688/10365/2623/7538/51327/2624/25893/7049/2034/6886/6521/212
GO:0010878	cholesterol storage	18	-0.75766	-2.25288	2.46589e-05	0.000676278	0.000527826	3284	tags=61%, list=10%, signal=55%	6721/19/54209/10938/134429/1066/9619/5468/4023/4481/948
GO:0006941	striated muscle contraction	172	-0.351227	-1.52402	2.45594e-05	0.000676278	0.000527826	4368	tags=37%, list=14%, signal=32%	79784/147/8557/3784/9446/3760/287/2316/5294/3270/6336/775/2934/29119/3759/80149/801/23171/5997/6262/1193/2281/51761/5142/1756/10060/6546/6444/5350/4635/23327/92241/390594/55800/246329/124093/4092/3764/2697/7136/56203/10324/6547/7140/8654/3753/2702/4634/4842/3164/3762/23336/6323/6327/6769/3741/477/845/6330/859/779/148/857/7134
GO:0007143	female meiotic nuclear division	29	0.739821	1.84117	2.51027e-05	0.000679612	0.000530427	2911	tags=45%, list=9%, signal=41%	7153/7272/5347/10403/9133/254528/23397/6790/9319/2069/11077/347688/10388
GO:0045807	positive regulation of endocytosis	95	-0.427331	-1.80367	2.5181e-05	0.000679612	0.000530427	4581	tags=38%, list=14%, signal=33%	3092/23011/4908/51479/9779/11031/5336/7448/28514/5054/84251/5533/6366/116519/54209/567/409/4035/196527/9863/23327/558/1601/408/3071/255738/6622/8862/2624/120892/2719/284/948/6401/859/89780
GO:0007129	homologous chromosome pairing at meiosis	45	0.679192	1.79848	2.52289e-05	0.000679612	0.000530427	6704	tags=58%, list=21%, signal=46%	84072/56979/56159/56154/898/254528/84057/83990/317761/9319/10609/9134/84944/10388/644186/4439/285498/2177/256126/10734/100130958/6847/55706/11144/51547/101928601
GO:0031424	keratinization	81	0.6153	1.74365	2.49737e-05	0.000679612	0.000530427	1819	tags=28%, list=6%, signal=27%	23581/643414/6699/26154/3853/3889/3868/3887/9119/3854/3713/6707/6703/286887/3850/6698/6705/1001/3872/84518/196374/340654/144501
GO:0007140	male meiotic nuclear division	50	0.667212	1.7921	2.67603e-05	0.000717673	0.000560134	5809	tags=50%, list=18%, signal=41%	676/63946/400629/56159/56154/254528/54514/138474/9319/11077/84944/10388/2175/81626/63979/11022/91646/81930/140801/245711/54456/4603/136991/728637/675
GO:0007266	Rho protein signal transduction	123	-0.383535	-1.69046	2.71025e-05	0.000723649	0.000564798	4067	tags=30%, list=13%, signal=26%	9181/387/201163/7126/55333/2843/388/23189/83892/19/7454/23221/50650/11214/286205/8477/9411/408/10630/8727/2828/25959/335/185/1012/57381/9002/2840/90627/57493/9754/10395/54922/395/79933/148/4653
GO:0010611	regulation of cardiac muscle hypertrophy	59	-0.507171	-2.01328	2.74918e-05	0.000727772	0.000568016	4430	tags=39%, list=14%, signal=34%	4000/9472/493/7133/27086/3572/84676/5997/4205/2308/4851/7222/140628/5468/8654/29995/1906/407042/8013/407041/859/148/221476
GO:0007088	regulation of mitotic nuclear division	116	0.575454	1.68363	2.74971e-05	0.000727772	0.000568016	2440	tags=30%, list=8%, signal=28%	3209/1761/991/4751/83540/9787/332/995/1063/9212/118471/701/7272/5347/10403/9700/4288/55143/9088/891/157313/81620/147841/699/6790/11130/51203/4085/9319/2069/57405/286151/1950/1111/9735
GO:0006939	smooth muscle contraction	110	-0.407256	-1.74136	2.90103e-05	0.000764484	0.000596669	3568	tags=36%, list=11%, signal=32%	152/6338/6869/6722/1131/5997/1909/2281/6546/6915/323/56923/5724/11280/5023/4638/322/5592/51196/406935/1264/9732/22953/93649/255743/4629/6909/1906/6926/60675/2852/477/10316/1908/10203/154/1129/148/857/1910
GO:0051893	regulation of focal adhesion assembly	64	-0.483761	-1.98743	2.9469e-05	0.000769877	0.000600878	4004	tags=36%, list=13%, signal=31%	387/7414/6385/1845/2039/3791/7057/7094/23603/23499/57669/9647/10979/90102/22998/79834/2824/10395/395/94/7010/4653/11170
GO:0090109	regulation of cell-substrate junction assembly	64	-0.483761	-1.98743	2.9469e-05	0.000769877	0.000600878	4004	tags=36%, list=13%, signal=31%	387/7414/6385/1845/2039/3791/7057/7094/23603/23499/57669/9647/10979/90102/22998/79834/2824/10395/395/94/7010/4653/11170
GO:0042744	hydrogen peroxide catabolic process	30	-0.650725	-2.29429	3.07829e-05	0.000800751	0.000624975	1246	tags=40%, list=4%, signal=38%	6622/847/2878/3045/3050/3048/53905/3047/3042/3040/3043/3039
GO:0021782	glial cell development	115	-0.388482	-1.65556	3.24931e-05	0.000841628	0.000656879	3598	tags=34%, list=11%, signal=30%	28514/3611/84504/6497/406957/54209/4501/407015/10100/2896/4035/3459/3913/9639/3553/375387/7431/4118/5354/4336/712/7099/163175/745/10319/11076/4915/4919/3400/10810/2824/728/4099/3949/443/3569/57716/4653/177
GO:1903587	regulation of blood vessel endothelial cell proliferation involved in sprouting angiogenesis	40	-0.573975	-2.08236	3.2659e-05	0.000842323	0.000657422	4402	tags=48%, list=14%, signal=41%	406921/3592/574506/442909/407019/54567/3162/7057/407015/26051/406913/407007/187/185/2624/407010/2247/79812/407018
GO:1904037	positive regulation of epithelial cell apoptotic process	38	-0.578209	-2.09412	3.29671e-05	0.000843095	0.000658024	3489	tags=39%, list=11%, signal=35%	959/2934/3717/3162/7057/11126/409/196527/7481/6347/5319/2852/641700/3569/28984
GO:0035270	endocrine system development	136	0.554279	1.6355	3.28636e-05	0.000843095	0.000658024	1254	tags=20%, list=4%, signal=19%	3651/5308/1081/3175/190/5454/6299/5122/9480/4760/429/5307/64220/3110/2304/2695/3670/6531/222546/1394/1482/4192/3642/4821/6658/168620/2516
GO:0007272	ensheathment of neurons	141	-0.374067	-1.56983	3.38406e-05	0.000858193	0.000669808	3802	tags=33%, list=12%, signal=29%	287/7133/5914/5764/3611/928/84504/6497/55331/3082/4155/2581/407015/10100/9896/3687/9639/57463/23136/83700/5376/5010/4118/5354/23114/9444/4336/51090/6547/23205/163175/745/11076/4915/3400/1959/10810/2824/50846/4099/6258/58494/443/7122/57716/4653
GO:0008366	axon ensheathment	141	-0.374067	-1.56983	3.38406e-05	0.000858193	0.000669808	3802	tags=33%, list=12%, signal=29%	287/7133/5914/5764/3611/928/84504/6497/55331/3082/4155/2581/407015/10100/9896/3687/9639/57463/23136/83700/5376/5010/4118/5354/23114/9444/4336/51090/6547/23205/163175/745/11076/4915/3400/1959/10810/2824/50846/4099/6258/58494/443/7122/57716/4653
GO:2001057	reactive nitrogen species metabolic process	80	-0.450574	-1.90463	3.44499e-05	0.000870002	0.000679025	4085	tags=40%, list=13%, signal=35%	406994/7097/961/4843/493/706/5311/64581/2185/80149/3717/1727/199/9104/2644/6095/3553/5740/140885/1524/7099/947/10365/4842/54/1906/5806/9314/948/186/857/3043
GO:0010762	regulation of fibroblast migration	37	-0.590543	-2.13214	3.62008e-05	0.000910427	0.000710576	4303	tags=43%, list=13%, signal=37%	7040/79899/2241/6385/2039/7057/6546/23603/9590/4921/114757/8692/358/5581/2247/3036
GO:0006260	DNA replication	268	0.485626	1.46082	3.73613e-05	0.00093573	0.000730324	9245	tags=45%, list=29%, signal=32%	346673/55388/990/10721/898/6241/79733/8318/23594/9837/9401/345643/90381/890/51659/146956/4998/144455/81620/374393/157570/2069/983/84296/5427/116028/3159/1950/1763/1111/4173/5888/4796/641/9134/4171/8208/51514/63922/10293/11169/5984/79075/8914/79915/2237/29980/1663/4175/672/7349/10926/84515/51053/80174/10535/8317/150/4176/11232/157777/3060/580/348654/5423/5111/675/197342/10036/253980/51750/5426/441…
GO:0086009	membrane repolarization	48	-0.537099	-2.0942	3.8166e-05	0.000948631	0.000740394	4283	tags=46%, list=13%, signal=40%	9472/3784/483/3760/287/2316/3759/81033/23327/3764/482/3753/2702/3762/6327/123041/3741/477/845/6330/859/857
GO:0002478	antigen processing and presentation of exogenous peptide antigen	38	-0.573495	-2.07705	3.81894e-05	0.000948631	0.000740394	5289	tags=55%, list=17%, signal=46%	7189/1509/8722/3108/3109/50856/972/3119/567/3117/3118/3115/1520/3123/2209/3113/3122/3111/3127/2207/3133
GO:1903557	positive regulation of tumor necrosis factor superfamily cytokine production	106	-0.402488	-1.68413	3.92011e-05	0.000969786	0.000756905	4075	tags=36%, list=13%, signal=31%	7097/9181/5336/4615/64581/7098/7855/6348/943/3717/11027/407019/84868/942/5788/7057/54440/3459/5724/9590/5295/10865/2214/3133/3552/1536/695/7305/7099/5196/120892/353514/4023/90865/6693/3569/948/177
GO:0048706	embryonic skeletal system development	128	0.555181	1.63584	4.61026e-05	0.00113589	0.000886543	5439	tags=36%, list=17%, signal=30%	3227/3219/1301/3975/257/6664/3207/7020/6913/579/1280/3218/4613/10736/3225/6474/8092/1746/1277/3233/1745/23213/145258/7291/3223/6495/3217/3198/51804/5079/3221/3222/3211/860/642658/3212/4188/3236/3231/3213/157506/23314/116039/28982/4325/4323
GO:0048846	axon extension involved in axon guidance	38	-0.568912	-2.06045	4.73286e-05	0.00115669	0.000902778	1720	tags=34%, list=5%, signal=32%	9723/10501/223117/6387/659/7869/80031/6586/9353/9037/57556/56920/89780
GO:1902284	neuron projection extension involved in neuron projection guidance	38	-0.568912	-2.06045	4.73286e-05	0.00115669	0.000902778	1720	tags=34%, list=5%, signal=32%	9723/10501/223117/6387/659/7869/80031/6586/9353/9037/57556/56920/89780
GO:0007204	positive regulation of cytosolic calcium ion concentration	177	-0.337016	-1.4706	4.75311e-05	0.00115697	0.000903	3600	tags=32%, list=11%, signal=29%	10800/2843/5729/114897/2185/775/6869/56704/3717/719/57053/6262/1909/2281/6546/1230/6915/5027/1240/56923/79608/8477/7222/5737/5739/51196/57158/2828/5734/22953/4842/2623/5028/8698/185/2624/146/9002/728/2840/2357/1906/60675/117/5319/2852/1043/338557/84502/1901/948/859/2358/114/148/857/1910
GO:0035335	peptidyl-tyrosine dephosphorylation	30	-0.644619	-2.27276	4.8082e-05	0.0011657	0.000909813	4156	tags=47%, list=13%, signal=41%	1849/5777/1845/150290/5783/5770/11122/23371/5800/1843/84959/5787/84867/374462
GO:0045598	regulation of fat cell differentiation	136	-0.371461	-1.61237	4.91358e-05	0.0011865	0.000926049	4863	tags=36%, list=15%, signal=31%	166379/6648/7124/222008/10974/201501/7040/678/284207/11007/201163/1389/2625/28971/79068/23414/9580/80149/7041/169200/407019/1050/8313/2308/6272/3398/5919/1240/6095/25937/3638/862/10979/122953/5468/650/7538/3400/2624/240/4023/7704/2852/11197/338557/407018/3569/374462/89780
GO:0043303	mast cell degranulation	52	-0.518452	-2.02557	5.02107e-05	0.00120765	0.000942551	3797	tags=38%, list=12%, signal=34%	5294/2241/5729/117194/3162/201294/7462/9846/6571/11280/695/401258/50487/5730/2623/3596/2624/2268/8013/2294
GO:0061082	myeloid leukocyte cytokine production	50	-0.520855	-2.02205	5.22915e-05	0.00125272	0.000977732	5512	tags=44%, list=17%, signal=36%	10392/604/29108/9516/7040/5336/4615/7098/10859/11213/8288/972/3162/51284/558/5027/7042/7805/7099/54/8013/948
GO:0043304	regulation of mast cell degranulation	30	-0.642271	-2.26448	5.36888e-05	0.00127611	0.000995986	3603	tags=33%, list=11%, signal=30%	2241/3162/201294/9846/50487/2623/3596/2624/2268/2294
GO:0002448	mast cell mediated immunity	55	-0.5058	-1.95429	5.35573e-05	0.00127611	0.000995986	5048	tags=44%, list=16%, signal=37%	8773/2922/5880/5272/5294/2241/5729/117194/3162/201294/7462/9846/6571/11280/695/401258/50487/5730/2623/3596/2624/2268/8013/2294
GO:0071402	cellular response to lipoprotein particle stimulus	35	-0.597834	-2.15463	5.48068e-05	0.00129759	0.00101275	3901	tags=51%, list=12%, signal=45%	4615/3689/928/6721/19/54209/975/1066/2207/9619/5468/968/7099/1012/4023/84830/3949/948
GO:0008608	attachment of spindle microtubules to kinetochore	39	0.696904	1.81475	5.53688e-05	0.0013058	0.00101916	2362	tags=36%, list=7%, signal=33%	4751/83540/332/11004/9212/10403/10615/55143/891/81620/147841/1062/57405/1894
GO:0045019	negative regulation of nitric oxide biosynthetic process	16	-0.767552	-2.2354	5.7287e-05	0.0013406	0.00104632	4402	tags=69%, list=14%, signal=59%	406921/406994/493/706/80149/9104/5740/140885/947/54/857
GO:1904406	negative regulation of nitric oxide metabolic process	16	-0.767552	-2.2354	5.7287e-05	0.0013406	0.00104632	4402	tags=69%, list=14%, signal=59%	406921/406994/493/706/80149/9104/5740/140885/947/54/857
GO:0031532	actin cytoskeleton reorganization	110	-0.398292	-1.70303	5.89659e-05	0.00137459	0.00107285	5534	tags=46%, list=17%, signal=38%	2242/5911/7430/54828/301/5898/7827/10850/23043/56776/221981/4908/27032/3059/387/50488/55742/2316/10788/91010/6050/2241/116985/2185/2039/83872/2934/9723/10411/51225/5341/2252/29780/64098/85360/7082/23500/5770/149461/8477/2549/3055/4739/4916/90952/57091/221692/1901/2255/7010/1440
GO:0032612	interleukin-1 production	125	-0.379355	-1.69171	5.95973e-05	0.0013787	0.00107606	4787	tags=38%, list=15%, signal=33%	51738/7124/22861/406987/574457/406921/91662/4615/22900/64581/7855/27086/6348/80149/406957/3717/11027/407019/54209/84868/3603/409/834/114548/5027/6376/7128/140885/114769/945/7305/4332/1524/7099/4210/2621/335/54/51311/1958/353514/4023/58484/338557/3569/948/361/177
GO:0032652	regulation of interleukin-1 production	125	-0.379355	-1.69171	5.95973e-05	0.0013787	0.00107606	4787	tags=38%, list=15%, signal=33%	51738/7124/22861/406987/574457/406921/91662/4615/22900/64581/7855/27086/6348/80149/406957/3717/11027/407019/54209/84868/3603/409/834/114548/5027/6376/7128/140885/114769/945/7305/4332/1524/7099/4210/2621/335/54/51311/1958/353514/4023/58484/338557/3569/948/361/177
GO:0032602	chemokine production	95	-0.413721	-1.74622	5.99899e-05	0.0013825	0.00107903	4075	tags=33%, list=13%, signal=29%	7097/4615/64581/245937/7098/27086/54210/247/23765/972/4155/54209/84868/3162/3570/199/2865/51284/3553/140885/7099/4210/85480/1958/4023/90865/9314/2532/3569/9173/177
GO:0071875	adrenergic receptor signaling pathway	31	-0.63008	-2.22367	6.0304e-05	0.00138448	0.00108057	4421	tags=52%, list=14%, signal=45%	64784/147/3784/493/152/9693/5997/2771/5142/5350/11214/115/146/154/153/148
GO:0014743	regulation of muscle hypertrophy	61	-0.499071	-2.00162	6.06901e-05	0.00138809	0.00108338	4430	tags=38%, list=14%, signal=33%	4000/9472/493/7133/27086/3572/84676/5997/4205/2308/4851/7222/140628/5468/8654/29995/1906/407042/8013/407041/859/148/221476
GO:0097006	regulation of plasma lipoprotein particle levels	82	-0.434115	-1.84317	6.09987e-05	0.0013899	0.0010848	3942	tags=39%, list=12%, signal=34%	30814/29116/4353/3931/344/57552/7436/19/116519/407019/54209/3162/10938/5568/10162/5322/5320/1071/3988/9619/341/255738/50487/84879/335/185/4023/3949/4481/407018/948/338328
GO:0030048	actin filament-based movement	126	-0.368693	-1.61906	6.14438e-05	0.0013948	0.00108862	3931	tags=34%, list=12%, signal=30%	3760/10163/55742/287/2316/70/775/2934/29119/3759/25777/23171/6262/5142/10060/6444/5350/57669/4641/4430/23327/55800/4542/3764/2697/10630/4632/4628/3753/22998/4648/2702/3762/6323/6327/3741/477/2013/6330/859/4620/857/7134
GO:0061028	establishment of endothelial barrier	48	-0.527383	-2.05632	6.1707e-05	0.00139555	0.0010892	3901	tags=48%, list=12%, signal=42%	4615/7414/118/10411/2889/9693/5906/4478/9414/1909/7082/5962/3383/3553/26051/54345/5138/91663/5175/1003/7122/54538/1910
GO:1903975	regulation of glial cell migration	19	-0.7336	-2.25266	6.19393e-05	0.00139559	0.00108924	4166	tags=53%, list=13%, signal=46%	1435/6348/54209/6376/64805/6237/407007/407006/482/1524
GO:0035924	cellular response to vascular endothelial growth factor stimulus	68	-0.464039	-1.9139	6.27474e-05	0.00140337	0.00109531	3969	tags=38%, list=12%, signal=34%	3592/493/28514/2321/2619/3791/10253/442909/407019/54567/407015/4851/4641/5587/153090/2324/2549/1634/3164/1960/407010/147372/407018/57556/7148/10266
GO:0008544	epidermis development	365	0.467291	1.41588	6.27333e-05	0.00140337	0.00109531	4660	tags=24%, list=15%, signal=21%	5308/3229/23581/10481/5454/643414/1382/6699/26154/3853/3889/51806/222662/3868/3887/51083/9355/9119/1308/6278/3854/2304/3713/6707/6703/147409/2118/3861/286887/57822/10083/474/3850/4613/55612/6698/1294/9333/6705/161497/27121/1001/5744/59344/3872/84518/55366/11166/3885/196374/340654/2146/79152/2069/144501/3866/22943/2709/1594/5017/5068/26281/1747/3605/1832/8644/4647/51384/3882/3892/1775/80326/6704/3…
GO:0035710	CD4-positive, alpha-beta T cell activation	112	-0.383738	-1.63929	6.42366e-05	0.00143139	0.00111718	3807	tags=31%, list=12%, signal=28%	9760/3558/30009/5914/441864/2625/27086/3594/80149/29126/5590/942/3570/11126/975/54440/114548/3123/6095/3122/4818/64332/4092/246778/3726/3142/3071/8809/5588/5734/7048/9308/6693/3569/177
GO:0070286	axonemal dynein complex assembly	26	-0.652627	-2.22276	6.50529e-05	0.00144427	0.00112723	3541	tags=58%, list=11%, signal=51%	11188/25981/83544/339829/56171/160762/164781/352909/85478/123872/27285/27019/92749/51364/64446
GO:0060354	negative regulation of cell adhesion molecule production	13	-0.815735	-2.27324	6.64178e-05	0.00144437	0.00112731	2965	tags=62%, list=9%, signal=56%	407019/4851/407007/407006/93649/335/4855/361
GO:0003197	endocardial cushion development	51	-0.529076	-2.07399	6.63482e-05	0.00144437	0.00112731	2570	tags=45%, list=8%, signal=42%	23462/653/4851/10370/4487/26508/8642/221662/23493/7042/659/187/6910/140628/6092/2022/7048/650/6909/6926/94/2294/55273
GO:0032418	lysosome localization	79	-0.433224	-1.82751	6.62936e-05	0.00144437	0.00112731	3991	tags=29%, list=12%, signal=26%	81565/201163/5294/2241/5729/117194/3162/201294/7462/9846/6571/11280/695/4135/401258/50487/5730/2623/3596/2624/2268/8013/2294
GO:1990849	vacuolar localization	79	-0.433224	-1.82751	6.62936e-05	0.00144437	0.00112731	3991	tags=29%, list=12%, signal=26%	81565/201163/5294/2241/5729/117194/3162/201294/7462/9846/6571/11280/695/4135/401258/50487/5730/2623/3596/2624/2268/8013/2294
GO:0007080	mitotic metaphase plate congression	57	0.636001	1.74109	6.60316e-05	0.00144437	0.00112731	6406	tags=35%, list=20%, signal=28%	9928/83540/332/11004/9212/10403/55143/113130/891/3833/81620/1062/81930/54908/84722/3619/3835/92421/100307126/23212
GO:0048736	appendage development	175	0.518195	1.53898	6.67254e-05	0.00144437	0.00112731	1894	tags=19%, list=6%, signal=18%	5308/3229/221833/3227/3226/3239/3209/6299/1382/1750/26585/100131390/257/5307/6664/3206/3207/7547/64093/7020/57167/1280/4613/30062/6474/23657/79412/3238/1311/344191/1281/1749/7291/22943
GO:0060173	limb development	175	0.518195	1.53898	6.67254e-05	0.00144437	0.00112731	1894	tags=19%, list=6%, signal=18%	5308/3229/221833/3227/3226/3239/3209/6299/1382/1750/26585/100131390/257/5307/6664/3206/3207/7547/64093/7020/57167/1280/4613/30062/6474/23657/79412/3238/1311/344191/1281/1749/7291/22943
GO:0048562	embryonic organ morphogenesis	291	0.479992	1.4474	6.83165e-05	0.00147354	0.00115008	4890	tags=28%, list=15%, signal=24%	3227/3219/1301/3975/222662/10804/1750/257/4760/55584/64220/7545/6664/2304/3207/7547/2290/668/115908/7020/6913/579/57822/10083/140469/474/124590/3167/1280/3218/5013/4613/10736/3225/8928/1482/6474/8092/1746/161497/3233/9096/344022/2637/6491/1749/145258/7291/55897/6495/7054/2048/3217/4647/3198/51804/51384/2626/57057/5079/3221/121643/3211/6496/860/388591/4237/3212/125488/25806/4188/3236/7471/121227/3…
GO:0019882	antigen processing and presentation	109	-0.391408	-1.67904	6.94728e-05	0.0014879	0.00116128	4340	tags=33%, list=14%, signal=29%	80329/8722/911/10875/57705/3108/3109/23180/50856/6366/10288/10981/972/3119/7454/54209/567/7057/1512/3117/3118/3115/51762/1520/3123/2209/3113/3122/3111/3127/2207/3133/968/1636/6556/10332
GO:0050680	negative regulation of epithelial cell proliferation	164	-0.345536	-1.4701	6.92477e-05	0.0014879	0.00116128	4402	tags=35%, list=14%, signal=30%	406921/4208/7040/51146/26277/4824/7026/3592/574506/201163/2625/55333/2321/5617/26471/367/5727/442909/406957/54567/567/7057/407015/55081/9104/4851/1028/153090/1948/22846/7042/1601/406913/4163/1030/5080/6935/5797/1285/407007/6347/84913/5468/687/2263/240/3851/79812/2719/858/7049/94/1361/55679/28984/857/2658
GO:0019915	lipid storage	81	-0.431805	-1.84607	7.0005e-05	0.00149402	0.00116606	3891	tags=40%, list=12%, signal=35%	1407/1374/2760/57104/6777/8760/161247/79068/440503/123/6721/80149/19/54209/10938/51099/8605/134429/114885/1066/4792/3553/1408/32/9619/5468/335/4023/4481/3569/948/857
GO:0070741	response to interleukin-6	42	-0.555197	-2.06663	7.40469e-05	0.00157473	0.00122905	3603	tags=45%, list=11%, signal=40%	3716/4435/2241/3170/3572/10402/3717/1050/3570/407015/5740/406881/11122/6404/6688/55022/820/3569/361
GO:0070572	positive regulation of neuron projection regeneration	12	-0.822261	-2.274	7.52173e-05	0.00159168	0.00124229	3798	tags=67%, list=12%, signal=59%	2316/5764/3082/2281/2896/8578/407007/407006
GO:0061437	renal system vasculature development	30	-0.634317	-2.23644	7.61864e-05	0.00159168	0.00124229	3875	tags=53%, list=12%, signal=47%	5311/2303/8837/1909/3570/130497/4851/5155/358/2828/947/1958/284/5175/6943/7010
GO:0061440	kidney vasculature development	30	-0.634317	-2.23644	7.61864e-05	0.00159168	0.00124229	3875	tags=53%, list=12%, signal=47%	5311/2303/8837/1909/3570/130497/4851/5155/358/2828/947/1958/284/5175/6943/7010
GO:0010761	fibroblast migration	51	-0.524806	-2.05725	7.61171e-05	0.00159168	0.00124229	4303	tags=39%, list=13%, signal=34%	7040/7763/79899/2241/6385/3611/2039/7057/6546/23603/9590/9124/4921/114757/8692/358/5581/2247/7145/3036
GO:0070296	sarcoplasmic reticulum calcium ion transport	38	-0.557615	-2.01954	7.5444e-05	0.00159168	0.00124229	4283	tags=47%, list=13%, signal=41%	9472/9446/287/3270/6348/775/801/6262/1193/2281/1756/6546/6588/5350/786/196541/477/845
GO:1990868	response to chemokine	96	-0.409408	-1.73993	7.66823e-05	0.00159168	0.00124229	3595	tags=38%, list=11%, signal=33%	2919/2185/6348/4352/6366/80149/6351/54209/1230/23143/10019/1240/6376/81704/6362/6360/6387/6347/9034/1843/1524/2921/5196/2840/1906/5473/2532/2920/51554/6586/6358/9353/6369/6368/3579/3577
GO:1990869	cellular response to chemokine	96	-0.409408	-1.73993	7.66823e-05	0.00159168	0.00124229	3595	tags=38%, list=11%, signal=33%	2919/2185/6348/4352/6366/80149/6351/54209/1230/23143/10019/1240/6376/81704/6362/6360/6387/6347/9034/1843/1524/2921/5196/2840/1906/5473/2532/2920/51554/6586/6358/9353/6369/6368/3579/3577
GO:0032232	negative regulation of actin filament bundle assembly	32	-0.627885	-2.24859	7.70863e-05	0.0015935	0.00124371	3847	tags=56%, list=12%, signal=50%	23122/10163/23671/116985/7454/79822/7082/406929/5295/51763/85358/90102/10391/84952/10395/395/1901/4653
GO:0032413	negative regulation of ion transmembrane transporter activity	79	-0.429153	-1.81033	7.72958e-05	0.0015935	0.00124371	4085	tags=37%, list=13%, signal=32%	406994/9446/5311/401152/51185/5533/801/1193/2281/407015/288/130497/6588/5350/23327/6236/57520/255738/283518/5535/3753/28954/7881/5581/477/845/88/859/857
GO:0010885	regulation of cholesterol storage	16	-0.760766	-2.21563	7.78697e-05	0.00159651	0.00124606	3284	tags=62%, list=10%, signal=56%	6721/19/54209/10938/1066/9619/5468/4023/4481/948
GO:1903514	release of sequestered calcium ion into cytosol by endoplasmic reticulum	34	-0.609309	-2.18604	7.80052e-05	0.00159651	0.00124606	4283	tags=47%, list=13%, signal=41%	9472/9446/287/3270/6348/775/801/6262/1193/2281/1756/6546/5350/196541/477/845
GO:0071354	cellular response to interleukin-6	39	-0.583211	-2.1131	7.82321e-05	0.00159651	0.00124606	3603	tags=41%, list=11%, signal=36%	2241/3572/10402/3717/1050/3570/407015/5740/406881/11122/6404/6688/55022/820/3569/361
GO:0048821	erythrocyte development	37	-0.574606	-2.07461	7.91978e-05	0.0016108	0.00125721	4225	tags=46%, list=13%, signal=40%	604/51341/211/5926/2039/29766/6722/2038/10370/10019/3071/10365/2623/25893/6886/6521/212
GO:0032755	positive regulation of interleukin-6 production	94	-0.412171	-1.71959	7.98121e-05	0.00161786	0.00126272	4172	tags=39%, list=13%, signal=34%	55122/7097/9181/4843/5336/4615/64581/7098/23765/10288/972/11027/4155/3570/199/3603/51284/5027/5724/10865/3553/8692/3552/695/7305/53342/388325/7099/400709/85480/51311/353514/4023/90865/3569/948/177
GO:0035265	organ growth	173	-0.336159	-1.46982	8.10374e-05	0.00163723	0.00127783	3676	tags=29%, list=12%, signal=26%	5914/2121/28514/27086/23414/6497/23286/309/367/10253/5997/2252/4882/55841/54440/4851/10370/7472/11214/768239/23493/7042/4921/26524/3142/32/407007/6910/7048/2066/2263/2627/3953/344901/6909/407010/5950/2247/65009/1906/57493/80014/7049/340419/1901/2255/859/148/221476/6532
GO:1901970	positive regulation of mitotic sister chromatid separation	17	0.796822	1.83076	8.17551e-05	0.00164624	0.00128487	1376	tags=41%, list=4%, signal=39%	9787/332/9212/118471/9700/55143/81620
GO:0010649	regulation of cell communication by electrical coupling	15	-0.781851	-2.24342	8.27054e-05	0.00165986	0.0012955	3629	tags=53%, list=11%, signal=47%	3270/801/6546/288/6910/2702/845/857
GO:0014808	release of sequestered calcium ion into cytosol by sarcoplasmic reticulum	33	-0.616928	-2.18916	8.33274e-05	0.00166682	0.00130093	4283	tags=48%, list=13%, signal=42%	9472/9446/287/3270/6348/775/801/6262/1193/2281/1756/6546/5350/196541/477/845
GO:0071880	adenylate cyclase-activating adrenergic receptor signaling pathway	25	-0.669767	-2.23762	8.55541e-05	0.00170014	0.00132694	4421	tags=56%, list=14%, signal=48%	64784/147/493/152/9693/2771/5142/5350/11214/115/146/154/153/148
GO:0051497	negative regulation of stress fiber assembly	30	-0.631068	-2.22498	8.539e-05	0.00170014	0.00132694	4309	tags=57%, list=13%, signal=49%	23122/10163/23671/116985/7454/79822/7082/406929/5295/51763/90102/10391/84952/10395/395/1901/4653
GO:0045646	regulation of erythrocyte differentiation	45	-0.522136	-1.97047	8.63976e-05	0.00170224	0.00132857	4471	tags=36%, list=14%, signal=31%	9935/3624/6777/2309/567/2113/3071/51621/407007/407006/3202/6688/2623/7538/2624/6886
GO:0014897	striated muscle hypertrophy	89	-0.419396	-1.7778	8.6502e-05	0.00170224	0.00132857	4573	tags=36%, list=14%, signal=31%	23125/4000/9472/8557/493/7133/27086/3572/84676/5997/6262/4205/2308/4851/11214/23493/7222/28999/140628/5468/8654/29995/2627/407010/1906/407042/8013/407041/859/148/221476/4653
GO:0035303	regulation of dephosphorylation	121	-0.370696	-1.60015	8.60724e-05	0.00170224	0.00132857	5448	tags=36%, list=17%, signal=30%	6093/10776/9891/11261/3958/5580/7124/65018/23293/4208/7040/66036/63928/23075/5525/100507444/801/10288/145376/3717/3672/5788/5341/2771/2281/9104/9863/7042/51763/1408/26051/3071/133522/945/10842/57718/650/255743/1827/23645/10395/1003/186
GO:0032642	regulation of chemokine production	94	-0.409437	-1.70819	8.92017e-05	0.00174404	0.0013612	4075	tags=32%, list=13%, signal=28%	7097/4615/64581/245937/7098/27086/247/23765/972/4155/54209/84868/3162/3570/199/2865/51284/3553/140885/7099/4210/85480/1958/4023/90865/9314/2532/3569/9173/177
GO:0001909	leukocyte mediated cytotoxicity	135	-0.365451	-1.54903	8.89796e-05	0.00174404	0.0013612	4398	tags=37%, list=14%, signal=32%	259197/80329/7040/911/1398/4843/3592/4615/6777/5777/6338/8417/3820/10859/54210/3594/84868/5788/567/11126/1512/8807/201294/409/3684/3383/3123/2209/5027/3824/3122/4818/56253/9437/383/387837/5551/3071/2214/3133/23705/7305/1524/6688/3811/1511/3575/2013/1776/177
GO:0035150	regulation of tube size	139	-0.351089	-1.47698	8.99312e-05	0.00175265	0.00136792	2905	tags=27%, list=9%, signal=24%	1131/3672/5997/1909/6546/6915/6649/5023/7484/196740/659/5592/10242/9732/2702/10365/1636/4842/5028/185/4883/146/554/1906/2852/3741/477/4881/1908/186/154/153/148/857/1910/3043/6532
GO:0001885	endothelial cell development	62	-0.471331	-1.89265	9.55864e-05	0.00185096	0.00144465	3281	tags=42%, list=10%, signal=38%	118/10411/2889/9693/5906/4478/25932/9414/1909/7082/60484/5962/3383/3553/26051/54345/5138/4855/91663/57493/5175/1003/26084/7122/54538/1910
GO:0006302	double-strand break repair	274	0.480697	1.44652	9.54167e-05	0.00185096	0.00144465	9245	tags=38%, list=29%, signal=27%	8091/56979/2305/10721/8438/56154/7516/8318/9401/254528/113130/51659/146956/83990/157570/317761/9319/7291/84296/79000/116028/1763/11077/1111/4173/5888/4796/55010/641/10635/4171/79008/2187/25788/8914/1791/126549/2237/63979/2177/11200/1663/4175/672/642636/548593/84515/8317/4176/78990/157777/8193/84501/348654/5423/55257/199720/55345/5591/675/197342/51750/11144/441161/51547/55159/4436/86/142/79035/694…
GO:0048016	inositol phosphate-mediated signaling	55	-0.495041	-1.91272	9.62128e-05	0.00185715	0.00144948	4283	tags=45%, list=13%, signal=39%	9472/4773/63928/5336/493/64581/3708/5621/9495/5533/374403/4775/51778/3632/56923/4772/51196/5535/151651/29995/1827/58529/1906/10316/1908
GO:1901731	positive regulation of platelet aggregation	12	-0.818611	-2.26391	9.65553e-05	0.00185785	0.00145002	3583	tags=75%, list=11%, signal=67%	51206/2039/3572/3717/84034/10630/1511/22915/3569
GO:0051058	negative regulation of small GTPase mediated signal transduction	54	-0.49925	-1.93761	0.000100336	0.00192449	0.00150203	3825	tags=39%, list=12%, signal=34%	201163/7126/10253/23189/83892/5516/9938/153090/7042/286205/81848/83478/9912/2203/57493/84952/10395/54922/9353/148/4653
GO:0016064	immunoglobulin mediated immune response	135	-0.363589	-1.54114	0.000104243	0.00199312	0.0015556	4303	tags=41%, list=13%, signal=35%	604/958/3981/5580/7124/1604/7040/10758/3558/23075/10747/4615/30009/3108/5777/3109/1378/959/4352/972/3119/54209/57379/5788/567/722/975/202309/717/3117/3118/3115/3123/2209/1439/7037/3113/3122/3111/64332/714/3127/8741/2207/2214/3133/710/695/712/713/730/51311/729/79987/732
GO:0032677	regulation of interleukin-8 production	99	-0.397247	-1.69525	0.000105894	0.00201832	0.00157527	5808	tags=40%, list=18%, signal=33%	574511/574473/10392/5607/2149/301/338322/29108/929/23005/7124/965/406987/406921/7100/7097/4843/4615/64581/5054/7098/7114/10394/972/11027/5788/51284/3553/408/8692/51744/945/53342/7099/2219/51311/5319/9314/3569/2658
GO:0045576	mast cell activation	66	-0.452651	-1.8688	0.000107199	0.00203042	0.00158472	3797	tags=39%, list=12%, signal=35%	5294/5777/3937/2241/5729/117194/3162/201294/7462/9846/6571/11280/695/401258/50487/1268/5730/2623/85480/3596/146722/2624/6283/2268/8013/2294
GO:0014896	muscle hypertrophy	91	-0.418682	-1.77581	0.000107172	0.00203042	0.00158472	4573	tags=35%, list=14%, signal=30%	23125/4000/9472/8557/493/7133/27086/3572/84676/5997/6262/4205/2308/4851/11214/23493/7222/28999/140628/5468/8654/29995/2627/407010/1906/407042/8013/407041/859/148/221476/4653
GO:0048010	vascular endothelial growth factor receptor signaling pathway	54	-0.495539	-1.92321	0.00011027	0.00208208	0.00162503	3839	tags=39%, list=12%, signal=34%	2303/7448/8817/2534/2321/2185/3087/3791/5579/3678/5587/558/5770/153090/3553/2324/8322/79652/79812/161198/2255
GO:0072012	glomerulus vasculature development	28	-0.634135	-2.14673	0.000112421	0.00211609	0.00165158	3839	tags=54%, list=12%, signal=47%	2303/8837/1909/3570/130497/4851/5155/358/2828/947/1958/284/5175/6943/7010
GO:0002726	positive regulation of T cell cytokine production	26	-0.637163	-2.17009	0.000114518	0.00214889	0.00167718	5458	tags=65%, list=17%, signal=54%	3606/7189/1604/91543/30009/2625/7855/3554/5590/567/975/54440/114548/10865/3553/8809/3569
GO:0043116	negative regulation of vascular permeability	18	-0.725743	-2.15798	0.000115055	0.00215232	0.00167986	2168	tags=50%, list=7%, signal=47%	9590/10979/5138/407010/6456/284/9353/7122/10266
GO:0010927	cellular component assembly involved in morphogenesis	119	-0.388632	-1.69529	0.00011548	0.00215361	0.00168086	3828	tags=38%, list=12%, signal=33%	5048/287/442721/70/928/29766/8837/6722/825/51778/4205/5350/9896/1465/29767/11214/23136/11055/5376/91807/4336/3549/1073/90102/56203/50487/9172/10324/11155/7140/5990/10529/11076/10398/7111/58529/25802/4629/5239/1906/4099/79933/88/859/27063
GO:0001946	lymphangiogenesis	18	-0.725485	-2.15721	0.0001166	0.0021612	0.00168678	3839	tags=61%, list=12%, signal=54%	2303/5784/22846/659/2324/10630/54345/7075/147372/161198/94
GO:1901222	regulation of NIK/NF-kappaB signaling	101	-0.392257	-1.66878	0.000116484	0.0021612	0.00168678	5512	tags=40%, list=17%, signal=33%	10392/3606/7189/1540/3987/929/7124/406987/64922/1654/9516/406921/91662/7097/387/7098/3611/7114/1896/80149/407019/54209/84868/942/51284/114548/4306/55075/4792/3553/7805/9770/8809/6688/7099/23328/1906/407032/219790/177
GO:0006858	extracellular transport	38	-0.548625	-1.98698	0.000117429	0.00216994	0.0016936	4429	tags=50%, list=14%, signal=43%	25981/53340/200373/5991/11060/79925/339829/8382/25790/164781/152110/123872/80217/220136/9576/27019/83853/1770/361
GO:0050665	hydrogen peroxide biosynthetic process	16	-0.7488	-2.18079	0.000119133	0.00217702	0.00169914	1381	tags=44%, list=4%, signal=42%	2534/1536/4129/90527/1543/53905/1544
GO:0010934	macrophage cytokine production	37	-0.565159	-2.0405	0.000119118	0.00217702	0.00169914	5512	tags=51%, list=17%, signal=43%	10392/29108/9516/7040/5336/4615/7098/10859/11213/8288/972/51284/558/5027/7042/7805/7099/54/948
GO:0010935	regulation of macrophage cytokine production	37	-0.565159	-2.0405	0.000119118	0.00217702	0.00169914	5512	tags=51%, list=17%, signal=43%	10392/29108/9516/7040/5336/4615/7098/10859/11213/8288/972/51284/558/5027/7042/7805/7099/54/948
GO:0042129	regulation of T cell proliferation	177	-0.327875	-1.43072	0.000119249	0.00217702	0.00169914	3868	tags=29%, list=12%, signal=25%	10457/7133/6777/5777/3109/1378/6385/959/3659/5621/10859/3572/3594/10288/29126/406957/3717/84868/942/5788/199/975/54440/3115/3123/1947/7037/3113/80380/3553/56253/246778/10077/383/5322/5320/3071/3133/3549/3552/1178/5588/8654/7048/6441/6693/2615/11326/3569/7356/177
GO:0051303	establishment of chromosome localization	78	0.595688	1.6833	0.000125028	0.00227566	0.00177612	6540	tags=31%, list=20%, signal=25%	9928/83540/332/11004/1063/9212/10403/10615/55143/113130/891/3833/81620/1062/81610/81930/54908/84722/3619/3835/92421/100307126/23212/7503
GO:0032760	positive regulation of tumor necrosis factor production	102	-0.412207	-1.71324	0.000126876	0.00230238	0.00179698	4075	tags=36%, list=13%, signal=32%	7097/9181/5336/4615/64581/7098/7855/6348/943/3717/11027/407019/84868/5788/7057/54440/3459/5724/9590/5295/10865/2214/3133/3552/1536/695/7305/7099/5196/120892/353514/4023/90865/6693/3569/948/177
GO:0050919	negative chemotaxis	47	-0.52372	-2.01545	0.000127257	0.00230239	0.00179699	1720	tags=34%, list=5%, signal=32%	5154/9723/10501/223117/7869/6092/335/23767/3084/80031/6586/10718/9353/9037/57556/56920
GO:0010883	regulation of lipid storage	51	-0.509242	-1.99624	0.000128443	0.00231695	0.00180834	3872	tags=43%, list=12%, signal=38%	1374/57104/161247/79068/440503/123/6721/80149/19/54209/10938/51099/114885/1066/4792/32/9619/5468/4023/4481/3569/948
GO:0015670	carbon dioxide transport	14	-0.777845	-2.2156	0.000129559	0.00232325	0.00181326	1315	tags=71%, list=4%, signal=69%	760/358/3045/3050/3048/3047/361/3040/3043/3039
GO:0010518	positive regulation of phospholipase activity	53	-0.498705	-1.95359	0.000129272	0.00232325	0.00181326	2856	tags=36%, list=9%, signal=33%	5590/942/1909/5724/64805/2776/5322/2263/8698/185/115727/728/2247/117/5319/395/10316/6401/148
GO:0002279	mast cell activation involved in immune response	54	-0.493185	-1.91407	0.000130138	0.00232675	0.00181599	3797	tags=39%, list=12%, signal=34%	5294/5777/2241/5729/117194/3162/201294/7462/9846/6571/11280/695/401258/50487/5730/2623/3596/2624/2268/8013/2294
GO:0050805	negative regulation of synaptic transmission	55	-0.486812	-1.88093	0.000136221	0.00242834	0.00189528	3422	tags=33%, list=11%, signal=29%	2185/6722/10288/2771/3745/3553/2895/4889/57406/85358/27253/590/114/23237/2890/7143/177/6532
GO:0071103	DNA conformation change	87	0.568826	1.62145	0.000138734	0.0024641	0.0019232	9736	tags=54%, list=30%, signal=38%	7153/3149/10721/8318/9837/9401/51659/83990/84296/440081/3159/1763/4173/5888/641/4171/63922/5984/79075/25788/1663/4175/84515/4176/157777/51750/5985/64785/9557/116447/5983/4172/3148/9400/5982/8607/84083/100302090/10973/57697/6742/2068/4174/92797/7978/8940/4331
GO:0070665	positive regulation of leukocyte proliferation	163	-0.336658	-1.46222	0.00013904	0.0024641	0.0019232	5298	tags=35%, list=17%, signal=29%	301/7189/604/5595/29108/958/5880/1604/3600/4208/1435/3558/4773/3592/4615/6777/3109/959/4352/6869/3572/3594/10288/972/29126/3717/84868/942/5788/199/975/54440/1026/3115/1947/1439/7037/3113/80380/3553/683/146433/3071/2214/3133/4829/3552/695/5588/7099/7048/3596/3568/3569/2255/89780/177
GO:0007062	sister chromatid cohesion	50	0.643624	1.72875	0.000142778	0.00252297	0.00196914	5743	tags=36%, list=18%, signal=30%	84072/991/27127/701/5347/9700/113130/699/157570/440081/79075/2237/150280/1663/642636/10734/3835/728637
GO:0002706	regulation of lymphocyte mediated immunity	175	-0.31768	-1.36372	0.000143462	0.00252768	0.00197282	4815	tags=35%, list=15%, signal=30%	3916/7124/5272/1604/91543/259197/80329/7040/911/1398/3558/3592/30009/7133/6777/5777/2625/1378/7855/8417/3820/3554/10859/3594/7454/54209/84868/5590/5788/567/722/11126/975/8807/54440/409/114548/3123/2209/5027/7037/3824/3122/10865/3553/4092/56253/9437/383/387837/8741/3071/3133/23705/695/8809/1178/117157/3575/79987/3569/177
GO:0003176	aortic valve development	43	-0.524533	-1.9732	0.000146486	0.00256604	0.00200276	4370	tags=51%, list=14%, signal=44%	6615/7040/387/7133/2625/2006/54567/8313/23462/4851/26508/23493/4772/659/140628/6092/7048/650/7075/6586/9353/4091
GO:0006968	cellular defense response	50	-0.500954	-1.94479	0.00014619	0.00256604	0.00200276	4042	tags=40%, list=13%, signal=35%	4046/10578/10219/2185/3812/10288/9437/51473/5551/653361/7305/4332/1524/4688/728/90865/10871/6693/3579/922
GO:0008360	regulation of cell shape	131	-0.357971	-1.55531	0.000147681	0.00257953	0.00201328	4912	tags=38%, list=15%, signal=32%	23370/3074/391/9344/55843/2909/79784/57619/1398/55742/91010/2534/3689/116985/2185/2039/6348/221061/3791/9723/5362/2038/4478/29780/121512/11149/221472/5064/57194/5962/10435/23136/8994/89846/93663/10630/3055/7940/10979/4628/6347/161176/5028/57381/10810/54873/2268/10395/152273/6369
GO:0035907	dorsal aorta development	10	-0.846459	-2.17279	0.000149616	0.00260402	0.0020324	4411	tags=80%, list=14%, signal=69%	657/4824/6722/54567/23462/23493/2022/94
GO:0032637	interleukin-8 production	100	-0.4002	-1.70952	0.000150289	0.00260402	0.0020324	5808	tags=41%, list=18%, signal=34%	574511/574473/10392/5607/2149/301/338322/29108/929/23005/7124/965/406987/64922/406921/7100/7097/4843/4615/64581/5054/7098/7114/10394/972/11027/5788/51284/3553/408/8692/51744/945/53342/7099/2219/51311/5319/9314/3569/2658
GO:0007200	phospholipase C-activating G protein-coupled receptor signaling pathway	111	-0.380206	-1.61197	0.000150373	0.00260402	0.0020324	3363	tags=35%, list=11%, signal=32%	3062/2843/3708/2767/6869/5579/719/1131/7052/1240/56923/8477/64805/2776/4829/51196/7432/2828/1524/5028/185/4883/146/9002/5745/728/2840/2357/1906/338557/3579/10316/88/1901/2358/1129/148/1910/1128
GO:0043300	regulation of leukocyte degranulation	47	-0.519064	-1.99753	0.000152345	0.0026232	0.00204737	3603	tags=34%, list=11%, signal=30%	2241/3689/3162/201294/3684/9846/5724/3071/50487/6688/2623/3596/2624/2268/84106/2294
GO:0032835	glomerulus development	68	-0.4474	-1.84527	0.000152044	0.0026232	0.00204737	3321	tags=40%, list=10%, signal=36%	8837/2028/1909/3570/130497/4851/9863/26508/3913/25937/5420/1286/51196/28999/1285/5155/5800/358/2828/947/1958/284/5175/186/6943/7010/1910
GO:1903523	negative regulation of blood circulation	26	-0.625212	-2.12939	0.000154193	0.00263637	0.00205765	4064	tags=46%, list=13%, signal=40%	3558/5294/80149/3717/2281/407015/5350/8654/477/186/148/177
GO:0045109	intermediate filament organization	72	0.607582	1.70497	0.000154415	0.00263637	0.00205765	5261	tags=49%, list=16%, signal=41%	3853/3889/54474/3868/3887/9119/9118/3854/3861/286887/3850/2670/3872/3885/196374/144501/3884/3866/4744/4747/5317/1832/8419/25984/3882/3892/3881/8687/3857/125115/5318/3859/390792/8689/3880
GO:0071347	cellular response to interleukin-1	107	-0.381685	-1.62442	0.000153905	0.00263637	0.00205765	3376	tags=30%, list=11%, signal=27%	6348/3554/6366/11213/80149/6351/3037/6095/9590/6376/153090/3553/6362/5740/6360/140885/8692/8564/91807/6347/10365/1958/3373/1906/6358/6369/407018/6368/820/3569/361/27063
GO:0010543	regulation of platelet activation	51	-0.505531	-1.98169	0.000156258	0.00265289	0.00207055	3798	tags=53%, list=12%, signal=47%	2316/51206/5154/114897/2039/928/63036/3572/2814/3717/5341/10019/84034/2776/2207/10630/5592/5155/5588/7099/84959/1511/6403/22915/7056/3569/2815
GO:0017015	regulation of transforming growth factor beta receptor signaling pathway	140	-0.3509	-1.44293	0.000156005	0.00265289	0.00207055	3292	tags=26%, list=10%, signal=23%	6497/2348/10253/442909/63976/7041/79685/7057/6386/406888/10370/1028/375387/27122/4092/1601/26524/83891/1030/9839/6935/5468/2022/93649/650/255743/8516/8425/858/4091/7049/79674/7148/124857/859/857
GO:1904646	cellular response to amyloid-beta	43	-0.522132	-1.96418	0.000159925	0.00270755	0.0021132	3736	tags=33%, list=12%, signal=29%	23621/2534/5621/54209/406888/599/4035/3383/2697/7099/948/2358/154/177
GO:0003044	regulation of systemic arterial blood pressure mediated by a chemical signal	48	-0.506844	-1.97623	0.00016282	0.0027489	0.00214548	970	tags=42%, list=3%, signal=40%	387/5972/6869/2028/6196/10699/5125/1359/1636/1215/185/1511/554/1906/1908/186/154/153/148/1910
GO:0050000	chromosome localization	86	0.589698	1.68209	0.000164477	0.00276915	0.00216128	2162	tags=19%, list=7%, signal=17%	9928/83540/9787/332/11004/1063/9212/10403/10615/55143/113130/891/3833/81620/1062/81610
GO:0086103	G protein-coupled receptor signaling pathway involved in heart process	16	-0.742268	-2.16176	0.00016721	0.00280736	0.00219111	2818	tags=62%, list=9%, signal=57%	493/5997/1909/2771/5142/5350/11214/1906/10268/857
GO:0031579	membrane raft organization	24	-0.663357	-2.19306	0.000168565	0.0028223	0.00220277	3511	tags=50%, list=11%, signal=45%	23180/2934/5788/1794/406929/4118/81035/91663/858/2013/859/857
GO:0032392	DNA geometric change	80	0.583726	1.65315	0.000169563	0.00283119	0.00220971	9471	tags=55%, list=30%, signal=39%	7153/3149/10721/8318/9837/9401/51659/83990/84296/440081/3159/1763/4173/5888/641/4171/63922/5984/79075/25788/1663/4175/84515/4176/157777/51750/5985/64785/9557/5983/4172/3148/9400/5982/8607/84083/100302090/10973/57697/6742/2068/4174/92797/7978
GO:0022600	digestive system process	105	0.555211	1.61459	0.000170564	0.00284007	0.00221664	5312	tags=35%, list=17%, signal=29%	7032/7031/7429/6690/56667/387129/9245/4588/4760/4583/389015/29881/340547/118471/1645/3783/4192/7033/337/4585/6518/3605/80168/5020/4986/64241/362/27347/1056/4880/7349/65010/6662/150/1582/57817/7442
GO:0003203	endocardial cushion morphogenesis	40	-0.539137	-1.95597	0.00017634	0.00292821	0.00228542	2570	tags=45%, list=8%, signal=41%	23462/653/4851/4487/26508/8642/23493/7042/187/140628/6092/2022/7048/650/6909/6926/94/55273
GO:0060055	angiogenesis involved in wound healing	29	-0.62207	-2.16092	0.000177974	0.00294727	0.00230031	4745	tags=55%, list=15%, signal=47%	7124/5547/2303/79602/5054/3791/6722/4162/4882/6376/7128/2828/947/79625/2624/240
GO:0014074	response to purine-containing compound	140	-0.348629	-1.43359	0.000183978	0.0030384	0.00237143	3422	tags=32%, list=11%, signal=29%	2185/2039/3158/10411/2889/9693/5906/6262/343/4882/10060/6546/51284/5027/5724/3553/51763/64805/5187/1393/5023/7222/1080/9127/133522/358/366/3753/1811/2353/2203/22953/2623/5028/2627/5138/4327/7056/53905/1036/845/2354/779/2819/6532
GO:0060412	ventricular septum morphogenesis	41	-0.529066	-1.92739	0.000185915	0.00306203	0.00238987	2570	tags=41%, list=8%, signal=38%	23462/4851/10370/26508/7481/23493/7042/4092/659/187/6092/7048/2263/6926/6586/9353/7049
GO:0071404	cellular response to low-density lipoprotein particle stimulus	31	-0.603109	-2.12849	0.000193269	0.00316179	0.00246774	3901	tags=55%, list=12%, signal=48%	4615/3689/928/6721/19/54209/975/1066/2207/5468/968/7099/1012/4023/84830/3949/948
GO:0045639	positive regulation of myeloid cell differentiation	100	-0.397098	-1.69627	0.000193537	0.00316179	0.00246774	3335	tags=39%, list=10%, signal=35%	3624/7040/56998/3059/1435/6777/4352/10221/169200/972/2309/54209/920/3398/1230/10826/3123/7071/2113/222166/50604/2124/146433/3071/407007/133522/407006/50487/7305/4739/3202/2353/2623/2624/5196/81501/6886/9398/1440
GO:0019724	B cell mediated immunity	138	-0.357253	-1.50146	0.000193408	0.00316179	0.00246774	4303	tags=40%, list=13%, signal=35%	604/958/3981/5580/7124/1604/7040/10758/3558/23075/10747/4615/30009/3108/5777/3109/1378/959/4352/972/3119/54209/57379/5788/567/722/975/202309/717/3117/3118/3115/3123/2209/1439/7037/3113/3122/3111/64332/714/3127/8741/2207/2214/3133/710/695/712/713/730/51311/729/79987/732
GO:0003300	cardiac muscle hypertrophy	87	-0.399338	-1.70359	0.000196256	0.0031976	0.00249568	4573	tags=36%, list=14%, signal=31%	23125/4000/9472/8557/493/7133/27086/3572/84676/5997/6262/4205/2308/4851/11214/23493/7222/28999/140628/5468/8654/29995/2627/407010/1906/407042/8013/407041/859/148/221476
GO:0002396	MHC protein complex assembly	18	-0.707686	-2.10429	0.000200208	0.00324455	0.00253232	3727	tags=67%, list=12%, signal=59%	3108/3109/3119/567/3117/3118/3115/3123/3113/3122/3111/3127
GO:0002501	peptide antigen assembly with MHC protein complex	18	-0.707686	-2.10429	0.000200208	0.00324455	0.00253232	3727	tags=67%, list=12%, signal=59%	3108/3109/3119/567/3117/3118/3115/3123/3113/3122/3111/3127
GO:0044771	meiotic cell cycle phase transition	11	0.846667	1.77408	0.00020674	0.00334147	0.00260797	2074	tags=55%, list=6%, signal=51%	995/7272/10403/9133/993/5017
GO:0048002	antigen processing and presentation of peptide antigen	67	-0.447495	-1.82977	0.000210975	0.00339182	0.00264727	4340	tags=36%, list=14%, signal=31%	80329/8722/3108/3109/50856/972/3119/54209/567/3117/3118/3115/1520/3123/2209/3113/3122/3111/3127/2207/3133/1636/6556/10332
GO:0001910	regulation of leukocyte mediated cytotoxicity	93	-0.40408	-1.66968	0.000210665	0.00339182	0.00264727	4398	tags=40%, list=14%, signal=34%	259197/80329/7040/911/1398/4843/3592/6777/8417/3820/10859/3594/84868/5788/567/11126/8807/409/3684/3383/3123/5027/3824/3122/56253/9437/383/387837/3071/3133/23705/7305/1524/6688/3575/1776/177
GO:0019884	antigen processing and presentation of exogenous antigen	47	-0.509438	-1.96049	0.000225022	0.00360809	0.00281607	4211	tags=43%, list=13%, signal=37%	8722/911/3108/3109/50856/972/3119/567/3117/3118/3115/1520/3123/2209/3113/3122/3111/3127/2207/3133
GO:0060419	heart growth	93	-0.402391	-1.66271	0.000231117	0.00369605	0.00288471	2409	tags=27%, list=8%, signal=25%	4851/10370/7472/11214/23493/7042/32/407007/6910/7048/2066/2263/2627/6909/407010/5950/2247/65009/1906/57493/7049/1901/859/148/221476
GO:0048680	positive regulation of axon regeneration	11	-0.81613	-2.17027	0.000240117	0.00381118	0.00297458	3798	tags=64%, list=12%, signal=56%	2316/5764/2281/2896/8578/407007/407006
GO:0072577	endothelial cell apoptotic process	63	-0.444769	-1.79052	0.000239933	0.00381118	0.00297458	3611	tags=41%, list=11%, signal=37%	2625/5054/959/3791/7057/11126/196527/3383/153090/7128/406913/659/1285/6347/2621/3596/79625/2624/2852/284/641700/9037/1003/10266/28984/7010
GO:0007052	mitotic spindle organization	125	0.542928	1.59466	0.000240203	0.00381118	0.00297458	6438	tags=34%, list=20%, signal=27%	24137/4605/991/4751/83540/9787/332/22974/9212/7272/5347/10403/55143/891/3833/3832/56992/1062/6790/9493/6491/9055/79187/57405/284403/90990/1104/10460/11200/29127/64946/54627/84722/3619/163786/7283/285643/79866/3925/92421/100307126/29899
GO:0010669	epithelial structure maintenance	30	0.70951	1.76952	0.000245036	0.00387771	0.0030265	2303	tags=33%, list=7%, signal=31%	7032/7031/56667/4588/4760/4583/340547/7033/4585/3605
GO:0060317	cardiac epithelial to mesenchymal transition	33	-0.590417	-2.09509	0.000249432	0.00393699	0.00307277	3144	tags=48%, list=10%, signal=44%	10439/3037/23462/4851/4487/26508/7472/23493/7042/2022/7048/650/6926/7049/2013/55273
GO:0035023	regulation of Rho protein signal transduction	79	-0.411842	-1.73731	0.0002678	0.00421593	0.00329048	4459	tags=34%, list=14%, signal=29%	2909/64283/9181/201163/7126/2843/23189/83892/19/50650/11214/286205/8477/408/2828/25959/335/9002/2840/90627/57493/9754/10395/54922/79933/148/4653
GO:0002504	antigen processing and presentation of peptide or polysaccharide antigen via MHC class II	33	-0.587877	-2.08607	0.000268805	0.00422079	0.00329427	5289	tags=64%, list=17%, signal=53%	7189/29108/1509/8722/3108/3109/972/3119/54209/567/7057/3117/3118/3115/1520/3123/3113/3122/3111/3127/2207
GO:0046456	icosanoid biosynthetic process	58	-0.472157	-1.87139	0.000273273	0.00427987	0.00334038	3413	tags=40%, list=11%, signal=35%	10394/6916/1579/972/4048/834/3553/92086/5740/5322/27306/91227/50487/4056/5730/2171/240/241/1906/58484/5319/728226/255189
GO:0035633	maintenance of blood-brain barrier	35	-0.56498	-2.03622	0.000275941	0.00431051	0.00336429	2952	tags=49%, list=9%, signal=44%	4155/3908/9414/1756/7082/83700/2697/84879/90952/6505/6456/284/5175/58494/1003/7122/3569
GO:0070098	chemokine-mediated signaling pathway	89	-0.397364	-1.68441	0.000279895	0.00436104	0.00340373	3595	tags=36%, list=11%, signal=32%	2919/2185/6348/4352/6366/6351/54209/1230/10019/1240/6376/6362/6360/6387/6347/9034/1524/2921/5196/2840/1906/5473/2532/2920/51554/6586/6358/9353/6369/6368/3579/3577
GO:0106106	cold-induced thermogenesis	146	-0.335509	-1.42004	0.000291928	0.00452525	0.0035319	2643	tags=23%, list=8%, signal=21%	3397/23135/51316/2180/6319/6588/7067/4851/3910/1240/216/7350/2697/249/57406/133522/8809/7099/5334/3596/4883/23090/2171/3953/51393/338557/4858/2034/948/154/153/33/857/2167
GO:1903531	negative regulation of secretion by cell	146	-0.335409	-1.41962	0.000291928	0.00452525	0.0035319	4113	tags=29%, list=13%, signal=25%	8609/3592/4345/1407/706/7133/9341/152/285381/10859/3156/23208/5906/3162/2771/2281/2308/2781/1595/6860/4851/3745/3553/1408/1393/2697/4889/3071/55691/80223/6622/1268/4129/6688/5028/1906/84830/9607/338557/2294/1392/29091
GO:0010921	regulation of phosphatase activity	78	-0.411862	-1.73929	0.000293795	0.00454258	0.00354542	3103	tags=29%, list=10%, signal=27%	100507444/801/145376/3717/3672/5788/5341/2771/2281/9104/9863/7042/1408/3071/133522/945/10842/57718/650/255743/1827/23645/186
GO:0090100	positive regulation of transmembrane receptor protein serine/threonine kinase signaling pathway	115	-0.361536	-1.54073	0.000298442	0.00460269	0.00359233	3070	tags=28%, list=10%, signal=25%	7041/3717/7057/6386/653/4851/10370/4487/1028/7042/1601/1030/659/9839/5468/2022/7048/93649/650/2627/255743/23090/7044/8516/2719/9210/1003/7049/94/7148/2662/2658
GO:0002495	antigen processing and presentation of peptide antigen via MHC class II	31	-0.589595	-2.08079	0.000305052	0.00468082	0.00365331	5289	tags=65%, list=17%, signal=54%	7189/29108/1509/8722/3108/3109/972/3119/54209/567/3117/3118/3115/1520/3123/3113/3122/3111/3127/2207
GO:0090077	foam cell differentiation	38	-0.52721	-1.90942	0.000304764	0.00468082	0.00365331	3149	tags=39%, list=10%, signal=36%	247/19/4792/5583/5322/5320/1071/9619/50487/5468/185/5196/4023/4481/948
GO:0009954	proximal/distal pattern formation	34	0.689451	1.75958	0.000305986	0.00468329	0.00365524	1244	tags=29%, list=4%, signal=28%	221833/3227/3219/3226/26585/3206/3207/3225/1746/1745
GO:0007616	long-term memory	37	-0.541301	-1.95436	0.000309524	0.0047255	0.00368819	3978	tags=49%, list=12%, signal=43%	22849/9867/266743/5621/6869/5649/6722/5590/164312/139411/55450/894/6446/5923/3949/114/23237/2890
GO:0000244	spliceosomal tri-snRNP complex assembly	26	0.711279	1.73928	0.000315051	0.00479198	0.00374007	4046	tags=38%, list=13%, signal=34%	26832/26831/26835/26834/26829/100151684/135295/26830/100151683/26828
GO:0008064	regulation of actin polymerization or depolymerization	138	-0.353105	-1.48403	0.000315459	0.00479198	0.00374007	4048	tags=36%, list=13%, signal=31%	11034/3059/23075/23406/387/442721/2241/11078/7114/2185/2039/29766/2934/118/51466/2006/23189/6366/7454/85464/5341/6709/79822/23500/5962/10435/29767/93663/6387/130271/3071/163782/3055/1073/56203/11013/7111/6711/25802/5581/90952/91663/246/9353/6369/9037/88/256949/1440
GO:0051147	regulation of muscle cell differentiation	148	-0.328761	-1.41009	0.000322201	0.00488216	0.00381045	4411	tags=33%, list=14%, signal=29%	657/84193/4208/7040/9472/338773/5600/55122/4773/28514/27086/6722/4775/30008/3908/5997/407015/3398/4303/150094/93166/409/4851/4487/3913/79365/221662/1948/23493/56603/4772/91807/659/6935/407007/56203/407006/5155/2022/93649/650/2263/3084/1906/2852/627/859/221476/89780
GO:0050671	positive regulation of lymphocyte proliferation	142	-0.339284	-1.43514	0.0003236	0.00489112	0.00381745	4064	tags=30%, list=13%, signal=26%	3558/4773/3592/4615/6777/3109/959/4352/6869/3572/3594/10288/972/29126/3717/84868/942/5788/199/975/54440/1026/3115/1947/7037/3113/80380/3553/683/3071/2214/3133/3552/695/5588/7099/7048/3596/3569/2255/89780/177
GO:0009952	anterior/posterior pattern specification	207	0.486975	1.45457	0.000327457	0.0049371	0.00385334	4445	tags=25%, list=14%, signal=22%	56033/3229/3227/3219/10683/3226/3239/3975/389549/1045/4760/27023/5015/3206/3207/7547/163589/5100/3218/5013/10736/3225/8928/7516/145873/3233/55502/3224/9096/2637/6790/3223/22943/55897/3217/134701/7473/84667/2626/1044/10409/2019/3221/2648/3222/3211/3212/55079/3236/7471/3213/4488
GO:0090050	positive regulation of cell migration involved in sprouting angiogenesis	31	-0.586398	-2.06951	0.000335776	0.00504998	0.00394144	4402	tags=45%, list=14%, signal=39%	406921/2303/3791/407019/3162/406888/10000/4215/406913/2624/57381/407010/2247/407018
GO:0016125	sterol metabolic process	150	-0.332422	-1.41037	0.000339068	0.00508686	0.00397023	3827	tags=29%, list=12%, signal=25%	3931/51302/285440/9023/2053/6721/10449/7436/3158/3156/19/145264/3422/4047/1050/1727/343/1595/10826/134429/3157/1066/10162/1718/3638/56603/6307/8578/1080/1071/3988/9619/341/255738/55911/1593/335/1581/3953/847/3949/33/1544
GO:0055094	response to lipoprotein particle	32	-0.597892	-2.14118	0.000346239	0.00518162	0.00404418	3901	tags=53%, list=12%, signal=47%	4615/3689/928/6721/19/54209/975/1066/2207/5468/968/7099/1012/4023/84830/3949/948
GO:0038066	p38MAPK cascade	54	-0.472936	-1.83548	0.000349413	0.00521623	0.0040712	5505	tags=50%, list=17%, signal=41%	7430/5606/54986/1540/574457/392255/4216/5600/50488/9867/80149/3082/54209/768211/4215/153090/3553/5187/653361/1843/6688/650/4616/7538/23328/859/177
GO:0002369	T cell cytokine production	38	-0.523067	-1.89441	0.000352465	0.0052232	0.00407663	5458	tags=55%, list=17%, signal=46%	3606/7189/1604/91543/30009/7133/2625/7855/3554/5590/567/975/54440/114548/10865/3553/4092/383/8809/1178/3569
GO:0002724	regulation of T cell cytokine production	38	-0.523067	-1.89441	0.000352465	0.0052232	0.00407663	5458	tags=55%, list=17%, signal=46%	3606/7189/1604/91543/30009/7133/2625/7855/3554/5590/567/975/54440/114548/10865/3553/4092/383/8809/1178/3569
GO:0032508	DNA duplex unwinding	74	0.588888	1.65964	0.000351436	0.0052232	0.00407663	9244	tags=54%, list=29%, signal=39%	7153/10721/8318/9837/9401/51659/83990/84296/440081/3159/1763/4173/5888/641/4171/63922/5984/79075/25788/1663/4175/84515/4176/157777/51750/5985/64785/9557/5983/4172/9400/5982/8607/100302090/10973/57697/6742/2068/4174/92797
GO:0008277	regulation of G protein-coupled receptor signaling pathway	130	-0.355333	-1.57207	0.000359792	0.00531878	0.00415123	2980	tags=30%, list=9%, signal=27%	51304/6855/2986/9628/5997/5341/7275/2771/5142/9737/409/29767/11251/2788/6004/64407/8490/408/57406/115207/51196/22844/246176/187/6003/6622/815/57528/8862/115727/123041/1906/2852/8787/2869/10266/154/10268/6754
GO:1904063	negative regulation of cation transmembrane transport	93	-0.39347	-1.62584	0.000362013	0.00532816	0.00415856	4085	tags=33%, list=13%, signal=29%	406994/9446/5311/91404/401152/51185/5533/801/1193/2281/407015/288/130497/6588/5350/23327/6236/57520/255738/283518/5535/3753/28954/7881/4842/5581/477/845/88/859/857
GO:0002456	T cell mediated immunity	120	-0.359687	-1.57143	0.000362185	0.00532816	0.00415856	4495	tags=36%, list=14%, signal=31%	91543/80329/11118/911/3592/30009/7133/2625/23180/1378/7855/8417/3554/10859/3594/7454/10384/5590/5788/567/722/975/1512/54440/114548/3123/5027/3824/3122/10865/3553/64332/4092/383/5551/3071/3133/8809/1178/3575/2013/3569/177
GO:0051150	regulation of smooth muscle cell differentiation	38	-0.520778	-1.88612	0.000363065	0.00532818	0.00415857	3178	tags=39%, list=10%, signal=36%	6722/4775/30008/407015/4303/93166/23493/4772/6935/407006/5155/2022/93649/2263/2852
GO:0090049	regulation of cell migration involved in sprouting angiogenesis	71	-0.436137	-1.83026	0.000370256	0.00541826	0.00422888	4004	tags=35%, list=13%, signal=31%	387/574506/2303/3791/407019/54567/3162/7057/407015/406888/4851/6915/10000/4215/4223/406913/407006/2624/57381/407010/2247/90627/79812/9314/407018
GO:0051383	kinetochore organization	21	0.746478	1.75791	0.000371285	0.00541826	0.00422888	4350	tags=52%, list=14%, signal=45%	83540/9787/1058/1063/10403/81620/1062/64105/9735/387103/64946
GO:0007368	determination of left/right symmetry	121	-0.351408	-1.51689	0.000371885	0.00541826	0.00422888	4139	tags=34%, list=13%, signal=30%	168507/5991/10660/5311/9742/28514/2348/6722/9421/57545/84100/339829/79659/55081/23500/4851/10370/25790/84976/164781/200894/352909/3549/187/123872/220136/2022/219670/54345/7048/27019/55997/6909/92749/64446/65009/146845/64321/2294/2255/89780
GO:0003179	heart valve morphogenesis	59	-0.448964	-1.78222	0.000373402	0.00542732	0.00423594	4411	tags=49%, list=14%, signal=42%	657/6615/4208/7040/387/2625/2006/10439/56999/54567/8313/23462/4851/26508/8642/23493/7042/4772/659/6910/140628/6092/7048/2702/650/7075/6586/9353/4091
GO:0035809	regulation of urine volume	21	-0.673926	-2.14258	0.000381485	0.0055052	0.00429673	2778	tags=48%, list=9%, signal=44%	2771/3037/51763/8692/4883/554/1906/4881/6521/1910
GO:1900744	regulation of p38MAPK cascade	44	-0.487527	-1.82698	0.000381038	0.0055052	0.00429673	4467	tags=48%, list=14%, signal=41%	574457/392255/4216/50488/9867/80149/3082/54209/768211/4215/153090/3553/5187/653361/1843/6688/650/4616/23328/859/177
GO:1903844	regulation of cellular response to transforming growth factor beta stimulus	143	-0.342075	-1.46041	0.000380586	0.0055052	0.00429673	3321	tags=26%, list=10%, signal=23%	8837/6497/2348/10253/442909/63976/7041/79685/7057/6386/406888/10370/1028/375387/27122/4092/1601/26524/83891/1030/9839/6935/5468/2022/93649/650/255743/8516/8425/858/4091/7049/79674/7148/124857/859/857
GO:0043502	regulation of muscle adaptation	84	-0.392366	-1.6792	0.000382693	0.00550951	0.00430009	3450	tags=31%, list=11%, signal=28%	493/7133/27086/3572/84676/2309/5997/4205/2308/199/53632/4851/7222/140628/5468/8654/29995/6442/1906/407042/8013/407041/859/148/7134/221476
GO:0072283	metanephric renal vesicle morphogenesis	15	0.780208	1.73956	0.000386913	0.00555706	0.00433721	1908	tags=40%, list=6%, signal=38%	6299/3975/26585/10736/55083/2668
GO:0032691	negative regulation of interleukin-1 beta production	42	-0.517317	-1.92563	0.000392755	0.00560115	0.00437162	4787	tags=48%, list=15%, signal=41%	51738/406987/574457/406921/22900/80149/407019/54209/409/114548/6376/7128/114769/945/1524/4210/335/54/338557/361
GO:0060389	pathway-restricted SMAD protein phosphorylation	66	-0.428159	-1.76768	0.000391801	0.00560115	0.00437162	2618	tags=32%, list=8%, signal=29%	6386/653/4035/7042/4092/1601/83891/659/5468/2022/7048/650/7044/168667/9210/4091/7049/94/7148/2662/2658
GO:0021517	ventral spinal cord development	47	0.629878	1.6746	0.000391924	0.00560115	0.00437162	6166	tags=49%, list=19%, signal=40%	3226/3975/429/3110/3670/167826/6656/401/4821/2636/8022/161357/58524/57057/64843/6659/121643/120237/3236/7804/387804/10215/89884
GO:0034767	positive regulation of monoatomic ion transmembrane transport	167	-0.320503	-1.36456	0.000395003	0.00561999	0.00438632	4283	tags=39%, list=13%, signal=34%	9472/7225/3784/483/63928/9446/2745/5336/5311/287/2316/7114/3736/9495/5649/5533/3759/801/27092/54209/6262/1909/825/1756/288/9104/196527/1520/5027/5724/246329/6376/57463/5023/7222/1080/5354/57165/57158/85358/187/6622/6347/482/785/5535/5243/3753/22953/4842/3596/9002/1906/6769/117/5319/2852/3777/1908/88/5348/154/10268/857/23237
GO:0008203	cholesterol metabolic process	136	-0.346086	-1.50222	0.000398939	0.00565087	0.00441043	3827	tags=30%, list=12%, signal=27%	6820/2055/3931/51302/9023/2053/6721/10449/7436/3158/3156/19/145264/3422/4047/1050/1727/343/1595/134429/3157/1066/10162/1718/3638/6307/8578/1080/1071/9619/341/255738/55911/1593/335/1581/3953/847/3949/33/1544
GO:0120161	regulation of cold-induced thermogenesis	145	-0.337873	-1.40705	0.000399039	0.00565087	0.00441043	2643	tags=23%, list=8%, signal=22%	3397/23135/51316/2180/6319/6588/7067/4851/3910/1240/216/7350/2697/249/57406/133522/8809/7099/5334/3596/4883/23090/2171/3953/51393/338557/4858/2034/948/154/153/33/857/2167
GO:0050872	white fat cell differentiation	16	-0.720072	-2.09712	0.000400595	0.00565969	0.00441731	2846	tags=38%, list=9%, signal=34%	1050/4882/5468/338557/2255/2167
GO:0032946	positive regulation of mononuclear cell proliferation	145	-0.337498	-1.40549	0.000408265	0.00575464	0.00449141	4166	tags=30%, list=13%, signal=27%	4208/1435/3558/4773/3592/4615/6777/3109/959/4352/6869/3572/3594/10288/972/29126/3717/84868/942/5788/199/975/54440/1026/3115/1947/7037/3113/80380/3553/683/3071/2214/3133/3552/695/5588/7099/7048/3596/3569/2255/89780/177
GO:0033008	positive regulation of mast cell activation involved in immune response	15	-0.739484	-2.12186	0.000427332	0.0059605	0.00465209	2189	tags=40%, list=7%, signal=37%	9846/50487/2623/3596/2624/2268
GO:0043306	positive regulation of mast cell degranulation	15	-0.739484	-2.12186	0.000427332	0.0059605	0.00465209	2189	tags=40%, list=7%, signal=37%	9846/50487/2623/3596/2624/2268
GO:0010742	macrophage derived foam cell differentiation	37	-0.536126	-1.93567	0.000423967	0.0059605	0.00465209	3149	tags=54%, list=10%, signal=49%	3606/7376/406961/7040/1435/247/19/4792/5583/5322/5320/1071/9619/50487/5468/185/5196/4023/4481/948
GO:0055021	regulation of cardiac muscle tissue growth	64	-0.43689	-1.79487	0.000428771	0.0059605	0.00465209	4645	tags=39%, list=15%, signal=33%	406987/657/4208/9472/5600/27086/23414/5997/4851/10370/7472/23493/407007/6910/7048/2066/2263/2627/6909/5950/2247/1906/7049/859/221476
GO:0090329	regulation of DNA-templated DNA replication	57	0.6059	1.65868	0.000428251	0.0059605	0.00465209	8004	tags=60%, list=25%, signal=45%	79733/9837/345643/90381/51659/144455/81620/84296/4173/641/4171/63922/5984/79075/8914/29980/4175/10926/51053/80174/8317/4176/11232/5111/675/5985/64785/5983/4172/26271/5982/3980/84083/389643
GO:0043271	negative regulation of monoatomic ion transport	131	-0.34179	-1.48501	0.000428218	0.0059605	0.00465209	3626	tags=32%, list=11%, signal=29%	406994/9446/5311/91404/401152/2185/10859/51185/5533/801/10288/1193/2281/407015/288/130497/6588/5350/23327/51763/6236/57520/255738/57119/283518/945/1268/4129/7432/5535/3753/28954/7881/1636/4842/5581/477/5593/845/88/859/857
GO:0051898	negative regulation of protein kinase B signaling	47	-0.489215	-1.88267	0.000429794	0.00596105	0.00465252	3154	tags=34%, list=10%, signal=31%	201163/59338/442909/4534/55024/407021/406888/409/10019/9863/51763/8692/407042/2852/407041/6425
GO:0032494	response to peptidoglycan	12	-0.784827	-2.17047	0.000446115	0.00615338	0.00480263	3901	tags=58%, list=12%, signal=51%	4615/245937/11213/54209/728/820/3569
GO:0032722	positive regulation of chemokine production	68	-0.426648	-1.75968	0.000447722	0.00615338	0.00480263	4075	tags=35%, list=13%, signal=31%	7097/4615/64581/245937/7098/247/23765/972/4155/84868/3162/3570/199/2865/51284/3553/7099/85480/1958/4023/90865/3569/9173/177
GO:0060411	cardiac septum morphogenesis	69	-0.426005	-1.75786	0.000447722	0.00615338	0.00480263	2570	tags=33%, list=8%, signal=31%	23462/653/4851/10370/26508/7481/23493/7042/4092/659/187/6910/6092/2022/7048/2263/2627/6909/6926/6586/9353/4091/7049
GO:0070252	actin-mediated cell contraction	99	-0.37262	-1.59016	0.000444711	0.00615338	0.00480263	3931	tags=36%, list=12%, signal=32%	3760/55742/287/2316/70/775/2934/29119/3759/23171/6262/5142/10060/6444/5350/57669/23327/55800/3764/2697/10630/4632/3753/22998/2702/3762/6323/6327/3741/477/2013/6330/859/4620/857/7134
GO:0060972	left/right pattern formation	125	-0.357697	-1.59513	0.000449108	0.00615847	0.0048066	4370	tags=36%, list=14%, signal=31%	6615/4208/168507/5991/10660/5311/9742/28514/2348/6722/9421/57545/84100/339829/79659/55081/23500/57669/4851/10370/25790/84976/164781/128344/200894/352909/3549/187/123872/220136/2022/219670/54345/7048/27019/55997/6909/92749/64446/65009/146845/64321/2294/2255/89780
GO:0002705	positive regulation of leukocyte mediated immunity	138	-0.348131	-1.46313	0.000454053	0.00621223	0.00484856	4815	tags=38%, list=15%, signal=32%	3916/7124/1604/91543/259197/80329/7040/911/3558/4843/3592/5336/30009/6777/64581/2625/3689/7855/8417/3554/3594/54209/5590/5788/567/11126/975/8807/54440/114548/3684/3123/2209/5027/5724/7037/3824/3122/10865/3553/56253/383/8741/3133/23705/695/7305/8809/388325/6688/117157/3569
GO:0001765	membrane raft assembly	10	-0.820295	-2.10563	0.000456377	0.00622996	0.0048624	3511	tags=60%, list=11%, signal=53%	23180/406929/858/2013/859/857
GO:0003351	epithelial cilium movement involved in extracellular fluid movement	35	-0.551151	-1.98638	0.000464869	0.00633163	0.00494175	4429	tags=51%, list=14%, signal=44%	25981/53340/200373/5991/79925/339829/8382/25790/164781/152110/123872/80217/220136/9576/27019/83853/1770/361
GO:0070555	response to interleukin-1	135	-0.345168	-1.46306	0.000475187	0.0064506	0.0050346	3376	tags=27%, list=11%, signal=24%	6348/3554/6366/11213/80149/84676/6351/3037/6095/9590/6376/153090/3553/6362/5740/6360/140885/8692/8564/91807/6622/6347/10365/1958/3373/2690/1906/6358/6369/407018/6368/820/3569/6401/361/27063
GO:0001837	epithelial to mesenchymal transition	164	-0.320474	-1.36347	0.000475733	0.0064506	0.0050346	3280	tags=29%, list=10%, signal=26%	3170/10253/10439/7041/84541/3082/8313/1909/6386/3037/23462/653/147906/57669/4851/4487/26508/7472/25937/6275/7481/153090/23493/3553/7042/4092/1601/2295/10630/10979/407007/90102/407006/6910/2022/7048/650/2263/4855/1906/6926/152007/7049/7148/2013/3569/28984/55273
GO:0048143	astrocyte activation	23	-0.654741	-2.16665	0.000485355	0.00652734	0.0050945	2997	tags=65%, list=9%, signal=59%	135/7124/4137/406957/54209/4501/2896/4035/3459/3553/712/728/3949/3569/177
GO:0051231	spindle elongation	14	0.812509	1.77787	0.000482807	0.00652734	0.0050945	5617	tags=79%, list=18%, signal=65%	24137/332/9212/55143/3832/9493/9055/29127/54627/3619/285643
GO:0046632	alpha-beta T cell differentiation	118	-0.36192	-1.59383	0.000486774	0.00652734	0.0050945	4234	tags=28%, list=13%, signal=24%	9760/3707/3558/387/30009/5914/2625/27086/3659/3594/80149/5590/942/3570/54440/114548/3123/6095/3122/64332/4092/246778/3726/3142/3071/3549/8809/5734/7048/9308/7704/6693/3569
GO:0035296	regulation of tube diameter	138	-0.347067	-1.45866	0.000486777	0.00652734	0.0050945	2905	tags=26%, list=9%, signal=24%	1131/3672/5997/1909/6546/6915/6649/5023/196740/659/5592/10242/9732/2702/10365/1636/4842/5028/185/4883/146/554/1906/2852/3741/477/4881/1908/186/154/153/148/857/1910/3043/6532
GO:0097746	blood vessel diameter maintenance	138	-0.347067	-1.45866	0.000486777	0.00652734	0.0050945	2905	tags=26%, list=9%, signal=24%	1131/3672/5997/1909/6546/6915/6649/5023/196740/659/5592/10242/9732/2702/10365/1636/4842/5028/185/4883/146/554/1906/2852/3741/477/4881/1908/186/154/153/148/857/1910/3043/6532
GO:0035994	response to muscle stretch	26	-0.596536	-2.03172	0.000506316	0.006772	0.00528545	3303	tags=42%, list=10%, signal=38%	2934/6262/1756/6546/4792/3725/4921/2353/1906/859/27063
GO:0061384	heart trabecula morphogenesis	31	-0.575462	-2.03092	0.000507257	0.006772	0.00528545	3178	tags=52%, list=10%, signal=47%	6722/54567/23462/653/4851/23493/7042/2022/3084/5950/57493/9510/7049/1901/859/7010
GO:1902850	microtubule cytoskeleton organization involved in mitosis	156	0.512571	1.5202	0.000514488	0.00685344	0.00534901	6224	tags=31%, list=19%, signal=25%	24137/4605/991/89958/4751/83540/9787/332/22974/1058/9212/7272/5347/10403/9700/55143/891/3833/3832/56992/1062/6790/9493/51203/6491/4085/9055/79187/57405/284403/5314/90990/1104/10460/11200/29127/64946/54627/54908/84722/3619/163786/7283/285643/79866/3925/92421/100307126
GO:0048675	axon extension	118	-0.360887	-1.58928	0.00051768	0.00688083	0.00537039	3178	tags=22%, list=10%, signal=20%	6722/10439/9723/10501/1909/9706/23499/4692/3913/6792/223117/6387/659/7869/51393/1906/80031/4099/6586/9353/9037/57556/1908/56920/7143/89780
GO:0021522	spinal cord motor neuron differentiation	30	0.692185	1.72631	0.000518829	0.00688101	0.00537053	4225	tags=43%, list=13%, signal=38%	3226/3110/3670/167826/401/4821/2636/8022/161357/57057/64843/6659/3236
GO:1905820	positive regulation of chromosome separation	28	0.702498	1.74333	0.00052003	0.00688188	0.00537121	1376	tags=32%, list=4%, signal=31%	9787/332/9212/118471/64151/9700/55143/23397/81620
GO:2000009	negative regulation of protein localization to cell surface	12	-0.781042	-2.16001	0.000524075	0.00690526	0.00538946	3755	tags=42%, list=12%, signal=37%	54741/23327/2824/88/859
GO:0009799	specification of symmetry	131	-0.339952	-1.47702	0.000523375	0.00690526	0.00538946	4139	tags=33%, list=13%, signal=29%	168507/5991/10660/5311/9742/28514/2348/6722/9421/57545/8854/84100/339829/79659/55081/23500/4851/10370/25790/84976/164781/200894/352909/3549/187/123872/220136/2022/219670/54345/7048/27019/55997/6909/92749/64446/65009/146845/64321/2294/2255/25928/89780
GO:1903510	mucopolysaccharide metabolic process	94	-0.37974	-1.58429	0.000529416	0.00694543	0.00542082	3019	tags=27%, list=9%, signal=24%	10402/1909/56548/11041/10678/3037/960/10090/3553/55576/8692/3699/1634/5155/83539/3340/79625/3373/2247/80760/284/9806/10894/3036/1910
GO:0042471	ear morphogenesis	121	0.52301	1.53254	0.000529108	0.00694543	0.00542082	2905	tags=26%, list=9%, signal=23%	1301/222662/10804/1750/55584/7545/7547/2290/115908/7020/579/57822/10083/140469/474/124590/3167/1280/5013/10736/161497/9096/2637/1749/145258/7291/6495/2048/4647/3198/51804
GO:0003206	cardiac chamber morphogenesis	122	-0.351054	-1.52257	0.000535149	0.00700548	0.00546768	3015	tags=34%, list=9%, signal=31%	6722/9421/54567/6262/1909/23462/653/4851/10370/26508/7472/7481/23493/7042/4092/4889/659/187/6910/4887/6092/2022/7048/4634/650/2263/2627/3084/6909/5950/6926/57493/9510/6586/9353/4091/7049/2294/859/7010/7134
GO:1901570	fatty acid derivative biosynthetic process	47	-0.484811	-1.86572	0.000542157	0.00708192	0.00552734	3156	tags=30%, list=10%, signal=27%	3158/247/2180/2182/92086/55711/91227/23205/79611/54511/240/246/728226/158835
GO:0030239	myofibril assembly	69	-0.423548	-1.74772	0.000557064	0.007261	0.00566711	3391	tags=42%, list=11%, signal=38%	70/29766/8837/6722/825/51778/4205/1465/29767/11214/91807/1073/56203/9172/10324/11155/7140/10529/10398/7111/58529/25802/4629/5239/1906/79933/88/859/27063
GO:0030647	aminoglycoside antibiotic metabolic process	10	0.849139	1.74385	0.000562331	0.00731393	0.00570842	3514	tags=60%, list=11%, signal=53%	57016/1646/1109/1645/8644/6569
GO:0060977	coronary vasculature morphogenesis	18	-0.680271	-2.02277	0.000570834	0.00740862	0.00578232	2509	tags=44%, list=8%, signal=41%	4036/6444/4851/23493/6910/1636/2247/7049
GO:0150079	negative regulation of neuroinflammatory response	16	-0.70546	-2.05456	0.000578196	0.00748813	0.00584438	3956	tags=62%, list=12%, signal=55%	4345/7133/406957/23208/54209/5788/407015/2896/6376/3949
GO:1903977	positive regulation of glial cell migration	12	-0.777264	-2.14956	0.00058471	0.00752416	0.0058725	4166	tags=67%, list=13%, signal=58%	1435/6348/54209/6376/64805/407007/407006/1524
GO:0032757	positive regulation of interleukin-8 production	62	-0.435342	-1.74813	0.00058563	0.00752416	0.0058725	5512	tags=45%, list=17%, signal=37%	10392/2149/338322/29108/929/7124/965/7100/7097/4843/4615/64581/5054/7098/10394/972/11027/51284/3553/8692/51744/53342/7099/2219/51311/5319/3569/2658
GO:0055002	striated muscle cell development	70	-0.418673	-1.74485	0.00058563	0.00752416	0.0058725	3391	tags=41%, list=11%, signal=37%	70/29766/8837/6722/825/51778/4205/1465/29767/11214/91807/1073/56203/9172/10324/11155/7140/10529/10398/7111/58529/25802/4629/5239/1906/79933/88/859/27063
GO:0002027	regulation of heart rate	104	-0.369433	-1.54692	0.000585943	0.00752416	0.0058725	3931	tags=39%, list=12%, signal=35%	6870/64091/147/3784/3760/287/199800/3270/6336/775/29119/3759/801/81033/23171/6262/1909/2281/11149/407015/1756/6546/5350/55800/23493/3753/3762/6327/1906/6505/3741/1908/2034/845/6330/186/859/153/148/857/1910
GO:0044786	cell cycle DNA replication	42	0.638311	1.6738	0.00058967	0.007556	0.00589735	7148	tags=60%, list=22%, signal=46%	79733/8318/9837/144455/81620/1763/4173/5888/641/4171/79915/2237/29980/4175/10926/51053/80174/8317/5111/675/51750/64785/4172/3978/26271
GO:0032410	negative regulation of transporter activity	102	-0.387732	-1.61152	0.0005953	0.00760571	0.00593615	4085	tags=31%, list=13%, signal=27%	406994/9446/5311/11060/401152/51185/5533/801/1193/2281/407015/288/130497/6588/5350/23327/6236/57520/255738/283518/6622/5535/3753/28954/7881/5581/477/407041/845/88/859/857
GO:0003073	regulation of systemic arterial blood pressure	93	-0.386252	-1.59602	0.000596059	0.00760571	0.00593615	3298	tags=34%, list=10%, signal=31%	5972/199800/6869/2028/367/1579/6196/83988/10699/5125/659/5155/5800/2702/22953/1359/2621/1636/1215/185/1511/554/1906/10391/9365/1908/2013/186/154/153/148/1910
GO:0021520	spinal cord motor neuron cell fate specification	10	0.8475	1.74048	0.000606312	0.00771522	0.00602162	4225	tags=70%, list=13%, signal=61%	3226/3110/3670/167826/8022/64843/3236
GO:0030216	keratinocyte differentiation	169	0.497484	1.47564	0.000607187	0.00771522	0.00602162	4241	tags=25%, list=13%, signal=22%	23581/643414/6699/26154/3853/3889/3868/3887/9119/6278/3854/3713/6707/6703/147409/2118/3861/286887/3850/6698/6705/1001/3872/84518/196374/340654/2146/2069/144501/1594/5068/3605/1832/8644/51384/3892/1775/6704/1041/29841/6768/406911
GO:1905314	semi-lunar valve development	47	-0.482738	-1.85774	0.000615414	0.00776092	0.00605729	4370	tags=51%, list=14%, signal=44%	6615/7040/387/7133/2625/2006/54567/8313/23462/4851/26508/23493/7042/4772/659/140628/6092/7048/2702/650/7075/6586/9353/4091
GO:0046635	positive regulation of alpha-beta T cell activation	70	-0.41664	-1.73638	0.000614197	0.00776092	0.00605729	4112	tags=34%, list=13%, signal=30%	3707/387/3592/5914/3594/3717/5590/942/5788/11126/975/54440/114548/3123/3122/64332/3142/3071/3133/3549/5588/7048/9308/7704
GO:0001708	cell fate specification	108	0.53412	1.55336	0.000615905	0.00776092	0.00605729	4529	tags=33%, list=14%, signal=29%	3226/5454/3209/5457/63950/429/3110/347853/3207/3670/6913/474/167826/10736/6656/4821/10716/9096/30012/145258/22943/55897/6495/8022/58524/2139/440823/26011/57057/64843/6657/120237/3236/3169/170825/6662
GO:0042542	response to hydrogen peroxide	121	-0.343899	-1.48448	0.000613758	0.00776092	0.00605729	3591	tags=26%, list=11%, signal=23%	2534/27086/2185/388/59338/7732/3082/5516/3162/2281/8807/23135/6546/10628/558/4921/7128/383/140885/358/10365/847/1410/1906/120892/8013/3741/3569/3040/3043/3039
GO:0034616	response to laminar fluid shear stress	13	-0.765818	-2.13414	0.000633034	0.00794372	0.00619996	4175	tags=69%, list=13%, signal=60%	4780/6721/19/4092/406913/10365/1636/9314/4091
GO:0000387	spliceosomal snRNP assembly	52	0.60864	1.64947	0.000632796	0.00794372	0.00619996	9335	tags=56%, list=29%, signal=40%	26832/26831/26835/26834/26829/100151684/135295/26830/100151683/26828/101954271/6635/26827/8487/79760/6637/6632/9129/6628/6631/57819/6636/10419/79833/1207/79084/27339/6633/25804
GO:0032692	negative regulation of interleukin-1 production	49	-0.480903	-1.86232	0.000635919	0.00796344	0.00621535	4787	tags=47%, list=15%, signal=40%	51738/406987/574457/406921/91662/22900/80149/406957/407019/54209/409/114548/6376/7128/114769/945/1524/4210/2621/335/54/338557/361
GO:0007379	segment specification	17	-0.701747	-2.06508	0.000649279	0.00811398	0.00633285	4471	tags=59%, list=14%, signal=51%	9935/343930/3199/28514/130497/153572/4223/23242/4222/79192
GO:0034154	toll-like receptor 7 signaling pathway	11	-0.796346	-2.11766	0.000656514	0.00818751	0.00639024	4517	tags=55%, list=14%, signal=47%	1654/91543/118788/84868/51284/388325
GO:0014855	striated muscle cell proliferation	77	-0.403256	-1.69675	0.000659285	0.00820518	0.00640403	4685	tags=39%, list=15%, signal=33%	5573/406987/657/4208/5600/2303/23414/8837/6497/3082/3717/4851/10370/7472/23493/7042/407007/6910/2353/7048/2066/2263/2627/6909/5950/2247/65009/284/858/7049
GO:0045104	intermediate filament cytoskeleton organization	90	0.551863	1.5766	0.000672578	0.00835347	0.00651977	5488	tags=41%, list=17%, signal=34%	3853/3889/54474/3868/3887/9119/9118/3854/3861/286887/3850/2670/3872/3885/196374/144501/3884/3866/4744/4747/5317/1832/8419/25984/3882/3892/3881/8687/3857/125115/5318/3859/390792/8689/3880/286077/3875
GO:0019370	leukotriene biosynthetic process	19	-0.670019	-2.05742	0.000675905	0.00836054	0.00652528	3413	tags=53%, list=11%, signal=47%	10394/4048/92086/5322/91227/4056/240/241/5319/728226
GO:0061548	ganglion development	17	0.756365	1.73781	0.000675124	0.00836054	0.00652528	3222	tags=41%, list=10%, signal=37%	10381/429/8929/3642/6495/51804/10371
GO:0060759	regulation of response to cytokine stimulus	164	-0.316938	-1.34843	0.000678011	0.0083695	0.00653228	4166	tags=26%, list=13%, signal=22%	1435/7097/204851/5048/22900/246330/5777/3554/11213/972/407019/54209/5516/57663/5788/407015/834/406929/10019/558/5770/100130733/7128/7805/383/25939/406881/114769/5468/7099/2621/335/85480/146722/1906/284/9314/6586/9353/407018/3569/857
GO:0002283	neutrophil activation involved in immune response	19	-0.669578	-2.05607	0.000688307	0.00847933	0.006618	3901	tags=63%, list=12%, signal=55%	4615/3689/6338/11027/3684/5724/2207/7305/6688/306/84106/1776
GO:0090330	regulation of platelet aggregation	30	-0.581533	-2.05034	0.000701593	0.00862547	0.00673206	3583	tags=53%, list=11%, signal=47%	51206/114897/2039/928/63036/3572/3717/10019/84034/10630/5592/5588/84959/1511/22915/3569
GO:0050435	amyloid-beta metabolic process	62	-0.429706	-1.7255	0.00070942	0.00870403	0.00679338	3736	tags=26%, list=12%, signal=23%	23621/5972/5621/10418/442907/51471/407021/54103/83464/3459/9619/6252/1636/4915/4311/4248
GO:0001659	temperature homeostasis	177	-0.307529	-1.34193	0.000711442	0.00871121	0.00679898	2664	tags=23%, list=8%, signal=21%	2308/3397/23135/51316/2180/6319/6588/7067/4851/3910/1240/3553/216/7350/2697/249/57406/3552/133522/1268/8809/7099/5334/3596/4883/23090/2171/3953/1958/51393/338557/4858/2034/948/154/153/33/857/1910/2167
GO:0000022	mitotic spindle elongation	12	0.81721	1.73047	0.000724774	0.00885656	0.00691242	5617	tags=83%, list=18%, signal=69%	24137/332/9212/55143/9493/9055/29127/54627/3619/285643
GO:0050913	sensory perception of bitter taste	42	0.633256	1.66055	0.000733238	0.00894197	0.00697908	8308	tags=55%, list=26%, signal=41%	1469/1472/5726/765/4025/50838/259292/1470/346562/259296/563/2779/50831/338398/259293/259295/51308/259289/259290/54429/50839/50832/50834
GO:0098801	regulation of renal system process	33	-0.558647	-1.98235	0.000734949	0.00894483	0.00698132	3298	tags=48%, list=10%, signal=44%	6869/2771/10699/51763/5155/5800/2702/2621/1636/185/554/1906/10391/4881/2013/1910
GO:0009913	epidermal cell differentiation	232	0.477877	1.43354	0.000747942	0.00908472	0.0070905	4775	tags=26%, list=15%, signal=22%	5308/23581/643414/6699/26154/3853/3889/222662/3868/3887/9119/6278/3854/3713/6707/6703/147409/2118/3861/286887/10083/474/3850/4613/6698/6705/161497/1001/3872/84518/196374/340654/2146/79152/2069/144501/1594/5017/5068/26281/1747/3605/1832/8644/4647/51384/3892/1775/6704/1041/124842/29841/6768/406911/11005/728361/4488/5459/84283/117531
GO:0050918	positive chemotaxis	59	-0.43435	-1.72421	0.000750492	0.00909747	0.00710045	3376	tags=32%, list=11%, signal=29%	6348/3791/3082/2252/3603/6376/6360/6387/5155/1012/4916/2247/284/9037/1901/2255/10584/2358/177
GO:0035024	negative regulation of Rho protein signal transduction	21	-0.648954	-2.06319	0.000754471	0.00912744	0.00712384	4459	tags=52%, list=14%, signal=45%	2909/201163/7126/23189/83892/286205/57493/10395/54922/148/4653
GO:0002291	T cell activation via T cell receptor contact with antigen bound to MHC molecule on antigen presenting cell	10	-0.808484	-2.07531	0.000768845	0.00925155	0.00722071	4955	tags=90%, list=16%, signal=76%	3958/10875/3109/54518/10859/84868/975/3383/3683
GO:2001135	regulation of endocytic recycling	17	-0.69174	-2.03563	0.000766264	0.00925155	0.00722071	3645	tags=59%, list=11%, signal=52%	123745/9495/51201/10938/11149/30846/50487/9912/65009/88
GO:0034508	centromere complex assembly	28	0.693259	1.7204	0.000769309	0.00925155	0.00722071	6059	tags=54%, list=19%, signal=43%	55355/9787/1058/1063/2491/1062/3070/11339/64105/9735/387103/64946/54069/55839/79172
GO:0003214	cardiac left ventricle morphogenesis	15	-0.720417	-2.06715	0.000775599	0.00929033	0.00725097	3015	tags=67%, list=9%, signal=60%	9421/6262/1909/4851/23493/4889/6910/4887/7048/2294
GO:0003170	heart valve development	72	-0.417625	-1.72642	0.000775107	0.00929033	0.00725097	4411	tags=46%, list=14%, signal=40%	657/6615/4208/7040/387/7133/2625/324/2006/10439/56999/54567/8313/23462/4851/26508/8642/23493/7042/4772/659/187/6910/140628/6092/7048/2702/650/5138/7075/6586/9353/4091
GO:1901017	negative regulation of potassium ion transmembrane transporter activity	25	-0.605165	-2.02179	0.000777149	0.00929054	0.00725114	3219	tags=44%, list=10%, signal=40%	51185/407015/288/23327/283518/3753/7881/845/88/859/857
GO:0034446	substrate adhesion-dependent cell spreading	97	-0.371005	-1.56814	0.000781811	0.00932787	0.00728027	4097	tags=39%, list=13%, signal=34%	1398/387/55742/2316/9341/2241/11078/3611/2039/23189/29780/64098/11149/3037/201294/23603/558/83706/5295/1601/9404/81848/57580/10630/2192/10979/4739/8322/79834/59277/335/57091/91663/8516/55698/55679/7010/4653
GO:0003356	regulation of cilium beat frequency	15	-0.718917	-2.06284	0.00078601	0.00935954	0.00730499	2658	tags=40%, list=8%, signal=37%	339829/25790/284076/246176/123872/80217
GO:0030511	positive regulation of transforming growth factor beta receptor signaling pathway	32	-0.575433	-2.06075	0.000792184	0.00939614	0.00733356	3070	tags=47%, list=10%, signal=42%	4435/201163/7041/7057/6386/10370/1028/1601/1030/9839/93649/255743/8516/7049/7148
GO:1903846	positive regulation of cellular response to transforming growth factor beta stimulus	32	-0.575433	-2.06075	0.000792184	0.00939614	0.00733356	3070	tags=47%, list=10%, signal=42%	4435/201163/7041/7057/6386/10370/1028/1601/1030/9839/93649/255743/8516/7049/7148
GO:0030574	collagen catabolic process	40	0.649171	1.69379	0.00079388	0.00939786	0.0073349	3351	tags=38%, list=10%, signal=34%	5653/4322/4320/4312/4321/4314/4319/4326/140766/9313/164656/2191/4318/4316/4317
GO:0033006	regulation of mast cell activation involved in immune response	32	-0.575107	-2.05958	0.000800937	0.00946293	0.00738568	3683	tags=34%, list=12%, signal=30%	5777/2241/3162/201294/9846/50487/2623/3596/2624/2268/2294
GO:0003151	outflow tract morphogenesis	80	-0.386663	-1.63447	0.000805281	0.00949573	0.00741129	3839	tags=45%, list=12%, signal=40%	657/4208/4036/2303/55742/4886/3611/23414/2348/2006/1909/4851/10370/26508/7481/3725/23493/7042/4889/659/144165/4887/6092/2022/54345/7048/2702/2263/2627/6909/1906/6926/4091/7049/64321/7122
GO:0051354	negative regulation of oxidoreductase activity	31	-0.563703	-1.98941	0.000807195	0.00949982	0.00741448	4402	tags=45%, list=14%, signal=39%	406921/406994/493/407019/407015/406929/6622/1268/3596/120892/8639/859/857/6521
GO:0010889	regulation of sequestering of triglyceride	15	-0.717239	-2.05803	0.000827652	0.00972171	0.00758766	3776	tags=60%, list=12%, signal=53%	57104/161247/440503/123/54209/51099/114885/5468/4023
GO:0006787	porphyrin-containing compound catabolic process	13	0.805686	1.74043	0.000838394	0.00980985	0.00765645	1247	tags=38%, list=4%, signal=37%	28234/10599/1244/54658/259
GO:0033015	tetrapyrrole catabolic process	13	0.805686	1.74043	0.000838394	0.00980985	0.00765645	1247	tags=38%, list=4%, signal=37%	28234/10599/1244/54658/259
GO:0060425	lung morphogenesis	52	-0.461526	-1.80316	0.000846898	0.00987835	0.00770992	3210	tags=29%, list=10%, signal=26%	10253/6722/2252/1512/7472/7482/3202/7048/2263/6909/340419/2294/64399/2255/6943
GO:0033135	regulation of peptidyl-serine phosphorylation	140	-0.326361	-1.34202	0.000847508	0.00987835	0.00770992	4498	tags=28%, list=14%, signal=24%	4908/406921/57600/65018/7040/3059/406994/493/1389/3270/2039/10253/10411/3082/23171/1756/409/5587/960/7037/3442/51763/4092/3452/9770/9647/6622/2621/4842/4915/4916/284/10044/627/3569/10268/857/89780/1440
GO:0035904	aorta development	61	-0.450847	-1.80821	0.000870362	0.0101167	0.00789598	3178	tags=46%, list=10%, signal=41%	657/4824/4036/5311/6722/56999/30008/54567/1909/23462/4035/4851/1948/23493/7042/4638/406935/144165/187/6092/3340/2022/7048/5138/1959/6909/4091/94
GO:0060393	regulation of pathway-restricted SMAD protein phosphorylation	62	-0.423955	-1.70241	0.000871299	0.0101167	0.00789598	2618	tags=32%, list=8%, signal=30%	6386/653/4035/7042/4092/1601/83891/659/5468/2022/7048/650/7044/168667/9210/4091/94/7148/2662/2658
GO:0060840	artery development	106	-0.358787	-1.50127	0.00087622	0.0101544	0.0079254	3285	tags=35%, list=10%, signal=31%	2348/6722/56999/57178/30008/54567/1909/23462/4035/4851/10370/10000/7481/11280/1948/23493/7042/4092/4638/659/406935/144165/187/6092/3340/2022/7048/2702/93649/5138/1959/6909/1906/3949/4091/94/2294
GO:0098869	cellular oxidant detoxification	89	-0.379269	-1.6077	0.000891895	0.0103164	0.00805178	1041	tags=18%, list=3%, signal=17%	27244/4056/10516/847/241/2878/3045/3050/3048/53905/3047/948/3042/3040/3043/3039
GO:0010508	positive regulation of autophagy	143	-0.329309	-1.40591	0.000912591	0.0105356	0.00822293	4568	tags=27%, list=14%, signal=23%	10392/6093/6737/5595/26086/10241/65018/291/7405/25793/79443/55187/201163/64112/203228/10346/3791/729974/80149/220441/2309/1263/3162/2308/9706/5587/401548/1612/10738/7957/342931/1634/27244/4210/26353/120892/25893/154
GO:0086064	cell communication by electrical coupling involved in cardiac conduction	25	-0.599133	-2.00164	0.000914695	0.0105399	0.00822621	3629	tags=48%, list=11%, signal=43%	3270/775/801/6262/2281/6546/2697/6910/482/2702/477/857
GO:0051256	mitotic spindle midzone assembly	11	0.817363	1.71268	0.000921753	0.010601	0.00827396	5617	tags=91%, list=18%, signal=75%	24137/332/9212/55143/9493/9055/29127/54627/3619/285643
GO:0061042	vascular wound healing	20	-0.645496	-2.00513	0.000926217	0.0106322	0.00829828	3839	tags=60%, list=12%, signal=53%	7124/2303/79602/5054/3791/4162/4882/7128/947/79625/2624/240
GO:0070193	synaptonemal complex organization	23	0.713682	1.70864	0.000932248	0.0106566	0.00831737	5730	tags=52%, list=18%, signal=43%	84072/56159/56154/5347/9319/10609/10388/644186/256126/10734/100130958/6847
GO:1901019	regulation of calcium ion transmembrane transporter activity	93	-0.379665	-1.5688	0.000933622	0.0106566	0.00831737	4023	tags=35%, list=13%, signal=31%	9446/5336/5311/287/3270/401152/9495/56704/5533/801/6262/1193/2281/5142/1756/9104/6588/5350/246329/6236/57158/785/5535/3753/28954/4842/79026/6769/477/84502/56344/845/859
GO:0051092	positive regulation of NF-kappaB transcription factor activity	158	-0.316074	-1.33763	0.000932985	0.0106566	0.00831737	4075	tags=29%, list=13%, signal=26%	7097/9181/5336/4615/6279/7706/64581/2241/7098/959/1896/10346/8837/5579/367/729974/11213/5590/825/8807/28232/114548/5587/7037/6376/5583/3553/10738/114769/695/342931/8809/815/1524/5588/7099/4919/847/6283/25893/58484/5319/948/857/219790/177
GO:0001954	positive regulation of cell-matrix adhesion	55	-0.448806	-1.73408	0.000935842	0.0106619	0.00832148	3535	tags=36%, list=11%, signal=32%	59339/6385/2185/3791/2523/6366/30008/54453/5590/57669/6376/9647/6237/7402/10979/1012/2013/948/7010/4653
GO:0051283	negative regulation of sequestering of calcium ion	126	-0.332454	-1.45992	0.000941897	0.0107108	0.0083596	4039	tags=38%, list=13%, signal=33%	2829/9446/55283/5336/5311/287/2316/5777/3270/5333/2185/5332/6348/3708/775/309/56704/2814/6366/801/5788/6262/825/1193/2281/1756/6546/5350/5587/57192/5027/6376/51196/57158/187/196541/6622/84959/4842/3596/5581/9002/2247/2852/477/84502/845/2815
GO:0046580	negative regulation of Ras protein signal transduction	48	-0.471163	-1.83711	0.000948754	0.0107685	0.00840469	3825	tags=38%, list=12%, signal=33%	201163/7126/10253/23189/83892/5516/153090/7042/286205/81848/83478/9912/2203/57493/10395/54922/148/4653
GO:0071493	cellular response to UV-B	11	-0.785571	-2.089	0.000952502	0.0107909	0.00842212	4708	tags=73%, list=15%, signal=62%	22861/5600/1396/1026/8692/3373/4311/4239
GO:0060441	epithelial tube branching involved in lung morphogenesis	29	-0.575789	-2.00015	0.00095517	0.0108009	0.00842996	3210	tags=38%, list=10%, signal=34%	10253/1512/7472/7482/3202/2263/6909/340419/2294/64399/2255
GO:1990845	adaptive thermogenesis	159	-0.306536	-1.3158	0.000958646	0.01082	0.00844488	2643	tags=21%, list=8%, signal=20%	3397/23135/51316/2180/6319/6588/7067/4851/3910/1240/216/7350/2697/249/57406/133522/8809/7099/5334/3596/4883/23090/2171/3953/51393/338557/4858/2034/948/154/153/33/857/2167
GO:0019886	antigen processing and presentation of exogenous peptide antigen via MHC class II	29	-0.574964	-1.99728	0.000971497	0.0109447	0.00854218	5289	tags=62%, list=17%, signal=52%	7189/1509/8722/3108/3109/972/3119/567/3117/3118/3115/1520/3123/3113/3122/3111/3127/2207
GO:0010743	regulation of macrophage derived foam cell differentiation	32	-0.568751	-2.03682	0.000976435	0.0109659	0.0085587	3149	tags=47%, list=10%, signal=42%	247/19/4792/5583/5322/5320/1071/9619/50487/5468/185/5196/4023/4481/948
GO:0045920	negative regulation of exocytosis	34	-0.540349	-1.93863	0.000976994	0.0109659	0.0085587	2849	tags=29%, list=9%, signal=27%	5906/3162/2771/6860/4851/3071/6622/6688/2294/29091
GO:0007292	female gamete generation	140	0.504792	1.49483	0.000981141	0.010992	0.00857913	4525	tags=26%, list=14%, signal=23%	51087/174/54937/84072/10017/668/402381/346673/1761/2528/7153/56979/259266/163589/7272/5347/10403/4192/9133/254528/23397/6790/317761/9319/2069/11077/3640/347688/7784/10388/268/646799/5327/94027/4880/340719/84515
GO:0030879	mammary gland development	132	-0.331618	-1.43888	0.000999323	0.0111751	0.008722	1111	tags=16%, list=3%, signal=15%	3202/8862/7048/5241/2066/2263/3084/4855/6909/8835/2247/6926/10718/1036/2294/2255/859/59350/857/25928/89780
GO:0017145	stem cell division	30	-0.568667	-2.00497	0.00100961	0.0112694	0.0087956	2409	tags=40%, list=8%, signal=37%	678/5048/4851/4674/81606/25937/7042/2124/7704/7476/64321/89780
GO:0051282	regulation of sequestering of calcium ion	127	-0.331665	-1.45697	0.00101912	0.0113546	0.00886209	4039	tags=38%, list=13%, signal=33%	2829/9446/55283/5336/5311/287/2316/5777/3270/5333/2185/5332/6348/3708/775/309/56704/2814/6366/801/5788/6262/825/1193/2281/1756/6546/5350/5587/57192/5027/6376/51196/57158/187/196541/6622/84959/4842/3596/5581/9002/2247/2852/477/84502/845/2815
GO:1903055	positive regulation of extracellular matrix organization	26	-0.572815	-1.95093	0.00103228	0.0113996	0.00889726	4309	tags=46%, list=13%, signal=40%	23122/7040/8837/30008/4921/10630/90102/650/1361/7148/3569/28984
GO:0014002	astrocyte development	42	-0.491953	-1.83122	0.00102986	0.0113996	0.00889726	2997	tags=57%, list=9%, signal=52%	135/7124/4137/6279/28514/406957/54209/4501/10100/2896/4035/3459/3913/3553/7431/5354/712/7099/10319/4919/728/3949/3569/177
GO:0003180	aortic valve morphogenesis	38	-0.49373	-1.78816	0.00102799	0.0113996	0.00889726	4370	tags=50%, list=14%, signal=43%	6615/7040/387/2625/2006/54567/8313/23462/4851/26508/23493/4772/140628/6092/7048/7075/6586/9353/4091
GO:0021536	diencephalon development	77	0.561839	1.5853	0.00103445	0.0113996	0.00889726	1481	tags=22%, list=5%, signal=21%	5308/190/5454/6299/5122/5457/59336/3747/5307/27023/3670/6531/5013/30062/6658/2637/26047
GO:0009855	determination of bilateral symmetry	130	-0.340177	-1.50502	0.00102697	0.0113996	0.00889726	4139	tags=33%, list=13%, signal=29%	168507/5991/10660/5311/9742/28514/2348/6722/9421/57545/8854/84100/339829/79659/55081/23500/4851/10370/25790/84976/164781/200894/352909/3549/187/123872/220136/2022/219670/54345/7048/27019/55997/6909/92749/64446/65009/146845/64321/2294/2255/25928/89780
GO:0000724	double-strand break repair via homologous recombination	156	0.502971	1.49173	0.00103406	0.0113996	0.00889726	9516	tags=44%, list=30%, signal=31%	10721/8438/56154/7516/8318/9401/254528/51659/84296/79000/116028/1111/4173/5888/4796/55010/641/10635/4171/79008/2187/25788/8914/126549/2237/63979/4175/672/642636/548593/84515/8317/4176/157777/348654/55257/675/51750/11144/441161/55159/86/142/79035/6944/10459/4172/80010/253714/9400/10213/3980/8607/7517/79728/56893/6119/353497/375757/5531/57697/84464/23028/4174/9907/8295/92797/8089/9643
GO:0051057	positive regulation of small GTPase mediated signal transduction	65	-0.40666	-1.69232	0.00104724	0.0115197	0.00899093	4280	tags=35%, list=13%, signal=31%	4914/1435/3707/5294/2843/5649/10982/7052/50937/50650/4851/11214/8477/408/2828/335/9002/115727/2840/5923/117/79933/2255
GO:0043267	negative regulation of potassium ion transport	36	-0.549684	-1.96362	0.00105149	0.0115455	0.00901108	3422	tags=39%, list=11%, signal=35%	2185/51185/407015/288/23327/283518/7432/3753/7881/4842/845/88/859/857
GO:0006910	phagocytosis, recognition	28	-0.571819	-1.93577	0.00106077	0.0116262	0.0090741	2904	tags=50%, list=9%, signal=45%	54209/7275/722/2209/5322/81035/2219/375033/5199/5806/653509/948/10584/8547
GO:0090307	mitotic spindle assembly	70	0.563462	1.57722	0.00106496	0.0116511	0.00909354	6224	tags=31%, list=19%, signal=25%	24137/4605/991/4751/332/22974/9212/5347/55143/3833/3832/56992/9493/9055/90990/11200/29127/54627/3619/285643/92421/100307126
GO:0032271	regulation of protein polymerization	179	-0.296007	-1.28771	0.00106821	0.0116657	0.0091049	3603	tags=24%, list=11%, signal=21%	2241/11078/7114/2185/2039/29766/2934/118/51466/2006/23189/221074/6366/85464/6709/79822/23500/5962/10435/29767/93663/122664/3071/163782/3055/56203/6622/11013/11076/7111/6711/25802/5581/90952/91663/246/51673/9353/6369/1003/256949/859/1440
GO:0030730	sequestering of triglyceride	18	-0.662162	-1.96892	0.00109715	0.0119173	0.00930125	4745	tags=61%, list=15%, signal=52%	7124/57104/161247/440503/123/54209/51099/114885/3553/5468/4023
GO:0002220	innate immune response activating cell surface receptor signaling pathway	75	-0.385905	-1.63067	0.00109663	0.0119173	0.00930125	3938	tags=27%, list=12%, signal=23%	5336/64581/9867/2534/22841/118788/11027/54209/4792/3824/153090/7128/7305/388325/7099/93978/2219/5581/10584/8547
GO:0042254	ribosome biogenesis	280	0.458641	1.38073	0.00109639	0.0119173	0.00930125	14110	tags=71%, list=44%, signal=40%	6023/26609/23246/10360/260294/10799/155400/140801/25879/345630/79922/705/55299/56915/64216/1736/9875/5591/4839/55127/54512/64979/55759/23212/55695/51547/113000/54475/51154/51491/54606/10248/9277/29102/10528/84128/5822/26155/55003/84365/3692/51602/23560/4931/57647/10813/27340/55636/51042/25926/54059/84231/79954/51001/26164/65083/10885/92342/7514/55651/55661/9816/28987/6839/11056/22984/9775/55226/6…
GO:0071459	protein localization to chromosome, centromeric region	24	0.70341	1.69305	0.00110082	0.0119357	0.00931565	6414	tags=50%, list=20%, signal=40%	1058/9212/701/7272/10403/81620/983/9735/27085/54908/55055/55920
GO:0030832	regulation of actin filament length	141	-0.329674	-1.38352	0.0011099	0.0120127	0.00937576	4048	tags=33%, list=13%, signal=29%	23075/23406/387/442721/2241/11078/7114/2185/2039/29766/2934/118/51466/2006/23189/6366/7454/85464/5341/6709/79822/23500/5962/10435/29767/93663/6387/130271/3071/163782/3055/1073/56203/11013/7111/6711/25802/5581/90952/91663/246/9353/6369/9037/88/256949/1440
GO:0032623	interleukin-2 production	63	-0.415302	-1.6719	0.00111979	0.0120766	0.0094256	3938	tags=40%, list=12%, signal=35%	5336/30009/6777/64581/2625/1378/5621/406957/84868/942/5788/5142/920/54440/3553/7128/7805/3552/5588/947/9308/6711/7538/6441/11326
GO:0032663	regulation of interleukin-2 production	63	-0.415302	-1.6719	0.00111979	0.0120766	0.0094256	3938	tags=40%, list=12%, signal=35%	5336/30009/6777/64581/2625/1378/5621/406957/84868/942/5788/5142/920/54440/3553/7128/7805/3552/5588/947/9308/6711/7538/6441/11326
GO:1904238	pericyte cell differentiation	11	-0.779596	-2.07311	0.00112727	0.0121357	0.00947171	3839	tags=64%, list=12%, signal=56%	2303/130497/4851/5155/2828/6688/947
GO:0002761	regulation of myeloid leukocyte differentiation	119	-0.353888	-1.54373	0.00113559	0.0122036	0.00952472	4471	tags=39%, list=14%, signal=33%	9935/3624/7040/56998/10766/3059/1435/5914/7098/27086/6348/3204/10859/10221/169200/972/54209/920/3398/10272/1230/3123/5295/7071/714/130733/4286/50604/2124/9770/146433/11025/133522/50487/7305/4739/7099/84959/2353/2624/5196/81501/9607/6886/9398/51208
GO:0045600	positive regulation of fat cell differentiation	66	-0.409075	-1.68889	0.00113845	0.0122127	0.00953183	4534	tags=32%, list=14%, signal=27%	222008/10974/201501/284207/1389/28971/9580/80149/169200/1050/8313/3398/5919/1240/5468/650/7538/4023/7704/11197/338557
GO:0070528	protein kinase C signaling	33	-0.546128	-1.93793	0.00114456	0.0122565	0.009566	3078	tags=42%, list=10%, signal=38%	260429/23171/5590/5341/4142/9590/7481/5583/2324/5155/91663/387758/148/27063
GO:1903672	positive regulation of sprouting angiogenesis	24	-0.611976	-2.02319	0.00114852	0.0122772	0.00958221	4787	tags=46%, list=15%, signal=39%	51738/3716/28514/3678/2523/221074/7082/406913/2247/168667/9314
GO:0051382	kinetochore assembly	16	0.762881	1.72816	0.00115179	0.0122859	0.00958901	5475	tags=56%, list=17%, signal=47%	9787/1058/1063/1062/64105/9735/387103/64946/55839
GO:0043030	regulation of macrophage activation	57	-0.427788	-1.66368	0.00115339	0.0122859	0.00958901	4117	tags=44%, list=13%, signal=38%	145581/4345/9867/6348/80149/972/23208/54209/84868/1050/5788/7057/2896/6095/6376/3727/6622/7099/3596/120892/90865/3949/11326/3569/9173
GO:0000076	DNA replication checkpoint signaling	18	0.744917	1.73399	0.00115588	0.0122909	0.00959285	3418	tags=44%, list=11%, signal=40%	990/8318/90381/4998/81620/63967/1763/8914
GO:2000351	regulation of endothelial cell apoptotic process	57	-0.426705	-1.65947	0.00116952	0.0123924	0.00967212	3611	tags=40%, list=11%, signal=36%	2625/5054/959/3791/7057/11126/196527/3383/7128/406913/6347/2621/3596/79625/2624/2852/284/641700/9037/1003/10266/28984/7010
GO:0043588	skin development	302	0.454032	1.37001	0.00116892	0.0123924	0.00967212	4529	tags=24%, list=14%, signal=21%	3229/23581/643414/6699/26154/3853/3889/3868/3887/51083/9355/9119/6278/3854/2304/3713/6707/6703/147409/2118/3861/286887/57822/3850/2707/55612/6698/6705/1311/1277/27121/1001/59344/3872/84518/55366/11166/196374/340654/2146/79152/2069/1281/144501/22943/1594/5017/5068/1747/3605/1832/1290/8644/10058/1289/51384/3892/1775/80326/6704/3691/1041/29841/3673/3857/1278/6768/406911/11005/94234/4488/51599/6662
GO:0002688	regulation of leukocyte chemotaxis	121	-0.337075	-1.45502	0.00118496	0.0125341	0.00978273	4245	tags=36%, list=13%, signal=31%	63940/158747/1435/23075/3592/5764/245937/5054/2185/6348/6366/972/719/6351/4354/79890/3570/7057/199/1230/196527/5919/1240/79148/683/83700/146433/6387/3071/6347/1843/4739/1524/6688/2621/23604/728/1906/9353/3579/1908/3569/2358
GO:0035883	enteroendocrine cell differentiation	35	0.647509	1.66229	0.00119183	0.0125794	0.00981801	3008	tags=29%, list=9%, signal=26%	3651/3175/4760/222546/3642/4821/168620/4825/1000/157848
GO:0006633	fatty acid biosynthetic process	152	-0.314994	-1.32607	0.00119339	0.0125794	0.00981801	3487	tags=26%, list=11%, signal=24%	116285/6916/11343/3995/247/972/116519/55301/6319/9104/53632/3638/58526/3553/54988/348158/5740/32/5354/9444/27306/341/50487/23205/79966/4056/5730/1581/2171/240/1906/4023/246/123876/5319/5166/1543/255189/33/1544
GO:0002286	T cell activation involved in immune response	118	-0.345728	-1.52252	0.00119648	0.01259	0.00982635	4158	tags=35%, list=13%, signal=30%	911/3558/10875/30009/5914/2625/3109/27086/54518/10859/3594/80149/972/84868/5590/942/3570/975/114548/3383/3123/6095/3442/3122/64332/4092/246778/3936/3452/3726/3683/3142/2207/338339/3071/8809/5734/26253/6556/6693/3569
GO:0051445	regulation of meiotic cell cycle	62	0.579532	1.59822	0.00120174	0.0125926	0.00982834	2537	tags=23%, list=8%, signal=21%	84072/346673/1761/56979/991/259266/995/7272/9319/11105/993/286151/5017/10635
GO:0071901	negative regulation of protein serine/threonine kinase activity	117	-0.349287	-1.51896	0.00119928	0.0125926	0.00982834	4156	tags=32%, list=13%, signal=28%	1849/25793/7026/10114/5777/3087/324/10253/3156/11213/142679/5569/1050/5997/6546/1026/10019/5770/153090/3553/51763/81848/11142/8850/7128/26524/8692/1030/6547/1843/5468/93649/650/57493/54922/859/114/857
GO:0000725	recombinational repair	159	0.500621	1.48218	0.00120296	0.0125926	0.00982834	9516	tags=44%, list=30%, signal=31%	10721/8438/56154/7516/8318/9401/254528/51659/84296/79000/116028/1111/4173/5888/4796/55010/641/10635/4171/79008/2187/25788/8914/126549/2237/63979/4175/672/642636/548593/84515/8317/4176/157777/348654/55257/675/51750/83695/11144/441161/55159/86/142/79035/6944/10459/4172/80010/253714/9400/10213/3980/8607/7517/79728/56893/6119/353497/375757/5531/57697/84464/23028/4174/9907/8295/92797/8089/9643
GO:0007130	synaptonemal complex assembly	20	0.724154	1.69783	0.00120665	0.0126095	0.00984151	5730	tags=55%, list=18%, signal=45%	84072/56159/56154/9319/10609/10388/644186/256126/10734/100130958/6847
GO:1900274	regulation of phospholipase C activity	41	-0.481272	-1.75328	0.00120971	0.0126198	0.00984954	2803	tags=34%, list=9%, signal=31%	942/1909/5724/64805/2776/8698/115727/728/2247/117/395/10316/6401/148
GO:1902807	negative regulation of cell cycle G1/S phase transition	90	-0.370407	-1.55876	0.00121271	0.0126293	0.00985698	4436	tags=31%, list=14%, signal=27%	3624/79960/25793/4824/574506/5311/10457/123879/138151/324/91607/1263/407021/407015/1026/10217/1030/322/57165/6347/785/25959/8328/56241/407032/9314/2273/11170
GO:1905952	regulation of lipid localization	173	-0.304799	-1.3327	0.00123639	0.0128538	0.0100322	3891	tags=33%, list=12%, signal=29%	1407/706/57104/344/5972/1622/161247/440503/114897/123/6721/1579/6256/5727/10396/80149/19/407019/54209/10938/7057/51761/407015/51099/2180/4035/114885/1066/10162/5027/4792/3553/1601/1408/1071/32/3552/9619/341/255738/50487/114880/5468/335/185/1906/4023/21/4481/407018/10351/1392/3569/948/56729/857/6754
GO:0042532	negative regulation of tyrosine phosphorylation of STAT protein	12	-0.758741	-2.09833	0.00124484	0.0128973	0.0100662	2304	tags=25%, list=7%, signal=23%	10019/9021/857
GO:0051001	negative regulation of nitric-oxide synthase activity	12	-0.758641	-2.09806	0.00124484	0.0128973	0.0100662	4402	tags=75%, list=14%, signal=65%	406921/406994/493/407019/407015/406929/1268/859/857
GO:0070527	platelet aggregation	73	-0.409145	-1.66578	0.00125098	0.0129388	0.0100986	3855	tags=48%, list=12%, signal=42%	7414/2316/5294/5777/51206/3611/114897/2039/928/63036/4352/3572/3717/5341/7094/1465/10019/83706/10077/84034/64805/10630/5592/5588/84959/10398/2623/1511/9002/375033/22915/81027/3569/89780/3043
GO:0030316	osteoclast differentiation	100	-0.36483	-1.55843	0.00125532	0.0129617	0.0101164	3546	tags=33%, list=11%, signal=29%	7098/27086/6348/10859/169200/54209/28962/975/29887/10272/1230/9846/7037/5295/7071/130733/3726/4286/50604/9770/11025/133522/7305/4739/7099/84959/2353/650/2719/81501/126014/9607/51208
GO:0032543	mitochondrial translation	128	0.517999	1.52628	0.00126789	0.0130692	0.0102003	13867	tags=81%, list=43%, signal=46%	84300/6472/6182/55157/29088/79590/92170/80222/64979/11222/6183/65005/54938/7818/28998/79072/10102/29102/65993/60488/55699/64432/63875/64951/122704/64949/128308/124454/4528/26995/51649/219927/55173/51650/64968/116540/51204/26164/64978/64960/51253/51067/54460/9801/26024/51263/51069/708/10128/51654/57505/54998/79828/10884/51264/28958/9617/51021/57129/51258/118487/55168/28957/64975/51116/64969/84311/…
GO:0002292	T cell differentiation involved in immune response	79	-0.38073	-1.60607	0.00128537	0.0132268	0.0103234	4064	tags=34%, list=13%, signal=30%	3558/10875/30009/5914/2625/27086/3594/80149/5590/942/3570/114548/3123/6095/3122/64332/4092/246778/3726/3142/2207/338339/8809/5734/26253/6693/3569
GO:0038094	Fc-gamma receptor signaling pathway	32	-0.556911	-1.99442	0.0013107	0.0134647	0.010509	4020	tags=38%, list=13%, signal=33%	961/919/2534/5788/2209/2207/338339/2214/3055/26253/5581/2268
GO:0045601	regulation of endothelial cell differentiation	44	-0.457385	-1.71402	0.00131454	0.0134813	0.0105219	2643	tags=45%, list=8%, signal=42%	182/6093/7716/7124/654/694/7414/118/3397/4851/3553/6935/84913/4855/81575/1003/94/7122/2658/55273
GO:0021675	nerve development	87	0.537597	1.53243	0.00131894	0.0135035	0.0105393	4736	tags=31%, list=15%, signal=27%	6299/5457/3747/8929/3670/2558/7020/4884/401/4821/1258/5582/23213/5979/6495/220202/2048/644168/3198/51804/10371/3211/3212/2047/3213/5459/1141
GO:0001952	regulation of cell-matrix adhesion	119	-0.351021	-1.53123	0.00132263	0.0135185	0.010551	3861	tags=36%, list=12%, signal=32%	387/50488/7414/5054/59339/6385/1845/2185/2039/3204/3791/2523/9723/6366/30008/54453/5590/7057/7094/23603/23499/57669/5295/6376/683/9647/6237/7402/10979/90102/22998/79834/55966/1012/2824/10395/395/94/2013/948/7010/4653/11170
GO:0001821	histamine secretion	11	-0.774304	-2.05904	0.00133699	0.0136422	0.0106476	2114	tags=55%, list=7%, signal=51%	8773/6571/695/401258/50487/1906
GO:0032613	interleukin-10 production	63	-0.41091	-1.65422	0.00134562	0.0136613	0.0106625	4075	tags=40%, list=13%, signal=35%	7097/961/5336/64581/28514/959/10859/8288/3082/29126/54209/5590/54440/3123/80380/695/7305/7099/947/9308/85480/3596/353514/3569/177
GO:0032653	regulation of interleukin-10 production	63	-0.41091	-1.65422	0.00134562	0.0136613	0.0106625	4075	tags=40%, list=13%, signal=35%	7097/961/5336/64581/28514/959/10859/8288/3082/29126/54209/5590/54440/3123/80380/695/7305/7099/947/9308/85480/3596/353514/3569/177
GO:1903034	regulation of response to wounding	163	-0.309189	-1.34291	0.0013439	0.0136613	0.0106625	3839	tags=35%, list=12%, signal=31%	2303/2316/7448/22875/64581/5764/5054/5154/114897/2039/928/3170/23189/5055/2281/7057/407021/2896/196527/10019/6915/146760/8578/149461/4921/7128/84034/4638/5592/710/10979/407007/90102/407006/5155/5627/84959/947/3848/55966/58529/58189/5581/240/2247/1906/84830/9314/22915/7056/53905/1839/1361/2160/948/857/7143
GO:0015669	gas transport	22	-0.621098	-2.01401	0.0013511	0.013694	0.010688	1767	tags=55%, list=6%, signal=52%	114757/760/358/3045/3050/3048/3047/361/3042/3040/3043/3039
GO:0035743	CD4-positive, alpha-beta T cell cytokine production	19	-0.645949	-1.98351	0.00135849	0.0137459	0.0107285	4495	tags=63%, list=14%, signal=54%	91543/30009/2625/3554/5590/975/114548/10865/3553/383/8809/3569
GO:0034115	negative regulation of heterotypic cell-cell adhesion	11	-0.773265	-2.05628	0.00137194	0.0138358	0.0107987	5432	tags=64%, list=17%, signal=53%	5607/3557/4155/407006/335/91663/9314
GO:0070587	regulation of cell-cell adhesion involved in gastrulation	11	-0.773265	-2.05628	0.00137194	0.0138358	0.0107987	5432	tags=64%, list=17%, signal=53%	5607/3557/4155/407006/335/91663/9314
GO:0033003	regulation of mast cell activation	42	-0.483757	-1.80071	0.00137644	0.0138581	0.0108161	3683	tags=36%, list=12%, signal=32%	5777/2241/3162/201294/9846/50487/1268/2623/85480/3596/146722/2624/2268/8013/2294
GO:0055023	positive regulation of cardiac muscle tissue growth	35	-0.519203	-1.87124	0.00139587	0.0140304	0.0109506	4645	tags=49%, list=15%, signal=42%	406987/657/4208/9472/23414/4851/7472/23493/407007/6910/2066/2263/2627/6909/2247/1906/7049
GO:0035886	vascular associated smooth muscle cell differentiation	36	-0.536744	-1.91739	0.00140545	0.0140801	0.0109893	3178	tags=50%, list=10%, signal=45%	6722/4775/30008/1909/407015/6443/4851/23493/4772/9444/187/407006/5155/2022/93649/2627/2852/10266
GO:0060395	SMAD protein signal transduction	86	-0.374787	-1.58723	0.00140494	0.0140801	0.0109893	2995	tags=40%, list=9%, signal=36%	654/3624/657/4435/7040/392255/57552/6497/57178/3717/653/4035/9863/25937/3725/7042/4092/1601/7431/659/4093/84913/5468/2353/6711/650/7044/407010/9210/407018/4091/79674/2662/2658
GO:0035304	regulation of protein dephosphorylation	84	-0.373444	-1.59822	0.0014115	0.0140892	0.0109964	5448	tags=36%, list=17%, signal=30%	6093/10776/9891/3958/5580/7124/65018/7040/23075/5525/100507444/801/10288/3717/3672/5788/2771/2281/9104/9863/1408/26051/3071/945/57718/1827/23645/10395/1003/186
GO:0034766	negative regulation of monoatomic ion transmembrane transport	100	-0.362402	-1.54806	0.00141333	0.0140892	0.0109964	4085	tags=31%, list=13%, signal=27%	406994/9446/5311/91404/401152/51185/5533/801/1193/2281/407015/288/130497/6588/5350/23327/6236/57520/255738/283518/5535/3753/28954/7881/4842/5581/477/845/88/859/857
GO:0048771	tissue remodeling	175	-0.290381	-1.24652	0.00140931	0.0140892	0.0109964	3058	tags=26%, list=10%, signal=24%	169200/407019/54567/1909/4882/1990/29887/558/5027/7037/4921/7128/383/4286/2697/9770/3988/659/2324/3549/3552/406935/133522/5468/84959/53832/1636/4883/54/3953/5745/7075/407042/81501/9607/5166/407041/94/2034/3569/1901/2255/186/154/857/51208
GO:0051208	sequestering of calcium ion	131	-0.324706	-1.41078	0.00141972	0.0141296	0.0110279	4039	tags=37%, list=13%, signal=32%	2829/9446/55283/5336/5311/287/2316/5777/3270/5333/2185/5332/6348/3708/775/309/56704/2814/6366/801/5788/6262/825/1193/2281/1756/6546/5350/5587/57192/5027/6376/51196/57158/187/196541/6622/84959/4842/3596/5581/9002/2247/2852/477/84502/845/2815
GO:0048103	somatic stem cell division	11	-0.772305	-2.05373	0.00142437	0.0141527	0.011046	5050	tags=64%, list=16%, signal=54%	8324/678/4851/81606/7042/7476/89780
GO:0070586	cell-cell adhesion involved in gastrulation	12	-0.755749	-2.09006	0.00143635	0.0142334	0.011109	5432	tags=58%, list=17%, signal=48%	5607/3557/4155/407006/335/91663/9314
GO:0010389	regulation of G2/M transition of mitotic cell cycle	93	0.532571	1.52942	0.0014372	0.0142334	0.011109	8592	tags=44%, list=27%, signal=32%	8929/9928/995/1063/9212/990/5347/891/90381/4998/63967/6790/983/993/1111/641/51514/27133/29980/672/80174/8317/7480/580/84446/92421/80279/55920/8870/79035/1019/84936/26271/11073/5988/57099/1018/79184/57504/6240/29933
GO:0007492	endoderm development	82	0.553571	1.57095	0.00151306	0.0149603	0.0116763	3694	tags=24%, list=12%, signal=22%	3227/3175/1301/190/8091/3975/1294/5083/1846/22943/55897/1290/100506013/83881/4318/1289/2626/57057/4317/6657
GO:0042093	T-helper cell differentiation	68	-0.401331	-1.65526	0.00152154	0.0150168	0.0117204	4064	tags=34%, list=13%, signal=30%	3558/30009/5914/2625/27086/3594/80149/5590/942/3570/114548/3123/6095/3122/64332/4092/246778/3726/3142/8809/5734/6693/3569
GO:0002709	regulation of T cell mediated immunity	94	-0.364917	-1.52245	0.00152373	0.0150168	0.0117204	4670	tags=37%, list=15%, signal=32%	1604/91543/80329/911/3592/30009/7133/2625/7855/8417/3554/10859/3594/7454/5590/5788/567/975/54440/114548/3123/5027/3824/3122/10865/3553/4092/383/3071/3133/8809/1178/3575/3569/177
GO:0060907	positive regulation of macrophage cytokine production	24	-0.600901	-1.98658	0.00153433	0.0150967	0.0117828	5512	tags=50%, list=17%, signal=41%	10392/29108/5336/4615/7098/10859/972/51284/5027/7805/7099/948
GO:0010812	negative regulation of cell-substrate adhesion	60	-0.431454	-1.73421	0.00154382	0.0151164	0.0117982	4309	tags=43%, list=13%, signal=38%	23122/5340/387/574506/5054/2039/3204/23189/9723/7057/23603/4851/5295/6376/81848/2192/90102/5800/8322/55966/10391/10395/395/94/4653/11170
GO:0035107	appendage morphogenesis	141	0.503193	1.48849	0.00154334	0.0151164	0.0117982	1894	tags=19%, list=6%, signal=18%	221833/3227/3226/3239/3209/6299/1382/1750/26585/100131390/257/5307/6664/3206/3207/7547/7020/57167/1280/4613/6474/3238/344191/1281/1749/7291/22943
GO:0035108	limb morphogenesis	141	0.503193	1.48849	0.00154334	0.0151164	0.0117982	1894	tags=19%, list=6%, signal=18%	221833/3227/3226/3239/3209/6299/1382/1750/26585/100131390/257/5307/6664/3206/3207/7547/7020/57167/1280/4613/6474/3238/344191/1281/1749/7291/22943
GO:0060038	cardiac muscle cell proliferation	58	-0.430278	-1.7054	0.00155896	0.0152349	0.0118906	4685	tags=41%, list=15%, signal=35%	5573/406987/657/4208/5600/2303/23414/6497/4851/10370/7472/23493/7042/407007/6910/7048/2066/2263/2627/6909/5950/2247/65009/7049
GO:0086003	cardiac muscle cell contraction	73	-0.405163	-1.64957	0.00156095	0.0152349	0.0118906	3931	tags=38%, list=12%, signal=34%	3784/3760/287/2316/775/2934/29119/3759/23171/6262/5142/10060/6444/5350/23327/55800/3764/2697/3753/2702/3762/6323/6327/3741/477/6330/859/857
GO:0030261	chromosome condensation	31	0.661999	1.66438	0.00159177	0.0155108	0.012106	1795	tags=29%, list=6%, signal=27%	8091/7153/5347/64151/10595/23397/113130/51203/983
GO:0006270	DNA replication initiation	37	0.647138	1.67664	0.00159738	0.0155405	0.0121292	7865	tags=59%, list=25%, signal=45%	55388/990/898/8318/23594/345643/90381/4998/81620/4173/9134/4171/4175/51053/4176/64785/5558/4172/5557/5001/11073/23649
GO:0070262	peptidyl-serine dephosphorylation	15	-0.700138	-2.00896	0.00160071	0.0155479	0.0121349	4048	tags=40%, list=13%, signal=35%	23075/5516/26051/9647/1843/23645
GO:0048841	regulation of axon extension involved in axon guidance	34	-0.530399	-1.90293	0.00162815	0.0157734	0.0123109	3134	tags=32%, list=10%, signal=29%	9723/10501/223117/6387/659/7869/80031/9037/57556/56920/89780
GO:1904407	positive regulation of nitric oxide metabolic process	44	-0.449717	-1.68528	0.00162913	0.0157734	0.0123109	3875	tags=32%, list=12%, signal=28%	5311/64581/2185/3717/199/3553/7099/10365/1906/5806/9314/948/186/3043
GO:0060579	ventral spinal cord interneuron fate commitment	11	0.804018	1.68471	0.00167854	0.0162001	0.0126439	3944	tags=64%, list=12%, signal=56%	429/6656/4821/8022/58524/121643/120237
GO:0060581	cell fate commitment involved in pattern specification	11	0.804018	1.68471	0.00167854	0.0162001	0.0126439	3944	tags=64%, list=12%, signal=56%	429/6656/4821/8022/58524/121643/120237
GO:0010829	negative regulation of glucose transmembrane transport	19	-0.636777	-1.95535	0.00168252	0.0162126	0.0126537	4745	tags=53%, list=15%, signal=45%	7124/8682/5579/3553/51763/406935/1636/2171/344901/55022
GO:0002821	positive regulation of adaptive immune response	119	-0.343358	-1.4978	0.00169717	0.0163279	0.0127437	5079	tags=39%, list=16%, signal=33%	338322/29108/958/7124/1604/91543/80329/7040/55122/911/3558/3592/30009/64581/2625/7855/8417/3554/3572/3594/29126/3717/54209/5590/5788/567/975/920/54440/114548/3123/2209/5027/7037/3122/10865/3553/64332/8741/3133/695/8809/5588/93978/6556/3569
GO:0016137	glycoside metabolic process	20	0.717144	1.6814	0.00170283	0.0163563	0.0127659	3514	tags=35%, list=11%, signal=31%	57016/1646/1109/1645/7054/8644/6569
GO:2000353	positive regulation of endothelial cell apoptotic process	21	-0.626195	-1.99084	0.00171364	0.0164082	0.0128064	5026	tags=48%, list=16%, signal=40%	958/406921/959/7057/11126/196527/6347/2852/641700/28984
GO:0006940	regulation of smooth muscle contraction	61	-0.43382	-1.73992	0.0017123	0.0164082	0.0128064	3298	tags=41%, list=10%, signal=37%	152/6869/6722/1131/5997/6915/56923/5724/5023/5592/51196/406935/1264/9732/93649/255743/1906/60675/2852/477/10203/154/1129/148/857
GO:0140053	mitochondrial gene expression	157	0.484855	1.43846	0.00172167	0.0164591	0.0128461	14290	tags=82%, list=45%, signal=45%	84300/6472/6182/55157/80324/64216/29088/79590/92170/9238/80222/64979/11222/6183/65005/54938/7818/28998/79072/10102/10922/29102/54802/65993/60488/55699/64432/63875/64951/122704/64949/128308/124454/4528/26995/51649/219927/55173/51650/87178/64968/51001/116540/51204/26164/64978/64960/79675/400916/51253/51067/54460/9801/26024/51263/51069/708/10128/51654/57505/54998/79828/7978/10884/51264/57570/28958/9…
GO:0007339	binding of sperm to zona pellucida	38	0.63798	1.65442	0.00173778	0.0165869	0.0129458	5354	tags=47%, list=17%, signal=39%	5047/2515/26998/54742/83639/124626/8749/7455/7784/203102/203074/1047/5016/148229/7203/22917/22948/226
GO:0035306	positive regulation of dephosphorylation	59	-0.417042	-1.6555	0.00174451	0.0165989	0.0129552	4372	tags=39%, list=14%, signal=34%	65018/4208/7040/66036/63928/5525/801/10288/3717/3672/5788/5341/9104/9863/26051/133522/945/650/255743/23645/10395/1003/186
GO:0007338	single fertilization	153	0.487714	1.44311	0.00174205	0.0165989	0.0129552	7629	tags=38%, list=24%, signal=29%	5047/6690/2515/89766/3206/3207/26998/668/126206/54742/83639/81623/153218/124626/8749/149095/89869/338879/79400/983/5104/127579/7455/148281/7784/57113/131375/203102/5327/203074/1047/5016/3236/124912/148229/7203/22917/8399/171169/22948/146378/226/132141/284382/10765/4486/55231/22999/3205/54760/136242/246777/8747/2741/27120/10576/390243/23236
GO:0001780	neutrophil homeostasis	20	-0.626553	-1.94628	0.00176296	0.0167481	0.0130716	4166	tags=60%, list=13%, signal=52%	1435/3707/4352/5142/10019/558/51301/83700/338442/695/3579/3569
GO:1905521	regulation of macrophage migration	43	-0.46731	-1.75794	0.00180035	0.0170766	0.013328	4166	tags=40%, list=13%, signal=34%	1435/4345/2185/928/6348/719/54209/7057/975/5919/1240/6376/79148/64805/146433/1524/728
GO:0007144	female meiosis I	10	0.820188	1.68439	0.00181474	0.0171862	0.0134136	2222	tags=60%, list=7%, signal=56%	10403/9133/254528/6790/9319/11077
GO:0038095	Fc-epsilon receptor signaling pathway	23	-0.616831	-2.0412	0.00182727	0.0172778	0.0134851	3938	tags=35%, list=12%, signal=31%	7189/5336/2241/5602/2207/695/5588/8013
GO:0003198	epithelial to mesenchymal transition involved in endocardial cushion formation	17	-0.667436	-1.96411	0.00184576	0.0174008	0.0135811	2409	tags=47%, list=8%, signal=44%	4851/4487/26508/23493/7042/2022/7048/55273
GO:0034405	response to fluid shear stress	33	-0.533516	-1.89317	0.00184889	0.0174008	0.0135811	4314	tags=45%, list=14%, signal=39%	4208/4780/5311/2185/6721/19/3037/10370/5027/4092/406913/10365/1636/9314/4091
GO:0030032	lamellipodium assembly	70	-0.394564	-1.64438	0.0018469	0.0174008	0.0135811	4738	tags=36%, list=15%, signal=30%	5880/84962/50649/55704/10152/7414/10163/221178/2241/2039/7454/51225/29780/3983/5295/64805/51196/25876/22885/9459/5800/1012/10810/9353/1901
GO:0061760	antifungal innate immune response	23	-0.616676	-2.04069	0.00185394	0.0174213	0.0135971	6834	tags=61%, list=21%, signal=48%	64170/245928/245909/503841/5336/64581/50856/5919/5322/338339/1524/6688/26253/93978
GO:0045103	intermediate filament-based process	91	0.542295	1.54964	0.0018695	0.0175403	0.01369	5488	tags=41%, list=17%, signal=34%	3853/3889/54474/3868/3887/9119/9118/3854/3861/286887/3850/2670/3872/3885/196374/144501/3884/3866/4744/4747/5317/1832/8419/25984/3882/3892/3881/8687/3857/125115/5318/3859/390792/8689/3880/286077/3875
GO:0035051	cardiocyte differentiation	150	-0.313549	-1.3303	0.00187285	0.0175446	0.0136933	2818	tags=35%, list=9%, signal=32%	3624/4000/657/5915/4208/7040/9472/8557/5914/28514/27086/70/2348/6722/5997/1909/4205/11149/23135/150094/6546/6444/409/6443/4851/10370/11214/1948/23493/7042/91807/407007/144165/6910/54345/10529/93649/650/2627/3084/4629/6909/407010/1906/6926/2852/7049/64321/88/859/148/221476/89780
GO:0046620	regulation of organ growth	98	-0.358182	-1.5117	0.00187593	0.0175463	0.0136947	3450	tags=29%, list=11%, signal=26%	27086/23414/23286/5997/55841/54440/4851/10370/7472/23493/26524/3142/32/407007/6910/7048/2066/2263/2627/6909/5950/2247/1906/80014/7049/859/221476/6532
GO:0060294	cilium movement involved in cell motility	127	-0.322958	-1.41872	0.00188444	0.0175988	0.0137356	3323	tags=27%, list=10%, signal=24%	644890/6869/54585/199223/79925/84071/339829/9104/25790/164395/284076/387712/122664/54777/221421/246176/57119/84229/50487/80217/9576/219670/27285/27019/150483/345895/64518/83853/159686/8852/146845/202500/83659/257062
GO:0032695	negative regulation of interleukin-12 production	18	-0.644419	-1.91616	0.00190272	0.0177057	0.0138191	3231	tags=50%, list=10%, signal=45%	10859/11213/7057/409/1240/4210/54/51311/353514
GO:0036336	dendritic cell migration	33	-0.532397	-1.88921	0.00190758	0.0177057	0.0138191	4399	tags=33%, list=14%, signal=29%	91662/3592/5294/6366/1230/81704/6688/2621/240/3579/3577
GO:1901224	positive regulation of NIK/NF-kappaB signaling	64	-0.406642	-1.6706	0.00190431	0.0177057	0.0138191	5512	tags=42%, list=17%, signal=35%	10392/3606/7189/3987/929/7124/64922/1654/91662/7097/387/7098/3611/1896/54209/84868/942/51284/4306/3553/7805/8809/7099/23328/1906/219790/177
GO:0001580	detection of chemical stimulus involved in sensory perception of bitter taste	37	0.644259	1.66918	0.00190655	0.0177057	0.0138191	8308	tags=57%, list=26%, signal=42%	1469/1472/5726/765/4025/50838/259292/1470/346562/259296/563/2779/50831/259293/259295/259289/259290/54429/50839/50832/50834
GO:0071260	cellular response to mechanical stimulus	73	-0.400701	-1.6314	0.0019152	0.0177492	0.013853	5131	tags=41%, list=16%, signal=35%	5595/958/9780/654/7100/355/4615/9020/7098/3659/3759/943/51284/834/63895/7481/3553/838/358/2022/5734/7099/3596/5138/51311/2247/4099/90865/477/27063
GO:0048568	embryonic organ development	448	0.420453	1.27741	0.00194242	0.0179741	0.0140285	4925	tags=23%, list=15%, signal=19%	5308/3227/3219/1301/6299/3975/1045/222662/10804/1750/257/4760/55584/64220/7545/6664/2304/2020/3207/7547/2290/668/347733/115908/7020/6913/579/57822/10083/140469/474/124590/3167/1280/3218/5013/4613/10736/3225/8928/1482/6474/8092/79733/1746/161497/3233/144455/9096/344022/8521/2637/6491/1749/145258/7291/2668/55897/6495/2709/7054/7262/2048/3217/100506013/10733/4647/3198/51804/7173/51384/2626/57057/201…
GO:0030851	granulocyte differentiation	38	-0.478052	-1.73138	0.00195908	0.0181006	0.0141272	4230	tags=37%, list=13%, signal=32%	3059/1053/5914/10221/1050/10370/863/714/2124/6688/2623/2624/6886/1440
GO:0051928	positive regulation of calcium ion transport	125	-0.330584	-1.47422	0.00197808	0.0182483	0.0142426	4023	tags=37%, list=13%, signal=32%	9446/5336/706/5311/287/6348/9495/5533/801/11027/6351/6262/825/9104/409/1230/5027/246329/6376/5023/7222/4638/6387/5354/57165/57158/187/5155/6622/6347/815/785/5535/3753/22953/7466/3596/9002/51393/353514/6769/117/5319/2852/10268/857
GO:0003171	atrioventricular valve development	27	-0.583718	-1.998	0.00203251	0.0187219	0.0146122	3144	tags=59%, list=10%, signal=53%	10439/8313/23462/4851/26508/8642/23493/7042/659/187/6910/7048/2702/650/6586/4091
GO:0072676	lymphocyte migration	115	-0.333687	-1.42204	0.00207172	0.0190541	0.0148715	4097	tags=30%, list=13%, signal=27%	1398/387/4345/30009/5294/2625/9023/2185/6348/6366/124976/6351/6793/4478/199/23143/6376/58191/81704/56253/3683/6362/6360/6387/6347/4739/148823/2621/84830/6693/6358/6369/58494/6368/1901
GO:0051984	positive regulation of chromosome segregation	27	0.679697	1.67373	0.00210127	0.0192967	0.0150608	1376	tags=33%, list=4%, signal=32%	332/9212/118471/990/64151/55143/23397/891/81620
GO:0150172	regulation of phosphatidylcholine metabolic process	10	-0.773058	-1.98437	0.00210932	0.0192987	0.0150624	1359	tags=40%, list=4%, signal=38%	341/84879/21/3949
GO:0031016	pancreas development	79	0.534063	1.50878	0.00211354	0.0192987	0.0150624	1216	tags=19%, list=4%, signal=18%	3651/3175/5122/9480/4760/3110/2695/7547/3670/6927/579/222546/3642/4821/168620
GO:0001539	cilium or flagellum-dependent cell motility	137	-0.331801	-1.4414	0.00211423	0.0192987	0.0150624	4041	tags=31%, list=13%, signal=27%	200373/5991/55567/84223/493/644890/6869/54585/199223/79925/84071/339829/9104/56171/25790/164395/284076/387712/85478/122664/54777/221421/246176/57119/84229/50487/80217/9576/219670/27285/27019/150483/345895/64518/83853/159686/8852/92749/146845/202500/83659/257062
GO:0060285	cilium-dependent cell motility	137	-0.331801	-1.4414	0.00211423	0.0192987	0.0150624	4041	tags=31%, list=13%, signal=27%	200373/5991/55567/84223/493/644890/6869/54585/199223/79925/84071/339829/9104/56171/25790/164395/284076/387712/85478/122664/54777/221421/246176/57119/84229/50487/80217/9576/219670/27285/27019/150483/345895/64518/83853/159686/8852/92749/146845/202500/83659/257062
GO:0051209	release of sequestered calcium ion into cytosol	125	-0.329185	-1.46798	0.00211853	0.0193089	0.0150703	4039	tags=38%, list=13%, signal=33%	2829/9446/55283/5336/5311/287/2316/5777/3270/5333/2185/5332/6348/3708/775/56704/2814/6366/801/5788/6262/825/1193/2281/1756/6546/5350/5587/57192/5027/6376/51196/57158/187/196541/6622/84959/4842/3596/5581/9002/2247/2852/477/84502/845/2815
GO:0045123	cellular extravasation	71	-0.400855	-1.68219	0.0021302	0.0193861	0.0151306	4097	tags=37%, list=13%, signal=32%	1398/961/5294/2241/3554/6366/3672/3383/5724/6376/683/83700/3683/6387/140885/6404/6347/1524/5734/6693/6403/5175/58494/6401/10894/177
GO:0009620	response to fungus	65	-0.388844	-1.61818	0.00214143	0.0194591	0.0151875	4097	tags=40%, list=13%, signal=35%	1398/23406/5336/4353/4615/6279/10578/64581/50856/23765/5919/383/5322/338339/695/388325/1524/6688/7099/26253/93978/1511/6283/5806/1669/1668
GO:0043551	regulation of phosphatidylinositol 3-kinase activity	40	-0.481804	-1.74796	0.00215287	0.0195338	0.0152458	3556	tags=38%, list=11%, signal=33%	2321/2185/6366/8503/5587/113791/5295/153090/64805/388121/23533/5155/2247/2268/7010
GO:1903671	negative regulation of sprouting angiogenesis	23	-0.610682	-2.02085	0.00220072	0.0197024	0.0153775	3579	tags=43%, list=11%, signal=39%	55333/56999/7057/406929/407006/10365/240/407042/407041/57556
GO:0030947	regulation of vascular endothelial growth factor receptor signaling pathway	30	-0.547914	-1.93181	0.0021969	0.0197024	0.0153775	3734	tags=40%, list=12%, signal=35%	7448/8817/3087/5579/3678/5770/153090/3553/8322/79652/79812/2255
GO:0045822	negative regulation of heart contraction	25	-0.569575	-1.90289	0.00219781	0.0197024	0.0153775	4064	tags=48%, list=13%, signal=42%	7124/3558/5294/80149/3717/2281/407015/5350/8654/477/186/148
GO:0032731	positive regulation of interleukin-1 beta production	60	-0.420734	-1.69112	0.00218089	0.0197024	0.0153775	3901	tags=37%, list=12%, signal=32%	4615/22900/64581/7855/6348/3717/11027/834/114548/5027/7305/4332/7099/4210/51311/1958/353514/4023/58484/3569/948/177
GO:0090231	regulation of spindle checkpoint	21	0.705914	1.66239	0.00219901	0.0197024	0.0153775	1633	tags=38%, list=5%, signal=36%	332/9212/118471/10403/55143/891/81620/4085
GO:0090266	regulation of mitotic cell cycle spindle assembly checkpoint	21	0.705914	1.66239	0.00219901	0.0197024	0.0153775	1633	tags=38%, list=5%, signal=36%	332/9212/118471/10403/55143/891/81620/4085
GO:1903504	regulation of mitotic spindle checkpoint	21	0.705914	1.66239	0.00219901	0.0197024	0.0153775	1633	tags=38%, list=5%, signal=36%	332/9212/118471/10403/55143/891/81620/4085
GO:0042303	molting cycle	114	0.511118	1.48974	0.0021819	0.0197024	0.0153775	4844	tags=26%, list=15%, signal=22%	3229/79574/7015/3889/3868/51083/9355/2304/147409/3861/55612/27121/1001/3872/55366/11166/79152/3884/22943/1747/162514/1775/80326/25987/11005/94234/4488/6662/84283/8399
GO:0042633	hair cycle	114	0.511118	1.48974	0.0021819	0.0197024	0.0153775	4844	tags=26%, list=15%, signal=22%	3229/79574/7015/3889/3868/51083/9355/2304/147409/3861/55612/27121/1001/3872/55366/11166/79152/3884/22943/1747/162514/1775/80326/25987/11005/94234/4488/6662/84283/8399
GO:0006801	superoxide metabolic process	70	-0.389112	-1.62166	0.00221185	0.0197729	0.0154325	4303	tags=47%, list=13%, signal=41%	5580/6648/4137/7040/4780/4843/4353/64581/50508/3689/4689/10394/407019/2771/3684/654817/6649/654816/84329/375387/683/57580/653361/1536/7305/4688/10516/54/1906/6505/53905/948/2358
GO:2000514	regulation of CD4-positive, alpha-beta T cell activation	74	-0.391365	-1.62826	0.00222309	0.0198441	0.0154881	4064	tags=35%, list=13%, signal=31%	3558/30009/5914/441864/2625/3594/80149/29126/5590/942/11126/975/54440/114548/3123/3122/64332/4092/246778/3726/3142/3071/5588/7048/9308/177
GO:0061744	motor behavior	18	-0.638419	-1.89832	0.00223034	0.0198795	0.0155157	4916	tags=44%, list=15%, signal=38%	2922/2908/22911/7846/482/84879/104/6505
GO:0090205	positive regulation of cholesterol metabolic process	15	-0.689762	-1.97919	0.00224997	0.0199606	0.015579	2413	tags=33%, list=8%, signal=31%	134429/1066/9619/335/1581
GO:0042832	defense response to protozoan	26	-0.549613	-1.8719	0.00225132	0.0199606	0.015579	3901	tags=38%, list=12%, signal=34%	4615/64581/3394/4818/10077/383/115361/388646/6556/5196
GO:1905517	macrophage migration	59	-0.41183	-1.63481	0.00225261	0.0199606	0.015579	4166	tags=34%, list=13%, signal=30%	1435/4345/2185/928/6348/719/54209/7057/975/5919/1240/6376/79148/64805/146433/6347/1524/728/6441/1910
GO:0042310	vasoconstriction	78	-0.37177	-1.56998	0.00224686	0.0199606	0.015579	3568	tags=32%, list=11%, signal=29%	152/6338/6916/6869/1131/1909/6546/6915/5023/659/10242/9732/2702/1636/185/146/554/1906/3741/477/1908/148/857/1910/6532
GO:0035810	positive regulation of urine volume	12	-0.739723	-2.04574	0.00232701	0.0205597	0.0160466	2778	tags=67%, list=9%, signal=61%	2771/3037/51763/8692/4883/1906/4881/1910
GO:1900271	regulation of long-term synaptic potentiation	46	-0.461143	-1.77076	0.00232593	0.0205597	0.0160466	3661	tags=33%, list=11%, signal=29%	5764/5621/9495/5649/51201/10288/4900/85358/7305/1524/4311/114/23237/11170/177
GO:0015671	oxygen transport	16	-0.663824	-1.9333	0.00233568	0.0206064	0.016083	429	tags=56%, list=1%, signal=56%	114757/3045/3050/3048/3047/3042/3040/3043/3039
GO:0003181	atrioventricular valve morphogenesis	24	-0.590754	-1.95303	0.00236368	0.0207928	0.0162285	3144	tags=58%, list=10%, signal=53%	10439/8313/23462/4851/26508/8642/23493/7042/659/6910/7048/650/6586/4091
GO:0042634	regulation of hair cycle	27	0.677444	1.66818	0.00236074	0.0207928	0.0162285	3319	tags=37%, list=10%, signal=33%	79574/7015/51083/55612/27121/1001/3872/79152/162514/25987
GO:0071677	positive regulation of mononuclear cell migration	71	-0.399441	-1.67626	0.00236909	0.0208102	0.0162421	4245	tags=34%, list=13%, signal=29%	158747/1435/961/387/3592/245937/5054/2185/6348/6366/6351/199/1230/196527/81704/6387/4739/1524/6688/2621/6693/58494/2358/177
GO:0060045	positive regulation of cardiac muscle cell proliferation	29	-0.545678	-1.89555	0.0023792	0.0208446	0.0162689	4645	tags=52%, list=15%, signal=44%	406987/657/4208/23414/4851/7472/23493/407007/6910/2066/2263/2627/6909/2247/7049
GO:0006268	DNA unwinding involved in DNA replication	20	0.708396	1.66089	0.00237988	0.0208446	0.0162689	7370	tags=75%, list=23%, signal=58%	8318/9837/9401/51659/84296/3159/4173/5888/641/4171/4175/4176/64785/4172/9400
GO:0140115	export across plasma membrane	74	-0.389455	-1.62031	0.00238777	0.0208835	0.0162993	3592	tags=32%, list=11%, signal=29%	3784/483/55244/492/10786/30061/801/19/127700/6546/196527/3745/2697/482/5243/6565/3753/123041/9429/3741/477/343450/407041/5348
GO:0060900	embryonic camera-type eye formation	11	0.795162	1.66616	0.00242455	0.0211746	0.0165265	2941	tags=45%, list=9%, signal=41%	64220/6664/7020/7291/51384
GO:1903589	positive regulation of blood vessel endothelial cell proliferation involved in sprouting angiogenesis	17	-0.656827	-1.93289	0.0024338	0.0212249	0.0165657	4402	tags=65%, list=14%, signal=56%	406921/574506/407019/3162/26051/406913/187/185/2624/407010/407018
GO:1901380	negative regulation of potassium ion transmembrane transport	29	-0.54393	-1.88948	0.00244483	0.0212904	0.0166168	3219	tags=38%, list=10%, signal=34%	51185/407015/288/23327/283518/3753/7881/845/88/859/857
GO:0002830	positive regulation of type 2 immune response	18	-0.635102	-1.88846	0.00245715	0.021367	0.0166766	4495	tags=61%, list=14%, signal=53%	3606/91543/5914/2625/972/5590/942/975/114548/90865/3569
GO:1901889	negative regulation of cell junction assembly	31	-0.529455	-1.86855	0.00247675	0.0214145	0.0167137	5448	tags=55%, list=17%, signal=46%	6093/54828/7124/23122/7097/2039/5783/7057/23603/3553/90102/6092/1636/10395/395/94/11170
GO:0006911	phagocytosis, engulfment	48	-0.442697	-1.72612	0.00246887	0.0214145	0.0167137	4157	tags=46%, list=13%, signal=40%	11031/5336/91937/3689/286046/2934/19/54209/51411/7057/199/9844/196527/3684/9938/2209/3071/2624/246/4481/948/8685
GO:0032373	positive regulation of sterol transport	38	-0.471088	-1.70616	0.00247441	0.0214145	0.0167137	3184	tags=39%, list=10%, signal=36%	6256/5727/19/54209/4035/1066/10162/4792/1071/9619/5468/335/21/10351/857
GO:0032376	positive regulation of cholesterol transport	38	-0.471088	-1.70616	0.00247441	0.0214145	0.0167137	3184	tags=39%, list=10%, signal=36%	6256/5727/19/54209/4035/1066/10162/4792/1071/9619/5468/335/21/10351/857
GO:1900272	negative regulation of long-term synaptic potentiation	12	-0.738076	-2.04118	0.00250197	0.0215404	0.016812	3661	tags=50%, list=11%, signal=44%	5764/5621/7305/1524/11170/177
GO:0002824	positive regulation of adaptive immune response based on somatic recombination of immune receptors built from immunoglobulin superfamily domains	113	-0.337375	-1.44617	0.00249727	0.0215404	0.016812	5079	tags=38%, list=16%, signal=32%	338322/958/7124/1604/91543/80329/7040/911/3558/3592/30009/64581/2625/7855/8417/3554/3594/29126/3717/54209/5590/5788/567/975/920/54440/114548/3123/2209/5027/7037/3122/10865/3553/64332/8741/3133/695/8809/5588/93978/6556/3569
GO:0090068	positive regulation of cell cycle process	251	0.44971	1.35024	0.00249988	0.0215404	0.016812	5202	tags=25%, list=16%, signal=22%	3209/7015/8929/11065/346673/1761/56979/9928/9787/332/995/6755/9212/118471/990/6241/64151/79733/10403/9700/10615/55143/23397/113130/891/144455/81620/6790/9493/51203/6491/2146/4085/2069/11105/983/50838/993/81610/1950/1894/10635/10733/11113/51514/54892/27085/79915/2237/11200/29127/1663/6665/7039/10926/4488/54627/80174/9585/221908/8317/3619/163786/3630
GO:0043406	positive regulation of MAP kinase activity	116	-0.342779	-1.42696	0.00252819	0.0217353	0.0169641	4745	tags=36%, list=15%, signal=31%	7124/2260/84962/8325/4908/4208/7040/4216/5871/5294/8817/2321/5154/7855/2185/142679/5788/7057/221472/5027/5770/255324/11214/153090/3553/23533/146433/152110/5155/8322/8654/7099/4916/23328/6283/2690/2247/1906/120892/5319/1908/177
GO:0046637	regulation of alpha-beta T cell differentiation	72	-0.394381	-1.63034	0.00254273	0.0218293	0.0170375	4112	tags=33%, list=13%, signal=29%	3707/3558/387/30009/5914/2625/3594/80149/5590/942/54440/114548/3123/3122/64332/4092/246778/3726/3142/3071/3549/7048/9308/7704
GO:0060420	regulation of heart growth	70	-0.386251	-1.60973	0.00255804	0.0219297	0.0171158	2409	tags=36%, list=8%, signal=33%	657/4208/9472/5600/27086/23414/5997/4851/10370/7472/23493/32/407007/6910/7048/2066/2263/2627/6909/5950/2247/1906/7049/859/221476
GO:0021515	cell differentiation in spinal cord	51	0.594906	1.60509	0.00256461	0.0219549	0.0171355	4516	tags=43%, list=14%, signal=37%	3226/3975/64211/429/3110/3670/167826/6656/401/4821/2636/8022/161357/58524/57057/64843/6659/121643/120237/3236/7471/170825
GO:1990138	neuron projection extension	170	-0.28327	-1.21798	0.00257143	0.0219823	0.0171569	3178	tags=21%, list=10%, signal=19%	6722/10439/9723/10501/5590/1909/9706/6860/23499/4692/23327/3913/6792/223117/6387/659/144165/7869/9576/51299/23767/344901/51393/1906/80031/4099/6456/6586/9353/9037/57556/1908/56920/7143/89780
GO:0033314	mitotic DNA replication checkpoint signaling	10	0.810303	1.66409	0.00257616	0.0219917	0.0171642	1402	tags=40%, list=4%, signal=38%	990/90381/4998/63967
GO:0043266	regulation of potassium ion transport	103	-0.353819	-1.4766	0.00258413	0.0220287	0.0171931	4283	tags=37%, list=13%, signal=32%	9472/3784/3787/406994/483/287/2316/11060/2185/3736/5621/51185/3759/54209/407015/10060/288/196527/23327/57463/8514/6844/283518/7432/482/3753/7881/4842/30820/3777/3741/1908/845/88/859/1804/2273/857
GO:1901661	quinone metabolic process	36	0.618951	1.59824	0.00259206	0.0220653	0.0172216	4510	tags=28%, list=14%, signal=24%	57016/1646/1109/1645/1728/57834/8644/873/127/8529
GO:0061081	positive regulation of myeloid leukocyte cytokine production involved in immune response	34	-0.519294	-1.86309	0.00263774	0.0223599	0.0174516	3938	tags=32%, list=12%, signal=28%	5336/4615/7098/10859/972/51284/5027/7805/7099/8013/948
GO:0030326	embryonic limb morphogenesis	117	0.514374	1.50243	0.00263724	0.0223599	0.0174516	1894	tags=19%, list=6%, signal=18%	221833/3227/3226/3239/3209/6299/1382/1750/26585/100131390/257/5307/3206/3207/7020/57167/4613/6474/3238/1749/7291/22943
GO:0035113	embryonic appendage morphogenesis	117	0.514374	1.50243	0.00263724	0.0223599	0.0174516	1894	tags=19%, list=6%, signal=18%	221833/3227/3226/3239/3209/6299/1382/1750/26585/100131390/257/5307/3206/3207/7020/57167/4613/6474/3238/1749/7291/22943
GO:0010874	regulation of cholesterol efflux	50	-0.432429	-1.67877	0.00266953	0.0225451	0.0175962	3284	tags=36%, list=10%, signal=32%	6721/6256/5727/19/407019/54209/407015/4035/1066/4792/1071/9619/5468/335/21/407018/10351/857
GO:0000353	formation of quadruple SL/U4/U5/U6 snRNP	10	0.809241	1.66191	0.00267819	0.0225451	0.0175962	6022	tags=90%, list=19%, signal=73%	26832/26831/26835/26834/26829/26830/26828/101954271/26827
GO:0000365	mRNA trans splicing, via spliceosome	10	0.809241	1.66191	0.00267819	0.0225451	0.0175962	6022	tags=90%, list=19%, signal=73%	26832/26831/26835/26834/26829/26830/26828/101954271/26827
GO:0045291	mRNA trans splicing, SL addition	10	0.809241	1.66191	0.00267819	0.0225451	0.0175962	6022	tags=90%, list=19%, signal=73%	26832/26831/26835/26834/26829/26830/26828/101954271/26827
GO:0019730	antimicrobial humoral response	113	0.514126	1.49804	0.00267519	0.0225451	0.0175962	5321	tags=38%, list=17%, signal=32%	2244/26525/114771/2147/3853/5967/51297/5646/6278/9547/57115/2243/140686/1670/81623/7018/3960/10407/3273/10563/280664/28912/5068/3605/6700/3494/3507/5266/3493/10406/2597/5968/653423/259239/11005/4589/4283/84659/4057/164237/85569/1672/6372
GO:0150117	positive regulation of cell-substrate junction organization	31	-0.526346	-1.85758	0.00269057	0.0226179	0.017653	3491	tags=35%, list=11%, signal=32%	6385/1845/3791/10982/9922/57669/5295/9647/10979/7010/4653
GO:2000628	regulation of miRNA metabolic process	78	-0.366085	-1.54597	0.00270956	0.0227146	0.0177284	3848	tags=45%, list=12%, signal=40%	4089/8061/7376/7003/7124/4781/657/7040/2908/5914/2625/5617/6721/367/6722/80149/4775/2309/3725/7042/2113/5155/84913/5468/6688/8862/2353/93649/650/2627/2624/1958/2247/9314/4091
GO:0009566	fertilization	190	0.469709	1.39911	0.00270671	0.0227146	0.0177284	6427	tags=31%, list=20%, signal=25%	5047/6690/2515/89766/3206/3207/26998/668/126206/56979/54742/83639/56159/81623/153218/254528/124626/8749/149095/89869/338879/79400/983/5104/127579/7455/148281/84944/7784/10388/57113/131375/203102/5327/203074/1047/5016/3236/43847/11022/91646/124912/148229/7203/22917/8399/171169/22948/146378/226/132141/284382/338/10765/4486/55231/22999/3205/54760
GO:0046683	response to organophosphorus	128	-0.325962	-1.40136	0.00271547	0.0227326	0.0177425	3422	tags=33%, list=11%, signal=29%	2185/2039/3158/10411/2889/9693/5906/343/4882/10060/6546/51284/5027/5724/3553/51763/64805/5187/1393/5023/7222/1080/9127/133522/358/366/3753/1811/2353/2203/22953/2623/5028/2627/5138/4327/7056/53905/1036/2354/2819/6532
GO:0003002	regionalization	408	0.424614	1.28912	0.00271937	0.0227339	0.0177435	4516	tags=22%, list=14%, signal=19%	5308/56033/3229/221833/3227/3219/10683/3226/3239/3975/389549/1045/3237/63950/26585/4760/9355/429/27023/5015/3206/3207/7547/3670/2290/163589/579/5100/3218/5013/10736/3225/6656/8928/7516/1482/145873/4821/10716/1746/2016/3233/55502/1745/7093/3224/9096/344022/2637/6790/6491/145258/3223/22943/2668/55897/6495/8022/2297/731220/3217/134701/7473/58524/4010/84667/2626/1044/10409/57057/2019/3221/2648/3222/1…
GO:0045638	negative regulation of myeloid cell differentiation	79	-0.36465	-1.53824	0.00272829	0.022769	0.0177709	4471	tags=39%, list=14%, signal=34%	9935/3624/10766/3707/6777/5914/28514/7098/2185/6348/3204/10859/10221/4212/10272/4792/5295/4211/714/130733/11025/51621/3202/7099/84959/7538/2624/5196/7704/9607/51208
GO:0051384	response to glucocorticoid	139	-0.303097	-1.27508	0.00273108	0.022769	0.0177709	1342	tags=21%, list=4%, signal=20%	383/249/133522/196541/4129/358/23205/2353/5730/687/1636/7538/4916/2/306/2690/1906/21/387758/6586/590/9353/1036/3569/361/7356/2354/6754/11170
GO:0002446	neutrophil mediated immunity	35	-0.502953	-1.81267	0.00276516	0.0229899	0.0179433	3901	tags=43%, list=12%, signal=38%	4615/3689/6338/54210/3684/5724/383/6688/1636/1511/306/84106/5319/3569/1776
GO:0086002	cardiac muscle cell action potential involved in contraction	51	-0.444646	-1.74302	0.00276375	0.0229899	0.0179433	4183	tags=43%, list=13%, signal=38%	3784/3760/287/2316/775/29119/3759/23171/6262/23327/55800/3764/2697/3753/2702/3762/6323/6327/3741/6330/859/857
GO:0150146	cell junction disassembly	27	-0.574764	-1.96735	0.00277723	0.0230049	0.017955	3603	tags=52%, list=11%, signal=46%	2241/1845/10982/54209/9922/3684/5295/6376/714/11037/144165/1524/712/713
GO:0003071	renal system process involved in regulation of systemic arterial blood pressure	25	-0.56148	-1.87584	0.00277835	0.0230049	0.017955	4004	tags=52%, list=13%, signal=46%	387/5972/1579/5125/5155/5800/2702/2621/185/10391/2013/186/1910
GO:0002698	negative regulation of immune effector process	122	-0.327472	-1.4203	0.0027739	0.0230049	0.017955	4097	tags=34%, list=13%, signal=30%	1398/3558/961/10875/30009/5777/2241/1378/933/966/10859/11213/80149/8288/84868/5788/3162/722/2896/409/558/3824/7042/4092/383/387837/3142/3071/3133/710/1524/6688/335/54/2/8993/3575/79987/90865/284/11326/2294
GO:1903038	negative regulation of leukocyte cell-cell adhesion	142	-0.307134	-1.29915	0.00279258	0.0230912	0.0180224	4168	tags=33%, list=13%, signal=29%	30814/3558/10875/10457/30009/5777/441864/1378/6385/1845/3659/5621/10859/6366/80149/10288/972/29126/406957/84868/942/3123/79626/80380/4092/56253/10077/7805/383/5322/3142/5320/6387/3071/3549/407007/407006/8654/1511/84830/6441/6693/9314/2615/11326/407018/7356
GO:0002294	CD4-positive, alpha-beta T cell differentiation involved in immune response	70	-0.38509	-1.60489	0.00282731	0.0233465	0.0182216	4064	tags=33%, list=13%, signal=29%	3558/30009/5914/2625/27086/3594/80149/5590/942/3570/114548/3123/6095/3122/64332/4092/246778/3726/3142/8809/5734/6693/3569
GO:0032092	positive regulation of protein binding	85	-0.368408	-1.55143	0.00283695	0.0233942	0.0182588	3734	tags=25%, list=12%, signal=22%	7448/7074/23228/118/10418/9693/5516/567/4035/57669/26206/4242/1636/5334/650/120892/627/7122/857/89780/1440
GO:1905954	positive regulation of lipid localization	110	-0.340412	-1.45555	0.0028447	0.0234263	0.0182839	3655	tags=37%, list=11%, signal=33%	1622/161247/440503/114897/123/6721/1579/6256/5727/10396/80149/19/54209/10938/51761/2180/4035/114885/1066/10162/5027/4792/3553/1601/1071/32/3552/9619/50487/5468/335/1906/4023/21/4481/10351/1392/948/56729/857/6754
GO:0015721	bile acid and bile salt transport	30	0.651682	1.62529	0.0028867	0.0237399	0.0185286	2632	tags=30%, list=8%, signal=28%	9965/28234/10599/1244/1109/1645/8714/634/85320
GO:0034110	regulation of homotypic cell-cell adhesion	37	-0.489868	-1.76866	0.00289317	0.0237609	0.018545	3583	tags=49%, list=11%, signal=43%	51206/114897/2039/928/63036/3572/3717/288/5962/10019/84034/10630/5592/5588/84959/1511/22915/3569
GO:2000641	regulation of early endosome to late endosome transport	18	-0.62896	-1.8702	0.00291251	0.0238551	0.0186185	5505	tags=44%, list=17%, signal=37%	7430/5595/23011/8724/51652/4478/5962/1601
GO:0045603	positive regulation of endothelial cell differentiation	18	-0.628899	-1.87001	0.00291251	0.0238551	0.0186185	2409	tags=44%, list=8%, signal=41%	7716/654/694/4851/84913/94/2658/55273
GO:1905207	regulation of cardiocyte differentiation	30	-0.539402	-1.90179	0.00296832	0.0241519	0.0188502	2485	tags=57%, list=8%, signal=52%	8324/406987/4208/7040/28514/409/1948/23493/7042/407007/144165/6910/93649/650/2852/64321/89780
GO:0001974	blood vessel remodeling	46	-0.455077	-1.74746	0.0029582	0.0241519	0.0188502	4437	tags=43%, list=14%, signal=37%	64114/4208/7040/2303/2316/23418/407019/54567/1909/4882/558/659/2324/406935/1636/4883/94/2034/2255/186
GO:0120162	positive regulation of cold-induced thermogenesis	98	-0.350664	-1.47997	0.00296868	0.0241519	0.0188502	2588	tags=27%, list=8%, signal=24%	324/63976/3717/23135/51316/2180/6319/6588/7067/1240/7350/2697/249/133522/3596/2171/3953/51393/338557/2034/948/154/153/33/857/2167
GO:0007051	spindle organization	190	0.468425	1.39528	0.00296804	0.0241519	0.0188502	6482	tags=27%, list=20%, signal=22%	24137/4605/991/259266/4751/83540/9787/332/22974/9212/7272/5347/10403/9700/10615/9133/55143/891/3833/3832/56992/1062/6790/9493/6491/9055/79187/57405/284403/79000/347688/90990/1104/10460/11200/29127/64946/54627/55722/84722/3619/163786/7283/285643/79866/90417/3925/10636/92421/100307126/29899/29901
GO:0003205	cardiac chamber development	162	-0.297616	-1.29002	0.00296038	0.0241519	0.0188502	2868	tags=27%, list=9%, signal=25%	54567/6262/1909/23462/653/4851/10370/26508/7472/7481/23493/7042/4092/4889/659/187/6910/4887/6092/3340/2022/7048/2702/93649/4634/650/2263/2627/5138/3084/6909/129446/5950/6926/57493/9510/6586/9353/4091/7049/2294/859/7010/7134
GO:0002752	cell surface pattern recognition receptor signaling pathway	54	-0.419149	-1.62673	0.00299903	0.0243661	0.0190174	3692	tags=26%, list=12%, signal=23%	9867/22841/118788/11027/54209/4792/153090/7128/388325/7099/2219/5581/10584/8547
GO:0090181	regulation of cholesterol metabolic process	40	-0.471226	-1.70959	0.00300547	0.0243858	0.0190327	3356	tags=28%, list=11%, signal=25%	2053/145264/343/134429/1066/10162/9619/335/1581/3949/33
GO:0036006	cellular response to macrophage colony-stimulating factor stimulus	13	-0.721816	-2.01151	0.00301181	0.0244045	0.0190474	4642	tags=69%, list=15%, signal=59%	1796/1435/7097/2241/54209/5153/7099/5138/81501
GO:0031664	regulation of lipopolysaccharide-mediated signaling pathway	27	-0.57349	-1.96299	0.00302547	0.0244173	0.0190573	5289	tags=56%, list=17%, signal=46%	7189/929/117285/1604/654/22900/10221/11027/6376/7128/114769/9450/388325/23328/948
GO:0021559	trigeminal nerve development	11	0.788064	1.65128	0.00302381	0.0244173	0.0190573	2390	tags=36%, list=7%, signal=34%	5457/3670/7020/644168
GO:0038061	NIK/NF-kappaB signaling	133	-0.314357	-1.3589	0.00302061	0.0244173	0.0190573	5073	tags=30%, list=16%, signal=25%	1540/3987/929/7124/406987/64922/1654/9516/406921/91662/7097/387/9020/7098/3611/7114/1896/80149/407019/54209/84868/942/4142/51284/114548/4306/55075/4792/3553/7805/9770/8809/6688/7099/23328/1906/407032/407018/219790/177
GO:0010862	positive regulation of pathway-restricted SMAD protein phosphorylation	49	-0.439595	-1.70236	0.00304901	0.0245745	0.0191801	2618	tags=31%, list=8%, signal=28%	6386/653/7042/1601/659/5468/2022/7048/650/7044/9210/94/7148/2662/2658
GO:0003093	regulation of glomerular filtration	10	-0.758997	-1.94828	0.00307261	0.0247319	0.0193029	1263	tags=60%, list=4%, signal=58%	5155/5800/2702/2621/10391/2013
GO:0030517	negative regulation of axon extension	46	-0.453246	-1.74043	0.00309369	0.0248685	0.0194095	1720	tags=20%, list=5%, signal=19%	223117/7869/80031/4099/9037/57556/56920/7143/89780
GO:0031018	endocrine pancreas development	46	0.602426	1.59663	0.0031445	0.0252435	0.0197022	2678	tags=26%, list=8%, signal=24%	3651/3175/9480/4760/3110/2695/222546/3642/4821/168620/4825/1000
GO:0070099	regulation of chemokine-mediated signaling pathway	10	-0.757319	-1.94397	0.00317226	0.0254327	0.0198498	2904	tags=50%, list=9%, signal=45%	54209/10019/1906/6586/9353
GO:0043583	ear development	214	0.459228	1.37176	0.00317922	0.0254548	0.0198671	3065	tags=21%, list=10%, signal=19%	1301/3209/222662/10804/1750/4760/55584/8929/2706/64220/7545/7547/2290/2558/115908/7020/579/57822/10083/140469/474/124590/3167/1280/5013/4613/10736/793/161497/890/9096/2637/1749/145258/7291/3208/6495/8022/2048/26281/4171/4647/3198/51804/3776
GO:0032615	interleukin-12 production	63	-0.395916	-1.59385	0.00319626	0.0255238	0.019921	4203	tags=40%, list=13%, signal=35%	5600/7097/961/5336/64581/7098/959/27086/3659/10859/11213/7057/3603/409/1240/3394/7805/388325/7099/4210/54/51311/353514/948/177
GO:0032655	regulation of interleukin-12 production	63	-0.395916	-1.59385	0.00319626	0.0255238	0.019921	4203	tags=40%, list=13%, signal=35%	5600/7097/961/5336/64581/7098/959/27086/3659/10859/11213/7057/3603/409/1240/3394/7805/388325/7099/4210/54/51311/353514/948/177
GO:0030516	regulation of axon extension	89	-0.355679	-1.50771	0.00320574	0.0255658	0.0199537	3178	tags=20%, list=10%, signal=18%	6722/10439/9723/10501/23499/6792/223117/6387/659/7869/51393/80031/4099/9037/57556/56920/7143/89780
GO:0072087	renal vesicle development	19	0.695862	1.6343	0.00323324	0.0257512	0.0200984	1908	tags=32%, list=6%, signal=30%	6299/3975/26585/10736/55083/2668
GO:0021545	cranial nerve development	60	0.581738	1.59678	0.00325736	0.0259092	0.0202218	4736	tags=35%, list=15%, signal=30%	6299/5457/3747/8929/3670/7020/401/4821/1258/6495/220202/2048/644168/3198/51804/3211/3212/2047/3213/5459/1141
GO:0048259	regulation of receptor-mediated endocytosis	113	-0.332951	-1.42721	0.003279	0.0260472	0.0203295	4581	tags=29%, list=14%, signal=25%	3092/23011/4908/8650/9779/5336/7448/344/5054/84251/6366/116519/407019/567/79890/6386/409/9863/26045/1948/1601/408/341/255738/8862/284/146395/407018/6401/23237/284654/89780/6457
GO:0070424	regulation of nucleotide-binding oligomerization domain containing signaling pathway	12	-0.72807	-2.01351	0.00330678	0.0262335	0.0204749	1868	tags=42%, list=6%, signal=39%	7128/51296/6565/7099/57864
GO:0030325	adrenal gland development	28	0.661585	1.6418	0.00332202	0.0262612	0.0204965	1254	tags=29%, list=4%, signal=27%	190/6299/429/64220/1394/4192/3642/2516
GO:0043367	CD4-positive, alpha-beta T cell differentiation	88	-0.365703	-1.56326	0.00332327	0.0262612	0.0204965	4495	tags=32%, list=14%, signal=27%	91543/9760/3558/30009/5914/2625/27086/3594/80149/5590/942/3570/54440/114548/3123/6095/3122/64332/4092/246778/3726/3142/3071/8809/5734/9308/6693/3569
GO:0051341	regulation of oxidoreductase activity	104	-0.340277	-1.42483	0.00332243	0.0262612	0.0204965	3012	tags=20%, list=9%, signal=18%	132160/407019/2771/407015/9104/406929/3553/3552/6622/1268/3596/185/4883/1906/120892/8639/1908/186/859/857/6521
GO:0009187	cyclic nucleotide metabolic process	38	-0.464068	-1.68073	0.00333505	0.02632	0.0205424	3871	tags=39%, list=12%, signal=35%	27115/5143/2986/4882/5142/6095/115/8622/785/8654/196883/5138/2977/4881/114
GO:0034501	protein localization to kinetochore	17	0.717999	1.64966	0.00336892	0.0264838	0.0206703	6414	tags=59%, list=20%, signal=47%	9212/7272/10403/81620/983/9735/27085/54908/55055/55920
GO:1903083	protein localization to condensed chromosome	17	0.717999	1.64966	0.00336892	0.0264838	0.0206703	6414	tags=59%, list=20%, signal=47%	9212/7272/10403/81620/983/9735/27085/54908/55055/55920
GO:0044839	cell cycle G2/M phase transition	141	0.489872	1.44908	0.00336512	0.0264838	0.0206703	8592	tags=41%, list=27%, signal=30%	8929/9928/995/9833/10083/1063/9212/990/2305/5347/10403/9133/9088/891/90381/890/4998/63967/6790/983/993/1111/641/11113/9024/51514/79915/27133/29980/11200/672/80174/8317/7480/580/84446/92421/80279/55920/8870/79035/1019/84936/26271/51400/11073/23236/84930/5988/57099/22976/1018/79184/22809/57504/6873/6240/29933
GO:0000212	meiotic spindle organization	14	0.766008	1.67612	0.00339089	0.026622	0.0207781	2746	tags=43%, list=9%, signal=39%	259266/10403/9700/9133/6790/347688
GO:0072077	renal vesicle morphogenesis	18	0.717232	1.66955	0.0034058	0.0267044	0.0208424	1908	tags=33%, list=6%, signal=31%	6299/3975/26585/10736/55083/2668
GO:0031529	ruffle organization	53	-0.419612	-1.64375	0.00342114	0.0267901	0.0209093	3296	tags=34%, list=10%, signal=31%	1464/51466/23189/59338/6366/51225/5341/199/29887/23603/5962/51763/23242/64805/11037/83478/26084/857
GO:0022618	ribonucleoprotein complex assembly	214	0.457601	1.3669	0.00343951	0.0268992	0.0209944	13665	tags=61%, list=43%, signal=35%	26832/26831/26835/26834/11189/60680/26576/26864/26829/100151684/148756/135295/26830/100151683/101954277/23246/101954272/6732/26828/101954267/26824/140801/55299/101954271/6635/5591/4839/26827/101954276/101954268/23212/6627/8662/54475/51154/56853/8996/28985/8487/79760/6637/5822/6632/9129/6628/8607/3692/6631/57819/7919/6636/84231/10262/10419/79833/6895/1207/5433/3326/79084/58155/8562/51639/27339/617…
GO:0042088	T-helper 1 type immune response	46	-0.449619	-1.7265	0.00350015	0.027303	0.0213096	3807	tags=35%, list=12%, signal=31%	30009/3554/3594/84868/3123/10865/3553/64332/246778/3142/8809/7099/6556/90865/6693/9173
GO:0003279	cardiac septum development	104	-0.338109	-1.41575	0.00349615	0.027303	0.0213096	2570	tags=27%, list=8%, signal=25%	23462/653/4851/10370/26508/7481/23493/7042/4092/659/187/6910/6092/3340/2022/7048/2702/2263/2627/5138/6909/129446/6926/57493/6586/9353/4091/7049
GO:0045657	positive regulation of monocyte differentiation	10	-0.753207	-1.93342	0.00350509	0.0273064	0.0213122	5534	tags=80%, list=17%, signal=66%	2242/56998/1435/972/920/3123/146433/81501
GO:0055117	regulation of cardiac muscle contraction	74	-0.382604	-1.59181	0.00352251	0.0273821	0.0213714	4349	tags=39%, list=14%, signal=34%	147/3784/9446/287/5294/3270/6336/775/29119/3759/80149/801/5997/6262/1193/2281/5142/1756/6546/5350/4092/8654/2702/4842/477/845/859/148/857
GO:0033138	positive regulation of peptidyl-serine phosphorylation	107	-0.332885	-1.41673	0.00352385	0.0273821	0.0213714	2485	tags=18%, list=8%, signal=16%	409/5587/960/7037/3442/3452/6622/2621/4842/4915/4916/284/10044/627/3569/10268/857/89780/1440
GO:0140894	endolysosomal toll-like receptor signaling pathway	37	-0.480396	-1.73446	0.00356894	0.0276771	0.0216016	4745	tags=35%, list=15%, signal=30%	7124/1654/91543/4615/23180/118788/84868/51284/7128/388325/81035/51311/857
GO:0003309	type B pancreatic cell differentiation	30	0.644965	1.60854	0.00357094	0.0276771	0.0216016	2678	tags=27%, list=8%, signal=24%	3651/3175/222546/3642/4821/168620/4825/1000
GO:0072273	metanephric nephron morphogenesis	25	0.673214	1.6288	0.00360617	0.0278788	0.0217591	1908	tags=28%, list=6%, signal=26%	6299/3975/26585/10736/55083/55366/2668
GO:0097581	lamellipodium organization	87	-0.353496	-1.50803	0.00360605	0.0278788	0.0217591	4738	tags=37%, list=15%, signal=31%	5880/84962/50649/55704/10152/7414/10163/221178/2241/2039/23189/7454/6643/51225/6642/29780/3983/23603/960/5295/64805/5168/10630/51196/25876/22885/9459/5800/1012/10810/9353/1901
GO:2001046	positive regulation of integrin-mediated signaling pathway	13	-0.717093	-1.99835	0.00361795	0.0279343	0.0218023	4970	tags=54%, list=16%, signal=45%	3987/2316/2039/3908/3913/2013/55679
GO:0016126	sterol biosynthetic process	61	-0.413604	-1.65884	0.00362753	0.0279726	0.0218322	3498	tags=31%, list=11%, signal=28%	9023/10449/3158/3156/3422/4047/1727/343/1595/10826/3157/1066/10162/1718/3638/6307/1080/9619/1581
GO:0044091	membrane biogenesis	64	-0.393569	-1.6169	0.0036351	0.0279953	0.02185	2611	tags=19%, list=8%, signal=17%	2054/9378/288/406929/727910/5789/57515/6711/858/2013/859/857
GO:0048485	sympathetic nervous system development	22	0.691563	1.63939	0.00364466	0.0279978	0.0218519	3526	tags=41%, list=11%, signal=36%	429/8929/6664/401/3642/2676/2668/10371/6659
GO:0007389	pattern specification process	451	0.42284	1.28437	0.00364431	0.0279978	0.0218519	4516	tags=22%, list=14%, signal=19%	5308/56033/3229/221833/3227/3219/10683/3226/3239/3975/389549/1045/3237/63950/26585/257/4760/9355/429/27023/5015/7545/3206/3207/7547/3670/2290/2528/50805/163589/579/5100/57822/3218/5013/10736/3225/6656/30062/8928/7516/1482/145873/4821/10716/1746/3238/2016/3233/55502/1745/7093/3224/9096/344022/2637/6790/6491/145258/3223/22943/2668/55897/6495/8022/2297/731220/3217/134701/7473/58524/4010/84667/2626/7…
GO:0045429	positive regulation of nitric oxide biosynthetic process	42	-0.459503	-1.71042	0.00365341	0.0280098	0.0218612	3875	tags=33%, list=12%, signal=29%	5311/64581/2185/3717/199/3553/7099/10365/1906/5806/9314/948/186/3043
GO:0001913	T cell mediated cytotoxicity	55	-0.416448	-1.60906	0.00365546	0.0280098	0.0218612	4340	tags=35%, list=14%, signal=30%	80329/911/3592/8417/10859/3594/5788/567/1512/3123/5027/3824/3122/5551/3071/3133/3575/2013/177
GO:0033260	nuclear DNA replication	37	0.624848	1.61889	0.00366623	0.0280215	0.0218704	7039	tags=59%, list=22%, signal=46%	8318/9837/81620/1763/4173/5888/641/4171/79915/2237/29980/4175/10926/51053/80174/8317/5111/675/51750/64785/4172/3978
GO:0007218	neuropeptide signaling pathway	106	0.514441	1.49551	0.00366177	0.0280215	0.0218704	5349	tags=39%, list=17%, signal=32%	796/84634/387129/283869/51083/10874/9427/11247/6755/10886/2831/4922/4923/6447/2861/6866/2834/84539/27344/4985/8484/10178/4988/2847/4986/4879/10887/53831/8811/23620/2837/5367/5368/7349/6863/113091/22986/85569/4158/3060/4935
GO:0002577	regulation of antigen processing and presentation	20	-0.595842	-1.85088	0.00369199	0.0281828	0.0219963	5512	tags=60%, list=17%, signal=50%	10392/29108/10875/6366/10288/972/7454/54209/7057/3111/968/6556
GO:0042167	heme catabolic process	11	0.781801	1.63816	0.00372351	0.0283165	0.0221006	1247	tags=36%, list=4%, signal=35%	28234/10599/1244/259
GO:0046149	pigment catabolic process	11	0.781801	1.63816	0.00372351	0.0283165	0.0221006	1247	tags=36%, list=4%, signal=35%	28234/10599/1244/259
GO:0002224	toll-like receptor signaling pathway	65	-0.37764	-1.57155	0.00371544	0.0283165	0.0221006	5289	tags=34%, list=17%, signal=28%	7189/958/79931/64922/7100/7097/5336/4615/7098/3659/22841/11213/409/1520/64332/695/388325/7099/146722/51311/5581/948
GO:0030833	regulation of actin filament polymerization	120	-0.323578	-1.41367	0.00374045	0.0284096	0.0221733	4038	tags=32%, list=13%, signal=28%	23406/387/442721/2241/11078/7114/2185/2039/29766/2934/118/51466/2006/23189/6366/85464/6709/79822/23500/5962/10435/29767/93663/3071/163782/3055/56203/11013/7111/6711/25802/5581/90952/91663/246/9353/6369/256949/1440
GO:2001214	positive regulation of vasculogenesis	12	-0.72334	-2.00043	0.00376271	0.0284755	0.0222248	3287	tags=67%, list=10%, signal=60%	3791/9693/54453/5906/6237/947/10266/55273
GO:0060043	regulation of cardiac muscle cell proliferation	47	-0.433223	-1.66719	0.00376323	0.0284755	0.0222248	2409	tags=40%, list=8%, signal=37%	406987/657/4208/5600/23414/4851/10370/7472/23493/407007/6910/7048/2066/2263/2627/6909/5950/2247/7049
GO:0034502	protein localization to chromosome	88	0.529475	1.51172	0.00376138	0.0284755	0.0222248	7460	tags=34%, list=23%, signal=26%	7015/1058/9212/701/7272/5347/10403/113130/81620/157570/2146/983/9735/27085/140690/84515/7203/54908/22948/1736/908/26354/675/55055/55920/4436/79035/2099/51176/10576
GO:0043666	regulation of phosphoprotein phosphatase activity	54	-0.411259	-1.59611	0.00381212	0.0288096	0.0224855	3103	tags=30%, list=10%, signal=27%	100507444/801/3717/3672/5788/2771/2281/9104/9863/1408/3071/945/57718/1827/23645/186
GO:0001508	action potential	138	-0.318862	-1.34012	0.00381935	0.0288282	0.0225	3802	tags=34%, list=12%, signal=30%	3760/287/2316/6336/3736/2767/775/6869/29119/3759/801/81033/23171/6262/2281/4882/1756/6546/288/23327/55800/3745/11280/8514/149461/2776/5023/3764/2697/1268/785/10242/3753/2702/3762/4915/1137/6323/6327/2852/3741/477/6330/948/859/148/857
GO:0010863	positive regulation of phospholipase C activity	39	-0.486161	-1.76147	0.00383779	0.0289314	0.0225805	2803	tags=36%, list=9%, signal=33%	942/1909/5724/64805/2776/8698/115727/728/2247/117/395/10316/6401/148
GO:0007435	salivary gland morphogenesis	32	-0.519424	-1.86017	0.00387334	0.0291631	0.0227614	4745	tags=44%, list=15%, signal=37%	7124/4781/7040/4824/5154/1896/3082/2252/7052/7042/5080/59277/2263/2255
GO:0060442	branching involved in prostate gland morphogenesis	12	0.774251	1.63951	0.00387869	0.0291671	0.0227646	116	tags=25%, list=0%, signal=25%	10481/3239/3209
GO:0060216	definitive hemopoiesis	20	-0.592541	-1.84063	0.00389022	0.0291814	0.0227757	2468	tags=45%, list=8%, signal=42%	678/204851/4066/4211/2623/2624/7049/6886/7010
GO:0007193	adenylate cyclase-inhibiting G protein-coupled receptor signaling pathway	79	-0.357693	-1.50889	0.00388718	0.0291814	0.0227757	2905	tags=30%, list=9%, signal=28%	1131/5997/1909/2771/2781/2865/5064/9590/11251/768239/1132/64805/4887/2913/196883/5028/5138/4883/1906/1901/8685/2358/1129/1128
GO:0061097	regulation of protein tyrosine kinase activity	80	-0.354549	-1.49872	0.00395908	0.0296613	0.0231502	2354	tags=29%, list=7%, signal=27%	5621/5649/5788/406929/2209/5770/255324/285489/146433/8692/653361/9052/9467/5155/4739/2621/1636/57091/353514/1839/148/857/89780
GO:0052652	cyclic purine nucleotide metabolic process	37	-0.475971	-1.71848	0.00407577	0.0304978	0.0238031	3871	tags=41%, list=12%, signal=36%	27115/5143/2986/4882/5142/6095/115/8622/785/8654/196883/5138/2977/4881/114
GO:0061041	regulation of wound healing	133	-0.310312	-1.34142	0.00409333	0.0305914	0.0238762	3839	tags=36%, list=12%, signal=32%	2303/7448/22875/64581/5054/5154/114897/2039/928/3170/23189/5055/7057/407021/196527/10019/6915/149461/4921/7128/84034/4638/5592/710/10979/90102/407006/5155/5627/84959/947/3848/55966/58529/58189/5581/240/2247/1906/84830/22915/7056/53905/1839/1361/2160/948/857
GO:0002548	monocyte chemotaxis	66	-0.377165	-1.55715	0.00415024	0.0309785	0.0241783	3646	tags=41%, list=11%, signal=36%	245937/5054/2321/6348/6366/6351/3570/199/1230/196527/6376/6362/6360/6387/5155/5800/6347/1843/1524/1511/6283/6358/9353/6369/6368/3569/2358
GO:0014910	regulation of smooth muscle cell migration	80	-0.352859	-1.49157	0.00416082	0.0310193	0.0242101	4411	tags=38%, list=14%, signal=32%	657/4208/4780/1398/387/574506/7448/5054/5154/6869/10221/199/407015/3037/4303/4035/4921/5592/406935/407006/5155/9732/7099/93649/1636/65009/80031/8013/9510/9353
GO:0002468	dendritic cell antigen processing and presentation	14	-0.684311	-1.94917	0.00416985	0.0310485	0.0242329	3914	tags=71%, list=12%, signal=63%	10392/10875/50856/6366/972/7057/3123/3122/968/6556
GO:0002287	alpha-beta T cell activation involved in immune response	71	-0.384594	-1.61396	0.00420141	0.0312045	0.0243547	4064	tags=32%, list=13%, signal=28%	3558/30009/5914/2625/27086/3594/80149/5590/942/3570/114548/3123/6095/3122/64332/4092/246778/3726/3142/8809/5734/6693/3569
GO:0002293	alpha-beta T cell differentiation involved in immune response	71	-0.384594	-1.61396	0.00420141	0.0312045	0.0243547	4064	tags=32%, list=13%, signal=28%	3558/30009/5914/2625/27086/3594/80149/5590/942/3570/114548/3123/6095/3122/64332/4092/246778/3726/3142/8809/5734/6693/3569
GO:0045667	regulation of osteoblast differentiation	134	-0.312223	-1.3256	0.00420625	0.0312045	0.0243547	3710	tags=29%, list=12%, signal=26%	3199/6096/3611/1052/6497/3572/5727/169200/3082/1050/8313/3570/23051/4851/5587/406929/117581/25937/4921/3399/8994/9770/659/51232/10979/3727/5468/650/2263/255743/202151/344901/2247/338557/55363/407018/4091/3569/2662
GO:0060457	negative regulation of digestive system process	17	0.712747	1.63759	0.00423979	0.0314149	0.0245189	6716	tags=53%, list=21%, signal=42%	7032/387129/5020/64241/27347/7349/57817/6343/65266
GO:0042045	epithelial fluid transport	11	-0.735095	-1.95478	0.00427132	0.0316099	0.0246711	3461	tags=64%, list=11%, signal=57%	6338/3708/343/1080/358/1906/1910
GO:0051895	negative regulation of focal adhesion assembly	17	-0.63974	-1.88261	0.00432409	0.0319224	0.024915	3406	tags=53%, list=11%, signal=47%	23122/2039/7057/23603/90102/10395/395/94/11170
GO:0150118	negative regulation of cell-substrate junction organization	17	-0.63974	-1.88261	0.00432409	0.0319224	0.024915	3406	tags=53%, list=11%, signal=47%	23122/2039/7057/23603/90102/10395/395/94/11170
GO:0030220	platelet formation	21	-0.59641	-1.89614	0.00433622	0.0319731	0.0249545	4314	tags=38%, list=14%, signal=33%	4208/5777/4352/6722/51266/2623/81027/6886
GO:0031343	positive regulation of cell killing	72	-0.384255	-1.58848	0.00435035	0.0320382	0.0250054	4398	tags=36%, list=14%, signal=31%	259197/80329/911/4843/3592/6777/64581/8417/3594/5788/567/11126/8807/3684/3123/5027/3824/3122/56253/383/5551/3133/23705/7305/6688/922
GO:0061756	leukocyte adhesion to vascular endothelial cell	52	-0.419066	-1.63727	0.00436679	0.0321203	0.0250694	2179	tags=29%, list=7%, signal=27%	5724/2113/6387/407007/407006/6404/1524/240/6693/9314/6403/64116/58494/3569/6401
GO:0022612	gland morphogenesis	121	-0.318041	-1.37286	0.00439402	0.0322814	0.0251952	3881	tags=32%, list=12%, signal=28%	5626/7040/1435/4824/6195/2908/5764/5154/1896/8837/367/5727/3082/4478/2252/7052/1396/4851/7042/7128/383/5080/59277/7048/5241/2263/3400/6909/6926/10718/1361/55679/3569/2255/859/59350/857/25928/89780
GO:0010460	positive regulation of heart rate	25	-0.546554	-1.82598	0.00441732	0.0323741	0.0252675	4485	tags=52%, list=14%, signal=45%	6870/147/3784/199800/3270/6262/55800/23493/1906/6505/1908/153/148
GO:0006271	DNA strand elongation involved in DNA replication	15	0.718379	1.60171	0.00441682	0.0323741	0.0252675	7717	tags=80%, list=24%, signal=61%	9837/1763/4173/5984/4176/5111/5426/5983/4172/3978/3980/5425
GO:0002690	positive regulation of leukocyte chemotaxis	94	-0.342912	-1.43064	0.00443593	0.0324712	0.0253433	4388	tags=37%, list=14%, signal=32%	63940/158747/1435/23075/3592/5764/245937/5054/2185/6348/6366/972/719/6351/3570/7057/199/1230/196527/5919/1240/146433/6387/3071/4739/1524/6688/2621/23604/728/1906/3579/1908/3569/2358
GO:0045842	positive regulation of mitotic metaphase/anaphase transition	13	0.759493	1.64064	0.00445883	0.0325602	0.0254128	1376	tags=31%, list=4%, signal=29%	9787/118471/9700/81620
GO:0021983	pituitary gland development	42	0.5859	1.53637	0.00445455	0.0325602	0.0254128	3998	tags=31%, list=13%, signal=27%	5308/190/5454/6299/5122/5307/3670/6531/6658/8022/6496/6657/6715
GO:0060603	mammary gland duct morphogenesis	30	-0.521772	-1.83964	0.00448291	0.0326966	0.0255193	955	tags=33%, list=3%, signal=32%	1435/2908/367/5727/5241/2263/6926/2255/859/25928
GO:0001953	negative regulation of cell-matrix adhesion	35	-0.483495	-1.74254	0.00450291	0.0328031	0.0256023	3578	tags=40%, list=11%, signal=36%	5054/2039/3204/9723/7057/23603/5295/90102/55966/10395/395/94/4653/11170
GO:1901568	fatty acid derivative metabolic process	72	-0.382967	-1.58315	0.00451929	0.0328041	0.0256031	3215	tags=26%, list=10%, signal=24%	1579/3158/247/2180/3295/2182/7306/92086/55711/91227/23205/79611/54511/240/246/123876/64174/728226/158835
GO:0007585	respiratory gaseous exchange by respiratory system	72	-0.382659	-1.58188	0.00451929	0.0328041	0.0256031	2817	tags=35%, list=9%, signal=32%	10800/79068/2006/4929/1909/6939/6439/4692/1439/152110/2324/4829/80217/3202/3340/1770/1906/147372/6441/477/1602/729238/653509/7134/6440
GO:0000086	G2/M transition of mitotic cell cycle	128	0.49714	1.46482	0.00451475	0.0328041	0.0256031	8592	tags=41%, list=27%, signal=30%	8929/9928/995/9833/10083/1063/9212/990/2305/5347/9088/891/90381/890/4998/63967/6790/983/993/1111/641/11113/9024/51514/27133/29980/11200/672/80174/8317/7480/580/84446/92421/80279/55920/8870/79035/1019/84936/26271/51400/11073/23236/84930/5988/57099/1018/79184/57504/6873/6240/29933
GO:2000630	positive regulation of miRNA metabolic process	58	-0.407667	-1.61578	0.00452746	0.0328241	0.0256187	3848	tags=53%, list=12%, signal=47%	4089/8061/7376/7003/7124/657/7040/2908/2625/5617/6721/367/6722/80149/2309/3725/7042/2113/5155/84913/5468/6688/8862/2353/93649/650/2624/1958/2247/9314/4091
GO:0030638	polyketide metabolic process	10	0.791111	1.62468	0.00456563	0.0330218	0.025773	2402	tags=50%, list=8%, signal=46%	57016/1646/1109/1645/8644
GO:0044598	doxorubicin metabolic process	10	0.791111	1.62468	0.00456563	0.0330218	0.025773	2402	tags=50%, list=8%, signal=46%	57016/1646/1109/1645/8644
GO:1900262	regulation of DNA-directed DNA polymerase activity	13	0.758382	1.63824	0.00460502	0.0332274	0.0259336	7566	tags=92%, list=24%, signal=70%	9837/51659/84296/63922/5984/79075/11232/5111/5985/64785/5983/5982
GO:1900264	positive regulation of DNA-directed DNA polymerase activity	13	0.758382	1.63824	0.00460502	0.0332274	0.0259336	7566	tags=92%, list=24%, signal=70%	9837/51659/84296/63922/5984/79075/11232/5111/5985/64785/5983/5982
GO:1902652	secondary alcohol metabolic process	146	-0.302392	-1.27987	0.00462265	0.0333149	0.0260018	3827	tags=27%, list=12%, signal=24%	3931/51302/9023/2053/6721/10449/7436/3158/3156/19/145264/3422/4047/1050/1727/343/1595/134429/3157/1066/10162/1718/3638/6307/8578/1080/1071/9619/341/255738/55911/1593/335/1581/3953/847/3949/33/1544
GO:0003081	regulation of systemic arterial blood pressure by renin-angiotensin	25	-0.543512	-1.81581	0.00463957	0.0333768	0.0260501	4004	tags=52%, list=13%, signal=46%	387/5972/6869/2028/6196/5125/1359/1636/1215/185/1511/186/1910
GO:0055092	sterol homeostasis	94	-0.342494	-1.4289	0.00464225	0.0333768	0.0260501	4110	tags=31%, list=13%, signal=27%	340895/29116/706/3931/51302/344/116285/2053/6721/19/116519/407019/10938/1066/6095/3638/2494/1071/9619/255738/335/1581/4023/3949/2264/859/857/338328/2167
GO:0048008	platelet-derived growth factor receptor signaling pathway	56	-0.403243	-1.56961	0.00465786	0.0334494	0.0261068	3603	tags=32%, list=11%, signal=29%	2241/5154/1464/59338/3717/25976/4035/10628/5770/11037/5739/407006/5155/6622/93649/65009/8013/64651
GO:0038180	nerve growth factor signaling pathway	12	-0.713996	-1.97459	0.00467699	0.0335471	0.026183	4972	tags=75%, list=16%, signal=63%	57498/4908/4914/2889/9693/5906/6272/9863/627
GO:0045214	sarcomere organization	43	-0.43944	-1.6531	0.00471628	0.0337889	0.0263717	3178	tags=37%, list=10%, signal=34%	6722/825/51778/1465/11214/91807/1073/9172/11155/7140/58529/1906/79933/88/859/27063
GO:0090263	positive regulation of canonical Wnt signaling pathway	106	-0.331864	-1.38862	0.00475733	0.0339725	0.0265151	3481	tags=22%, list=11%, signal=19%	3611/1896/3087/84327/23189/9679/407015/23500/9839/8796/2262/8434/2263/2247/120892/2719/27123/9037/340419/2255/857/284654/89780
GO:0098754	detoxification	128	-0.31907	-1.37173	0.00475873	0.0339725	0.0265151	1110	tags=16%, list=3%, signal=16%	5243/6565/27244/4056/10516/847/241/9429/2878/3045/3050/64116/407041/3048/53905/3047/948/3042/3040/3043/3039
GO:0008361	regulation of cell size	174	-0.286594	-1.23488	0.00475206	0.0339725	0.0265151	3178	tags=20%, list=10%, signal=18%	6722/10439/9723/10501/4478/5341/6557/9706/23499/196527/5962/5027/10000/6560/6792/223117/6387/659/85358/358/7869/51393/1906/80031/4099/3575/627/9037/57556/1630/361/859/56920/7143/89780
GO:0060438	trachea development	19	-0.6071	-1.86422	0.0047844	0.0341156	0.0266267	3676	tags=42%, list=12%, signal=37%	5914/1896/6722/54768/3202/7048/340419/2294
GO:2000134	negative regulation of G1/S transition of mitotic cell cycle	81	-0.362576	-1.5501	0.00486689	0.034663	0.027054	4436	tags=30%, list=14%, signal=26%	3624/79960/25793/5311/10457/123879/138151/324/91607/1263/407021/407015/1026/10217/1030/57165/6347/785/25959/8328/407032/9314/2273/11170
GO:0150077	regulation of neuroinflammatory response	38	-0.450578	-1.63188	0.00488676	0.0347637	0.0271326	3956	tags=45%, list=12%, signal=39%	4345/5336/7133/6348/26471/406957/23208/54209/5788/407015/2896/6376/3553/120892/90865/3949/3569
GO:1901379	regulation of potassium ion transmembrane transport	89	-0.345876	-1.46615	0.00490787	0.0348729	0.0272178	4283	tags=38%, list=13%, signal=33%	9472/3784/3787/406994/483/287/2316/11060/3736/5621/51185/3759/54209/407015/10060/288/196527/23327/57463/8514/6844/283518/482/3753/7881/30820/3777/1908/845/88/859/1804/2273/857
GO:0045342	MHC class II biosynthetic process	19	-0.606038	-1.86096	0.00493469	0.0350216	0.0273339	1102	tags=42%, list=3%, signal=41%	4261/5994/3717/6688/7099/6556/5196/90865
GO:0097475	motor neuron migration	13	0.75504	1.63102	0.00494613	0.0350216	0.0273339	3369	tags=46%, list=11%, signal=41%	3975/429/8929/167826/57057/58158
GO:0034470	ncRNA processing	400	0.428707	1.30153	0.00494507	0.0350216	0.0273339	12605	tags=55%, list=39%, signal=34%	389421/7015/9271/340120/79727/85495/6023/4613/55511/54514/140432/56165/283120/84944/23246/10360/260294/10799/155400/284615/150763/11022/91646/4234/25879/345630/9631/79922/54517/54456/705/55299/64118/126789/8270/80324/56915/64216/55656/136991/1736/9875/11062/5591/4839/55127/54512/54888/55759/23212/55695/51547/113000/54938/55687/83707/51154/10785/54606/10248/25896/6894/9277/84705/29102/10528/54802/…
GO:0001990	regulation of systemic arterial blood pressure by hormone	39	-0.479073	-1.73579	0.00498074	0.0352255	0.027493	4004	tags=44%, list=13%, signal=38%	387/5972/6869/2028/6196/10699/5125/1359/1636/1215/185/1511/554/1906/1908/186/1910
GO:0021513	spinal cord dorsal/ventral patterning	18	0.705469	1.64217	0.00503195	0.0355462	0.0277433	4642	tags=50%, list=15%, signal=43%	429/6656/4821/8022/731220/58524/121643/120237/8646
GO:0048705	skeletal system morphogenesis	222	0.454821	1.36175	0.00503957	0.0355586	0.027753	5878	tags=30%, list=18%, signal=25%	3227/3219/1301/4322/3975/26585/257/6664/3207/8538/7020/6913/579/1280/3218/4613/10736/3225/6474/8092/1746/1311/1277/3233/3224/387733/1281/1749/145258/7291/6495/389058/3217/56914/134701/3198/51804/285973/1044/25987/5079/3221/3211/860/642658/3212/4188/3236/4880/3213/4488/157506/6662/2201/23314/116039/4057/28982/875/2249/4325/4323/7480/6424/9350/871/1101
GO:0046622	positive regulation of organ growth	50	-0.416841	-1.61825	0.00505391	0.0356183	0.0277996	2516	tags=30%, list=8%, signal=28%	54440/4851/7472/23493/3142/32/407007/6910/2066/2263/2627/6909/2247/1906/7049
GO:0022412	cellular process involved in reproduction in multicellular organism	393	0.421958	1.28031	0.00509379	0.0358577	0.0279864	5872	tags=25%, list=18%, signal=21%	5047/1081/6690/676/9271/63946/63950/2515/51087/400629/26256/54937/84072/79727/668/402381/346673/1761/2528/7153/259266/163589/7345/56159/7272/56154/5347/10403/4192/9133/254528/23397/124626/401024/54514/6691/138474/83990/149095/6790/317761/79400/56165/9319/2069/5104/127579/171483/11077/81492/3640/84944/347688/7784/63948/10388/168391/2175/83893/131375/268/1618/81626/646799/11063/147700/6732/63979/22…
GO:0042440	pigment metabolic process	77	0.532957	1.50381	0.00519414	0.0365217	0.0285047	5364	tags=29%, list=17%, signal=24%	28234/54575/10599/1244/54576/3938/54658/54577/23657/259/1001/10058/7299/51151/6121/54657/3263/28982/51629/4157/4935/3145
GO:0010827	regulation of glucose transmembrane transport	72	-0.377491	-1.56052	0.00527952	0.037079	0.0289396	3275	tags=28%, list=10%, signal=25%	5579/6506/1909/4205/5295/3553/51763/28999/406935/10580/1636/2171/344901/55022/1906/2719/5319/8013/338557/55600
GO:0006942	regulation of striated muscle contraction	91	-0.350663	-1.48732	0.0053417	0.0374723	0.0292466	4349	tags=37%, list=14%, signal=32%	147/3784/9446/287/5294/3270/6336/775/29119/3759/80149/801/5997/6262/1193/2281/5142/1756/6546/5350/390594/4092/6547/7140/8654/2702/4634/4842/3164/477/845/859/148/857
GO:0007567	parturition	15	-0.653703	-1.87572	0.0053674	0.0375656	0.0293194	2473	tags=53%, list=8%, signal=49%	8605/5724/5737/23764/1906/1543/1392/59350
GO:0045599	negative regulation of fat cell differentiation	56	-0.400208	-1.5578	0.00536456	0.0375656	0.0293194	4863	tags=46%, list=15%, signal=39%	166379/6648/7124/7040/678/11007/201163/2625/23414/7041/407019/2308/6272/6095/25937/3638/862/10979/122953/650/3400/2624/2852/407018/3569/89780
GO:0086001	cardiac muscle cell action potential	76	-0.361141	-1.51241	0.00546432	0.0381998	0.0298144	3931	tags=36%, list=12%, signal=31%	3760/287/2316/6336/775/29119/3759/801/23171/6262/1756/6546/288/23327/55800/3764/2697/3753/2702/3762/6323/6327/3741/477/6330/859/857
GO:0016072	rRNA metabolic process	237	0.448087	1.34388	0.00548203	0.0382795	0.0298766	14110	tags=68%, list=44%, signal=38%	6023/10595/23246/10360/260294/146857/10799/1663/155400/25879/345630/79922/705/55299/56915/64216/1736/9875/5591/4839/55127/54512/55759/23212/55695/51547/113000/51154/54606/10248/9277/29102/10528/84128/5822/84365/3692/51602/23560/4931/57647/10813/27340/55636/25926/54059/79954/65083/10885/92342/55651/55661/28987/6839/11056/22984/9775/55226/84172/54663/10969/2068/55813/92856/29081/23404/6949/2971/620…
GO:0010744	positive regulation of macrophage derived foam cell differentiation	19	-0.602791	-1.85099	0.00558843	0.0389164	0.0303737	2061	tags=53%, list=6%, signal=49%	247/5583/5322/5320/50487/185/5196/4023/4481/948
GO:0006695	cholesterol biosynthetic process	55	-0.404975	-1.56473	0.0055925	0.0389164	0.0303737	3212	tags=31%, list=10%, signal=28%	10449/3158/3156/3422/4047/1727/343/1595/3157/1066/10162/1718/3638/6307/1080/9619/1581
GO:1902653	secondary alcohol biosynthetic process	55	-0.404975	-1.56473	0.0055925	0.0389164	0.0303737	3212	tags=31%, list=10%, signal=28%	10449/3158/3156/3422/4047/1727/343/1595/3157/1066/10162/1718/3638/6307/1080/9619/1581
GO:0010882	regulation of cardiac muscle contraction by calcium ion signaling	24	-0.564987	-1.86784	0.00563971	0.0391999	0.030595	4023	tags=54%, list=13%, signal=47%	9446/287/3270/775/801/6262/1193/2281/1756/6546/5350/477/845
GO:0002407	dendritic cell chemotaxis	26	-0.517373	-1.7621	0.00564868	0.0392172	0.0306085	3969	tags=31%, list=12%, signal=27%	3592/5294/6366/1230/6688/2621/3579/3577
GO:0070278	extracellular matrix constituent secretion	14	-0.674102	-1.92009	0.0056789	0.0393819	0.030737	2409	tags=57%, list=8%, signal=53%	7133/4851/144165/2022/650/84830/1361/28984
GO:0090596	sensory organ morphogenesis	265	0.443475	1.33307	0.00570007	0.0394836	0.0308164	4890	tags=25%, list=15%, signal=21%	5308/3229/2792/1301/3975/222662/10804/1750/55584/64220/7545/6664/7547/2290/668/30813/115908/7020/579/57822/10083/140469/474/124590/3167/1280/5013/10736/6656/2301/793/161497/9096/2637/401498/1749/145258/7291/6495/7054/2048/1290/348980/1289/4647/3198/51804/51384/25987/362/121643/6496/7287/4237/125488/2047/25806/6121/8842/7471/121227/6662/5459/7070/2201/116039
GO:0032091	negative regulation of protein binding	93	-0.34495	-1.42535	0.00570721	0.0394879	0.0308198	2965	tags=23%, list=9%, signal=21%	407019/3433/567/3397/409/1026/57669/1601/56155/6590/114769/255738/5155/10763/151651/1636/120892/6368/124857/154/857
GO:0050951	sensory perception of temperature stimulus	28	0.645655	1.60227	0.00572919	0.0395948	0.0309032	6464	tags=50%, list=20%, signal=40%	796/79054/59335/4923/2898/8989/4986/2047/94233/150/7442/134/9311/2063
GO:0032769	negative regulation of monooxygenase activity	18	-0.602378	-1.79115	0.00575199	0.0397071	0.0309908	4402	tags=56%, list=14%, signal=48%	406921/406994/493/407019/407015/406929/6622/1268/859/857
GO:0060306	regulation of membrane repolarization	34	-0.497391	-1.78451	0.00577985	0.039854	0.0311055	4283	tags=41%, list=13%, signal=36%	9472/3784/287/2316/3759/81033/23327/3753/2702/3741/845/6330/859/857
GO:1905064	negative regulation of vascular associated smooth muscle cell differentiation	12	-0.704572	-1.94853	0.00580227	0.0399631	0.0311907	4055	tags=58%, list=13%, signal=51%	4773/4775/407015/23493/4772/407006/5155
GO:0061314	Notch signaling involved in heart development	11	-0.726352	-1.93153	0.0058245	0.0400707	0.0312746	5535	tags=64%, list=17%, signal=53%	182/6615/54567/23462/4851/26508/23493
GO:0031054	pre-miRNA processing	14	0.748687	1.63822	0.00584858	0.0401883	0.0313664	372	tags=14%, list=1%, signal=14%	389421/79727
GO:0097028	dendritic cell differentiation	44	-0.41754	-1.5647	0.00585485	0.0401883	0.0313664	3231	tags=25%, list=10%, signal=23%	10859/10288/54209/558/3394/6688/7048/2621/2623/81501/177
GO:0086014	atrial cardiac muscle cell action potential	19	-0.60068	-1.84451	0.0058905	0.0402235	0.0313939	4814	tags=63%, list=15%, signal=54%	3781/3784/3760/287/2316/775/6262/55800/2697/2702/3762/3741
GO:0086026	atrial cardiac muscle cell to AV node cell signaling	19	-0.60068	-1.84451	0.0058905	0.0402235	0.0313939	4814	tags=63%, list=15%, signal=54%	3781/3784/3760/287/2316/775/6262/55800/2697/2702/3762/3741
GO:0086066	atrial cardiac muscle cell to AV node cell communication	19	-0.60068	-1.84451	0.0058905	0.0402235	0.0313939	4814	tags=63%, list=15%, signal=54%	3781/3784/3760/287/2316/775/6262/55800/2697/2702/3762/3741
GO:0046621	negative regulation of organ growth	37	-0.465713	-1.68145	0.00589981	0.0402235	0.0313939	3450	tags=32%, list=11%, signal=29%	27086/23286/5997/55841/10370/6910/7048/5950/80014/859/221476/6532
GO:0003281	ventricular septum development	71	-0.378008	-1.58632	0.00588193	0.0402235	0.0313939	2570	tags=32%, list=8%, signal=30%	23462/4851/10370/26508/7481/23493/7042/4092/659/187/6910/6092/7048/2702/2263/5138/129446/6926/57493/6586/9353/4091/7049
GO:0008347	glial cell migration	57	-0.389326	-1.5141	0.00589734	0.0402235	0.0313939	4166	tags=47%, list=13%, signal=41%	1435/1600/706/5048/22911/928/6348/1464/5649/147495/25777/57178/54209/4692/6376/153090/7042/653464/64805/6237/407007/407006/6347/482/1524/5028/5787
GO:0042632	cholesterol homeostasis	93	-0.344086	-1.42179	0.00590746	0.0402305	0.0313993	4110	tags=31%, list=13%, signal=27%	340895/29116/706/3931/51302/344/116285/2053/6721/19/116519/407019/10938/1066/6095/3638/2494/1071/9619/255738/335/1581/4023/3949/2264/859/857/338328/2167
GO:0050922	negative regulation of chemotaxis	67	-0.387439	-1.58421	0.00591448	0.040233	0.0314013	3134	tags=30%, list=10%, signal=27%	1845/9723/10501/79890/7057/199/4851/79148/223117/5800/6347/7869/6092/1843/80031/9353/9037/57556/56920/89780
GO:2001212	regulation of vasculogenesis	16	-0.626146	-1.82357	0.00592285	0.0402448	0.0314105	3287	tags=69%, list=10%, signal=62%	3791/9693/54453/5906/23462/23493/6237/947/2013/10266/55273
GO:0060421	positive regulation of heart growth	39	-0.471265	-1.70749	0.00595042	0.0403869	0.0315214	2409	tags=46%, list=8%, signal=43%	406987/657/4208/9472/23414/4851/7472/23493/32/407007/6910/2066/2263/2627/6909/2247/1906/7049
GO:0021854	hypothalamus development	26	0.646411	1.58066	0.00601994	0.040813	0.031854	1169	tags=23%, list=4%, signal=22%	190/5454/59336/27023/30062/6658
GO:0044857	plasma membrane raft organization	11	-0.725182	-1.92841	0.00603629	0.0408782	0.0319049	2354	tags=55%, list=7%, signal=51%	406929/81035/858/2013/859/857
GO:0014912	negative regulation of smooth muscle cell migration	36	-0.488561	-1.74527	0.00609801	0.04125	0.0321951	4718	tags=42%, list=15%, signal=36%	11057/657/4208/4780/387/574506/5054/10221/199/4035/5592/93649/65009/80031/9353
GO:0051897	positive regulation of protein kinase B signaling	113	-0.323104	-1.385	0.00615395	0.041582	0.0324542	4745	tags=37%, list=15%, signal=32%	7124/2260/3092/406921/65018/7040/3059/4036/5294/2625/5154/114897/6348/10253/6366/7057/407021/409/406929/558/6376/64805/388121/406913/23533/10979/407007/406935/407006/2159/1524/2022/2621/57091/2247/284/9037/1839/10268/7010/4653/1440
GO:0042472	inner ear morphogenesis	100	0.50637	1.46156	0.00617743	0.0416942	0.0325418	2905	tags=25%, list=9%, signal=23%	1301/222662/1750/55584/7545/2290/115908/7020/57822/10083/140469/474/124590/3167/1280/5013/161497/9096/2637/1749/6495/2048/4647/3198/51804
GO:0048843	negative regulation of axon extension involved in axon guidance	28	-0.515112	-1.7438	0.00621166	0.0418786	0.0326857	3134	tags=32%, list=10%, signal=29%	9723/10501/223117/7869/80031/9037/57556/56920/89780
GO:0002888	positive regulation of myeloid leukocyte mediated immunity	20	-0.573566	-1.78169	0.00632483	0.0425942	0.0332442	3472	tags=45%, list=11%, signal=40%	3689/3684/2209/5724/383/3133/695/7305/6688
GO:0021692	cerebellar Purkinje cell layer morphogenesis	16	0.713986	1.6174	0.00634401	0.0426759	0.033308	1747	tags=31%, list=5%, signal=30%	3975/64211/9928/652991/6712
GO:0060315	negative regulation of ryanodine-sensitive calcium-release channel activity	11	-0.722993	-1.92259	0.00638929	0.0427906	0.0333975	4023	tags=55%, list=13%, signal=48%	9446/5311/801/1193/2281/845
GO:0006686	sphingomyelin biosynthetic process	11	-0.722832	-1.92217	0.00638929	0.0427906	0.0333975	3985	tags=27%, list=12%, signal=24%	259230/166929/10351
GO:0071825	protein-lipid complex subunit organization	48	-0.415836	-1.62138	0.00637983	0.0427906	0.0333975	4168	tags=40%, list=13%, signal=34%	30814/4353/3931/344/56112/19/116519/5568/10162/5322/5320/1071/9619/341/50487/84879/335/185/4023
GO:0032414	positive regulation of ion transmembrane transporter activity	107	-0.321349	-1.36764	0.00637818	0.0427906	0.0333975	4372	tags=39%, list=14%, signal=34%	65018/9472/7225/483/63928/9446/2745/5336/5311/287/7114/3736/9495/5649/5533/801/27092/54209/6262/1909/1756/288/9104/1520/5724/246329/57463/1080/57158/85358/6347/482/785/5535/5243/3753/1906/6769/3777/88/154/23237
GO:0001959	regulation of cytokine-mediated signaling pathway	154	-0.292522	-1.26265	0.0064122	0.0428966	0.0334802	3975	tags=23%, list=12%, signal=21%	204851/5048/22900/246330/5777/3554/11213/972/407019/54209/5516/57663/5788/407015/834/10019/558/5770/7128/7805/383/25939/406881/114769/5468/2621/335/85480/146722/1906/284/6586/9353/407018/3569/857
GO:0050912	detection of chemical stimulus involved in sensory perception of taste	43	0.583693	1.53981	0.00650695	0.0434825	0.0339375	8308	tags=53%, list=26%, signal=40%	1469/1472/5726/765/4025/50838/259292/1470/83756/346562/259296/563/2779/50831/259293/259295/259289/80835/259290/54429/50839/50832/50834
GO:0051899	membrane depolarization	72	-0.373091	-1.54233	0.00654658	0.0436992	0.0341066	3882	tags=40%, list=12%, signal=35%	706/287/6336/775/3791/3759/23171/57053/5590/407015/6546/288/23327/5027/55800/4092/1634/6910/2702/1137/6327/1906/120892/477/6330/859/2273/857/4653
GO:0032754	positive regulation of interleukin-5 production	11	-0.721789	-1.91939	0.00660109	0.0439661	0.034315	3676	tags=64%, list=12%, signal=56%	5914/2625/23765/5590/85480/90865/9173
GO:0021772	olfactory bulb development	33	0.628102	1.60018	0.00659508	0.0439661	0.034315	1759	tags=30%, list=6%, signal=29%	6299/1943/389549/9355/7101/7545/7547/9928/1746/1749
GO:0003177	pulmonary valve development	23	-0.573185	-1.89677	0.00662714	0.0440912	0.0344126	2570	tags=48%, list=8%, signal=44%	23462/4851/26508/23493/7042/4772/659/6092/2702/9353/4091
GO:0075509	endocytosis involved in viral entry into host cell	12	-0.696965	-1.92749	0.00664622	0.0441697	0.0344738	1607	tags=33%, list=5%, signal=32%	6614/858/857/10332
GO:0002065	columnar/cuboidal epithelial cell differentiation	113	0.495426	1.44355	0.00667331	0.0442816	0.0345612	3526	tags=25%, list=11%, signal=22%	3651/3175/5454/1045/11023/4760/429/6664/389015/133396/579/222546/25803/3642/4821/2016/168620/10551/8022/1747/4825/1834/1000/7298/157848/2626/5753/6659
GO:1990748	cellular detoxification	103	-0.338048	-1.41078	0.00667768	0.0442816	0.0345612	1041	tags=17%, list=3%, signal=16%	27244/4056/10516/847/241/9429/2878/3045/3050/3048/53905/3047/948/3042/3040/3043/3039
GO:0030174	regulation of DNA-templated DNA replication initiation	15	0.70761	1.5777	0.00669357	0.0443385	0.0346056	4956	tags=53%, list=16%, signal=45%	345643/90381/81620/4173/4171/4175/51053/4176
GO:0071827	plasma lipoprotein particle organization	45	-0.419319	-1.58245	0.00671397	0.0444251	0.0346731	4168	tags=40%, list=13%, signal=35%	30814/4353/3931/344/19/116519/5568/10162/5322/5320/1071/9619/341/50487/84879/335/185/4023
GO:0035855	megakaryocyte development	21	-0.579133	-1.84121	0.00672324	0.0444379	0.0346831	3847	tags=48%, list=12%, signal=42%	10163/2316/5777/2814/6722/10019/4211/2313/6886/2815
GO:1902101	positive regulation of metaphase/anaphase transition of cell cycle	14	0.744753	1.62962	0.00681527	0.0449971	0.0351196	1376	tags=29%, list=4%, signal=27%	9787/118471/9700/81620
GO:0010614	negative regulation of cardiac muscle hypertrophy	30	-0.506592	-1.78611	0.0068423	0.0451264	0.0352205	4430	tags=40%, list=14%, signal=34%	4000/493/7133/27086/84676/5997/2308/4851/140628/5468/859/221476
GO:0002090	regulation of receptor internalization	63	-0.378336	-1.52308	0.00688023	0.0453273	0.0353773	2719	tags=24%, list=9%, signal=22%	79890/6386/409/9863/26045/1948/408/255738/8862/284/146395/6401/23237/284654/89780
GO:0036344	platelet morphogenesis	23	-0.570294	-1.8872	0.00695041	0.0457399	0.0356993	4314	tags=35%, list=14%, signal=30%	4208/5777/4352/6722/51266/2623/81027/6886
GO:0001991	regulation of systemic arterial blood pressure by circulatory renin-angiotensin	17	-0.624897	-1.83893	0.00698122	0.0458431	0.0357799	3675	tags=53%, list=12%, signal=47%	5972/2028/5125/1359/1636/1215/1511/186/1910
GO:0055119	relaxation of cardiac muscle	17	-0.624702	-1.83836	0.00698122	0.0458431	0.0357799	3629	tags=53%, list=11%, signal=47%	3270/2934/3759/5997/5142/6546/5350/8654/477
GO:0010875	positive regulation of cholesterol efflux	27	-0.545699	-1.86787	0.00708238	0.046457	0.0362591	3184	tags=48%, list=10%, signal=43%	6256/5727/19/54209/4035/1066/4792/9619/5468/335/21/10351/857
GO:0060314	regulation of ryanodine-sensitive calcium-release channel activity	25	-0.528824	-1.76674	0.00709148	0.0464664	0.0362664	4283	tags=56%, list=13%, signal=49%	9472/9446/5311/3270/56704/801/1193/2281/1756/5350/57158/4842/84502/845
GO:0000768	syncytium formation by plasma membrane fusion	56	-0.394854	-1.53696	0.00716661	0.0468574	0.0365715	3384	tags=32%, list=11%, signal=29%	928/8837/10411/54209/10938/50937/975/1794/963/30846/7305/170689/4842/405754/81501/58494/859/779
GO:0140253	cell-cell fusion	56	-0.394854	-1.53696	0.00716661	0.0468574	0.0365715	3384	tags=32%, list=11%, signal=29%	928/8837/10411/54209/10938/50937/975/1794/963/30846/7305/170689/4842/405754/81501/58494/859/779
GO:0002887	negative regulation of myeloid leukocyte mediated immunity	12	-0.693541	-1.91802	0.00727988	0.0475467	0.0371096	2788	tags=33%, list=9%, signal=30%	3162/1524/6688/2294
GO:2000425	regulation of apoptotic cell clearance	10	-0.72458	-1.85993	0.00731316	0.0477127	0.0372391	2904	tags=50%, list=9%, signal=45%	54209/7052/717/6347/146722
GO:0051926	negative regulation of calcium ion transport	68	-0.360725	-1.48779	0.00738341	0.0481192	0.0375564	4023	tags=34%, list=13%, signal=30%	9446/5311/91404/401152/10859/5533/801/10288/1193/2281/6588/5350/51763/6236/57119/945/5535/28954/1636/4842/477/845/859
GO:0046579	positive regulation of Ras protein signal transduction	57	-0.382949	-1.4893	0.00739996	0.0481752	0.0376001	4280	tags=33%, list=13%, signal=29%	4914/1435/3707/5294/2843/10982/50650/4851/11214/8477/408/2828/335/9002/115727/2840/5923/79933/2255
GO:1905523	positive regulation of macrophage migration	26	-0.508675	-1.73248	0.00743011	0.0483196	0.0377128	4166	tags=46%, list=13%, signal=40%	1435/6348/719/54209/7057/5919/1240/6376/64805/146433/1524/728
GO:0035036	sperm-egg recognition	50	0.569542	1.52977	0.00745175	0.0484084	0.0377821	5354	tags=44%, list=17%, signal=37%	5047/2515/26998/54742/83639/124626/8749/149095/127579/7455/7784/203102/203074/1047/5016/124912/148229/7203/22917/171169/22948/226
GO:0031960	response to corticosteroid	162	-0.283931	-1.2307	0.00751346	0.0487571	0.0380542	1794	tags=20%, list=6%, signal=19%	383/6446/249/1536/133522/196541/4129/358/23205/2022/2353/5730/687/1636/7538/4916/2/306/2690/1906/21/387758/2852/6586/590/9353/1036/3569/361/7356/2354/6754/11170
GO:0060292	long-term synaptic depression	31	-0.491232	-1.73365	0.00755785	0.0489926	0.0382381	4627	tags=45%, list=14%, signal=39%	4137/80863/22941/2185/6722/10288/3745/2895/57406/85358/114/23237/2890/177
GO:0090235	regulation of metaphase plate congression	13	0.739948	1.59842	0.00759053	0.0491519	0.0383624	1050	tags=31%, list=3%, signal=30%	332/9212/10615/55143
GO:0062013	positive regulation of small molecule metabolic process	139	-0.287355	-1.20886	0.0076282	0.0493432	0.0385116	4017	tags=27%, list=13%, signal=23%	4843/10891/1407/1374/344/440503/7114/972/116519/54209/4142/2308/9104/134429/1066/5027/5724/58526/3553/1601/8850/51744/9619/6622/50487/10580/4842/335/5028/1581/5581/5745/55022/117/2852/8013/2819
GO:0033044	regulation of chromosome organization	238	0.44551	1.33661	0.00772029	0.0498856	0.038935	8992	tags=32%, list=28%, signal=23%	11065/7153/991/4751/83540/9787/332/1063/9212/118471/990/701/7272/5347/64151/10403/9700/55143/23397/113130/891/81620/147841/1062/699/11130/4085/9319/80119/57405/116028/9735/4171/5570/79008/54892/10460/81626/2237/1663/548593/7203/54908/22948/3619/8193/348654/1736/908/26354/55055/9918/51750/23310/86/142/79035/10459/26271/8260/51529/22880/10576/8607/7517/10051/23381/79913/10783/51412/9184/51377/1786/…
GO:1902749	regulation of cell cycle G2/M phase transition	102	0.509639	1.47665	0.00774897	0.0500176	0.039038	9145	tags=46%, list=29%, signal=33%	8929/9928/995/1063/9212/990/5347/891/90381/4998/63967/6790/983/993/1111/641/51514/79915/27133/29980/672/80174/8317/7480/580/84446/92421/80279/55920/8870/79035/1019/84936/26271/11073/5988/57099/22976/1018/79184/22809/57504/6240/29933/377630/4869/60561
GO:0060402	calcium ion transport into cytosol	28	-0.50954	-1.72494	0.00781132	0.0503664	0.0393103	3317	tags=50%, list=10%, signal=45%	775/56704/6262/6546/5027/7222/57158/22953/4842/117/5319/84502/148/857
GO:0072710	response to hydroxyurea	10	0.777837	1.59742	0.00784348	0.05052	0.0394302	4125	tags=50%, list=13%, signal=44%	5888/641/414301/8914/1663
GO:0051255	spindle midzone assembly	14	0.741605	1.62273	0.0079753	0.0513145	0.0400503	5617	tags=71%, list=18%, signal=59%	24137/332/9212/55143/9493/9055/29127/54627/3619/285643
GO:0101023	vascular endothelial cell proliferation	47	-0.412273	-1.58657	0.00802201	0.0515058	0.0401995	4787	tags=34%, list=15%, signal=29%	51738/2260/406921/4208/574506/2321/8854/407021/10000/406913/1285/6347/5468/8862/2247/407018
GO:1905562	regulation of vascular endothelial cell proliferation	47	-0.412273	-1.58657	0.00802201	0.0515058	0.0401995	4787	tags=34%, list=15%, signal=29%	51738/2260/406921/4208/574506/2321/8854/407021/10000/406913/1285/6347/5468/8862/2247/407018
GO:0010718	positive regulation of epithelial to mesenchymal transition	57	-0.381704	-1.48445	0.0080548	0.0515592	0.0402412	3144	tags=37%, list=10%, signal=33%	10439/7041/8313/6386/4851/25937/3553/7042/1601/10630/10979/407007/407006/2022/7048/650/152007/7148/2013/3569/28984
GO:0021510	spinal cord development	102	0.506496	1.46754	0.00805585	0.0515592	0.0402412	4884	tags=33%, list=15%, signal=28%	3226/3975/64211/429/27023/7545/3110/6664/3670/167826/3218/6656/401/4821/2636/2668/4747/8022/731220/644168/161357/58524/57057/64843/6659/121643/120237/6715/3236/7471/170825/6666/8646/7804
GO:1903052	positive regulation of proteolysis involved in protein catabolic process	129	-0.298282	-1.30002	0.00804205	0.0515592	0.0402412	3422	tags=19%, list=11%, signal=17%	2185/26471/10221/54209/1050/1263/8554/8313/9104/285671/153090/863/4092/1601/85409/7805/23287/144165/255488/120892/90865/641700/859/857
GO:0040020	regulation of meiotic nuclear division	32	0.618528	1.56148	0.00814277	0.0520605	0.0406325	2537	tags=28%, list=8%, signal=26%	84072/346673/1761/56979/991/9319/11105/286151/10635
GO:1904893	negative regulation of receptor signaling pathway via STAT	30	-0.500726	-1.76543	0.00819717	0.0522979	0.0408178	2304	tags=37%, list=7%, signal=34%	1600/54741/10019/5789/387837/388646/11122/9021/5468/8835/857
GO:0006805	xenobiotic metabolic process	123	0.482205	1.41344	0.00819249	0.0522979	0.0408178	5367	tags=34%, list=17%, signal=29%	28234/54575/10720/10599/54578/1244/7366/9153/54576/54658/54490/54659/54577/1645/2902/1728/3172/1592/8714/442038/4025/1555/1557/218/1565/8856/1559/1564/874/873/1562/1571/8647/54498/221357/8529/134147/670/2326/6818/64078/54905
GO:0007229	integrin-mediated signaling pathway	106	-0.320659	-1.34173	0.00824888	0.0525725	0.0410321	4020	tags=34%, list=13%, signal=30%	961/3682/2316/3680/5764/959/3611/3689/2185/2039/3678/3908/3672/5341/7791/7094/5587/3684/667/3687/3913/8515/83706/10077/683/3683/3055/10979/4739/335/8516/2268/84106/9510/2013/55679
GO:0060390	regulation of SMAD protein signal transduction	37	-0.455062	-1.64299	0.00827667	0.0526942	0.0411271	2984	tags=38%, list=9%, signal=34%	654/657/7040/3717/4035/25937/1601/659/5468/6711/650/407010/407018/79674
GO:1905563	negative regulation of vascular endothelial cell proliferation	21	-0.569594	-1.81089	0.00831687	0.0528946	0.0412835	9726	tags=76%, list=30%, signal=53%	406943/574408/664616/406949/574453/494336/574032/442890/406921/4208/574506/2321/406913/1285/6347/5468
GO:0002708	positive regulation of lymphocyte mediated immunity	117	-0.316743	-1.37743	0.00833617	0.0529617	0.0413359	4815	tags=36%, list=15%, signal=31%	3916/7124/1604/91543/259197/80329/7040/911/3558/3592/30009/6777/2625/7855/8417/3554/3594/54209/5590/5788/567/11126/975/8807/54440/114548/3123/2209/5027/7037/3824/3122/10865/3553/56253/8741/3133/23705/695/8809/117157/3569
GO:0034381	plasma lipoprotein particle clearance	51	-0.411808	-1.61429	0.00835909	0.0529899	0.0413579	3942	tags=33%, list=12%, signal=29%	29116/344/57552/7436/407019/54209/3162/10938/3988/341/255738/335/3949/4481/407018/948/338328
GO:1901016	regulation of potassium ion transmembrane transporter activity	65	-0.359957	-1.49796	0.00835479	0.0529899	0.0413579	4283	tags=38%, list=13%, signal=33%	9472/3787/406994/483/287/11060/3736/51185/54209/407015/10060/288/23327/57463/6844/283518/482/3753/7881/3777/845/88/859/2273/857
GO:1901976	regulation of cell cycle checkpoint	45	0.565462	1.49732	0.00836683	0.0529899	0.0413579	8814	tags=53%, list=28%, signal=39%	332/9212/118471/10403/55143/891/81620/4085/5888/11200/672/3619/580/348654/79968/675/5629/55159/9894/7517/7919/79184/9675/9984
GO:0010039	response to iron ion	31	0.621255	1.56194	0.00838895	0.0530192	0.0413808	1155	tags=19%, list=4%, signal=19%	3651/7031/7020/6531/7018/7036
GO:0051048	negative regulation of secretion	170	-0.269732	-1.15977	0.00838206	0.0530192	0.0413808	3969	tags=26%, list=12%, signal=23%	3592/4345/1407/706/7133/9341/152/285381/10859/3156/972/23208/5906/3162/2771/2281/2308/2781/1595/6860/4851/3745/3553/1408/1393/2697/4889/3071/55691/80223/6622/1268/4129/6688/1636/5028/3084/554/1906/84830/9607/338557/2294/1392/29091
GO:1903027	regulation of opsonization	11	-0.711906	-1.89311	0.00844293	0.0532493	0.0415604	2687	tags=55%, list=8%, signal=50%	722/5322/2219/5199/10584/8547
GO:0055007	cardiac muscle cell differentiation	121	-0.306681	-1.32382	0.00843675	0.0532493	0.0415604	4430	tags=35%, list=14%, signal=30%	4000/657/5915/4208/7040/9472/8557/5914/28514/27086/70/6722/5997/4205/11149/23135/150094/6546/6444/409/6443/11214/1948/23493/91807/407007/144165/6910/10529/93649/650/2627/3084/4629/407010/1906/6926/88/859/148/221476/89780
GO:2001257	regulation of cation channel activity	142	-0.287285	-1.21519	0.00847742	0.0534113	0.0416868	4283	tags=35%, list=13%, signal=31%	9472/3784/3787/406994/9446/5336/5311/287/3270/7114/3736/9495/51185/56704/5533/801/54209/1909/1193/2281/5142/407015/1756/10060/288/5350/1520/246329/57463/6844/2259/6236/2040/57158/283518/785/5535/3753/28954/7881/4842/79026/1906/6769/3777/84502/56344/845/88/857
GO:0032467	positive regulation of cytokinesis	45	0.56495	1.49597	0.00853251	0.0537025	0.0419141	5085	tags=31%, list=16%, signal=26%	9928/332/6755/9212/990/55143/9493/50838/1894/11113/29127/54627/9585/3619
GO:0098751	bone cell development	39	-0.460345	-1.66793	0.00859501	0.0540398	0.0421773	3847	tags=38%, list=12%, signal=34%	10163/5048/2316/5777/27086/10859/2814/6722/10019/4211/7305/2313/6886/2815/51208
GO:0042554	superoxide anion generation	42	-0.429664	-1.59936	0.00861623	0.054117	0.0422376	4920	tags=52%, list=15%, signal=44%	5580/6648/4137/7040/64581/50508/3689/4689/10394/2771/3684/654817/654816/84329/653361/1536/7305/4688/54/1906/53905/2358
GO:0002381	immunoglobulin production involved in immunoglobulin-mediated immune response	66	-0.360772	-1.48947	0.00864204	0.054223	0.0423203	5140	tags=42%, list=16%, signal=36%	604/958/3981/7040/10758/3558/23075/30009/3108/3109/959/3119/57379/5788/567/202309/3117/3118/3115/3123/7037/3113/3122/3111/64332/3127/8741/695
GO:1904707	positive regulation of vascular associated smooth muscle cell proliferation	46	-0.420574	-1.61497	0.00866876	0.0543344	0.0424072	2984	tags=35%, list=9%, signal=32%	3717/407019/2771/407015/3725/4921/2697/407007/407006/5155/2247/1906/8013/9510/407018/10203
GO:0007202	activation of phospholipase C activity	29	-0.503727	-1.74983	0.00868307	0.0543678	0.0424333	2803	tags=41%, list=9%, signal=38%	942/1909/64805/2776/8698/115727/728/117/395/10316/6401/148
GO:0009994	oocyte differentiation	52	0.552403	1.49707	0.00870007	0.0544181	0.0424725	4247	tags=29%, list=13%, signal=25%	51087/54937/668/402381/1761/2528/163589/6790/9319/2069/3640/347688/7784/646799/4880
GO:0021511	spinal cord patterning	20	0.668715	1.56785	0.00879201	0.0549365	0.0428772	4642	tags=45%, list=15%, signal=38%	429/6656/4821/8022/731220/58524/121643/120237/8646
GO:0051988	regulation of attachment of spindle microtubules to kinetochore	18	0.689662	1.60537	0.00883984	0.0551784	0.043066	6414	tags=61%, list=20%, signal=49%	4751/332/9212/10615/55143/891/1894/29127/3619/90417/55920
GO:0035329	hippo signaling	44	-0.404156	-1.51455	0.0088503	0.0551869	0.0430726	5257	tags=43%, list=16%, signal=36%	5606/7003/84962/7004/22941/126374/23286/100505385/29970/55841/51421/8642/25937/79817/8994/26524/79633/154810/80014
GO:0006364	rRNA processing	204	0.45713	1.36512	0.00894642	0.0557289	0.0434957	14110	tags=70%, list=44%, signal=39%	6023/23246/10360/260294/10799/155400/25879/345630/79922/705/55299/56915/64216/1736/9875/5591/4839/55127/54512/55759/23212/55695/51547/113000/51154/54606/10248/9277/29102/10528/84128/5822/84365/3692/51602/23560/4931/57647/10813/27340/55636/25926/54059/79954/65083/10885/92342/55651/55661/28987/6839/11056/22984/9775/55226/54663/10969/2068/55813/92856/29081/23404/6201/23160/51013/6227/6217/6223/9221/…
GO:0051446	positive regulation of meiotic cell cycle	24	0.643667	1.54925	0.00902658	0.0561705	0.0438403	2537	tags=33%, list=8%, signal=31%	346673/1761/56979/995/11105/993/5017/10635
GO:1900452	regulation of long-term synaptic depression	13	-0.676375	-1.88488	0.00910581	0.0566054	0.0441797	3074	tags=54%, list=10%, signal=49%	10288/3745/2895/85358/114/23237/177
GO:1904064	positive regulation of cation transmembrane transport	146	-0.292376	-1.23748	0.0091491	0.0568163	0.0443443	4071	tags=36%, list=13%, signal=32%	483/63928/9446/2745/5336/5311/287/2316/7114/3736/9495/5533/3759/801/54209/6262/1909/825/1756/288/9104/196527/1520/5027/246329/6376/57463/5023/7222/5354/57165/57158/187/6622/482/785/5535/3753/22953/4842/3596/9002/1906/6769/117/5319/2852/3777/1908/88/5348/10268/857
GO:0071826	ribonucleoprotein complex subunit organization	222	0.446657	1.33731	0.00922858	0.0572512	0.0446838	13665	tags=59%, list=43%, signal=34%	26832/26831/26835/26834/11189/60680/26576/26864/26829/100151684/148756/135295/26830/100151683/101954277/23246/101954272/6732/26828/101954267/26824/140801/55299/101954271/6635/5591/4839/26827/101954276/101954268/23212/6627/8662/54475/51154/56853/8996/28985/8487/79760/6637/5822/6632/9129/6628/8607/3692/6631/57819/7919/6636/84231/10262/10419/79833/6895/1207/5433/3326/79084/58155/8562/51639/27339/617…
GO:0001706	endoderm formation	56	0.55552	1.51829	0.00924004	0.0572637	0.0446935	3694	tags=27%, list=12%, signal=24%	1301/190/8091/3975/1294/1846/22943/55897/1290/83881/4318/1289/57057/4317/6657
GO:0099622	cardiac muscle cell membrane repolarization	37	-0.452912	-1.63523	0.00929868	0.0575298	0.0449012	4917	tags=43%, list=15%, signal=37%	3752/3781/3784/3760/287/2316/3759/81033/3764/3753/2702/3762/6327/3741/6330/859
GO:0033173	calcineurin-NFAT signaling cascade	43	-0.418102	-1.57283	0.00930197	0.0575298	0.0449012	5150	tags=47%, list=16%, signal=39%	11261/7124/9472/4773/63928/5336/493/64581/5621/9495/5533/374403/4775/51778/4772/5535/151651/29995/1827/58529
GO:0043302	positive regulation of leukocyte degranulation	25	-0.517009	-1.72727	0.00932497	0.0576133	0.0449664	2335	tags=36%, list=7%, signal=33%	3689/3684/9846/5724/50487/2623/3596/2624/2268
GO:2001238	positive regulation of extrinsic apoptotic signaling pathway	50	-0.398791	-1.54818	0.00942847	0.0581934	0.0454192	5073	tags=34%, list=16%, signal=29%	1540/29108/7124/8682/3624/8743/5788/7057/8742/8692/4118/467/8406/7078/2852/186/857
GO:1903409	reactive oxygen species biosynthetic process	52	-0.396539	-1.54926	0.00944753	0.0582518	0.0454647	2114	tags=35%, list=7%, signal=32%	387/5336/4353/2534/8837/6571/7350/653361/1536/6622/4129/7099/240/90527/1543/53905/948/1544
GO:1903524	positive regulation of blood circulation	38	-0.428144	-1.55063	0.00947412	0.0583197	0.0455177	4787	tags=47%, list=15%, signal=40%	51738/6870/147/3784/199800/3270/5997/6262/55800/23493/7042/8862/1906/6505/477/1908/153/148
GO:0044774	mitotic DNA integrity checkpoint signaling	79	0.509125	1.43833	0.00947779	0.0583197	0.0455177	6635	tags=30%, list=21%, signal=24%	118471/990/5347/51512/90381/146956/4998/63967/983/1111/641/51514/2177/29980/11200/672/5591/84446/197342/80279/55367/8870/55159/4436
GO:0140052	cellular response to oxidised low-density lipoprotein particle stimulus	11	-0.707194	-1.88058	0.00957809	0.0588771	0.0459527	3901	tags=55%, list=12%, signal=48%	4615/54209/968/7099/84830/948
GO:0007289	spermatid nucleus differentiation	22	0.664497	1.57523	0.00960203	0.0589644	0.0460209	209	tags=14%, list=1%, signal=14%	676/9271/63946
GO:0010884	positive regulation of lipid storage	26	-0.500149	-1.70344	0.00968882	0.0594372	0.0463899	3589	tags=42%, list=11%, signal=38%	161247/440503/123/6721/80149/10938/114885/32/4023/4481/948
GO:0048839	inner ear development	186	0.454639	1.35258	0.00971774	0.0595543	0.0464813	3065	tags=21%, list=10%, signal=19%	1301/3209/222662/10804/1750/4760/55584/8929/2706/7545/2290/2558/115908/7020/57822/10083/140469/474/124590/3167/1280/5013/4613/793/161497/890/9096/2637/1749/3208/6495/8022/2048/26281/4171/4647/3198/51804/3776
GO:0014741	negative regulation of muscle hypertrophy	32	-0.488879	-1.75078	0.00978469	0.059904	0.0467543	4430	tags=38%, list=14%, signal=32%	4000/493/7133/27086/84676/5997/2308/4851/140628/5468/859/221476
GO:0003184	pulmonary valve morphogenesis	19	-0.574083	-1.76283	0.00991812	0.0606597	0.047344	2570	tags=53%, list=8%, signal=48%	23462/4851/26508/23493/7042/4772/6092/2702/9353/4091
GO:0036158	outer dynein arm assembly	15	-0.623856	-1.79008	0.0099384	0.0607224	0.047393	3541	tags=60%, list=11%, signal=53%	388389/11188/83544/160762/164781/123872/27019/51364/64446
GO:0019065	receptor-mediated endocytosis of virus by host cell	11	-0.705823	-1.87694	0.0100038	0.0609989	0.0476088	1607	tags=36%, list=5%, signal=35%	6614/858/857/10332
GO:0045662	negative regulation of myoblast differentiation	25	-0.515835	-1.72335	0.00999502	0.0609989	0.0476088	2409	tags=40%, list=8%, signal=37%	7124/7040/28514/4851/3399/27231/144165/6926/116173/25928
GO:0010922	positive regulation of phosphatase activity	35	-0.45591	-1.64313	0.0100287	0.0610893	0.0476793	4314	tags=46%, list=14%, signal=40%	4208/66036/63928/801/3717/3672/5788/5341/9104/9863/133522/945/650/255743/23645/186
GO:0003254	regulation of membrane depolarization	44	-0.400978	-1.50264	0.0101256	0.0616176	0.0480917	3882	tags=41%, list=12%, signal=36%	706/6336/3791/23171/407015/288/23327/5027/55800/4092/1634/6910/2702/6327/120892/859/2273/4653
GO:0006690	icosanoid metabolic process	121	-0.303077	-1.30827	0.0102139	0.0620303	0.0484138	3413	tags=31%, list=11%, signal=27%	10394/6916/11343/1579/247/972/4048/126410/199974/8605/834/1553/113612/3553/92086/1357/5740/5322/57406/27306/91227/50487/4056/5730/2171/240/241/1906/246/58484/5319/1572/64174/728226/1543/255189/1544
GO:1905475	regulation of protein localization to membrane	169	-0.27656	-1.18588	0.010213	0.0620303	0.0484138	3591	tags=25%, list=11%, signal=23%	2534/3689/8417/2039/5621/9495/2934/54585/367/5525/51201/51225/54209/5590/5906/975/288/4035/4641/3684/246329/5295/5583/3745/51763/1601/85409/91461/2040/123264/2262/10580/3753/9912/6711/5581/55022/6769/2719/2852/6505/10268/89780
GO:0033344	cholesterol efflux	68	-0.352552	-1.45408	0.0103335	0.0626939	0.0489317	3284	tags=31%, list=10%, signal=28%	6721/6256/5727/19/116519/407019/54209/407015/4035/1066/4792/23673/1071/9619/341/5468/335/21/407018/10351/857
GO:0021892	cerebral cortex GABAergic interneuron differentiation	11	0.751491	1.57465	0.0103979	0.0630217	0.0491876	4130	tags=64%, list=13%, signal=55%	429/1746/1745/5881/6900/170302/55079
GO:0060296	regulation of cilium beat frequency involved in ciliary motility	10	-0.707672	-1.81653	0.0105336	0.0637433	0.0497508	2288	tags=30%, list=7%, signal=28%	25790/284076/246176
GO:0099024	plasma membrane invagination	57	-0.374465	-1.4563	0.0105432	0.0637433	0.0497508	4157	tags=40%, list=13%, signal=35%	11031/387/5336/91937/3689/286046/2934/19/54209/51411/7057/199/9844/196527/3684/9938/2209/3071/2624/246/4481/948/8685
GO:0030282	bone mineralization	115	-0.305432	-1.30163	0.0105485	0.0637433	0.0497508	2542	tags=33%, list=8%, signal=31%	2185/6348/6256/51119/8313/6546/29887/130497/1230/57419/196527/4256/5027/7481/5552/4921/7071/91461/5251/249/659/166929/144165/162466/2623/650/2263/240/5745/2824/246/2268/2719/9365/340419/1901/154/7123
GO:0070920	regulation of production of small RNA involved in gene silencing by RNA	15	0.698316	1.55698	0.0105909	0.0639357	0.049901	826	tags=20%, list=3%, signal=19%	389421/7015/4613
GO:0007009	plasma membrane organization	159	-0.273996	-1.17612	0.0106182	0.0640369	0.0499799	3658	tags=25%, list=11%, signal=22%	287/23671/23418/1378/286046/928/2934/2348/309/367/23208/5788/51411/407015/2054/288/57194/196527/406929/284612/5027/727910/284359/23136/7042/30846/57088/745/81035/6711/79026/7075/858/2013/859/2352/57716/857/6521
GO:0046320	regulation of fatty acid oxidation	34	-0.47484	-1.7036	0.0106554	0.0641378	0.0500586	1531	tags=29%, list=5%, signal=28%	10891/1374/440503/32/1268/84879/8013/5166/33/2327
GO:0032371	regulation of sterol transport	75	-0.336056	-1.42003	0.0106667	0.0641378	0.0500586	3284	tags=32%, list=10%, signal=29%	706/344/6721/6256/5727/19/407019/54209/407015/4035/1066/10162/4792/1071/9619/341/255738/114880/5468/335/21/407018/10351/857
GO:0032374	regulation of cholesterol transport	75	-0.336056	-1.42003	0.0106667	0.0641378	0.0500586	3284	tags=32%, list=10%, signal=29%	706/344/6721/6256/5727/19/407019/54209/407015/4035/1066/10162/4792/1071/9619/341/255738/114880/5468/335/21/407018/10351/857
GO:0090183	regulation of kidney development	33	0.607581	1.54789	0.0108913	0.0654235	0.0510621	3199	tags=36%, list=10%, signal=33%	3975/26585/10736/183/55366/5979/2668/6495/2297/3217/51804/10409
GO:0061298	retina vasculature development in camera-type eye	18	-0.579207	-1.72226	0.010947	0.0656925	0.0512721	2805	tags=39%, list=9%, signal=35%	25932/196740/659/8322/57381/22899/94
GO:0050830	defense response to Gram-positive bacterium	106	-0.315329	-1.31943	0.0109652	0.0657367	0.0513066	2573	tags=23%, list=8%, signal=21%	219972/5919/1755/5027/440163/4069/3553/55576/5320/115361/3133/388646/54/1511/728/8993/3575/2268/5319/820/1669/3569/948/1668
GO:0000727	double-strand break repair via break-induced replication	12	0.740016	1.56701	0.0110185	0.065991	0.0515051	5163	tags=75%, list=16%, signal=63%	8318/51659/84296/4173/4171/4175/8317/4176/157777
GO:0071709	membrane assembly	60	-0.388472	-1.56144	0.0111019	0.0664105	0.0518325	2611	tags=18%, list=8%, signal=17%	2054/9378/288/406929/727910/5789/6711/858/2013/859/857
GO:0042130	negative regulation of T cell proliferation	69	-0.352116	-1.45296	0.0111104	0.0664105	0.0518325	3868	tags=36%, list=12%, signal=32%	10457/5777/1378/6385/5621/10859/10288/29126/406957/84868/942/3123/80380/56253/10077/383/5322/5320/3549/8654/6441/6693/2615/11326/7356
GO:2001258	negative regulation of cation channel activity	52	-0.391596	-1.52995	0.0111246	0.0664297	0.0518475	4085	tags=35%, list=13%, signal=30%	406994/9446/5311/51185/5533/801/1193/2281/407015/288/6236/283518/5535/3753/28954/7881/845/857
GO:0001895	retina homeostasis	76	0.518491	1.46237	0.0112127	0.0668901	0.0522068	4900	tags=29%, list=15%, signal=25%	1472/213/9153/24/10083/6513/124590/7018/1258/3502/1001/3514/124220/3494/3493/7287/6121/8842/563/11272/10518/4057
GO:0033574	response to testosterone	42	0.56421	1.47949	0.0112959	0.0672693	0.0525028	1086	tags=17%, list=3%, signal=16%	10481/3239/3209/768/6696/3207/1728
GO:0048477	oogenesis	88	0.508425	1.45162	0.0112985	0.0672693	0.0525028	4458	tags=25%, list=14%, signal=22%	51087/54937/84072/668/402381/346673/1761/2528/259266/163589/4192/6790/317761/9319/2069/3640/347688/7784/268/646799/4880/340719
GO:0021988	olfactory lobe development	35	0.595497	1.52877	0.0113594	0.0675657	0.0527341	1759	tags=29%, list=6%, signal=27%	6299/1943/389549/9355/7101/7545/7547/9928/1746/1749
GO:1902930	regulation of alcohol biosynthetic process	53	-0.383717	-1.50314	0.01146	0.0680972	0.0531489	2793	tags=32%, list=9%, signal=29%	5341/343/4142/653/10162/5724/27122/1601/51744/9619/6622/650/5028/1581/5745/117/2852
GO:1901844	regulation of cell communication by electrical coupling involved in cardiac conduction	11	-0.697866	-1.85578	0.0115646	0.0686453	0.0535767	3629	tags=36%, list=11%, signal=32%	3270/801/6910/857
GO:2000242	negative regulation of reproductive process	75	0.510624	1.4376	0.0115749	0.0686453	0.0535767	4737	tags=29%, list=15%, signal=25%	5047/84072/126206/1761/56159/7272/153218/2516/23213/9319/286151/5017/84944/7784/10388/268/5327/5016/7076/4880/10549/22917
GO:0051279	regulation of release of sequestered calcium ion into cytosol	79	-0.33389	-1.40848	0.0116064	0.0687648	0.0536699	4023	tags=39%, list=13%, signal=34%	9446/5311/287/5777/3270/2185/775/56704/801/6262/825/1193/2281/1756/6546/5350/5587/6376/57158/187/196541/6622/84959/4842/3596/5581/9002/2852/477/84502/845
GO:0003310	pancreatic A cell differentiation	10	0.765305	1.57168	0.0116431	0.0689147	0.053787	2384	tags=60%, list=7%, signal=56%	3175/4760/222546/3642/4821/4825
GO:0032732	positive regulation of interleukin-1 production	71	-0.362444	-1.521	0.0116611	0.0689541	0.0538177	3901	tags=34%, list=12%, signal=30%	4615/22900/64581/7855/6348/3717/11027/84868/3603/834/114548/5027/7305/4332/7099/4210/51311/1958/353514/4023/58484/3569/948/177
GO:0045056	transcytosis	20	-0.548889	-1.70503	0.0117112	0.0691828	0.0539962	3143	tags=35%, list=10%, signal=32%	4036/2217/4035/5724/84879/338328/177
GO:2000649	regulation of sodium ion transmembrane transporter activity	55	-0.386197	-1.49217	0.0117426	0.0693007	0.0540882	2959	tags=33%, list=9%, signal=30%	23171/1756/288/130497/23327/55800/2259/2040/57520/7402/255738/5581/6327/53826/477/6330/5348/859
GO:0086012	membrane depolarization during cardiac muscle cell action potential	22	-0.53689	-1.74095	0.0117748	0.0694126	0.0541756	3802	tags=45%, list=12%, signal=40%	287/775/3759/6546/288/55800/6327/477/6330/859
GO:0045671	negative regulation of osteoclast differentiation	32	-0.483077	-1.73	0.0117844	0.0694126	0.0541756	4471	tags=41%, list=14%, signal=35%	9935/10766/7098/6348/10859/10272/5295/130733/11025/7099/84959/9607/51208
GO:0048260	positive regulation of receptor-mediated endocytosis	52	-0.389208	-1.52062	0.0117976	0.0694227	0.0541834	4581	tags=38%, list=14%, signal=33%	3092/23011/4908/9779/5336/7448/5054/84251/6366/116519/567/409/9863/1601/408/255738/8862/284/6401/89780
GO:2000047	regulation of cell-cell adhesion mediated by cadherin	19	-0.566378	-1.73918	0.0118392	0.0695997	0.0543216	4790	tags=53%, list=15%, signal=45%	201627/654/5340/3170/7082/4851/9647/4855/28984/89780
GO:0090075	relaxation of muscle	32	-0.482652	-1.72848	0.0119273	0.0700497	0.0546728	3629	tags=41%, list=11%, signal=36%	3270/2934/3759/5997/5142/6546/6588/5350/390594/5592/8654/5028/477
GO:0061383	trabecula morphogenesis	46	-0.40739	-1.56435	0.01195	0.0701149	0.0547237	3255	tags=39%, list=10%, signal=35%	30061/6722/54567/23462/653/4851/23493/7042/133522/2022/3084/5950/57493/9510/7049/1901/859/7010
GO:0070486	leukocyte aggregation	13	-0.664732	-1.85243	0.0120135	0.0703514	0.0549083	4738	tags=69%, list=15%, signal=59%	5880/6279/6793/4478/3037/960/3553/8013/58494
GO:0051481	negative regulation of cytosolic calcium ion concentration	13	-0.661108	-1.84234	0.0120135	0.0703514	0.0549083	2542	tags=38%, list=8%, signal=35%	6546/4842/3777/3741/477
GO:0051148	negative regulation of muscle cell differentiation	65	-0.353079	-1.46934	0.0120515	0.070438	0.0549759	3598	tags=38%, list=11%, signal=34%	657/338773/4773/28514/27086/4775/5997/407015/3398/4303/93166/4851/4487/79365/23493/4772/659/407007/407006/5155/93649/650/627/859/221476
GO:0060761	negative regulation of response to cytokine stimulus	83	-0.339737	-1.44695	0.0120464	0.070438	0.0549759	3093	tags=25%, list=10%, signal=23%	11213/407019/54209/5516/5788/407015/406929/10019/383/25939/406881/114769/5468/2621/335/9314/6586/9353/407018/3569/857
GO:2000008	regulation of protein localization to cell surface	41	-0.411842	-1.50034	0.0120816	0.0705459	0.0550601	3755	tags=29%, list=12%, signal=26%	54741/919/23171/23327/79608/8514/7305/2066/2824/627/88/859
GO:0002431	Fc receptor mediated stimulatory signaling pathway	31	-0.476323	-1.68103	0.0121644	0.0708929	0.0553309	4020	tags=29%, list=13%, signal=25%	5580/961/2534/5788/2207/3055/5581/2268/8013
GO:0060675	ureteric bud morphogenesis	66	0.527843	1.46567	0.0121626	0.0708929	0.0553309	3027	tags=27%, list=9%, signal=25%	6299/3975/3237/26585/25789/3207/10736/80000/55083/183/55366/2668/6495/170690/2297/3217/51804/7475
GO:1903306	negative regulation of regulated secretory pathway	24	-0.532375	-1.76003	0.0122329	0.0712193	0.0555856	2849	tags=33%, list=9%, signal=30%	5906/3162/2771/6860/4851/3071/6688/2294
GO:0006525	arginine metabolic process	19	-0.565476	-1.73641	0.0122439	0.0712193	0.0555856	1794	tags=42%, list=6%, signal=40%	4843/493/383/9056/4842/420/64116/5009
GO:0032495	response to muramyl dipeptide	18	-0.574199	-1.70736	0.0123792	0.0718683	0.0560922	6834	tags=50%, list=21%, signal=39%	64170/182/10392/22861/9181/4851/4792/7128/7431
GO:0097178	ruffle assembly	42	-0.4225	-1.57269	0.0123697	0.0718683	0.0560922	3296	tags=36%, list=10%, signal=32%	1464/51466/23189/51225/199/29887/23603/5962/51763/23242/64805/11037/83478/26084/857
GO:0030219	megakaryocyte differentiation	49	-0.392741	-1.52091	0.0125107	0.0725623	0.0566338	3847	tags=33%, list=12%, signal=29%	10163/2316/5777/2814/6722/10826/10019/4211/222166/1030/2313/2623/2624/5196/6886/2815
GO:0010613	positive regulation of cardiac muscle hypertrophy	30	-0.484484	-1.70817	0.0126683	0.0733356	0.0572374	3221	tags=30%, list=10%, signal=27%	3572/4205/7222/8654/1906/407042/8013/407041/148
GO:0014742	positive regulation of muscle hypertrophy	30	-0.484484	-1.70817	0.0126683	0.0733356	0.0572374	3221	tags=30%, list=10%, signal=27%	3572/4205/7222/8654/1906/407042/8013/407041/148
GO:0031953	negative regulation of protein autophosphorylation	12	-0.673956	-1.86386	0.0127927	0.0739851	0.0577443	5150	tags=50%, list=16%, signal=42%	11261/91662/5788/3725/2022/857
GO:0002002	regulation of angiotensin levels in blood	10	-0.698075	-1.7919	0.0128147	0.0739982	0.0577545	3675	tags=60%, list=12%, signal=53%	5972/2028/1359/1636/1215/1511
GO:0019395	fatty acid oxidation	107	-0.305769	-1.30133	0.0128194	0.0739982	0.0577545	3949	tags=20%, list=12%, signal=17%	56898/38/10891/1374/285440/79602/440503/116285/10449/55862/3295/114757/32/1268/84879/55289/246/8013/5166/33/2327
GO:0034138	toll-like receptor 3 signaling pathway	17	-0.601636	-1.77048	0.012886	0.0742867	0.0579797	3511	tags=41%, list=11%, signal=37%	7124/23180/84868/7128/388325/81035/857
GO:0032530	regulation of microvillus organization	13	0.729715	1.57632	0.0128938	0.0742867	0.0579797	1444	tags=31%, list=5%, signal=29%	7429/10083/54825/53841
GO:1903076	regulation of protein localization to plasma membrane	99	-0.315135	-1.34484	0.0129242	0.0743908	0.058061	4778	tags=33%, list=15%, signal=28%	3958/391/7124/64114/27032/7040/8650/112609/493/8417/5621/9495/367/5525/51201/51225/54209/4035/246329/5295/5583/1601/85409/91461/10580/9912/6711/5581/55022/6769/2852/10268/89780
GO:0060439	trachea morphogenesis	11	-0.692488	-1.84148	0.0129836	0.0746617	0.0582724	1111	tags=36%, list=3%, signal=35%	5595/3202/7048/340419
GO:0007520	myoblast fusion	43	-0.403711	-1.51869	0.0130227	0.0747446	0.0583372	3384	tags=37%, list=11%, signal=33%	85461/4773/928/8837/10938/50937/975/1794/963/30846/170689/4842/405754/58494/859/779
GO:0035987	endodermal cell differentiation	47	0.565186	1.50261	0.0130202	0.0747446	0.0583372	3694	tags=26%, list=12%, signal=23%	1301/190/8091/1294/22943/55897/1290/83881/4318/1289/4317/6657
GO:0045022	early endosome to late endosome transport	42	-0.419078	-1.55995	0.0130522	0.0748311	0.0584046	5505	tags=29%, list=17%, signal=24%	7430/5595/23011/8724/54899/51652/2316/4478/5962/83547/1601/2013
GO:0030101	natural killer cell activation	99	-0.314797	-1.3434	0.0130624	0.0748311	0.0584046	5458	tags=35%, list=17%, signal=29%	3606/3451/3439/3443/5873/3916/3600/259197/80329/9760/3558/3592/6777/2625/5087/3717/84868/4783/5788/201294/558/3442/3824/4818/3452/9437/2214/3133/51744/7305/8809/2621/8993/2268/2013
GO:0010586	miRNA metabolic process	91	-0.331969	-1.40802	0.0130813	0.0748684	0.0584338	3848	tags=31%, list=12%, signal=27%	2908/5914/2625/5617/6721/367/6722/80149/4775/2309/3725/7042/2113/5155/84913/5468/6688/8862/2353/93649/650/2627/2624/1958/131405/2247/9314/4091
GO:1903978	regulation of microglial cell activation	18	-0.572203	-1.70143	0.0131977	0.0754633	0.058898	3376	tags=50%, list=11%, signal=45%	6348/23208/54209/5788/2896/6376/120892/3949/3569
GO:0042987	amyloid precursor protein catabolic process	65	-0.349246	-1.45339	0.0132345	0.0756024	0.0590066	3736	tags=20%, list=12%, signal=18%	23621/5621/10418/442907/407021/54103/83464/3459/1718/9619/6252/4915/177
GO:0031065	positive regulation of histone deacetylation	23	-0.537568	-1.77891	0.0133197	0.0758749	0.0592193	5140	tags=35%, list=16%, signal=29%	604/65018/8467/195814/5587/187/122953/120892
GO:1905063	regulation of vascular associated smooth muscle cell differentiation	21	-0.55477	-1.76376	0.0133127	0.0758749	0.0592193	4809	tags=52%, list=15%, signal=45%	6648/4773/4775/30008/407015/23493/4772/407006/5155/2022/2852
GO:0038084	vascular endothelial growth factor signaling pathway	45	-0.404705	-1.5273	0.0133081	0.0758749	0.0592193	3969	tags=36%, list=12%, signal=31%	3592/28514/2321/3791/10253/442909/407015/4641/5587/153090/2324/2549/1634/147372/57556/7148
GO:0044818	mitotic G2/M transition checkpoint	45	0.553064	1.46449	0.0133371	0.0759025	0.0592408	6699	tags=36%, list=21%, signal=28%	990/5347/90381/4998/63967/983/1111/641/51514/29980/672/580/84446/80279/8870/79035
GO:0051225	spindle assembly	126	0.480885	1.41354	0.0133714	0.0760265	0.0593376	8961	tags=37%, list=28%, signal=27%	24137/4605/991/259266/4751/332/22974/9212/5347/10403/10615/9133/55143/3833/3832/56992/6790/9493/6491/9055/347688/90990/1104/11200/29127/54627/3619/163786/285643/92421/100307126/29899/29901/23354/26271/23015/3796/49856/152185/10783/55835/203068/3304/126353/3837/93323/3303
GO:0072538	T-helper 17 type immune response	42	-0.417407	-1.55373	0.0133934	0.0760801	0.0593795	4269	tags=43%, list=13%, signal=37%	10758/3558/30009/64581/3594/23765/80149/3717/3570/4851/6095/10865/64332/4092/3726/5588/93978/3569
GO:0001771	immunological synapse formation	15	-0.610994	-1.75317	0.013506	0.0765043	0.0597105	3102	tags=60%, list=10%, signal=54%	3958/6366/84868/4478/975/1794/81704/5551/4739
GO:0060099	regulation of phagocytosis, engulfment	15	-0.609898	-1.75003	0.013506	0.0765043	0.0597105	4157	tags=53%, list=13%, signal=46%	11031/5336/54209/196527/3071/2624/246/948
GO:1905153	regulation of membrane invagination	15	-0.609898	-1.75003	0.013506	0.0765043	0.0597105	4157	tags=53%, list=13%, signal=46%	11031/5336/54209/196527/3071/2624/246/948
GO:0009953	dorsal/ventral pattern formation	93	0.488312	1.40232	0.0135234	0.0765315	0.0597318	4642	tags=31%, list=15%, signal=27%	221833/3975/3237/26585/9355/429/3207/2290/6656/4821/7093/344022/145258/8022/731220/7473/58524/4010/57057/2019/121643/6496/3212/120237/25806/4188/3169/170825/8646
GO:0070918	regulatory ncRNA processing	68	0.516592	1.4414	0.0135646	0.0766856	0.059852	5072	tags=25%, list=16%, signal=21%	389421/7015/9271/340120/79727/6023/4613/54514/56165/283120/84944/284615/150763/11022/91646/9631/54456
GO:0090090	negative regulation of canonical Wnt signaling pathway	128	-0.301077	-1.29437	0.0135759	0.0766856	0.059852	3131	tags=26%, list=10%, signal=23%	9580/169200/122011/100113407/8313/2308/7091/147906/4851/25937/7481/153090/27122/1601/8994/85409/26524/4163/50964/85407/144165/5800/27303/650/1958/219287/92162/2719/27123/6425/64321/857/25928
GO:0009791	post-embryonic development	89	-0.325103	-1.3781	0.0136375	0.0769618	0.0600676	3636	tags=25%, list=11%, signal=22%	23418/2625/7855/3708/3791/59338/3717/25976/4929/1990/4692/6571/389207/64072/2202/2263/57493/9314/64651/391723/80274/1544
GO:0009812	flavonoid metabolic process	14	0.725027	1.58645	0.0136978	0.0772304	0.0602772	711	tags=43%, list=2%, signal=42%	54575/54576/3938/54658/54659/54577
GO:1904377	positive regulation of protein localization to cell periphery	66	-0.347269	-1.43372	0.013752	0.0774637	0.0604594	3312	tags=26%, list=10%, signal=23%	5621/9495/51201/54209/4035/246329/5295/5583/85409/2037/10580/6711/5581/6769/2852/10268/89780
GO:0007431	salivary gland development	34	-0.465772	-1.67107	0.01386	0.0779995	0.0608775	4745	tags=41%, list=15%, signal=35%	7124/4781/7040/4824/5154/1896/3082/2252/7052/7042/5080/59277/2263/2255
GO:0021987	cerebral cortex development	118	0.467027	1.36421	0.0138866	0.0780768	0.0609379	3998	tags=24%, list=13%, signal=21%	5454/63950/9355/429/7101/2290/347733/9928/259266/474/6513/8941/4192/10716/2016/26047/1281/284403/7054/4747/1000/5455/5079/10460/170302/478/8851/6715
GO:0007076	mitotic chromosome condensation	17	0.681398	1.56556	0.0139794	0.0785257	0.0612882	1614	tags=29%, list=5%, signal=28%	5347/64151/23397/113130/51203
GO:0061180	mammary gland epithelium development	68	-0.346022	-1.42714	0.0140628	0.078921	0.0615967	3232	tags=28%, list=10%, signal=25%	2908/2625/367/5727/3717/3398/4487/81606/7472/3202/5241/2066/2263/2247/6926/2294/2255/859/25928
GO:0006638	neutral lipid metabolic process	123	-0.298153	-1.31413	0.0141406	0.0792843	0.0618803	3872	tags=29%, list=12%, signal=26%	1374/5294/57104/344/23659/440503/11343/5408/116519/145264/145447/51099/2180/150094/9104/3638/6583/1071/57406/51196/13/341/255738/6622/55911/84879/847/4023/139189/3949/158835/116255/7148/859/857/338328
GO:0001977	renal system process involved in regulation of blood volume	15	-0.606688	-1.74082	0.0141855	0.079389	0.061962	1263	tags=47%, list=4%, signal=45%	1579/5155/5800/2702/2621/10391/2013
GO:0046890	regulation of lipid biosynthetic process	179	-0.262769	-1.14311	0.0141846	0.079389	0.061962	3028	tags=22%, list=9%, signal=20%	972/116519/3490/145264/427/343/653/150094/9104/134429/1066/10162/3638/58526/728655/3553/27122/1601/57406/3552/9619/341/345275/5155/8622/50487/10580/84879/650/1581/2171/1958/50846/21/3949/2852/5166/2264/33
GO:0046638	positive regulation of alpha-beta T cell differentiation	51	-0.400426	-1.56968	0.0141994	0.0793933	0.0619654	4112	tags=33%, list=13%, signal=29%	3707/387/5914/3594/5590/942/54440/114548/3123/3122/64332/3142/3071/3549/7048/9308/7704
GO:0090232	positive regulation of spindle checkpoint	12	0.73258	1.55127	0.0142532	0.0795474	0.0620856	1633	tags=42%, list=5%, signal=40%	332/9212/10403/55143/4085
GO:0090267	positive regulation of mitotic cell cycle spindle assembly checkpoint	12	0.73258	1.55127	0.0142532	0.0795474	0.0620856	1633	tags=42%, list=5%, signal=40%	332/9212/10403/55143/4085
GO:0003376	sphingosine-1-phosphate receptor signaling pathway	15	-0.60597	-1.73876	0.0143554	0.0799705	0.0624159	3797	tags=40%, list=12%, signal=35%	7430/5294/124976/53637/8698/1901
GO:0006570	tyrosine metabolic process	17	0.679987	1.56232	0.0143497	0.0799705	0.0624159	4503	tags=41%, list=14%, signal=35%	5053/3081/7054/7299/259307/51151/389434
GO:0046322	negative regulation of fatty acid oxidation	14	-0.63525	-1.80943	0.0144469	0.0802327	0.0626205	1531	tags=43%, list=5%, signal=41%	440503/32/1268/84879/33/2327
GO:0072010	glomerular epithelium development	26	-0.484723	-1.6509	0.0144557	0.0802327	0.0626205	2785	tags=38%, list=9%, signal=35%	2303/1909/9863/3913/5420/28999/5800/947/5175/1910
GO:1902969	mitotic DNA replication	13	0.727092	1.57065	0.0144686	0.0802327	0.0626205	7039	tags=77%, list=22%, signal=60%	8318/9837/4173/5888/4171/4175/675/64785/4172/3978
GO:0031570	DNA integrity checkpoint signaling	125	0.477437	1.4023	0.0144559	0.0802327	0.0626205	8159	tags=34%, list=26%, signal=25%	118471/990/5347/8318/51512/90381/146956/4998/81620/63967/83990/983/1763/1111/5888/641/51514/8914/2177/29980/11200/1869/672/580/79968/5591/675/84446/197342/80279/55367/83695/8870/55159/4436/25896/9894/11073/57646/7919/5883/79184
GO:0002532	production of molecular mediator involved in inflammatory response	92	-0.320103	-1.35479	0.0144573	0.0802327	0.0626205	4017	tags=28%, list=13%, signal=25%	4843/4615/64581/5054/23765/80149/54209/407015/2896/6571/5187/5023/140885/653361/695/407007/401258/407006/50487/53342/7099/4210/240/241/3569/948
GO:0048286	lung alveolus development	46	-0.400264	-1.53699	0.0145041	0.0803559	0.0627167	1882	tags=28%, list=6%, signal=27%	91461/659/2324/3202/93649/5241/1636/2263/2627/6441/2294/2255/6943
GO:0060841	venous blood vessel development	16	-0.590307	-1.71919	0.0145495	0.0804605	0.0627983	2409	tags=56%, list=8%, signal=52%	4851/1948/659/187/2022/147372/57493/94/2294
GO:0045621	positive regulation of lymphocyte differentiation	127	-0.292413	-1.28454	0.0145398	0.0804605	0.0627983	4234	tags=28%, list=13%, signal=25%	9760/3707/3558/387/9840/6777/5914/2625/1378/9580/3594/10288/972/57178/2309/5590/942/5788/54440/114548/6595/3123/558/3122/64332/3142/3071/3549/695/6688/7048/9308/2621/1960/3575/7704
GO:0031643	positive regulation of myelination	17	-0.597232	-1.75752	0.0146041	0.0805034	0.0628318	3779	tags=53%, list=12%, signal=47%	400746/7133/3082/3687/745/11076/1959/10810/4099
GO:0042551	neuron maturation	45	-0.399613	-1.50809	0.014611	0.0805034	0.0628318	2817	tags=36%, list=9%, signal=32%	4929/1909/27289/84530/1028/6376/23294/3745/8578/712/163175/59277/120892/342035/1910/4653
GO:0061098	positive regulation of protein tyrosine kinase activity	45	-0.399245	-1.5067	0.014611	0.0805034	0.0628318	2264	tags=33%, list=7%, signal=31%	2209/5770/255324/285489/146433/653361/5155/4739/2621/1636/57091/353514/1839/148/89780
GO:0014909	smooth muscle cell migration	86	-0.331393	-1.40345	0.0146049	0.0805034	0.0628318	4411	tags=36%, list=14%, signal=31%	657/4208/4780/1398/387/574506/55742/7448/5054/5154/6869/10221/199/407015/3037/4303/4035/4921/5592/406935/407006/5155/9732/7099/93649/1636/65009/80031/8013/9510/9353
GO:0031644	regulation of nervous system process	142	-0.277588	-1.17417	0.0146237	0.0805034	0.0628318	3422	tags=27%, list=11%, signal=24%	2185/6348/11343/5649/3082/27092/10497/10879/9228/5590/9378/9896/3687/56923/5724/11280/26952/3552/85358/6547/7432/745/11076/2171/1959/10810/1906/120892/4099/90865/7476/9607/58494/154/1910/1135/7143/55273
GO:2001185	regulation of CD8-positive, alpha-beta T cell activation	19	-0.5566	-1.70915	0.0146724	0.0806297	0.0629303	3425	tags=37%, list=11%, signal=33%	864/3659/10859/29126/56253/3071/3133
GO:1902305	regulation of sodium ion transmembrane transport	64	-0.354242	-1.45533	0.0146844	0.0806297	0.0629303	4183	tags=39%, list=13%, signal=34%	3784/483/63928/2745/493/23171/1756/288/130497/23327/55800/2259/2040/57520/7402/255738/482/4842/5581/6327/53826/477/6330/5348/859
GO:0035307	positive regulation of protein dephosphorylation	44	-0.386377	-1.44792	0.0146865	0.0806297	0.0629303	3181	tags=30%, list=10%, signal=27%	5525/801/10288/3717/3672/5788/9863/26051/945/23645/10395/1003/186
GO:0070102	interleukin-6-mediated signaling pathway	24	-0.52873	-1.74798	0.0147019	0.0806409	0.0629391	3603	tags=46%, list=11%, signal=41%	4089/3716/2241/3572/3717/1050/3570/407015/406881/6688/3569
GO:0021953	central nervous system neuron differentiation	175	0.448865	1.33308	0.014734	0.0807441	0.0630196	5079	tags=28%, list=16%, signal=24%	3226/3975/64211/5457/429/7101/8929/431707/3110/3670/2290/167826/6656/652991/401/6695/4821/10716/1746/2016/1745/2637/2636/5881/8022/2048/4825/161357/58524/1996/57057/64843/25987/6659/6900/121643/170302/120237/2047/2560/55079/3236/7471/170825/51286/2049/1141/23440/869
GO:0030199	collagen fibril organization	63	0.533003	1.4711	0.0148495	0.0813036	0.0634563	4144	tags=30%, list=13%, signal=26%	1301/4320/26585/1280/1311/1277/7093/140766/1281/1290/10609/1289/81792/60681/4017/642658/1278/1302/26254
GO:2000516	positive regulation of CD4-positive, alpha-beta T cell activation	42	-0.414144	-1.54158	0.0149289	0.0816645	0.063738	3676	tags=38%, list=12%, signal=34%	5914/3594/5590/942/11126/975/54440/114548/3123/3122/64332/3142/3071/5588/7048/9308
GO:0021761	limbic system development	114	0.474265	1.38232	0.0149454	0.0816808	0.0637507	1628	tags=18%, list=5%, signal=17%	190/5454/64211/59336/4760/7101/27023/7545/7547/9928/8941/30062/4192/10716/1746/6658/1745/63827/26047/2146
GO:0006958	complement activation, classical pathway	33	-0.458468	-1.62687	0.0150113	0.0819671	0.0639742	3920	tags=39%, list=12%, signal=35%	10747/1378/54209/722/717/714/710/712/713/730/729/79987/732
GO:0045346	regulation of MHC class II biosynthetic process	18	-0.560918	-1.66787	0.0150392	0.0820384	0.0640298	5104	tags=39%, list=16%, signal=33%	4261/5994/3717/6688/7099/5196/90865
GO:0071526	semaphorin-plexin signaling pathway	44	-0.385308	-1.44392	0.0150514	0.0820384	0.0640298	3287	tags=30%, list=10%, signal=27%	2316/3791/9723/5362/10501/1909/223117/7869/1906/80031/9037/57556/56920
GO:0006691	leukotriene metabolic process	32	-0.473284	-1.69493	0.0150726	0.0820799	0.0640622	3413	tags=41%, list=11%, signal=36%	10394/1579/4048/92086/1357/5322/91227/4056/240/241/5319/64174/728226
GO:1901978	positive regulation of cell cycle checkpoint	17	0.677413	1.55641	0.0150903	0.0821029	0.0640802	8421	tags=65%, list=26%, signal=48%	332/9212/10403/55143/4085/3619/348654/5629/9894/7517/9675
GO:0009948	anterior/posterior axis specification	51	0.547781	1.47795	0.0152544	0.0829209	0.0647186	3199	tags=25%, list=10%, signal=23%	3975/1045/5015/7547/163589/10736/145873/6790/55897/134701/7473/1044/10409
GO:0006536	glutamate metabolic process	33	0.597652	1.5226	0.0152815	0.0829942	0.0647758	7282	tags=45%, list=23%, signal=35%	2571/23657/10841/3034/2729/5832/58510/9971/2730/2572/2805/4942/85300/6898/131669
GO:0030301	cholesterol transport	119	-0.300658	-1.31153	0.0153	0.0830199	0.0647959	3284	tags=24%, list=10%, signal=22%	6721/6256/5727/19/116519/407019/54209/407015/4035/134429/1066/10162/4792/23673/1080/1071/9619/341/255738/114880/5468/335/21/3949/4481/407018/10351/948/857
GO:0046475	glycerophospholipid catabolic process	33	-0.457087	-1.62197	0.015329	0.0830302	0.064804	3645	tags=36%, list=11%, signal=32%	123745/23659/5408/145447/8605/5322/5168/133121/341/10908/3949/255189
GO:0022616	DNA strand elongation	36	0.572287	1.47774	0.0153293	0.0830302	0.064804	8118	tags=44%, list=25%, signal=33%	7015/9837/1763/4173/5984/4176/5111/5426/86/5983/4172/3978/3980/5425/8607/79913
GO:0045787	positive regulation of cell cycle	331	0.415695	1.25718	0.0154703	0.0837194	0.0653418	6638	tags=28%, list=21%, signal=22%	4103/3209/7015/429/7101/8929/11065/2290/346673/1761/56979/9928/9787/332/995/6755/9212/118471/990/6241/64151/387778/79733/10403/9700/10615/55143/23397/113130/891/144455/81620/6790/9493/51203/6491/2146/4085/2069/11105/983/50838/993/5017/81610/1950/1111/1894/10635/10733/11113/51514/54892/5753/27085/440/79915/1978/2237/11200/29127/1663/6665/7039/3169/10926/4488/54627/80174/9585/245711/221908/8317/847…
GO:0019835	cytolysis	23	-0.529869	-1.75343	0.0154855	0.0837267	0.0653475	3118	tags=39%, list=10%, signal=35%	2999/4069/4818/5320/5551/730/729/820/732
GO:0033005	positive regulation of mast cell activation	20	-0.535884	-1.66463	0.0155147	0.08381	0.0654126	2189	tags=40%, list=7%, signal=37%	9846/50487/2623/85480/3596/2624/2268/8013
GO:0003298	physiological muscle hypertrophy	26	-0.483313	-1.6461	0.0156504	0.0841678	0.0656918	3450	tags=31%, list=11%, signal=27%	27086/5997/11214/407010/1906/859/148/221476
GO:0003301	physiological cardiac muscle hypertrophy	26	-0.483313	-1.6461	0.0156504	0.0841678	0.0656918	3450	tags=31%, list=11%, signal=27%	27086/5997/11214/407010/1906/859/148/221476
GO:0061049	cell growth involved in cardiac muscle cell development	26	-0.483313	-1.6461	0.0156504	0.0841678	0.0656918	3450	tags=31%, list=11%, signal=27%	27086/5997/11214/407010/1906/859/148/221476
GO:0072171	mesonephric tubule morphogenesis	67	0.521989	1.45459	0.015627	0.0841678	0.0656918	3027	tags=27%, list=9%, signal=24%	6299/3975/3237/26585/25789/3207/10736/80000/55083/183/55366/2668/6495/170690/2297/3217/51804/7475
GO:0001912	positive regulation of leukocyte mediated cytotoxicity	65	-0.345709	-1.43867	0.0156033	0.0841678	0.0656918	4398	tags=35%, list=14%, signal=31%	259197/80329/911/4843/3592/6777/8417/3594/5788/567/11126/8807/3684/3123/5027/3824/3122/56253/383/3133/23705/7305/6688
GO:0048934	peripheral nervous system neuron differentiation	15	0.683234	1.52335	0.0157431	0.0845164	0.0659639	4225	tags=47%, list=13%, signal=41%	5457/9480/429/3670/4744/64843/3236
GO:0048935	peripheral nervous system neuron development	15	0.683234	1.52335	0.0157431	0.0845164	0.0659639	4225	tags=47%, list=13%, signal=41%	5457/9480/429/3670/4744/64843/3236
GO:0021895	cerebral cortex neuron differentiation	27	0.630252	1.55197	0.0158356	0.0849378	0.0662927	4130	tags=37%, list=13%, signal=32%	429/7101/1746/2016/1745/5881/1996/6900/170302/55079
GO:0046605	regulation of centrosome cycle	52	0.536598	1.45423	0.0158551	0.0849671	0.0663156	9694	tags=52%, list=30%, signal=36%	118611/6790/6491/284403/10733/899/5314/2648/672/221908/163786/348654/81669/92421/22994/26973/85459/7517/152185/22809/55835/7514/55226/4869/4591/79959/23636
GO:0061640	cytoskeleton-dependent cytokinesis	98	0.492835	1.42096	0.0159483	0.085391	0.0666465	6224	tags=26%, list=19%, signal=21%	24137/54443/332/1058/9212/55165/5347/10112/9700/55143/9493/51203/79400/1894/11113/81626/29127/9585/3619/84501/285643/26586/3925/92421/100307126
GO:0030838	positive regulation of actin filament polymerization	44	-0.384138	-1.43953	0.0159636	0.0853976	0.0666517	4004	tags=32%, list=13%, signal=28%	387/442721/2241/2185/51466/6366/10435/3071/3055/25802/5581/246/6369/1440
GO:2000179	positive regulation of neural precursor cell proliferation	51	0.546359	1.47411	0.0160701	0.0858915	0.0670371	2192	tags=25%, list=7%, signal=24%	3975/64211/63950/9355/429/7101/2290/259266/4192/3642/8326/284403/1950
GO:0032465	regulation of cytokinesis	91	0.502449	1.43578	0.0161143	0.0859758	0.0671029	5085	tags=24%, list=16%, signal=20%	9928/332/6755/9212/990/5347/79733/10112/55143/144455/6790/9493/9055/79187/50838/1894/11113/80179/29127/54627/9585/3619
GO:0046718	viral entry into host cell	147	-0.282502	-1.19439	0.0161079	0.0859758	0.0671029	3500	tags=24%, list=11%, signal=22%	7706/11060/1378/9023/10346/2934/7113/3678/729974/972/942/975/920/3383/3123/558/7037/1948/10738/6614/8692/342931/222256/6404/2993/2621/2219/185/25893/3949/5806/858/4360/857/10332/8547
GO:0007141	male meiosis I	27	0.629628	1.55043	0.0161856	0.0862803	0.0673406	6456	tags=37%, list=20%, signal=30%	676/63946/54514/9319/11077/140801/54456/4603/675/11144
GO:0000910	cytokinesis	168	0.45035	1.33619	0.0162497	0.0865459	0.0675479	6637	tags=23%, list=21%, signal=18%	24137/54443/9928/332/1058/6755/9212/990/55165/5347/79733/10112/9700/55143/144455/6790/9493/51203/79400/9055/79187/50838/1894/11113/81626/80179/29127/54627/9585/3619/84501/285643/26586/675/3925/92421/100307126/643/6242
GO:1900221	regulation of amyloid-beta clearance	19	-0.552714	-1.69722	0.0162914	0.0866922	0.067662	3178	tags=58%, list=10%, signal=52%	6093/7124/6722/3156/54209/1595/4035/3459/7274/50487/93649
GO:0040015	negative regulation of multicellular organism growth	12	-0.664644	-1.8381	0.0163363	0.0868545	0.0677888	3167	tags=42%, list=10%, signal=38%	5727/51316/8835/154/153
GO:0010324	membrane invagination	64	-0.351795	-1.44528	0.0163967	0.0870993	0.0679798	4157	tags=36%, list=13%, signal=31%	11031/387/5336/91937/3689/286046/2934/19/54209/51411/7057/199/9844/196527/3684/9938/2209/3071/2624/246/4481/948/8685
GO:0008645	hexose transmembrane transport	109	-0.298177	-1.2791	0.0165354	0.087759	0.0684947	2966	tags=23%, list=9%, signal=21%	6506/1909/4205/6272/5295/6515/3553/51763/56606/28999/406935/10580/1636/2171/6527/344901/55022/1906/2719/5319/5473/8013/338557/200010/55600
GO:0050931	pigment cell differentiation	34	-0.459733	-1.6494	0.0165855	0.0878882	0.0685955	4954	tags=44%, list=16%, signal=37%	8907/5873/6648/4435/4208/2767/283652/10981/56999/7306/4286/9839/54507/1908/1910
GO:0090009	primitive streak formation	10	0.748472	1.53711	0.0165887	0.0878882	0.0685955	444	tags=30%, list=1%, signal=30%	3975/5015/7547
GO:0038179	neurotrophin signaling pathway	37	-0.438461	-1.58305	0.0166351	0.088057	0.0687273	5347	tags=49%, list=17%, signal=41%	66000/10252/57498/5526/4908/4914/10253/2889/9693/5906/6272/4692/9863/2674/4915/4916/627/186
GO:0030449	regulation of complement activation	21	-0.543907	-1.72922	0.0167159	0.0883754	0.0689757	3500	tags=48%, list=11%, signal=42%	1378/966/54209/722/3553/710/2/79987/11326/922
GO:0014009	glial cell proliferation	51	-0.397361	-1.55766	0.0168007	0.0883754	0.0689757	4857	tags=41%, list=15%, signal=35%	7424/7124/5179/1435/706/2185/6497/54209/4851/6376/5583/3553/146433/1030/407007/407006/163175/3953/90865/3569/1128
GO:0001914	regulation of T cell mediated cytotoxicity	48	-0.389325	-1.51802	0.0168119	0.0883754	0.0689757	4340	tags=33%, list=14%, signal=29%	80329/911/3592/8417/10859/3594/5788/567/3123/5027/3824/3122/3071/3133/3575/177
GO:0000729	DNA double-strand break processing	20	0.647325	1.5177	0.0167553	0.0883754	0.0689757	4356	tags=30%, list=14%, signal=26%	83990/317761/1763/641/79008/548593
GO:0045747	positive regulation of Notch signaling pathway	43	-0.393538	-1.48043	0.0167434	0.0883754	0.0689757	3598	tags=35%, list=11%, signal=31%	406994/28514/81619/3572/57178/54567/4851/7042/406913/375704/4242/140628/6092/2255/27255
GO:0042273	ribosomal large subunit biogenesis	66	0.520634	1.44565	0.0167763	0.0883754	0.0689757	13092	tags=73%, list=41%, signal=43%	23246/140801/55299/9875/4839/55759/23212/54475/51154/51491/26155/55003/84365/3692/23560/4931/84231/54663/10969/4869/6175/79029/54955/2971/54680/51121/51388/9326/6169/117246/220717/115416/285855/56342/55319/90441/23481/55153/6129/6147/11224/55027/84154/22868/81887/55052/6128/8886
GO:0019217	regulation of fatty acid metabolic process	92	-0.315516	-1.33538	0.0168081	0.0883754	0.0689757	3949	tags=25%, list=12%, signal=22%	10891/1374/344/440503/972/116519/9104/3638/58526/3553/32/341/6622/50487/1268/84879/1581/2171/8013/5166/33/2327/857
GO:0090630	activation of GTPase activity	113	-0.304367	-1.30468	0.0167547	0.0883754	0.0689757	4523	tags=27%, list=14%, signal=23%	64786/4908/9779/1398/81565/7813/23216/23102/7074/2185/6366/374403/23158/85360/84144/23603/9882/9938/55357/9639/8477/9411/83478/4739/4916/119385/5923/353149/22899/26084
GO:0097048	dendritic cell apoptotic process	12	-0.66324	-1.83422	0.0169045	0.0886922	0.0692231	3231	tags=50%, list=10%, signal=45%	10859/6366/9693/558/6387/2621
GO:2000668	regulation of dendritic cell apoptotic process	12	-0.66324	-1.83422	0.0169045	0.0886922	0.0692231	3231	tags=50%, list=10%, signal=45%	10859/6366/9693/558/6387/2621
GO:0010888	negative regulation of lipid storage	20	-0.53155	-1.65117	0.0169161	0.0886922	0.0692231	5303	tags=55%, list=17%, signal=46%	7376/7124/57104/19/54209/51099/1066/4792/9619/5468/3569
GO:0090189	regulation of branching involved in ureteric bud morphogenesis	21	0.643151	1.51458	0.0169384	0.0887326	0.0692545	2905	tags=43%, list=9%, signal=39%	3975/26585/10736/183/55366/2668/6495/3217/51804
GO:0045776	negative regulation of blood pressure	49	-0.383395	-1.48472	0.0169718	0.0888311	0.0693314	2644	tags=27%, list=8%, signal=24%	2865/10060/5724/659/1268/8862/2702/4842/9365/186/154/153/148
GO:0045661	regulation of myoblast differentiation	73	-0.35124	-1.43002	0.0169878	0.0888377	0.0693366	2767	tags=23%, list=9%, signal=21%	694/4208/7040/28514/825/4851/6595/221662/3399/27231/144165/10324/93649/202151/6926/116173/25928
GO:0034440	lipid oxidation	114	-0.295433	-1.26973	0.0171055	0.0893765	0.0697571	3949	tags=18%, list=12%, signal=16%	10891/1374/285440/79602/440503/116285/10449/55862/247/3295/114757/32/1268/84879/240/55289/246/8013/5166/33/2327
GO:0032411	positive regulation of transporter activity	118	-0.297324	-1.30936	0.0171478	0.0895199	0.0698691	4372	tags=37%, list=14%, signal=32%	65018/9472/7225/483/63928/9446/2745/5336/5311/287/7114/3736/9495/5649/5533/6256/801/27092/54209/6262/1909/1756/288/9104/1520/5724/246329/57463/6446/1080/57158/85358/6347/482/785/5535/5243/3753/1906/6769/3777/88/154/23237
GO:0097720	calcineurin-mediated signaling	47	-0.385948	-1.48526	0.0172288	0.0898657	0.070139	4283	tags=40%, list=13%, signal=35%	9472/4773/63928/5336/493/64581/5621/9495/5533/374403/4775/51778/4772/2494/5535/151651/29995/1827/58529
GO:0050871	positive regulation of B cell activation	76	-0.335553	-1.40525	0.0172855	0.0900065	0.0702488	4314	tags=29%, list=14%, signal=25%	4208/7040/55122/3558/4773/30009/6777/972/5788/975/54440/1026/7037/683/8741/3071/695/6688/7099/3596/3569/89780
GO:0097237	cellular response to toxic substance	111	-0.305373	-1.2947	0.017281	0.0900065	0.0702488	1041	tags=15%, list=3%, signal=15%	27244/4056/10516/847/241/9429/2878/3045/3050/3048/53905/3047/948/3042/3040/3043/3039
GO:0042445	hormone metabolic process	239	0.430716	1.29195	0.0173246	0.0901324	0.0703471	7076	tags=36%, list=22%, signal=29%	57016/1081/5653/441282/10720/5122/1382/51083/6696/7366/1646/174/2304/54576/54658/54490/1109/54659/54577/1645/6528/79799/339761/7365/2516/6447/3973/1592/53630/2834/1734/27344/1594/6718/3972/8644/9718/7173/259307/1565/2784/1559/9227/1589/127/79644/6715/1562/1056/59272/3294/25825/6121/3169/389434/157506/1181/3283/1733/5126/10202/1588/1803/126/15/54905/147015/50700/4224/5034/79154/1428/3249/5045/1363…
GO:0000281	mitotic cytokinesis	83	0.496353	1.41354	0.017402	0.0902256	0.0704198	6224	tags=27%, list=19%, signal=21%	24137/54443/332/1058/9212/55165/5347/10112/9700/55143/9493/51203/1894/11113/29127/9585/3619/285643/26586/3925/92421/100307126
GO:0030203	glycosaminoglycan metabolic process	115	-0.295537	-1.25946	0.0173906	0.0902256	0.0704198	3204	tags=23%, list=10%, signal=21%	11227/10402/1909/56548/11041/10678/3037/960/10090/3553/55576/8692/3699/1634/5155/83539/3340/79625/3373/2247/8993/80760/284/9806/10894/3036/1910
GO:0032609	type II interferon production	115	-0.295453	-1.25911	0.0173906	0.0902256	0.0704198	4064	tags=37%, list=13%, signal=33%	3558/961/3592/64581/5914/2625/7098/1378/7855/3554/5621/10859/3594/80149/29126/3717/84868/5142/11126/54440/51284/3115/3123/558/3394/3113/80380/10865/3553/56253/246778/7805/140885/51744/8809/7099/2621/6556/51311/8993/90865/9173/7356
GO:0032649	regulation of type II interferon production	115	-0.295453	-1.25911	0.0173906	0.0902256	0.0704198	4064	tags=37%, list=13%, signal=33%	3558/961/3592/64581/5914/2625/7098/1378/7855/3554/5621/10859/3594/80149/29126/3717/84868/5142/11126/54440/51284/3115/3123/558/3394/3113/80380/10865/3553/56253/246778/7805/140885/51744/8809/7099/2621/6556/51311/8993/90865/9173/7356
GO:0097254	renal tubular secretion	29	-0.479238	-1.66476	0.0174519	0.0903165	0.0704908	3298	tags=38%, list=10%, signal=34%	6869/2771/10699/9356/1636/185/554/1906/9429/4881/1910
GO:0060272	embryonic skeletal joint morphogenesis	11	0.732726	1.53533	0.0174643	0.0903165	0.0704908	934	tags=36%, list=3%, signal=35%	3227/3207/1280/6474
GO:0000395	mRNA 5'-splice site recognition	19	0.646063	1.51734	0.017445	0.0903165	0.0704908	6356	tags=53%, list=20%, signal=42%	26864/100151684/135295/100151683/101954277/101954272/101954267/26824/101954276/101954268
GO:0021871	forebrain regionalization	23	0.639834	1.53184	0.0175532	0.0906989	0.0707892	4516	tags=39%, list=14%, signal=34%	3975/389549/63950/9355/2016/6496/55079/7471/170825
GO:0045740	positive regulation of DNA replication	38	0.58016	1.50448	0.0176188	0.0909607	0.0709935	6284	tags=37%, list=20%, signal=30%	79733/144455/81620/2069/983/1950/1763/79915/7349/10926/80174/8317/5111/253980
GO:0008228	opsonization	17	-0.588406	-1.73155	0.0176585	0.0910103	0.0710323	1659	tags=47%, list=5%, signal=45%	722/5322/2219/5199/5806/653509/10584/8547
GO:0090051	negative regulation of cell migration involved in sprouting angiogenesis	38	-0.411106	-1.48892	0.0176443	0.0910103	0.0710323	8318	tags=58%, list=26%, signal=43%	406948/574452/574453/494336/406989/10014/161742/100126334/5607/406964/387/574506/54567/7057/407015/4851/6915/4223/407006/90627/79812/9314
GO:1990961	xenobiotic detoxification by transmembrane export across the plasma membrane	20	-0.528301	-1.64108	0.0177168	0.0912333	0.0712063	6748	tags=50%, list=21%, signal=39%	407046/574513/442890/406961/55244/10786/127700/5243/6565/407041
GO:1904659	glucose transmembrane transport	106	-0.308023	-1.28886	0.0178073	0.0916214	0.0715093	2966	tags=24%, list=9%, signal=21%	6506/1909/4205/6272/5295/6515/3553/51763/56606/28999/406935/10580/1636/2171/6527/344901/55022/1906/2719/5319/5473/8013/338557/200010/55600
GO:0034112	positive regulation of homotypic cell-cell adhesion	17	-0.586051	-1.72461	0.0178494	0.0917601	0.0716175	3583	tags=65%, list=11%, signal=57%	3716/51206/2039/3572/3717/288/84034/10630/1511/22915/3569
GO:0070423	nucleotide-binding oligomerization domain containing signaling pathway	23	-0.521286	-1.72502	0.0178678	0.0917771	0.0716308	2192	tags=35%, list=7%, signal=32%	1540/144811/4792/7128/51296/6565/7099/57864
GO:0007613	memory	121	-0.293986	-1.26902	0.0179484	0.092113	0.0718929	3692	tags=29%, list=12%, signal=26%	9867/266743/5764/342371/5621/6869/3678/5649/6722/7436/23208/54209/5590/164312/139411/6860/55450/7846/894/6446/85358/1268/6547/1524/4593/1827/5923/8516/3949/6505/627/114/23237/2890/6532
GO:0002026	regulation of the force of heart contraction	25	-0.490176	-1.63762	0.0180687	0.0926517	0.0723133	2786	tags=40%, list=9%, signal=37%	6262/6546/5350/4635/4634/4842/477/153/148/857
GO:0042044	fluid transport	32	-0.464371	-1.66301	0.0182306	0.0934028	0.0728996	3461	tags=44%, list=11%, signal=39%	6338/3708/343/3037/51763/1080/8692/358/366/1906/89872/6563/361/1910
GO:0003357	noradrenergic neuron differentiation	11	0.731744	1.53327	0.0182719	0.0934564	0.0729414	1096	tags=45%, list=3%, signal=44%	429/8929/6664/401/3642
GO:0045670	regulation of osteoclast differentiation	67	-0.35693	-1.45946	0.0182705	0.0934564	0.0729414	3546	tags=33%, list=11%, signal=29%	7098/6348/10859/169200/54209/10272/1230/5295/7071/130733/4286/50604/9770/11025/133522/7305/4739/7099/84959/2353/9607/51208
GO:0032634	interleukin-5 production	20	-0.526831	-1.63651	0.0185176	0.094316	0.0736123	3676	tags=50%, list=12%, signal=44%	5914/2625/23765/8288/5590/85480/3568/90865/9173/7356
GO:0032674	regulation of interleukin-5 production	20	-0.526831	-1.63651	0.0185176	0.094316	0.0736123	3676	tags=50%, list=12%, signal=44%	5914/2625/23765/8288/5590/85480/3568/90865/9173/7356
GO:0086010	membrane depolarization during action potential	25	-0.488633	-1.63247	0.0185176	0.094316	0.0736123	3802	tags=40%, list=12%, signal=35%	287/775/3759/6546/288/55800/6327/477/6330/859
GO:2000249	regulation of actin cytoskeleton reorganization	40	-0.415113	-1.50601	0.0185177	0.094316	0.0736123	5534	tags=45%, list=17%, signal=37%	2242/54828/10850/4908/3059/10788/6050/2185/9723/10411/51225/7082/23500/3055/4916/90952/7010/1440
GO:0030900	forebrain development	388	0.405767	1.23039	0.0184927	0.094316	0.0736123	4995	tags=23%, list=16%, signal=20%	5308/10642/190/5454/6299/1943/5122/3975/389549/64211/5457/63950/59336/3747/4760/9355/429/7101/5307/27023/5015/7545/431707/7547/3670/2290/347733/9928/259266/6531/474/6513/5013/8941/6656/30062/4192/23657/10716/1746/6658/2016/1745/63827/2637/26047/6491/2146/886/1281/1749/145258/22943/284403/7054/5881/4747/8022/2048/1000/5455/10371/1996/25987/5079/2648/6900/10460/170302/6496/6657/478/8851/6715/333/25…
GO:0043605	amide catabolic process	20	0.642424	1.50621	0.0185864	0.0945864	0.0738234	7282	tags=50%, list=23%, signal=39%	7498/9615/10841/3034/55821/6999/58510/4942/100/131669
GO:0048536	spleen development	37	0.587397	1.52186	0.0186673	0.0948385	0.0740202	911	tags=16%, list=3%, signal=16%	5308/56033/3175/1015/579/1482
GO:0006284	base-excision repair	42	0.546789	1.43381	0.0186673	0.0948385	0.0740202	10500	tags=52%, list=33%, signal=35%	8091/55247/10721/1763/2237/5423/5111/23583/5426/3978/7374/3980/328/6119/10038/6996/4913/5424/4350/4595/11284/27301
GO:0050765	negative regulation of phagocytosis	19	-0.547596	-1.6815	0.0187199	0.0950264	0.0741668	4479	tags=37%, list=14%, signal=32%	8724/7097/961/8291/23208/140885/146722
GO:0048066	developmental pigmentation	46	-0.392618	-1.50763	0.0188845	0.0957813	0.074756	4954	tags=39%, list=16%, signal=33%	8907/5873/6648/4435/4208/2767/283652/10981/56999/124976/7306/11234/4286/9839/3549/54507/1908/1910
GO:0099172	presynapse organization	52	-0.374214	-1.46204	0.0189884	0.0962279	0.0751045	2618	tags=25%, list=8%, signal=23%	6386/22865/1948/5789/94030/6622/27253/4916/266727/728/7476/84631/89780
GO:1904427	positive regulation of calcium ion transmembrane transport	90	-0.318449	-1.34011	0.0193423	0.0979395	0.0764404	4023	tags=36%, list=13%, signal=31%	9446/5336/5311/287/9495/5533/801/6262/825/9104/5027/246329/6376/5023/7222/5354/57165/57158/187/6622/785/5535/3753/22953/3596/9002/6769/117/5319/2852/10268/857
GO:0010642	negative regulation of platelet-derived growth factor receptor signaling pathway	12	-0.652501	-1.80452	0.0194614	0.0984059	0.0768045	2455	tags=42%, list=8%, signal=38%	4035/5739/6622/93649/65009
GO:0061512	protein localization to cilium	65	-0.341669	-1.42186	0.0194669	0.0984059	0.0768045	4869	tags=31%, list=15%, signal=26%	9135/57728/55704/7288/199221/9742/54585/51304/199223/57545/7275/10938/84100/339829/79659/29887/200894/23090/159686/51364
GO:0086065	cell communication involved in cardiac conduction	61	-0.370698	-1.48676	0.0194839	0.0984101	0.0768077	4183	tags=38%, list=13%, signal=33%	3784/3760/287/2316/3270/6336/775/29119/801/6262/2281/6546/55800/2697/6910/482/2702/3762/3741/477/845/6330/857
GO:0048251	elastic fiber assembly	10	-0.68325	-1.75384	0.019553	0.0985946	0.0769517	2981	tags=60%, list=9%, signal=54%	30008/79875/10516/4629/4239/7148
GO:0090493	catecholamine uptake	17	0.669685	1.53865	0.0195377	0.0985946	0.0769517	1908	tags=24%, list=6%, signal=22%	5865/6531/222962/2668
GO:0021514	ventral spinal cord interneuron differentiation	13	0.719408	1.55405	0.0195867	0.0986825	0.0770203	3944	tags=54%, list=12%, signal=47%	429/6656/4821/8022/58524/121643/120237
GO:0031295	T cell costimulation	45	-0.389701	-1.47068	0.01964	0.098869	0.0771659	3683	tags=33%, list=12%, signal=30%	5777/2534/959/6366/10288/29126/29851/942/11126/975/1947/80380/1948/1326/857
GO:0032275	luteinizing hormone secretion	10	0.742625	1.5251	0.0196797	0.0989866	0.0772576	2655	tags=50%, list=8%, signal=46%	1081/668/2297/4986/3814
GO:0009190	cyclic nucleotide biosynthetic process	19	-0.545435	-1.67486	0.0197318	0.0990021	0.0772698	2867	tags=37%, list=9%, signal=34%	2986/4882/115/196883/2977/4881/114
GO:0045823	positive regulation of heart contraction	37	-0.433203	-1.56407	0.0197179	0.0990021	0.0772698	4485	tags=46%, list=14%, signal=40%	6870/147/3784/199800/3270/5997/6262/55800/23493/7042/8862/1906/6505/477/1908/153/148
GO:0003337	mesenchymal to epithelial transition involved in metanephros morphogenesis	12	0.720793	1.52631	0.0197117	0.0990021	0.0772698	1908	tags=33%, list=6%, signal=31%	6299/26585/10736/2668
GO:0050672	negative regulation of lymphocyte proliferation	85	-0.328692	-1.38418	0.0197549	0.0990359	0.0772961	4168	tags=38%, list=13%, signal=33%	30814/3558/10457/5777/1378/6385/5621/83593/10859/10288/29126/406957/84868/942/3123/80380/56253/10077/383/5322/5320/7940/3549/695/7305/4332/8654/6441/6693/2615/11326/7356
GO:1903170	negative regulation of calcium ion transmembrane transport	50	-0.373482	-1.44992	0.0197876	0.099118	0.0773602	4023	tags=32%, list=13%, signal=28%	9446/5311/91404/401152/5533/801/1193/2281/6588/5350/6236/5535/28954/4842/477/845
GO:0015909	long-chain fatty acid transport	67	-0.355682	-1.45436	0.0198321	0.0992587	0.0774701	2690	tags=25%, list=8%, signal=23%	7057/2180/56923/5322/5320/11000/50487/5468/84879/1636/2171/5319/28965/255189/948/6754/2167
GO:0060391	positive regulation of SMAD protein signal transduction	19	-0.543412	-1.66865	0.0199342	0.0996052	0.0777405	5480	tags=53%, list=17%, signal=44%	11030/4089/654/657/7040/3717/1601/659/5468/650
GO:0090288	negative regulation of cellular response to growth factor stimulus	117	-0.302993	-1.31764	0.019923	0.0996052	0.0777405	4106	tags=30%, list=13%, signal=26%	4036/3592/574506/493/693158/2625/3087/8837/6497/10253/442909/390598/7057/407015/10272/4851/5770/153090/4092/81848/50964/51232/1634/5468/8862/2247/79812/168667/91851/9353/375567/57556/4091/186/25928
GO:0050909	sensory perception of taste	65	0.518198	1.43656	0.0199929	0.0998164	0.0779053	6300	tags=43%, list=20%, signal=35%	1469/1472/5726/765/4025/50838/259292/1470/83756/119395/346562/259296/6339/51764/563/41/5024/2779/50831/338398/7480/259293/259295/3933/51308/259289/80835/9311
GO:0046629	gamma-delta T cell activation	25	-0.482288	-1.61127	0.0200888	0.100212	0.0782143	3772	tags=40%, list=12%, signal=35%	6777/919/28526/10859/9580/5788/6966/6967/3071/1960
GO:0051894	positive regulation of focal adhesion assembly	26	-0.473947	-1.6142	0.0201901	0.100635	0.0785444	3491	tags=27%, list=11%, signal=24%	6385/3791/57669/9647/10979/7010/4653
GO:0055022	negative regulation of cardiac muscle tissue growth	28	-0.47545	-1.60953	0.020262	0.100698	0.0785935	3450	tags=32%, list=11%, signal=29%	5600/27086/5997/10370/6910/7048/5950/859/221476
GO:0061117	negative regulation of heart growth	28	-0.47545	-1.60953	0.020262	0.100698	0.0785935	3450	tags=32%, list=11%, signal=29%	5600/27086/5997/10370/6910/7048/5950/859/221476
GO:0014888	striated muscle adaptation	51	-0.391633	-1.53521	0.0202692	0.100698	0.0785935	4573	tags=41%, list=14%, signal=35%	23125/3600/4000/8557/493/8837/2934/84676/51778/2308/23493/7222/28999/5468/2627/58529/407042/407041/779/7134/4653
GO:0032273	positive regulation of protein polymerization	82	-0.331066	-1.40565	0.0202294	0.100698	0.0785935	5534	tags=33%, list=17%, signal=27%	2242/79998/10109/29108/57606/89795/4137/9873/65018/387/442721/2241/2185/51466/6366/10435/122664/3071/3055/11076/25802/5581/246/51673/6369/859/1440
GO:0007252	I-kappaB phosphorylation	21	-0.53261	-1.6933	0.0203193	0.100699	0.0785942	4745	tags=52%, list=15%, signal=45%	7124/7097/5336/7098/407019/51284/6376/153090/140885/1524/7099
GO:0051767	nitric-oxide synthase biosynthetic process	21	-0.532585	-1.69322	0.0203193	0.100699	0.0785942	4402	tags=48%, list=14%, signal=41%	406921/7097/3791/3717/9590/6347/7099/1906/120892/90865
GO:0051769	regulation of nitric-oxide synthase biosynthetic process	21	-0.532585	-1.69322	0.0203193	0.100699	0.0785942	4402	tags=48%, list=14%, signal=41%	406921/7097/3791/3717/9590/6347/7099/1906/120892/90865
GO:0051149	positive regulation of muscle cell differentiation	73	-0.345865	-1.40814	0.0204139	0.101086	0.0788959	5070	tags=34%, list=16%, signal=29%	4656/9780/6648/406987/84193/4208/7040/9472/5600/30008/3908/409/3913/221662/1948/56603/91807/56203/2022/93649/3084/1906/2852/859/89780
GO:0006171	cAMP biosynthetic process	10	-0.68061	-1.74707	0.0206318	0.102042	0.0796422	1869	tags=40%, list=6%, signal=38%	113/115/196883/114
GO:0050852	T cell receptor signaling pathway	134	-0.288549	-1.22508	0.0206407	0.102042	0.0796422	4243	tags=25%, list=13%, signal=21%	11118/114625/5336/9840/5777/3937/919/2625/2534/23180/1845/28526/5621/80149/3119/10384/5788/5142/11126/975/3115/6966/3123/64332/9473/6967/7805/10917/695/79908/785/84106/153579
GO:0030225	macrophage differentiation	54	-0.366755	-1.42339	0.0206641	0.102074	0.0796676	4550	tags=44%, list=14%, signal=38%	3600/3624/7040/3059/1435/7097/2908/1053/2625/10221/1050/10100/920/3398/139716/3123/375387/714/146433/6688/2624/5196/90865/9173
GO:0051591	response to cAMP	88	-0.328632	-1.40479	0.0208463	0.10289	0.0803046	4428	tags=42%, list=14%, signal=36%	5179/4435/9472/3784/5311/5294/5972/2185/2039/3158/10411/2889/9693/5906/343/6546/5724/51763/5187/1393/1080/133522/358/366/3753/1811/2353/2203/2623/2627/5138/4327/7056/53905/1036/2354/2819
GO:0006584	catecholamine metabolic process	54	-0.36653	-1.42252	0.0209274	0.102955	0.080355	2823	tags=35%, list=9%, signal=32%	4128/4929/1909/6799/285671/3067/3684/7042/5409/6817/217/6622/4129/5153/6505/9365/1610/4881/2034
GO:0009712	catechol-containing compound metabolic process	54	-0.36653	-1.42252	0.0209274	0.102955	0.080355	2823	tags=35%, list=9%, signal=32%	4128/4929/1909/6799/285671/3067/3684/7042/5409/6817/217/6622/4129/5153/6505/9365/1610/4881/2034
GO:0043370	regulation of CD4-positive, alpha-beta T cell differentiation	54	-0.365311	-1.41779	0.0209274	0.102955	0.080355	5458	tags=43%, list=17%, signal=35%	3606/301/864/604/3558/30009/5914/2625/3594/80149/5590/942/54440/114548/3123/3122/64332/4092/246778/3726/3142/3071/9308
GO:0002763	positive regulation of myeloid leukocyte differentiation	57	-0.355429	-1.38227	0.0209274	0.102955	0.080355	4303	tags=42%, list=13%, signal=36%	7040/56998/3059/1435/10221/169200/972/54209/920/3398/1230/3123/7071/50604/2124/146433/133522/50487/7305/4739/2353/5196/81501/9398
GO:0002711	positive regulation of T cell mediated immunity	66	-0.337456	-1.39321	0.0212964	0.104685	0.0817056	4670	tags=38%, list=15%, signal=32%	1604/91543/80329/911/3592/30009/2625/7855/8417/3554/3594/5590/5788/567/975/54440/114548/3123/5027/3122/10865/3553/3133/8809/3569
GO:0050868	negative regulation of T cell activation	126	-0.284194	-1.24799	0.0213258	0.104745	0.0817522	4168	tags=33%, list=13%, signal=28%	30814/3558/10875/10457/30009/5777/441864/1378/6385/1845/3659/5621/10859/80149/10288/972/29126/406957/84868/942/3123/79626/80380/4092/56253/10077/7805/383/5322/3142/5320/3071/3549/8654/1511/6441/6693/2615/11326/407018/7356
GO:1900227	positive regulation of NLRP3 inflammasome complex assembly	19	-0.541785	-1.66366	0.0213548	0.104803	0.0817972	4517	tags=42%, list=14%, signal=36%	1654/5336/4615/140609/5587/695/7099/948
GO:1902235	regulation of endoplasmic reticulum stress-induced intrinsic apoptotic signaling pathway	29	0.601784	1.49764	0.0214284	0.105079	0.0820124	437	tags=10%, list=1%, signal=10%	4102/3651/138065
GO:0090494	dopamine uptake	16	0.674603	1.52818	0.0214511	0.105105	0.082033	1908	tags=25%, list=6%, signal=24%	5865/6531/222962/2668
GO:1901385	regulation of voltage-gated calcium channel activity	45	-0.387112	-1.46091	0.0215105	0.105311	0.0821937	3310	tags=31%, list=10%, signal=28%	9495/5533/801/5142/1756/246329/6236/785/5535/3753/28954/79026/6769/56344
GO:0044058	regulation of digestive system process	43	0.551838	1.45577	0.0215977	0.105653	0.0824604	6716	tags=42%, list=21%, signal=33%	7032/6690/387129/4760/118471/337/5020/4986/64241/27347/7349/1582/57817/7442/336/6343/3952/65266
GO:1903798	regulation of miRNA maturation	14	0.704294	1.54109	0.0216734	0.105938	0.0826829	826	tags=21%, list=3%, signal=21%	389421/7015/4613
GO:0002753	cytosolic pattern recognition receptor signaling pathway	87	-0.316916	-1.35198	0.0219074	0.106995	0.0835079	4745	tags=25%, list=15%, signal=22%	7124/144811/1654/91543/4615/23180/118788/54941/84868/51284/6397/4792/8638/7128/51296/388325/6565/7099/81035/51311/57864/857
GO:0045648	positive regulation of erythrocyte differentiation	32	-0.455534	-1.63136	0.0219627	0.107179	0.0836516	1765	tags=31%, list=6%, signal=30%	3624/6777/2309/2113/3071/407007/407006/2623/2624/6886
GO:1901387	positive regulation of voltage-gated calcium channel activity	17	-0.57336	-1.68727	0.0220624	0.107579	0.0839636	3310	tags=41%, list=10%, signal=37%	9495/5533/246329/785/5535/3753/6769
GO:0002719	negative regulation of cytokine production involved in immune response	35	-0.425606	-1.53391	0.0221228	0.107725	0.0840779	5140	tags=43%, list=16%, signal=36%	604/7124/7040/30009/10859/11213/8288/3162/558/7042/4092/383/335/54/284
GO:0050910	detection of mechanical stimulus involved in sensory perception of sound	12	0.716507	1.51723	0.0221458	0.107725	0.0840779	1181	tags=33%, list=4%, signal=32%	1301/222662/55584/161497
GO:0050667	homocysteine metabolic process	12	0.713985	1.51189	0.0221458	0.107725	0.0840779	5495	tags=50%, list=17%, signal=41%	1373/635/1800/50507/875/1491
GO:0010971	positive regulation of G2/M transition of mitotic cell cycle	28	0.595813	1.47858	0.0224476	0.109106	0.0851556	8500	tags=50%, list=27%, signal=37%	8929/995/891/983/993/51514/80174/8317/7480/55920/1019/26271/57504/6240
GO:0006275	regulation of DNA replication	132	0.466679	1.37432	0.022506	0.109302	0.0853088	8118	tags=39%, list=25%, signal=30%	990/79733/9837/345643/90381/890/51659/144455/81620/157570/2069/983/84296/1950/1763/4173/641/4171/63922/5984/79075/8914/79915/29980/4175/7349/10926/51053/80174/8317/4176/11232/3060/5111/675/253980/86/5985/64785/5983/4172/26271/5001/5982/647309/3980/8607/23560/84083/10919/389643/79913
GO:0009112	nucleobase metabolic process	33	0.586595	1.49443	0.022569	0.10952	0.0854789	9374	tags=58%, list=29%, signal=41%	1373/7498/9615/7276/978/5471/7298/10606/6472/790/3251/2618/100/1503/353/8833/23028/1890/56474
GO:0045834	positive regulation of lipid metabolic process	145	-0.275238	-1.14621	0.0226554	0.109852	0.0857376	3949	tags=28%, list=12%, signal=24%	10891/1374/57104/344/1389/2321/440503/2185/6366/972/116519/975/51099/9104/134429/5587/1066/58526/728655/3553/1601/64805/388121/57406/3552/13/9619/345275/5155/50487/10580/84879/335/1581/5581/2247/2268/3949/8013/7010
GO:0032088	negative regulation of NF-kappaB transcription factor activity	91	-0.320031	-1.35739	0.0226964	0.109962	0.0858241	3093	tags=27%, list=10%, signal=25%	4345/22900/7114/11213/80149/84868/5516/409/114548/284434/406929/1240/4792/153090/7128/222166/56849/5740/408/6688/847/120892/407032/9314/407018
GO:2000105	positive regulation of DNA-templated DNA replication	13	0.71401	1.54239	0.0227499	0.110133	0.0859576	4918	tags=46%, list=15%, signal=39%	79733/144455/81620/10926/80174/8317
GO:0031294	lymphocyte costimulation	47	-0.377168	-1.45147	0.0227767	0.110175	0.0859904	3683	tags=32%, list=12%, signal=28%	5777/2534/959/6366/10288/29126/29851/942/11126/975/1947/80380/1948/1326/857
GO:0043200	response to amino acid	109	0.47196	1.37286	0.0229996	0.111165	0.0867625	2364	tags=16%, list=7%, signal=14%	3651/1373/6750/2695/8001/2902/1728/2155/1277/26291/8140/222545/1281/3208/6495/2729/1290
GO:1904668	positive regulation of ubiquitin protein ligase activity	13	0.713049	1.54031	0.0231455	0.111603	0.0871047	5315	tags=38%, list=17%, signal=32%	11065/991/5347/27338/166979
GO:0045144	meiotic sister chromatid segregation	13	0.712795	1.53976	0.0231455	0.111603	0.0871047	5743	tags=46%, list=18%, signal=38%	84072/701/699/150280/10734/728637
GO:0051177	meiotic sister chromatid cohesion	13	0.712795	1.53976	0.0231455	0.111603	0.0871047	5743	tags=46%, list=18%, signal=38%	84072/701/699/150280/10734/728637
GO:0032878	regulation of establishment or maintenance of cell polarity	24	-0.506995	-1.67612	0.0232333	0.111858	0.0873037	3611	tags=38%, list=11%, signal=33%	6093/54828/2625/2185/2934/23189/81704/1003/7010
GO:0021543	pallium development	175	0.441125	1.3101	0.0232353	0.111858	0.0873037	4884	tags=25%, list=15%, signal=21%	10642/5454/64211/63950/4760/9355/429/7101/7545/7547/2290/347733/9928/259266/474/6513/8941/4192/10716/1746/2016/1745/63827/26047/2146/1281/284403/7054/4747/1000/5455/25987/5079/10460/170302/478/8851/6715/55079/89839/3283/79969/7804
GO:0045059	positive thymic T cell selection	14	-0.611047	-1.74049	0.0232613	0.111894	0.087332	4234	tags=43%, list=13%, signal=37%	9760/3707/6722/972/5788/1794
GO:2000107	negative regulation of leukocyte apoptotic process	55	-0.365561	-1.41244	0.0233487	0.112226	0.0875906	4230	tags=31%, list=13%, signal=27%	3059/3707/3558/27086/10859/6366/972/1831/558/81704/6387/5588/2621/57864/3575/171558/3579
GO:1905208	negative regulation of cardiocyte differentiation	15	-0.576792	-1.65503	0.0233894	0.112332	0.0876736	2010	tags=53%, list=6%, signal=50%	4089/8324/28514/23493/407007/144165/650/89780
GO:0055078	sodium ion homeostasis	56	-0.367077	-1.42884	0.0234874	0.112713	0.0879713	3461	tags=34%, list=11%, signal=30%	6338/6869/1579/1909/6557/2771/6546/10699/6340/3552/482/1636/185/554/1906/477/6332/4881/1910
GO:0036462	TRAIL-activated apoptotic signaling pathway	13	-0.63328	-1.76479	0.0235304	0.112778	0.0880216	3168	tags=46%, list=10%, signal=42%	51304/407007/407006/6688/467/7078
GO:0060445	branching involved in salivary gland morphogenesis	21	-0.524285	-1.66684	0.023538	0.112778	0.0880216	3473	tags=38%, list=11%, signal=34%	7124/5154/3082/2252/7052/59277/2263/2255
GO:1903533	regulation of protein targeting	76	-0.325759	-1.36423	0.0236092	0.113029	0.0882179	3755	tags=25%, list=12%, signal=22%	54741/2534/3689/7855/2039/5621/6721/288/4641/3684/3745/51763/283514/2040/123264/22885/3753/120892/6505
GO:2001044	regulation of integrin-mediated signaling pathway	22	-0.513831	-1.66618	0.023666	0.113212	0.0883603	4970	tags=45%, list=16%, signal=38%	3987/693235/2316/2039/3908/5587/3913/683/2013/55679
GO:0071294	cellular response to zinc ion	20	-0.513768	-1.59593	0.0239404	0.114434	0.0893144	4671	tags=50%, list=15%, signal=43%	2742/706/4493/26149/4502/4501/84329/4489/3777/4499
GO:1901535	regulation of DNA demethylation	11	0.721554	1.51192	0.0241448	0.115275	0.0899704	688	tags=18%, list=2%, signal=18%	339/29974
GO:0034219	carbohydrate transmembrane transport	124	-0.293755	-1.31	0.0241543	0.115275	0.0899704	3275	tags=24%, list=10%, signal=22%	5579/9963/6506/1909/4205/6272/5295/6515/3553/51763/56606/28999/406935/358/10580/366/1636/2171/6527/344901/55022/1906/2719/5319/5473/89872/8013/338557/200010/55600
GO:0010459	negative regulation of heart rate	12	-0.641659	-1.77454	0.0242912	0.115837	0.0904091	2696	tags=50%, list=8%, signal=46%	7124/2281/407015/5350/186/148
GO:0090520	sphingolipid mediated signaling pathway	17	-0.570587	-1.67911	0.0243645	0.115917	0.0904717	3797	tags=35%, list=12%, signal=31%	7430/5294/124976/53637/8698/1901
GO:0032387	negative regulation of intracellular transport	60	-0.368754	-1.48219	0.0243289	0.115917	0.0904717	3406	tags=23%, list=11%, signal=21%	2039/407019/5569/5350/3638/51763/11142/283514/255738/3753/1410/120892/284/948
GO:0045744	negative regulation of G protein-coupled receptor signaling pathway	49	-0.371749	-1.43962	0.0243654	0.115917	0.0904717	3976	tags=33%, list=12%, signal=29%	112609/493/1407/5997/5341/2771/5142/9737/409/408/187/6003/6622/8862/154/6754
GO:0014744	positive regulation of muscle adaptation	10	-0.673843	-1.7297	0.0244075	0.116026	0.090557	2931	tags=70%, list=9%, signal=64%	406990/4656/2309/199/7222/407042/407041
GO:0006399	tRNA metabolic process	166	0.445214	1.32019	0.0244502	0.116139	0.0906446	14529	tags=67%, list=45%, signal=37%	85495/146857/10799/4234/54517/55157/64118/126789/8270/80324/11062/80222/54888/80755/54938/55687/25973/83707/10785/10248/92935/6894/84705/54802/10940/55699/10056/283989/27037/348180/79897/124454/26995/24140/51728/80745/51067/55621/81890/26024/57176/55226/25940/51654/57505/23404/339175/129450/79828/2976/57570/51605/54522/54482/55798/23536/84881/3028/79042/142940/23438/64172/51367/112495/79979/6741/…
GO:0051443	positive regulation of ubiquitin-protein transferase activity	34	0.588576	1.50214	0.0245775	0.116652	0.091045	5315	tags=26%, list=17%, signal=22%	51438/11065/991/5347/4101/27338/266740/57761/166979
GO:0043407	negative regulation of MAP kinase activity	58	-0.363712	-1.44157	0.0246146	0.116736	0.0911111	3705	tags=33%, list=12%, signal=29%	10114/5777/10253/3156/11213/142679/5997/10019/5770/153090/3553/51763/81848/8692/1843/5468/650/859/857
GO:0046325	negative regulation of glucose import	15	-0.572005	-1.6413	0.0247552	0.117311	0.0915598	1344	tags=40%, list=4%, signal=38%	7124/8682/406935/1636/344901/55022
GO:0006541	glutamine metabolic process	25	0.60968	1.47509	0.0249679	0.118227	0.0922746	9374	tags=64%, list=29%, signal=45%	1373/92292/5471/440/89839/2673/790/9971/1503/5198/26227/8833/27165/56954/81539/56474
GO:0036037	CD8-positive, alpha-beta T cell activation	27	-0.490669	-1.67951	0.025068	0.11852	0.0925031	5143	tags=37%, list=16%, signal=31%	864/9760/57705/3659/10859/50856/29126/56253/3071/3133
GO:0032945	negative regulation of mononuclear cell proliferation	86	-0.321569	-1.36185	0.0250689	0.11852	0.0925031	4168	tags=37%, list=13%, signal=32%	30814/3558/10457/5777/1378/6385/5621/83593/10859/10288/29126/406957/84868/942/3123/80380/56253/10077/383/5322/5320/7940/3549/695/7305/4332/8654/6441/6693/2615/11326/7356
GO:1901020	negative regulation of calcium ion transmembrane transporter activity	39	-0.426377	-1.54486	0.0251056	0.118601	0.0925665	4023	tags=36%, list=13%, signal=31%	9446/5311/401152/5533/801/1193/2281/6588/5350/6236/5535/28954/477/845
GO:1903078	positive regulation of protein localization to plasma membrane	58	-0.360363	-1.42829	0.0254397	0.120086	0.0937251	3312	tags=28%, list=10%, signal=25%	5621/9495/51201/54209/4035/246329/5295/5583/85409/10580/6711/5581/6769/2852/10268/89780
GO:0007288	sperm axoneme assembly	23	-0.506246	-1.67526	0.0254651	0.120112	0.0937459	4913	tags=52%, list=15%, signal=44%	55329/91978/25981/84223/644890/79925/84071/84229/50487/80217/9576/159686
GO:0015749	monosaccharide transmembrane transport	112	-0.291829	-1.24666	0.0255647	0.120488	0.0940394	3275	tags=24%, list=10%, signal=22%	5579/9963/6506/1909/4205/6272/5295/6515/3553/51763/56606/28999/406935/10580/1636/2171/6527/344901/55022/1906/2719/5319/5473/8013/338557/200010/55600
GO:0060079	excitatory postsynaptic potential	123	0.459919	1.34812	0.0255885	0.120507	0.0940538	5831	tags=35%, list=18%, signal=29%	2556/3359/2566/81832/55584/2558/9699/8001/1138/1143/2567/55879/2902/6804/6512/2569/2898/1144/2906/9177/200959/4988/2568/8973/6543/1146/152404/2901/2903/2560/23542/5026/1141/5024/1134/869/3060/7442/1140/2570/2564/134/2905
GO:0030212	hyaluronan metabolic process	34	-0.443287	-1.59039	0.0259246	0.121995	0.0952152	2605	tags=35%, list=8%, signal=32%	3037/960/3553/55576/8692/3699/5155/3373/2247/80760/10894/3036
GO:0001960	negative regulation of cytokine-mediated signaling pathway	79	-0.317395	-1.3389	0.0260718	0.122592	0.0956812	3093	tags=24%, list=10%, signal=22%	11213/407019/54209/5516/5788/407015/10019/383/25939/406881/114769/5468/2621/335/6586/9353/407018/3569/857
GO:0032148	activation of protein kinase B activity	30	-0.449251	-1.58394	0.0262786	0.123339	0.0962646	4498	tags=37%, list=14%, signal=32%	4908/55704/65018/152/5590/406935/5155/2621/3084/4916/6505
GO:0060021	roof of mouth development	91	-0.315547	-1.33837	0.0262918	0.123339	0.0962646	3292	tags=27%, list=10%, signal=25%	6497/59338/25976/64386/130497/4487/3638/7481/7042/4223/91461/7484/2295/80144/7048/6909/6926/7476/2615/64651/7049/7122/124857/6943/89780
GO:2000060	positive regulation of ubiquitin-dependent protein catabolic process	104	-0.303802	-1.2721	0.0262699	0.123339	0.0962646	3422	tags=19%, list=11%, signal=17%	344558/2185/10221/1050/1263/8554/8313/285671/863/4092/1601/85409/7805/23287/144165/255488/120892/90865/859/857
GO:0045165	cell fate commitment	276	0.41403	1.2458	0.0266112	0.124742	0.097359	4529	tags=24%, list=14%, signal=21%	3175/89870/3226/5454/3209/5457/63950/9480/4760/429/7101/5307/3110/347853/3207/3670/2290/11281/6913/474/167826/10736/6656/25803/1482/4821/10716/1746/1745/9096/8521/2636/343472/30012/145258/22943/55897/6495/2596/8022/51561/7473/58524/51384/157848/2626/7475/50943/2139/440823/26011/57057/64843/80326/58158/121643/170302/860/6657/120237/55079/5897/3236/7471/3169/170825/6662
GO:2000725	regulation of cardiac muscle cell differentiation	21	-0.515907	-1.6402	0.0267569	0.125327	0.0978161	5471	tags=57%, list=17%, signal=47%	4089/8324/406987/4208/7040/28514/409/1948/407007/93649/650/89780
GO:2000241	regulation of reproductive process	199	0.437422	1.30474	0.0268259	0.125553	0.0979926	4957	tags=24%, list=16%, signal=20%	5047/6690/3239/84072/89766/346673/126206/1761/56979/991/259266/995/83639/56159/7272/153218/2516/8521/6790/338879/23213/79400/9319/11105/255061/993/286151/5017/5020/10635/100506013/84944/7784/10388/2175/644186/268/5327/5016/7076/4880/10549/4488/6662/22917/8399/6954
GO:0007631	feeding behavior	109	0.469065	1.36444	0.0270129	0.126234	0.0985237	4279	tags=29%, list=13%, signal=26%	796/127343/387129/5457/283869/51083/10874/64220/7345/2641/79924/3358/10716/4160/3375/183/4326/2834/7054/4985/8484/5020/4988/2847/4986/8811/2019/6900/5367/59272/9518/7349
GO:0001776	leukocyte homeostasis	102	-0.315306	-1.3105	0.0269947	0.126234	0.0985237	4330	tags=30%, list=14%, signal=26%	355/4208/10758/1435/3707/3558/6777/4352/3957/30061/972/124976/5142/202309/54440/1831/10019/558/5027/51301/7128/83700/3988/139818/3071/338442/695/57864/3575/3579/3569
GO:0045668	negative regulation of osteoblast differentiation	55	-0.363315	-1.40377	0.0271424	0.126741	0.0989199	3710	tags=31%, list=12%, signal=27%	3199/6096/6497/5727/169200/8313/4851/406929/117581/3399/8994/51232/5468/202151/344901/4091/2662
GO:0019229	regulation of vasoconstriction	60	-0.363532	-1.4612	0.027208	0.12695	0.0990824	1778	tags=33%, list=6%, signal=32%	152/6916/6869/1131/6915/5023/659/10242/9732/2702/1636/185/146/554/1906/3741/477/1908/148/857
GO:0022010	central nervous system myelination	25	-0.468401	-1.56488	0.0272934	0.127152	0.0992406	3300	tags=44%, list=10%, signal=39%	7097/84504/407015/4118/5354/4336/745/3400/2824/4099/443
GO:0032291	axon ensheathment in central nervous system	25	-0.468401	-1.56488	0.0272934	0.127152	0.0992406	3300	tags=44%, list=10%, signal=39%	7097/84504/407015/4118/5354/4336/745/3400/2824/4099/443
GO:0035729	cellular response to hepatocyte growth factor stimulus	17	0.660736	1.51809	0.0273526	0.127298	0.0993545	6051	tags=29%, list=19%, signal=24%	7429/2729/81792/846/2730
GO:1901223	negative regulation of NIK/NF-kappaB signaling	35	-0.415459	-1.49734	0.0273667	0.127298	0.0993545	5073	tags=40%, list=16%, signal=34%	1540/406987/1654/9516/406921/91662/7114/80149/407019/114548/55075/9770/6688/407032
GO:0098927	vesicle-mediated transport between endosomal compartments	45	-0.379766	-1.43318	0.0274959	0.127801	0.0997468	5505	tags=27%, list=17%, signal=22%	7430/5595/23011/8724/54899/51652/2316/4478/5962/83547/1601/2013
GO:0031342	negative regulation of cell killing	29	-0.459461	-1.59606	0.0275791	0.12809	0.0999722	4712	tags=52%, list=15%, signal=44%	5272/7040/1398/1378/10859/84868/5788/409/3824/387837/3071/3133/1524/3596/3575
GO:1903649	regulation of cytoplasmic transport	26	-0.45935	-1.56448	0.0276136	0.128152	0.10002	5505	tags=38%, list=17%, signal=32%	7430/5595/4133/23011/8724/51652/4478/5962/1601/120892
GO:0035872	nucleotide-binding domain, leucine rich repeat containing receptor signaling pathway	24	-0.498765	-1.64892	0.0277445	0.128661	0.100418	2192	tags=33%, list=7%, signal=31%	1540/144811/4792/7128/51296/6565/7099/57864
GO:0042398	cellular modified amino acid biosynthetic process	27	0.614138	1.51229	0.0279591	0.129557	0.101117	7095	tags=41%, list=22%, signal=32%	1159/1158/548596/5352/8424/471/573971/2593/2618/1719/2628
GO:0051549	positive regulation of keratinocyte migration	12	-0.63121	-1.74564	0.0279845	0.129575	0.101132	3116	tags=50%, list=10%, signal=45%	10982/2252/9922/3037/1839/2255
GO:0099565	chemical synaptic transmission, postsynaptic	128	0.458503	1.35098	0.0280462	0.129762	0.101277	5831	tags=34%, list=18%, signal=28%	2556/3359/2566/81832/55584/2558/9699/8001/1138/1143/2567/55879/2902/4923/6804/6512/2569/2898/1144/2906/9177/200959/4988/2568/8973/6543/1146/152404/2901/2903/2560/23542/5026/1141/5024/1134/869/3060/7442/1140/2570/2564/134/2905
GO:0009072	aromatic amino acid metabolic process	32	0.582596	1.47077	0.0280715	0.12978	0.101291	5388	tags=38%, list=17%, signal=31%	5053/3081/84842/130013/7054/121278/7299/259307/6999/51151/389434/8942
GO:0021872	forebrain generation of neurons	52	0.523836	1.41965	0.0282609	0.130556	0.101897	1473	tags=21%, list=5%, signal=20%	64211/429/7101/431707/2290/259266/6656/10716/1746/1745/2637
GO:1903036	positive regulation of response to wounding	71	-0.339173	-1.42335	0.0282864	0.130574	0.101911	4175	tags=42%, list=13%, signal=37%	4780/5340/2303/2316/7448/22875/64581/5764/5054/2039/23189/2281/7057/407021/2896/196527/6915/8578/4921/84034/4638/10979/407007/407006/5581/7056/53905/1839/1361/948
GO:0010717	regulation of epithelial to mesenchymal transition	104	-0.3018	-1.26372	0.0283856	0.130932	0.102191	4370	tags=35%, list=14%, signal=30%	6615/23122/7040/753/693158/2625/7074/3170/10253/10439/7041/8313/6386/653/147906/4851/25937/153090/3553/7042/4092/1601/10630/10979/407007/90102/407006/6910/2022/7048/650/152007/7148/2013/3569/28984
GO:0099625	ventricular cardiac muscle cell membrane repolarization	26	-0.456643	-1.55526	0.028574	0.131701	0.102791	4183	tags=42%, list=13%, signal=37%	3784/3760/287/81033/3764/3753/2702/3762/6327/6330/859
GO:0042448	progesterone metabolic process	16	0.665922	1.50852	0.0286645	0.131918	0.10296	3998	tags=44%, list=13%, signal=38%	1646/174/1109/1645/3972/8644/6715
GO:0015918	sterol transport	133	-0.284461	-1.22967	0.0286502	0.131918	0.10296	3284	tags=23%, list=10%, signal=20%	6721/6256/5727/19/116519/407019/54209/407015/4035/134429/114885/1066/10162/4792/23673/1080/1071/9619/341/255738/114880/5468/335/21/3949/4481/407018/10351/948/857
GO:0048483	autonomic nervous system development	44	0.541685	1.42957	0.0288568	0.132702	0.103572	3931	tags=36%, list=12%, signal=32%	429/8929/6664/7020/401/3642/2676/3196/2637/5979/2668/6495/10371/6659/3211/3212
GO:0010866	regulation of triglyceride biosynthetic process	22	-0.498307	-1.61584	0.028925	0.132914	0.103738	3503	tags=32%, list=11%, signal=28%	10524/7376/440503/150094/9104/84879/3949
GO:0002063	chondrocyte development	29	0.580568	1.44485	0.0289687	0.133015	0.103816	4885	tags=41%, list=15%, signal=35%	1301/3207/6474/1311/5744/23213/25987/1893/860/4488/6662/6423
GO:0006520	amino acid metabolic process	259	0.415634	1.2485	0.0290581	0.133324	0.104058	9790	tags=45%, list=31%, signal=31%	1373/5053/2571/3081/5831/84842/29968/84706/339983/23657/23743/3172/130013/10841/2731/3034/79814/635/7054/2729/121278/54363/2875/92292/5352/1800/89874/5471/7299/259307/570/440/6999/5832/51151/6472/1644/89839/4143/389434/1733/64902/50507/27034/113451/670/83884/58510/55157/5723/875/3630/573971/4953/8942/384/2673/10993/1491/23464/790/9971/1428/10165/80222/2730/2572/2653/95/51540/80755/2805/4942/54938…
GO:0061036	positive regulation of cartilage development	32	-0.446637	-1.5995	0.02914	0.133498	0.104193	4563	tags=47%, list=14%, signal=40%	654/389125/392255/8817/51222/202018/4092/91461/659/6660/650/7704/94/5593/2658
GO:0010644	cell communication by electrical coupling	32	-0.446263	-1.59817	0.02914	0.133498	0.104193	3629	tags=50%, list=11%, signal=44%	3270/3736/775/801/6262/2281/6546/288/2697/57165/6910/482/2702/477/845/857
GO:0070293	renal absorption	29	-0.455234	-1.58137	0.0291856	0.133606	0.104277	3303	tags=41%, list=10%, signal=37%	2934/2348/1909/3037/6446/8692/358/6565/2621/1906/1910/3043
GO:0060837	blood vessel endothelial cell differentiation	12	-0.628656	-1.73858	0.0294078	0.134521	0.104992	3598	tags=50%, list=11%, signal=44%	28514/3791/23462/4851/23493/55273
GO:0050849	negative regulation of calcium-mediated signaling	20	-0.50464	-1.56758	0.0295733	0.135176	0.105503	3918	tags=50%, list=12%, signal=44%	493/933/3708/5621/374403/5341/51778/1827/58529/123041
GO:0051261	protein depolymerization	109	-0.290166	-1.24474	0.0296323	0.135344	0.105634	4315	tags=31%, list=14%, signal=27%	11034/23122/9181/23075/146057/442721/22911/11078/2039/29766/324/2934/118/5341/6709/6588/5962/29767/58526/124602/130271/1073/25876/56203/401236/10763/7111/6711/25802/6456/9037/88/344148/6457
GO:0010565	regulation of cellular ketone metabolic process	131	-0.284684	-1.23689	0.0296756	0.13544	0.105709	2550	tags=21%, list=8%, signal=19%	653/9104/134429/1066/3638/58526/3553/27122/1601/32/341/9056/6622/50487/1268/84879/650/1581/2171/1958/5581/8013/5166/2264/33/2327/857
GO:0043117	positive regulation of vascular permeability	18	-0.529961	-1.57582	0.0298156	0.135631	0.105858	4563	tags=44%, list=14%, signal=38%	654/7040/6869/9414/7082/5138/284/3579
GO:0061311	cell surface receptor signaling pathway involved in heart development	30	-0.439884	-1.55092	0.0298294	0.135631	0.105858	4411	tags=43%, list=14%, signal=37%	657/6615/7040/54567/23462/4851/4487/26508/7481/23493/650/64321/89780
GO:0090312	positive regulation of protein deacetylation	30	-0.439503	-1.54958	0.0298294	0.135631	0.105858	5140	tags=30%, list=16%, signal=25%	604/65018/8467/195814/5587/4692/187/122953/120892
GO:0045910	negative regulation of DNA recombination	29	0.590041	1.46842	0.0297905	0.135631	0.105858	9244	tags=59%, list=29%, signal=42%	10721/116028/55010/641/2187/50943/126549/201516/51750/4436/10459/9400/84083/56893/2956/9984/92797
GO:1905953	negative regulation of lipid localization	60	-0.360359	-1.44845	0.029802	0.135631	0.105858	3891	tags=33%, list=12%, signal=29%	1407/706/57104/344/6721/19/407019/54209/7057/407015/51099/1066/4792/1408/9619/341/255738/5468/407018/3569
GO:0050771	negative regulation of axonogenesis	65	-0.331557	-1.37977	0.0298689	0.135708	0.105919	3134	tags=22%, list=10%, signal=19%	9723/10501/4155/9706/223117/7869/80031/4099/9037/57556/1630/56920/7143/89780
GO:0032733	positive regulation of interleukin-10 production	40	-0.400189	-1.45187	0.0299396	0.135928	0.10609	4075	tags=40%, list=13%, signal=35%	7097/5336/64581/959/3082/29126/54209/5590/54440/7099/947/9308/85480/3596/353514/3569
GO:0001658	branching involved in ureteric bud morphogenesis	60	0.53352	1.46443	0.029973	0.135978	0.106129	3027	tags=28%, list=9%, signal=26%	6299/3975/3237/26585/25789/3207/10736/80000/183/55366/2668/6495/170690/2297/3217/51804/7475
GO:0034505	tooth mineralization	28	0.584994	1.45173	0.0300926	0.136097	0.106222	4445	tags=39%, list=14%, signal=34%	7020/1277/256764/9313/1758/265/7475/266/121340/401138/4488
GO:0009124	nucleoside monophosphate biosynthetic process	39	0.551721	1.43669	0.0300668	0.136097	0.106222	11318	tags=67%, list=35%, signal=43%	377841/7083/978/5471/7298/10606/7371/471/790/3251/2618/100/5634/272/5198/353/8833/54963/3615/151531/271/1716/7378/270/158/132
GO:1902991	regulation of amyloid precursor protein catabolic process	52	-0.363011	-1.41827	0.0300347	0.136097	0.106222	3312	tags=19%, list=10%, signal=17%	5621/10418/442907/407021/54103/3459/9619/6252/4915/177
GO:0051954	positive regulation of amine transport	41	0.540071	1.41652	0.0301339	0.136097	0.106222	4736	tags=34%, list=15%, signal=29%	6572/5865/4923/6804/183/8140/10991/2668/5020/4986/6857/59272/551/1141
GO:0050892	intestinal absorption	41	0.539353	1.41464	0.0301339	0.136097	0.106222	5147	tags=34%, list=16%, signal=29%	7429/9245/29881/118471/1645/337/6518/80168/64241/1056/65010/150/1582/57817
GO:0010466	negative regulation of peptidase activity	223	0.42224	1.26364	0.0300903	0.136097	0.106222	3752	tags=20%, list=12%, signal=18%	4102/5267/28234/7429/1469/6690/1472/27290/128817/6318/5268/26998/140686/197/332/7980/338821/59082/144568/153218/347365/1294/3273/6695/259/6691/3827/391253/5104/27344/1470/6317/8710/6906/256394/140880/4318/1800/5266/10406/2597/1893/646424/5275/51050
GO:0051930	regulation of sensory perception of pain	31	-0.441273	-1.55734	0.0305307	0.137581	0.10738	3376	tags=45%, list=11%, signal=40%	6348/11343/10879/56923/5724/11280/26952/3552/7432/2171/1906/90865/1910/55273
GO:0051931	regulation of sensory perception	31	-0.441273	-1.55734	0.0305307	0.137581	0.10738	3376	tags=45%, list=11%, signal=40%	6348/11343/10879/56923/5724/11280/26952/3552/7432/2171/1906/90865/1910/55273
GO:0032816	positive regulation of natural killer cell activation	26	-0.452206	-1.54015	0.0304949	0.137581	0.10738	5458	tags=46%, list=17%, signal=38%	3606/3916/3600/9760/3592/6777/3717/558/2214/3133/7305/2621
GO:0032341	aldosterone metabolic process	13	-0.622898	-1.73586	0.0306049	0.137769	0.107527	4563	tags=54%, list=14%, signal=46%	654/6338/653/27122/1601/650/1910
GO:0001820	serotonin secretion	10	-0.664781	-1.70644	0.0306264	0.137769	0.107527	3231	tags=60%, list=10%, signal=54%	10859/6571/5023/1268/4129/6532
GO:0032736	positive regulation of interleukin-13 production	14	-0.595543	-1.69633	0.0306407	0.137769	0.107527	3676	tags=50%, list=12%, signal=44%	5914/2625/23765/5590/3133/85480/90865
GO:0060563	neuroepithelial cell differentiation	34	0.579977	1.48019	0.0306794	0.137841	0.107583	3526	tags=35%, list=11%, signal=31%	5454/11023/429/6664/3642/4821/2016/8022/1747/1834/1000/6659
GO:0006639	acylglycerol metabolic process	122	-0.291142	-1.26273	0.0308923	0.138695	0.108249	3872	tags=29%, list=12%, signal=25%	1374/5294/57104/344/23659/440503/11343/5408/116519/145264/145447/51099/2180/150094/9104/3638/6583/1071/57406/51196/13/341/255738/55911/84879/847/4023/139189/3949/158835/116255/7148/859/857/338328
GO:0021680	cerebellar Purkinje cell layer development	24	0.60791	1.46319	0.0310751	0.139412	0.10881	1747	tags=21%, list=5%, signal=20%	3975/64211/9928/652991/6712
GO:0002357	defense response to tumor cell	13	-0.621475	-1.73189	0.03122	0.139959	0.109236	2923	tags=69%, list=9%, signal=63%	51225/255082/9940/1612/7805/5551/27303/6688/9314
GO:0150078	positive regulation of neuroinflammatory response	16	-0.552484	-1.60904	0.0313695	0.140502	0.10966	5458	tags=62%, list=17%, signal=52%	3606/7124/5336/6348/26471/54209/3553/120892/90865/3569
GO:0046847	filopodium assembly	67	-0.343071	-1.40279	0.0313876	0.140502	0.10966	3732	tags=31%, list=12%, signal=28%	221178/91010/116985/2039/6722/26052/6366/121512/221472/23500/5064/5295/653464/89846/26051/139818/25876/9576/9912/152273/2823
GO:2001028	positive regulation of endothelial cell chemotaxis	15	-0.55769	-1.60022	0.0315841	0.141069	0.110103	4728	tags=47%, list=15%, signal=40%	2260/8817/7114/3791/5587/2247/9037
GO:0051447	negative regulation of meiotic cell cycle	16	0.664989	1.5064	0.0315657	0.141069	0.110103	2074	tags=38%, list=6%, signal=35%	84072/1761/7272/9319/286151/5017
GO:0043244	regulation of protein-containing complex disassembly	114	-0.282313	-1.21334	0.0315591	0.141069	0.110103	4315	tags=30%, list=14%, signal=26%	11034/23122/7405/79443/9181/23075/146057/442721/22911/11078/2039/29766/324/2934/118/2107/11213/5341/6709/6588/5962/29767/58526/130271/1073/25876/56203/10763/7111/6711/25802/9037/88/154
GO:0042759	long-chain fatty acid biosynthetic process	27	-0.481932	-1.6496	0.0316481	0.141251	0.110245	1514	tags=30%, list=5%, signal=28%	5354/9444/23205/4056/240/246/1543/1544
GO:0010713	negative regulation of collagen metabolic process	12	-0.624519	-1.72714	0.0316919	0.141342	0.110316	2677	tags=50%, list=8%, signal=46%	4261/407021/4851/114757/1581/3569
GO:0035162	embryonic hemopoiesis	24	-0.492281	-1.62748	0.0318046	0.141637	0.110546	3611	tags=42%, list=11%, signal=37%	2323/3562/2625/5087/3791/10019/7048/2623/2624/6886
GO:0003228	atrial cardiac muscle tissue development	22	0.616401	1.46122	0.0317848	0.141637	0.110546	1935	tags=36%, list=6%, signal=34%	10804/7547/3670/4624/1482/6474/9096/55897
GO:2000767	positive regulation of cytoplasmic translation	15	0.678711	1.51326	0.0318878	0.141903	0.110753	372	tags=13%, list=1%, signal=13%	10642/79727
GO:1990776	response to angiotensin	32	-0.439838	-1.57515	0.0320251	0.142356	0.111107	1912	tags=34%, list=6%, signal=32%	4142/4921/1536/406935/760/815/185/9365/88/186/857
GO:1902751	positive regulation of cell cycle G2/M phase transition	31	0.572457	1.43926	0.0320366	0.142356	0.111107	8991	tags=52%, list=28%, signal=37%	8929/995/891/983/993/51514/79915/80174/8317/7480/55920/1019/26271/57504/6240/4869
GO:0070294	renal sodium ion absorption	10	-0.660312	-1.69496	0.0322525	0.14313	0.111711	4183	tags=50%, list=13%, signal=43%	3784/1909/6446/1906/1910
GO:0060706	cell differentiation involved in embryonic placenta development	25	0.600292	1.45237	0.0322581	0.14313	0.111711	8030	tags=52%, list=25%, signal=39%	79733/144455/8521/2709/10733/6768/4188/6665/3856/3880/10653/79977/3976
GO:0061844	antimicrobial humoral immune response mediated by antimicrobial peptide	72	0.493915	1.386	0.0327004	0.144987	0.11316	5321	tags=38%, list=17%, signal=31%	114771/2147/3853/5967/51297/6278/9547/57115/1670/81623/3960/10407/3273/10563/5068/3605/2597/5968/653423/11005/4589/4283/84659/4057/85569/1672/6372
GO:0007213	G protein-coupled acetylcholine receptor signaling pathway	20	-0.498605	-1.54883	0.0327921	0.145287	0.113395	4223	tags=55%, list=13%, signal=48%	59340/85397/3708/2767/5579/1131/2771/1132/2776/1129/1128
GO:0035358	regulation of peroxisome proliferator activated receptor signaling pathway	15	-0.555657	-1.59439	0.0329499	0.145773	0.113774	3503	tags=47%, list=11%, signal=42%	440503/247/10370/5740/650/2171/246
GO:2000106	regulation of leukocyte apoptotic process	89	-0.303017	-1.28447	0.0329376	0.145773	0.113774	4314	tags=27%, list=14%, signal=23%	4208/3059/3707/3558/27086/10859/6366/972/29126/9693/1831/558/5027/81704/6387/338442/695/5588/2621/57864/3575/171558/155038/3579
GO:1901605	alpha-amino acid metabolic process	195	0.42655	1.27162	0.0332661	0.147065	0.114782	7727	tags=37%, list=24%, signal=29%	1373/5053/2571/3081/5831/29968/84706/339983/23657/23743/3172/130013/10841/2731/3034/79814/635/7054/2729/54363/2875/92292/5352/1800/89874/5471/7299/259307/570/440/6999/5832/51151/6472/89839/4143/389434/64902/50507/27034/113451/83884/58510/5723/875/573971/4953/8942/384/2673/10993/1491/23464/790/9971/1428/10165/2730/2572/2653/51540/2805/4942/85300/2618/1719/169355/6898/131669/445/113675/1503/22928
GO:1905209	positive regulation of cardiocyte differentiation	15	-0.555272	-1.59328	0.0332913	0.147069	0.114785	4645	tags=67%, list=15%, signal=57%	406987/4208/7040/409/1948/7042/6910/93649/2852/89780
GO:0043046	DNA methylation involved in gamete generation	17	0.656056	1.50734	0.0334158	0.147512	0.115131	8750	tags=65%, list=27%, signal=47%	163589/54514/56165/84944/91646/54456/136991/1788/55124/201164/29947
GO:0032966	negative regulation of collagen biosynthetic process	11	-0.638116	-1.69689	0.0335329	0.147812	0.115365	2677	tags=55%, list=8%, signal=50%	4261/407021/4851/114757/1581/3569
GO:0045933	positive regulation of muscle contraction	46	-0.370056	-1.42099	0.0335516	0.147812	0.115365	4485	tags=41%, list=14%, signal=36%	51738/6870/3784/9446/387/6869/6722/1131/5997/6915/5724/786/93649/255743/1906/60675/2852/779/148
GO:0031297	replication fork processing	42	0.538603	1.41234	0.033557	0.147812	0.115365	9245	tags=55%, list=29%, signal=39%	146956/1763/5888/4796/641/10293/1663/672/580/348654/5111/675/197342/51750/441161/55159/142/253714/10189/84083/9984/57697/545
GO:0045453	bone resorption	64	-0.332654	-1.36664	0.033583	0.147819	0.115371	2538	tags=27%, list=8%, signal=25%	29887/5027/7037/7128/3549/133522/84959/53832/54/5745/81501/9607/5166/3569/1901/154/51208
GO:0045005	DNA-templated DNA replication maintenance of fidelity	52	0.517199	1.40166	0.0336957	0.1481	0.11559	9536	tags=54%, list=30%, signal=38%	146956/1763/5888/4796/641/10293/8914/29980/1663/672/84515/580/348654/5111/675/197342/51750/5426/441161/55159/142/253714/10189/84083/9984/57697/545/5424
GO:0072078	nephron tubule morphogenesis	75	0.49452	1.39226	0.0336842	0.1481	0.11559	3027	tags=24%, list=9%, signal=22%	6299/3975/3237/26585/25789/3207/10736/80000/55083/183/55366/2668/6495/170690/2297/3217/51804/7475
GO:0072677	eosinophil migration	32	-0.431053	-1.5437	0.0337561	0.14815	0.115629	3376	tags=38%, list=11%, signal=34%	6348/8288/6351/6376/6362/6360/6347/5734/23604/6358/6369/6368
GO:0043552	positive regulation of phosphatidylinositol 3-kinase activity	32	-0.430452	-1.54154	0.0337561	0.14815	0.115629	3556	tags=34%, list=11%, signal=31%	7040/2321/2185/6366/5587/64805/388121/5155/2247/2268/7010
GO:0002920	regulation of humoral immune response	45	-0.374783	-1.41438	0.0338553	0.148478	0.115885	3683	tags=40%, list=12%, signal=35%	7124/1604/25818/5777/1378/966/124976/54209/5788/722/3553/710/2627/2/354/79987/11326/922
GO:0051151	negative regulation of smooth muscle cell differentiation	21	-0.502624	-1.59797	0.0339992	0.149001	0.116294	4055	tags=43%, list=13%, signal=37%	4773/4775/407015/4303/93166/23493/4772/407006/5155
GO:0042574	retinal metabolic process	18	0.651063	1.51553	0.0341048	0.149141	0.116402	4507	tags=39%, list=14%, signal=33%	24/1645/339761/53630/8644/6121/157506
GO:0048246	macrophage chemotaxis	40	-0.396535	-1.43861	0.0340931	0.149141	0.116402	3422	tags=30%, list=11%, signal=27%	2185/6348/719/7057/5919/1240/79148/146433/6347/728/6441/1910
GO:0007215	glutamate receptor signaling pathway	52	-0.357864	-1.39816	0.0340995	0.149141	0.116402	2101	tags=27%, list=7%, signal=25%	6376/3745/116444/2776/2895/5354/2894/85358/2913/4308/6505/6751/2900/2890
GO:0099560	synaptic membrane adhesion	27	-0.479401	-1.64094	0.0341799	0.149289	0.116518	3228	tags=48%, list=10%, signal=43%	1004/57689/22865/5789/1008/64101/94030/27253/23767/22854/266727/8404/84631
GO:0051797	regulation of hair follicle development	19	0.632337	1.48511	0.034188	0.149289	0.116518	6950	tags=47%, list=22%, signal=37%	51083/55612/27121/1001/3872/4488/7480/10468/6608
GO:0051785	positive regulation of nuclear division	58	0.514709	1.41241	0.0342246	0.149323	0.116544	2537	tags=24%, list=8%, signal=22%	3209/346673/1761/56979/9787/118471/9700/81620/6790/51203/2069/11105/1950/10635
GO:0140962	multicellular organismal-level chemical homeostasis	55	-0.355214	-1.37246	0.034245	0.149323	0.116544	3461	tags=35%, list=11%, signal=31%	11215/6338/3791/30061/1579/1512/3037/5568/6340/51763/1080/8692/358/7466/6556/21/6441/2034/361
GO:0045939	negative regulation of steroid metabolic process	31	0.567981	1.428	0.0343249	0.149564	0.116733	2063	tags=16%, list=6%, signal=15%	9965/190/54576/54658/1594
GO:0007039	protein catabolic process in the vacuole	21	-0.502037	-1.5961	0.0344015	0.149714	0.11685	4106	tags=33%, list=13%, signal=29%	1200/4036/79589/975/4035/3949/4248
GO:0048844	artery morphogenesis	77	-0.322899	-1.35864	0.0344088	0.149714	0.11685	3285	tags=38%, list=10%, signal=34%	2348/6722/56999/57178/30008/54567/1909/23462/4035/4851/10370/10000/7481/1948/23493/7042/4092/4638/659/406935/2022/7048/2702/93649/6909/1906/3949/94/2294
GO:0019320	hexose catabolic process	39	0.545237	1.41981	0.0345212	0.150095	0.117147	7941	tags=41%, list=25%, signal=31%	10690/2528/2524/2027/5214/229/2530/2023/2527/7167/2582/5315/2026/406992/89/5230
GO:0061333	renal tubule morphogenesis	79	0.488864	1.38109	0.034555	0.150135	0.117178	3027	tags=23%, list=9%, signal=21%	6299/3975/3237/26585/25789/3207/10736/80000/55083/183/55366/2668/6495/170690/2297/3217/51804/7475
GO:0046887	positive regulation of hormone secretion	136	0.447032	1.31905	0.034588	0.15017	0.117206	1155	tags=12%, list=4%, signal=12%	3651/2244/6690/3623/2147/51083/6696/6664/2695/3670/8600/668/2243/6514/222546/2641/7036
GO:1901657	glycosyl compound metabolic process	78	0.490507	1.38607	0.0346275	0.150234	0.117256	5110	tags=24%, list=16%, signal=21%	57016/339/1646/7498/1109/9615/1645/7083/978/7054/84618/9582/8644/4907/6569/4833/56952/1841/471
GO:1902236	negative regulation of endoplasmic reticulum stress-induced intrinsic apoptotic signaling pathway	17	0.654996	1.5049	0.0346535	0.150239	0.11726	5	tags=12%, list=0%, signal=12%	4102/3651
GO:0002825	regulation of T-helper 1 type immune response	30	-0.432955	-1.52649	0.0347552	0.150573	0.11752	3807	tags=40%, list=12%, signal=35%	30009/3554/3594/84868/10865/3553/246778/3142/8809/6556/90865/9173
GO:1903115	regulation of actin filament-based movement	40	-0.395808	-1.43598	0.0347853	0.150596	0.117538	3317	tags=32%, list=10%, signal=29%	287/775/29119/3759/6262/5142/5350/10630/2702/477/859/857/7134
GO:0048708	astrocyte differentiation	85	-0.314972	-1.3264	0.0348789	0.150893	0.11777	2997	tags=33%, list=9%, signal=30%	3572/406957/54209/4501/10100/2896/3398/4035/4851/3459/3913/3553/7431/5354/5080/712/7099/10319/650/4919/3400/4916/728/4099/3949/6886/3569/177
GO:0015872	dopamine transport	50	0.529246	1.42153	0.0350109	0.151173	0.117988	4736	tags=32%, list=15%, signal=27%	91683/5865/57586/6531/9066/222962/127833/6861/2668/26281/148281/4986/8973/6857/6623/1141
GO:0031648	protein destabilization	46	-0.365519	-1.40357	0.0350183	0.151173	0.117988	3968	tags=24%, list=12%, signal=21%	728492/29116/5621/2934/26224/8293/825/1512/6622/650/64321
GO:0050873	brown fat cell differentiation	52	-0.356137	-1.39141	0.0350028	0.151173	0.117988	4081	tags=29%, list=13%, signal=25%	284207/10891/201163/79068/9580/63976/1050/5997/51316/7350/2624/338557/154/153/2167
GO:0044848	biological phase	11	0.714987	1.49816	0.0350877	0.151364	0.118138	5469	tags=64%, list=17%, signal=53%	51083/55612/1001/10388/11005/4488/7480
GO:1990000	amyloid fibril formation	40	-0.39422	-1.43021	0.0351314	0.151445	0.118201	3968	tags=30%, list=12%, signal=26%	728492/23621/2934/8293/54209/567/51471/9027/6622/1410/3949/948
GO:1900745	positive regulation of p38MAPK cascade	31	-0.430488	-1.51927	0.0351829	0.151559	0.11829	4467	tags=48%, list=14%, signal=42%	574457/392255/4216/50488/9867/80149/768211/4215/3553/653361/6688/650/4616/23328/177
GO:0050886	endocrine process	91	-0.3109	-1.31866	0.0352802	0.151762	0.118448	4183	tags=41%, list=13%, signal=35%	3784/4824/387/1407/706/5972/2625/114897/6869/2028/6196/51762/10699/5125/3553/1601/1408/1393/2697/338442/80223/358/8322/5468/1359/1636/1215/185/1511/554/1906/6926/1908/1392/56729/186/1910
GO:0071453	cellular response to oxygen levels	162	-0.261537	-1.13364	0.0352637	0.151762	0.118448	3335	tags=21%, list=10%, signal=19%	4352/8837/10449/84709/54209/1263/3162/2308/6546/4851/10370/6095/64506/4921/406913/5740/114769/1536/3727/6547/358/5468/947/2353/2627/79625/1958/5581/1906/3777/2034/28984/857/51378
GO:1900426	positive regulation of defense response to bacterium	15	-0.550583	-1.57983	0.0353434	0.151926	0.118576	5079	tags=53%, list=16%, signal=45%	338322/25818/84868/2896/84034/400709/354/79812
GO:0043330	response to exogenous dsRNA	46	-0.365183	-1.40228	0.035385	0.151998	0.118632	8106	tags=52%, list=25%, signal=39%	3448/3441/79594/3444/3447/3449/3440/3467/64170/3446/3451/3439/3443/5595/7098/23180/11213/130132/4792/3442/3452/3764/81035/857
GO:0048340	paraxial mesoderm morphogenesis	10	-0.656379	-1.68487	0.0355048	0.152389	0.118937	4411	tags=40%, list=14%, signal=34%	657/2303/7481/89780
GO:0060707	trophoblast giant cell differentiation	13	0.692702	1.49636	0.0355263	0.152389	0.118937	4333	tags=46%, list=14%, signal=40%	79733/144455/2709/10733/4188/6665
GO:0014014	negative regulation of gliogenesis	43	0.534382	1.40972	0.0356347	0.152746	0.119216	2384	tags=21%, list=7%, signal=19%	2147/7101/79727/6664/474/4613/1746/1745/4825
GO:0006022	aminoglycan metabolic process	124	-0.286917	-1.2795	0.0357905	0.153305	0.119652	2785	tags=23%, list=9%, signal=21%	11227/10402/1909/56548/11041/10678/3037/960/10090/3553/55576/8692/3699/1634/5155/83539/3340/1117/79625/3373/2247/8993/80760/284/9806/10894/3036/1910
GO:0071320	cellular response to cAMP	53	-0.351038	-1.37513	0.0358482	0.153443	0.11976	4428	tags=45%, list=14%, signal=39%	5179/9472/3784/5311/5294/2039/10411/2889/9693/5906/343/6546/5724/51763/1393/1080/358/366/3753/1811/2203/2623/5138/2819
GO:0071456	cellular response to hypoxia	139	-0.26118	-1.09874	0.0359082	0.153592	0.119876	3335	tags=23%, list=10%, signal=21%	4352/8837/10449/84709/54209/1263/3162/6546/4851/10370/6095/64506/4921/406913/5740/114769/1536/3727/6547/358/5468/947/2353/2627/79625/1958/5581/1906/3777/2034/28984/51378
GO:0003330	regulation of extracellular matrix constituent secretion	10	-0.653737	-1.67809	0.0360468	0.154076	0.120254	2409	tags=60%, list=8%, signal=55%	7133/4851/650/84830/1361/28984
GO:0061387	regulation of extent of cell growth	103	-0.299689	-1.2507	0.0364992	0.1559	0.121677	3178	tags=20%, list=10%, signal=18%	6722/10439/9723/10501/9706/23499/6792/223117/6387/659/7869/51393/80031/4099/627/9037/57556/1630/56920/7143/89780
GO:1904350	regulation of protein catabolic process in the vacuole	11	-0.631687	-1.67979	0.0369721	0.157697	0.123081	4106	tags=55%, list=13%, signal=48%	4036/79589/975/4035/3949/4248
GO:0048013	ephrin receptor signaling pathway	52	0.51184	1.38714	0.0369565	0.157697	0.123081	5840	tags=31%, list=18%, signal=25%	1943/284656/2046/1944/25791/2048/285220/1945/4318/5063/8851/2047/1946/2049/5058/2045
GO:0060347	heart trabecula formation	14	-0.584186	-1.66398	0.0370797	0.157934	0.123265	3178	tags=57%, list=10%, signal=51%	6722/23462/23493/5950/9510/7049/859/7010
GO:0035641	locomotory exploration behavior	14	-0.58249	-1.65915	0.0370797	0.157934	0.123265	763	tags=57%, list=2%, signal=56%	1742/5179/51185/5581/120892/477/1392/7143
GO:0060039	pericardium development	19	-0.512525	-1.57381	0.037218	0.158412	0.123638	2868	tags=37%, list=9%, signal=34%	54567/653/4851/6910/650/23767/57493
GO:0043618	regulation of transcription from RNA polymerase II promoter in response to stress	38	-0.388511	-1.40709	0.0375695	0.159796	0.124718	2788	tags=24%, list=9%, signal=22%	54617/4780/3162/10370/3725/10365/467/1958/2034
GO:2000251	positive regulation of actin cytoskeleton reorganization	20	-0.493128	-1.53182	0.0376204	0.1599	0.1248	5534	tags=50%, list=17%, signal=41%	2242/54828/10850/4908/3059/23500/3055/4916/7010/1440
GO:0007100	mitotic centrosome separation	14	0.679851	1.4876	0.0376623	0.159966	0.124851	6978	tags=57%, list=22%, signal=45%	4751/3832/6790/1111/3834/64793/5902/54820
GO:0035881	amacrine cell differentiation	12	0.708572	1.50043	0.0378378	0.160599	0.125345	3638	tags=50%, list=11%, signal=44%	4760/1746/1745/343472/58158/121643
GO:0010470	regulation of gastrulation	16	0.661811	1.4992	0.0378788	0.16066	0.125393	3749	tags=31%, list=12%, signal=28%	3975/5015/3172/26011/642658
GO:0031641	regulation of myelination	46	-0.362919	-1.39358	0.0379554	0.160873	0.125559	3779	tags=33%, list=12%, signal=29%	7133/5914/5764/84504/3082/9896/3687/163175/745/11076/1959/10810/4099/6258/58494
GO:0006704	glucocorticoid biosynthetic process	16	-0.541512	-1.57709	0.0381146	0.161392	0.125964	3848	tags=38%, list=12%, signal=33%	2908/653/27122/1586/650/1392
GO:0021694	cerebellar Purkinje cell layer formation	13	0.691645	1.49408	0.0381579	0.161392	0.125964	915	tags=23%, list=3%, signal=22%	3975/64211/652991
GO:0021702	cerebellar Purkinje cell differentiation	13	0.691645	1.49408	0.0381579	0.161392	0.125964	915	tags=23%, list=3%, signal=22%	3975/64211/652991
GO:0051385	response to mineralocorticoid	37	-0.407412	-1.47095	0.0382522	0.161678	0.126188	2055	tags=27%, list=6%, signal=25%	6340/6446/1536/4129/2353/1636/4916/1906/2852/2354
GO:0098773	skin epidermis development	121	0.449972	1.31852	0.0388151	0.163943	0.127955	7013	tags=35%, list=22%, signal=27%	3229/26154/3868/51083/9355/2304/147409/57822/55612/27121/1001/59344/3872/55366/11166/79152/22943/1747/1775/80326/29841/11005/94234/4488/51599/6662/84283/8399/4233/7480/1364/60529/3925/8626/242/54888/7976/2810/9076/10468/6608/92344
GO:0090277	positive regulation of peptide hormone secretion	105	0.459469	1.33617	0.0388548	0.163997	0.127997	5202	tags=23%, list=16%, signal=19%	3651/2244/6690/2147/2695/3670/8600/2243/6514/222546/2641/7036/4825/100507043/3814/6659/91608/7349/846/2151/2266/640/7226/3630
GO:0099188	postsynaptic cytoskeleton organization	14	0.679066	1.48588	0.038961	0.164231	0.12818	3750	tags=43%, list=12%, signal=38%	9118/4744/5881/4747/80725/345651
GO:0032456	endocytic recycling	76	-0.312367	-1.30815	0.0389645	0.164231	0.12818	3645	tags=18%, list=11%, signal=16%	123745/51552/30844/9495/51201/10938/11149/401548/23673/30846/50487/9912/65009/88
GO:0002701	negative regulation of production of molecular mediator of immune response	47	-0.361469	-1.39106	0.0390793	0.1646	0.128468	3807	tags=38%, list=12%, signal=34%	604/7124/7040/30009/1378/933/10859/11213/8288/3162/558/7042/4092/383/335/54/90865/284
GO:0061050	regulation of cell growth involved in cardiac muscle cell development	18	-0.514916	-1.53109	0.0392742	0.164963	0.128751	4283	tags=33%, list=13%, signal=29%	9472/27086/5997/1906/859/221476
GO:0033194	response to hydroperoxide	18	-0.514685	-1.5304	0.0392742	0.164963	0.128751	3113	tags=39%, list=10%, signal=35%	7732/3717/199/5587/1612/2878/948
GO:0006309	apoptotic DNA fragmentation	18	-0.513324	-1.52635	0.0392742	0.164963	0.128751	173	tags=17%, list=1%, signal=17%	3569/58511/1776
GO:0036297	interstrand cross-link repair	33	0.568007	1.44707	0.0392219	0.164963	0.128751	9553	tags=52%, list=30%, signal=36%	55247/5888/10635/55215/2175/2187/2177/84515/2189/55159/2188/7517/353497/57697/545/64789/9937
GO:0006004	fucose metabolic process	15	0.672265	1.49889	0.0395408	0.165853	0.129446	948	tags=20%, list=3%, signal=19%	10690/2528/2524
GO:0051155	positive regulation of striated muscle cell differentiation	48	-0.367379	-1.43245	0.0395206	0.165853	0.129446	2485	tags=23%, list=8%, signal=21%	409/221662/1948/56603/91807/56203/93649/3084/1906/859/89780
GO:0046716	muscle cell cellular homeostasis	21	-0.493094	-1.56767	0.0396321	0.166006	0.129565	3178	tags=33%, list=10%, signal=30%	6722/4534/825/1756/5350/1073/857
GO:0035813	regulation of renal sodium excretion	20	-0.489514	-1.52059	0.0396321	0.166006	0.129565	3298	tags=45%, list=10%, signal=40%	6869/2771/10699/1636/185/554/1906/4881/1910
GO:0032060	bleb assembly	11	-0.625995	-1.66465	0.0398381	0.166753	0.130149	2359	tags=64%, list=7%, signal=59%	196527/5027/2014/5376/4638/2012/2013
GO:0044458	motile cilium assembly	56	-0.349783	-1.36152	0.0399041	0.166914	0.130274	4913	tags=39%, list=15%, signal=33%	55329/91978/25981/200373/84223/54558/644890/57545/79925/84071/339829/55081/352909/221421/84229/123872/50487/80217/9576/159686/8852/51364
GO:0008033	tRNA processing	124	0.446827	1.30992	0.039959	0.166914	0.130274	14454	tags=68%, list=45%, signal=37%	85495/10799/4234/54517/64118/126789/8270/80324/11062/54888/54938/55687/83707/10785/10248/6894/84705/54802/10940/283989/27037/348180/79897/26995/24140/51728/80745/55621/81890/26024/55226/25940/51654/57505/339175/129450/79828/57570/51605/54522/54482/55798/23536/84881/3028/79042/142940/64172/51367/79979/6741/138716/221078/55006/134637/93587/51504/54913/51002/115708/79693/55253/10775/25917/54901/1164…
GO:0071887	leukocyte apoptotic process	116	-0.297445	-1.23824	0.0399463	0.166914	0.130274	4330	tags=26%, list=14%, signal=22%	355/4208/10758/3059/3707/3558/27086/10859/6366/972/29126/9693/1831/558/5027/81704/64332/80301/6387/338442/695/1178/5588/2621/57864/3575/171558/155038/3579/3569
GO:0022037	metencephalon development	108	0.451383	1.31274	0.04	0.16697	0.130318	7451	tags=36%, list=23%, signal=28%	3975/64211/4760/429/9928/5013/8941/652991/401/4192/2637/2146/6712/2019/2648/3211/8851/6331/7471/340719/51286/9001/869/471/875/8704/5270/23513/23026/5629/6753/6752/54910/2618/6608/3309/256297/57626/388610
GO:1901800	positive regulation of proteasomal protein catabolic process	110	-0.289565	-1.23814	0.0400427	0.167033	0.130367	3291	tags=17%, list=10%, signal=16%	26471/10221/54209/1050/1263/8554/8313/285671/153090/863/4092/1601/85409/144165/255488/120892/90865/641700/857
GO:0060384	innervation	26	0.582988	1.42557	0.0401417	0.167331	0.130599	3222	tags=31%, list=10%, signal=28%	5457/3670/2558/4884/5582/23213/5979/10371
GO:0008210	estrogen metabolic process	40	0.530385	1.38386	0.0402235	0.167556	0.130775	6449	tags=45%, list=20%, signal=36%	441282/10720/7366/54658/54490/54659/54577/79799/7365/1565/1559/3294/3283/1588/50700/79154/8879/1576
GO:0035745	T-helper 2 cell cytokine production	13	-0.608755	-1.69644	0.040493	0.167987	0.131111	4495	tags=62%, list=14%, signal=53%	91543/30009/2625/5590/975/114548/383/3569
GO:2000551	regulation of T-helper 2 cell cytokine production	13	-0.608755	-1.69644	0.040493	0.167987	0.131111	4495	tags=62%, list=14%, signal=53%	91543/30009/2625/5590/975/114548/383/3569
GO:0033137	negative regulation of peptidyl-serine phosphorylation	29	-0.439202	-1.52568	0.0404312	0.167987	0.131111	4402	tags=38%, list=14%, signal=33%	406921/406994/2039/3082/23171/1756/51763/4092/9770/9647/857
GO:0032633	interleukin-4 production	34	-0.425138	-1.52528	0.0404546	0.167987	0.131111	3676	tags=47%, list=12%, signal=42%	5914/2625/959/8288/84868/5590/942/54440/114548/3123/2207/3133/5588/9308/90865/7356
GO:0032673	regulation of interleukin-4 production	34	-0.425138	-1.52528	0.0404546	0.167987	0.131111	3676	tags=47%, list=12%, signal=42%	5914/2625/959/8288/84868/5590/942/54440/114548/3123/2207/3133/5588/9308/90865/7356
GO:0014829	vascular associated smooth muscle contraction	25	-0.451094	-1.50706	0.0403759	0.167987	0.131111	4004	tags=40%, list=13%, signal=35%	387/6338/1131/1909/6546/5023/9732/1906/1908/1910
GO:0043312	neutrophil degranulation	12	-0.612254	-1.69322	0.040828	0.169191	0.132051	3472	tags=50%, list=11%, signal=45%	3689/3684/5724/6688/306/84106
GO:0050855	regulation of B cell receptor signaling pathway	21	-0.488553	-1.55323	0.0408392	0.169191	0.132051	3450	tags=43%, list=11%, signal=38%	27086/933/23228/5579/975/5583/9404/150372/148823
GO:0090036	regulation of protein kinase C signaling	18	-0.511819	-1.52188	0.0409192	0.169308	0.132143	2959	tags=44%, list=9%, signal=40%	54986/958/23171/9590/7481/2324/91663/148
GO:0072088	nephron epithelium morphogenesis	77	0.486255	1.37203	0.0409234	0.169308	0.132143	3027	tags=23%, list=9%, signal=21%	6299/3975/3237/26585/25789/3207/10736/80000/55083/183/55366/2668/6495/170690/2297/3217/51804/7475
GO:0090224	regulation of spindle organization	47	0.518032	1.37724	0.04102	0.169592	0.132364	6438	tags=28%, list=20%, signal=22%	22974/5347/10615/56992/6491/79187/10460/84722/163786/79866/92421/100307126/29899
GO:0044773	mitotic DNA damage checkpoint signaling	75	0.48568	1.36738	0.0410526	0.169611	0.132379	6635	tags=29%, list=21%, signal=23%	118471/5347/51512/90381/146956/63967/983/1111/641/51514/2177/29980/11200/672/5591/84446/197342/80279/55367/8870/55159/4436
GO:0098743	cell aggregation	23	0.615729	1.47413	0.0410906	0.169653	0.132411	5206	tags=39%, list=16%, signal=33%	1301/51297/8538/1280/4613/56914/6662/4057/2249
GO:0003159	morphogenesis of an endothelium	17	-0.529352	-1.55776	0.0412581	0.170112	0.13277	4004	tags=41%, list=13%, signal=36%	387/27086/388/54567/3687/90627/94
GO:0061154	endothelial tube morphogenesis	17	-0.529352	-1.55776	0.0412581	0.170112	0.13277	4004	tags=41%, list=13%, signal=36%	387/27086/388/54567/3687/90627/94
GO:0006949	syncytium formation	60	-0.350711	-1.40966	0.0413753	0.17048	0.133057	3384	tags=30%, list=11%, signal=27%	928/8837/10411/54209/10938/50937/975/1794/963/30846/7305/170689/4842/405754/81501/58494/859/779
GO:0090311	regulation of protein deacetylation	56	-0.345747	-1.34581	0.041469	0.17075	0.133268	4627	tags=23%, list=14%, signal=20%	4137/65018/8467/195814/56271/5587/4692/8850/187/122953/10129/11076/120892
GO:2000401	regulation of lymphocyte migration	65	-0.324972	-1.35237	0.0415153	0.170824	0.133326	4097	tags=31%, list=13%, signal=27%	1398/387/4345/2185/6348/6366/124976/6351/6793/4478/199/23143/81704/6387/6347/4739/148823/84830/6693/58494
GO:0000712	resolution of meiotic recombination intermediates	14	0.677807	1.48313	0.0415584	0.170886	0.133374	8941	tags=64%, list=28%, signal=46%	7153/56159/254528/146956/126549/197342/80010/57697/84464
GO:0090101	negative regulation of transmembrane receptor protein serine/threonine kinase signaling pathway	158	-0.266735	-1.12882	0.0416384	0.171099	0.13354	3292	tags=20%, list=10%, signal=18%	6497/10253/442909/63976/7041/79685/390598/407015/406888/10272/4035/4851/9863/375387/4092/83891/50964/51232/5468/650/407010/168667/91851/858/375567/407018/4091/7049/79674/124857/857/25928
GO:0051770	positive regulation of nitric-oxide synthase biosynthetic process	18	-0.510696	-1.51854	0.0417417	0.171291	0.13369	4075	tags=44%, list=13%, signal=39%	7097/3791/3717/9590/6347/7099/120892/90865
GO:0035774	positive regulation of insulin secretion involved in cellular response to glucose stimulus	29	0.568629	1.41513	0.0417149	0.171291	0.13369	2386	tags=17%, list=7%, signal=16%	3651/6514/222546/2641/100507043
GO:0051250	negative regulation of lymphocyte activation	163	-0.262805	-1.14145	0.0419616	0.172077	0.134303	4168	tags=34%, list=13%, signal=29%	30814/25793/3558/64092/10875/10457/30009/5777/441864/1378/6385/1845/3659/5621/83593/10859/80149/10288/374403/972/29126/406957/84868/55024/942/3398/3123/558/79626/80380/4092/56253/7128/10077/7805/383/5322/3142/5320/3071/7940/3549/695/7305/4332/8654/1511/8993/2268/6441/6693/2615/11326/407018/7356
GO:0009914	hormone transport	306	0.403774	1.21843	0.042	0.172118	0.134335	2703	tags=15%, list=8%, signal=14%	3651/2244/1081/6690/3623/2147/26154/10599/51083/4760/6696/6664/2695/3670/8600/7425/668/2243/6514/9699/6927/5798/222546/6755/2641/9066/1394/3358/6804/7036/4160/3172/6447/183/3589/8140/886/353500/6906/2297/4825/100507043/4986/3814/9024
GO:1903305	regulation of regulated secretory pathway	126	-0.274295	-1.20452	0.0420611	0.172251	0.13444	2980	tags=24%, list=9%, signal=22%	6855/23208/341359/5906/3162/2771/201294/6860/4851/3684/9846/5724/3745/5023/3071/50487/785/140730/6688/2623/5028/3596/2624/22895/120892/2268/84106/7476/83849/2294
GO:0032703	negative regulation of interleukin-2 production	28	-0.444099	-1.5034	0.0423423	0.173169	0.135156	3807	tags=46%, list=12%, signal=41%	30009/2625/1378/5621/406957/84868/5788/7128/7805/947/7538/6441/11326
GO:0046165	alcohol biosynthetic process	138	-0.278421	-1.17015	0.0423347	0.173169	0.135156	3212	tags=26%, list=10%, signal=24%	10449/3158/3156/55331/3422/427/5860/4047/1727/5341/343/4142/653/1595/3157/1066/10162/1718/5724/3638/6307/27122/1601/80271/1080/51744/9619/6622/1593/650/5028/1581/5745/2247/117/2852
GO:0046426	negative regulation of receptor signaling pathway via JAK-STAT	23	-0.480332	-1.5895	0.0424416	0.173458	0.135382	3997	tags=35%, list=13%, signal=30%	1600/54741/10019/5789/388646/9021/8835/857
GO:0035909	aorta morphogenesis	35	-0.39635	-1.42847	0.042488	0.173479	0.135398	3178	tags=46%, list=10%, signal=41%	6722/56999/30008/54567/23462/4035/4851/1948/23493/7042/4638/406935/2022/7048/6909/94
GO:0051480	regulation of cytosolic calcium ion concentration	60	-0.349002	-1.4028	0.0425326	0.173479	0.135398	3667	tags=40%, list=11%, signal=35%	493/3062/3270/492/3708/169200/6262/2281/6546/5350/7223/130733/5023/64072/7222/1268/785/5028/2852/858/859/114/857/2890
GO:0001655	urogenital system development	66	0.496384	1.37832	0.042508	0.173479	0.135398	5055	tags=29%, list=16%, signal=24%	10481/3239/3209/3975/27023/5268/3207/23213/3070/2048/268/5618/6715/3371/3169/6662/2049/116039/1588
GO:0043620	regulation of DNA-templated transcription in response to stress	43	-0.368017	-1.38442	0.0425863	0.173581	0.135478	4410	tags=23%, list=14%, signal=20%	54617/4780/6195/3162/10370/3725/10365/467/1958/2034
GO:0006641	triglyceride metabolic process	95	-0.297076	-1.25389	0.0427162	0.173994	0.1358	3872	tags=31%, list=12%, signal=27%	1374/5294/57104/344/440503/11343/5408/116519/145264/51099/2180/150094/9104/3638/6583/1071/13/341/255738/55911/84879/847/4023/3949/116255/7148/859/857/338328
GO:0002347	response to tumor cell	40	-0.388943	-1.41107	0.0427836	0.174151	0.135923	3020	tags=42%, list=9%, signal=39%	29126/51225/84868/11126/10628/255082/4851/3123/9940/1612/4818/56253/7805/5551/27303/6688/9314
GO:0035092	sperm DNA condensation	14	0.677468	1.48239	0.0428571	0.174285	0.136027	206	tags=14%, list=1%, signal=14%	676/9271
GO:0010977	negative regulation of neuron projection development	138	-0.277719	-1.1672	0.042874	0.174285	0.136027	3171	tags=22%, list=10%, signal=20%	23189/26052/9723/7025/23258/10501/4155/84709/567/9706/5793/146760/1948/1601/7431/5376/223117/5800/7869/22891/120114/120892/80031/4099/9353/9037/57556/1630/56920/7143/89780
GO:0010763	positive regulation of fibroblast migration	16	-0.539249	-1.57049	0.0431014	0.174729	0.136373	4303	tags=50%, list=13%, signal=43%	7040/2039/7057/6546/9590/4921/358/5581
GO:0070934	CRD-mediated mRNA stabilization	11	0.706972	1.48137	0.0431849	0.174729	0.136373	489	tags=18%, list=2%, signal=18%	10642/10643
GO:0051987	positive regulation of attachment of spindle microtubules to kinetochore	11	0.706782	1.48097	0.0431849	0.174729	0.136373	1122	tags=36%, list=4%, signal=35%	332/9212/55143/891
[truncated: 4,567 more rows]
