# Supplementary material for: Identifying potential therapeutic targets in lung adenocarcinoma: a multi-omics approach integrating bulk and single-cell RNA sequencing with Mendelian randomization
Source: Front Pharmacol. 2024 Jul 18;15:1433147. doi: 10.3389/fphar.2024.1433147 (PMC11291359; doi:10.3389/fphar.2024.1433147)
Supplement: Supplementary file 4 [file Table6.XLSX]

## Sheet: Sheet1
Table S6: Complete results of Gene Ontology (GO) enrichment analysis in Molecular Functions (MF).
ID	Description	GeneRatio	BgRatio	pvalue	p.adjust	qvalue	geneID	Count
GO:0005243	gap junction channel activity	"1/8"	12/18369	0.00521525	0.0362845	0.0156249	GJB3	1
GO:0086080	protein binding involved in heterotypic cell-cell adhesion	"1/8"	12/18369	0.00521525	0.0362845	0.0156249	IZUMO1	1
GO:0070411	I-SMAD binding	"1/8"	14/18369	0.00608215	0.0362845	0.0156249	SMAD9	1
GO:0022829	wide pore channel activity	"1/8"	19/18369	0.00824648	0.0362845	0.0156249	GJB3	1
GO:0042288	MHC class I protein binding	"1/8"	19/18369	0.00824648	0.0362845	0.0156249	CD244	1
GO:0023026	MHC class II protein complex binding	"1/8"	27/18369	0.0117008	0.0399287	0.0171942	HLA-DRB5	1
GO:0016229	steroid dehydrogenase activity	"1/8"	35/18369	0.0151447	0.0399287	0.0171942	HSD17B13	1
GO:0023023	MHC protein complex binding	"1/8"	36/18369	0.0155744	0.0399287	0.0171942	HLA-DRB5	1
GO:0042605	peptide antigen binding	"1/8"	39/18369	0.0168626	0.0399287	0.0171942	HLA-DRB5	1
GO:0042287	MHC protein binding	"1/8"	42/18369	0.0181494	0.0399287	0.0171942	CD244	1
GO:0098632	cell-cell adhesion mediator activity	"1/8"	51/18369	0.0220008	0.0440017	0.0189481	IZUMO1	1
GO:0098631	cell adhesion mediator activity	"1/8"	62/18369	0.0266902	0.048932	0.0210712	IZUMO1	1
GO:0046332	SMAD binding	"1/8"	77/18369	0.0330531	0.055936	0.0240873	SMAD9	1
GO:0003823	antigen binding	"1/8"	118/18369	0.0502596	0.0767646	0.0330565	HLA-DRB5	1
GO:0016616	oxidoreductase activity, acting on the CH-OH group of donors, NAD or NADP as acceptor	"1/8"	123/18369	0.0523395	0.0767646	0.0330565	HSD17B13	1
GO:0016614	oxidoreductase activity, acting on CH-OH group of donors	"1/8"	133/18369	0.0564874	0.0776701	0.0334465	HSD17B13	1
GO:0043021	ribonucleoprotein complex binding	"1/8"	161/18369	0.068017	0.088022	0.0379042	SECISBP2L	1
GO:0003730	mRNA 3'-UTR binding	"1/8"	252/18369	0.104642	0.127895	0.0550745	SECISBP2L	1
GO:0042277	peptide binding	"1/8"	317/18369	0.130025	0.150555	0.0648323	HLA-DRB5	1
GO:0033218	amide binding	"1/8"	400/18369	0.161521	0.177673	0.0765097	HLA-DRB5	1
GO:0015267	channel activity	"1/8"	478/18369	0.190205	0.190567	0.0820624	GJB3	1
GO:0022803	passive transmembrane transporter activity	"1/8"	479/18369	0.190567	0.190567	0.0820624	GJB3	1
