# Supplementary material for: Identifying potential therapeutic targets in lung adenocarcinoma: a multi-omics approach integrating bulk and single-cell RNA sequencing with Mendelian randomization
Source: Front Pharmacol. 2024 Jul 18;15:1433147. doi: 10.3389/fphar.2024.1433147 (PMC11291359; doi:10.3389/fphar.2024.1433147)
Supplement: Supplementary file 6 [file Table11.XLSX]

## Sheet: Sheet1
Table S11: Complete results of Gene Set Enrichment Analysis (GSEA) in Cellular Components (CC).
ID	Description	setSize	enrichmentScore	NES	pvalue	p.adjust	qvalue	rank	leading_edge	core_enrichment
GO:0005930	axoneme	122	-0.585398	-2.71922	1e-10	2.22667e-08	1.80702e-08	4140	tags=46%, list=13%, signal=40%	7802/200373/55567/199221/9742/83544/29070/4134/118491/4117/6101/158067/84100/339829/79659/55081/56171/160762/254050/25790/257236/200894/26206/124602/51473/85478/1768/54777/221421/25876/85452/123872/201625/54768/80217/220136/9576/219670/27285/196385/151651/27019/150483/26074/345895/64518/730112/92749/64446/132851/1770/57576/135138/146845/158798/83659
GO:0097014	ciliary plasm	122	-0.585398	-2.71922	1e-10	2.22667e-08	1.80702e-08	4140	tags=46%, list=13%, signal=40%	7802/200373/55567/199221/9742/83544/29070/4134/118491/4117/6101/158067/84100/339829/79659/55081/56171/160762/254050/25790/257236/200894/26206/124602/51473/85478/1768/54777/221421/25876/85452/123872/201625/54768/80217/220136/9576/219670/27285/196385/151651/27019/150483/26074/345895/64518/730112/92749/64446/132851/1770/57576/135138/146845/158798/83659
GO:0019814	immunoglobulin complex	101	0.855631	2.45881	1e-10	2.22667e-08	1.80702e-08	4141	tags=94%, list=13%, signal=82%	28896/3503/28883/28916/28877/28939/28930/28900/3500/28875/28787/28893/28802/28942/28483/28894/28908/28796/3502/28913/28921/28784/28870/28906/28299/28820/28778/3514/28783/3501/28931/28797/28825/28785/28811/28804/28882/28903/28941/28821/28938/28833/28876/28915/28815/28799/28781/28937/28817/28793/28809/28884/3497/28803/28920/28874/28780/28869/28907/28813/28822/3539/28935/28834/28881/28791/28823/2890…
GO:0031674	I band	140	-0.482064	-2.31243	2.52902e-10	4.22347e-08	3.42749e-08	4232	tags=44%, list=13%, signal=39%	4660/8557/8789/493/55742/287/2316/3270/70/775/56704/5525/4534/27295/84676/6262/825/51778/29780/2281/5142/1756/6546/288/1465/667/55800/9124/8850/91977/1073/10979/57158/91624/11155/3753/10529/10398/4634/11346/171024/58529/81493/5239/6323/8852/1410/64236/129446/3741/146862/79933/845/9457/88/1674/859/779/100820829/148/6521/27063
GO:0042383	sarcolemma	133	-0.479919	-2.15681	9.46506e-10	1.26453e-07	1.02621e-07	3317	tags=35%, list=10%, signal=31%	775/3759/8291/27092/3908/6262/825/11149/1756/6546/288/6444/6443/23603/5962/246329/8910/3745/124093/54221/786/3764/7402/59285/6547/358/4842/23336/81493/5239/6323/6327/79026/6442/6769/477/858/28965/5348/361/1674/859/779/148/857/6445
GO:0045335	phagocytic vesicle	139	-0.446103	-2.11018	2.25025e-08	2.50528e-06	2.03312e-06	4815	tags=34%, list=15%, signal=29%	3916/5880/3633/8724/55647/7405/11031/7097/4353/9114/10578/9341/51552/4689/2934/10981/19/7454/23208/285195/567/7791/219972/51284/4641/51762/1520/83547/1755/57192/10435/23673/84329/7431/5322/653361/3133/1536/80223/245972/388325/26253/4688/6556/306/8993/948
GO:0005901	caveola	76	-0.554111	-2.35254	6.36709e-08	6.07602e-06	4.9309e-06	3167	tags=38%, list=10%, signal=34%	5727/3717/3162/11149/23603/7223/5740/30846/23209/659/3055/9356/10580/7048/1012/120892/84830/117/10395/3741/477/858/948/6401/5348/859/114/148/857
GO:0042581	specific granule	158	-0.403047	-1.83728	1.70213e-07	1.42128e-05	1.15342e-05	4020	tags=39%, list=13%, signal=34%	961/1118/7414/7133/5777/441864/2919/81619/3689/10394/7077/966/10396/719/6793/64386/5906/221/567/6709/1084/1794/196527/3684/57153/963/4069/6515/8514/84329/3903/2204/383/683/5023/353189/3683/2040/6590/338339/1536/401258/945/160364/932/306/8993/5199/1088/5806/22918/126014/4973/5787/820/1669/948/56729/2358/2352/199675
GO:0035579	specific granule membrane	89	-0.500191	-2.16998	2.81925e-07	2.09251e-05	1.69815e-05	3779	tags=44%, list=12%, signal=39%	7133/441864/81619/3689/966/10396/719/6793/64386/5906/221/1084/196527/3684/57153/963/6515/8514/84329/3903/2204/683/5023/353189/3683/2040/338339/1536/401258/945/160364/932/1088/22918/4973/5787/948/2358/199675
GO:0042611	MHC protein complex	23	-0.766669	-2.47461	5.12137e-07	2.57042e-05	2.08598e-05	3727	tags=61%, list=12%, signal=54%	3108/3109/972/3119/567/3117/3118/3115/3123/3113/3122/3111/3127/3133
GO:0042613	MHC class II protein complex	15	-0.846466	-2.42966	4.89363e-07	2.57042e-05	2.08598e-05	3727	tags=87%, list=12%, signal=77%	3108/3109/972/3119/567/3117/3118/3115/3123/3113/3122/3111/3127
GO:0031838	haptoglobin-hemoglobin complex	11	-0.901737	-2.36929	4.11613e-07	2.57042e-05	2.08598e-05	429	tags=73%, list=1%, signal=72%	3045/3050/3048/3047/3042/3040/3043/3039
GO:0044853	plasma membrane raft	107	-0.455148	-2.02943	5.3871e-07	2.57042e-05	2.08598e-05	3647	tags=36%, list=11%, signal=32%	3937/1378/3689/5727/3717/54209/3162/11149/3037/23603/3684/7223/51338/5740/30846/4118/23209/659/3055/6404/9356/10580/7048/1012/120892/84830/117/10395/3741/477/858/948/6401/5348/859/114/148/857
GO:0000793	condensed chromosome	251	0.530016	1.5787	4.26166e-07	2.57042e-05	2.08598e-05	8750	tags=41%, list=27%, signal=30%	1045/84072/55355/7153/4751/83540/332/1058/11004/27127/1063/9212/56159/701/54821/7272/5347/64151/221150/10403/4288/10615/220134/23397/891/2491/81620/147841/1062/699/317761/11130/4085/57405/79682/171483/64105/1111/5888/9735/641/10609/10388/644186/54892/79019/1104/285498/27085/150280/2177/387103/672/64946/81930/54908/256126/3619/10734/3835/171484/7283/55839/100130958/6847/728637/675/55055/90417/1133…
GO:0005879	axonemal microtubule	22	-0.779032	-2.4978	7.47229e-07	3.32766e-05	2.70051e-05	2713	tags=77%, list=8%, signal=71%	114327/22832/80258/55329/84100/25790/26206/220136/219670/27285/151651/150483/64518/730112/135138/146845/83659
GO:0070821	tertiary granule membrane	71	-0.524644	-2.17044	8.11911e-07	3.38973e-05	2.75088e-05	4020	tags=49%, list=13%, signal=43%	961/5269/84418/441864/51552/81619/3689/966/10288/196527/3684/3687/5724/963/6515/8514/3903/2204/8972/2040/2207/338339/140885/100049587/1536/945/8778/6556/160364/1088/22918/4973/5787/2358/199675
GO:0000775	chromosome, centromeric region	219	0.528995	1.57111	1.07276e-06	4.21532e-05	3.42088e-05	6988	tags=32%, list=22%, signal=25%	55355/7153/4751/83540/332/1058/11004/27127/1063/9212/701/54821/7272/5347/64151/221150/10403/10615/55143/220134/113130/891/2491/81620/147841/1062/699/157570/11130/2146/4085/3070/11339/57405/79682/64105/9735/5314/79075/79019/27085/387103/64946/91687/81930/79723/54908/54069/3619/10734/3835/55839/6847/728637/55055/90417/11335/79172/79980/9918/92421/100307126/55920/23310/86/1788/1780/54820/79902
GO:0005833	hemoglobin complex	12	-0.878327	-2.41012	1.42255e-06	5.27924e-05	4.28428e-05	836	tags=75%, list=3%, signal=73%	51327/3045/3050/3048/3047/3042/3040/3043/3039
GO:0030315	T-tubule	50	-0.583365	-2.1267	1.67027e-06	5.57871e-05	4.52732e-05	3931	tags=48%, list=12%, signal=42%	3760/493/287/775/3759/8291/27092/825/6546/288/5962/246329/786/59285/6323/6327/79026/6769/477/5348/361/859/779/148
GO:0045334	clathrin-coated endocytic vesicle	89	-0.4766	-2.06764	1.58918e-06	5.57871e-05	4.52732e-05	3885	tags=40%, list=12%, signal=36%	253970/9341/7855/928/84251/55788/972/3119/920/3117/6439/3118/3115/3123/2209/255324/7037/3113/3122/7306/6844/3127/11037/1080/8322/554/3575/3949/6456/6441/1839/729238/653509/154/1129/6440
GO:0000228	nuclear chromosome	215	0.528596	1.56918	2.84606e-06	9.05319e-05	7.34698e-05	9179	tags=46%, list=29%, signal=33%	8091/1045/84072/7153/4751/332/27127/55388/56159/5347/64151/8318/23594/9837/23397/51659/146956/4998/317761/286467/84296/5427/171483/1111/4173/5888/4796/641/10609/4171/79008/10388/644186/11169/54892/1104/285498/8914/80312/150280/63979/1869/4175/672/548593/4176/256126/3619/10734/171484/7283/100130958/81611/5111/6847/675/197342/9918/23212/5426/11144/51547/23310/86/142/101928601/64785/5558/4172/5557/2…
GO:0098687	chromosomal region	343	0.487732	1.46083	3.90969e-06	0.000118712	9.63391e-05	8948	tags=36%, list=28%, signal=26%	7015/55355/7153/4751/83540/332/1058/11004/27127/1063/9212/701/54821/7272/5347/64151/221150/10403/10615/55143/220134/9401/113130/891/4998/2491/81620/147841/1062/699/157570/11130/2146/4085/983/3070/11339/80119/57405/79682/1763/64105/1111/4173/5888/9735/641/10635/4171/5314/79075/79019/27085/2237/11200/387103/4175/64946/91687/81930/79723/54908/4176/54069/3619/10734/55655/3835/55839/5111/6847/728637/2…
GO:0001725	stress fiber	64	-0.506433	-2.0258	9.40216e-06	0.000251226	0.000203878	3054	tags=39%, list=10%, signal=35%	27295/5590/7791/3983/9124/3936/4638/10979/22885/246176/4628/11155/10580/22998/10529/10398/57477/11346/171024/4919/5239/64236/129446/7010/11170
GO:0097517	contractile actin filament bundle	64	-0.506433	-2.0258	9.40216e-06	0.000251226	0.000203878	3054	tags=39%, list=10%, signal=35%	27295/5590/7791/3983/9124/3936/4638/10979/22885/246176/4628/11155/10580/22998/10529/10398/57477/11346/171024/4919/5239/64236/129446/7010/11170
GO:0001533	cornified envelope	58	0.662522	1.82294	8.74853e-06	0.000251226	0.000203878	4524	tags=47%, list=14%, signal=40%	23581/5653/6699/3868/9119/5268/3713/6707/6703/147409/3861/6698/1830/6705/3872/84518/5317/1832/6700/5266/6704/126638/1041/11187/1828/1829/5318
GO:0000779	condensed chromosome, centromeric region	159	0.540305	1.58486	1.04449e-05	0.000268354	0.000217779	6988	tags=33%, list=22%, signal=26%	55355/4751/83540/332/1058/11004/1063/9212/701/54821/7272/5347/64151/221150/10403/10615/220134/891/2491/81620/147841/1062/699/11130/4085/57405/79682/64105/9735/79019/27085/387103/64946/81930/54908/3619/3835/55839/728637/55055/90417/11335/79172/79980/9918/92421/100307126/23310/86/1780/54820/79902
GO:0031254	cell trailing edge	14	-0.805355	-2.24109	2.09836e-05	0.000519149	0.000421308	2835	tags=57%, list=9%, signal=52%	4478/683/3384/144165/6404/388325/8395/6693
GO:0000940	outer kinetochore	13	0.878502	1.92113	2.82372e-05	0.000673659	0.000546698	1953	tags=77%, list=6%, signal=72%	83540/1063/701/5347/221150/10403/220134/891/147841/57405
GO:0042641	actomyosin	71	-0.468633	-1.93873	3.4116e-05	0.000785845	0.00063774	3054	tags=37%, list=10%, signal=33%	27295/5590/7791/3983/9124/3936/8850/4638/10979/22885/246176/4628/11155/10580/22998/10529/10398/57477/11346/171024/4919/5239/64236/129446/7010/11170
GO:0000795	synaptonemal complex	37	0.699078	1.81669	4.58565e-05	0.000988134	0.000801905	5809	tags=57%, list=18%, signal=46%	84072/27127/56159/5347/317761/171483/5888/641/10609/10388/644186/285498/150280/672/256126/3619/10734/171484/100130958/6847/675
GO:0099086	synaptonemal structure	37	0.699078	1.81669	4.58565e-05	0.000988134	0.000801905	5809	tags=57%, list=18%, signal=46%	84072/27127/56159/5347/317761/171483/5888/641/10609/10388/644186/285498/150280/672/256126/3619/10734/171484/100130958/6847/675
GO:0005771	multivesicular body	64	-0.475349	-1.90146	4.94571e-05	0.00103242	0.000837842	4820	tags=34%, list=15%, signal=29%	5873/3916/5573/9476/51652/23621/246213/972/1512/6439/23327/1393/2674/55340/120892/21/6441/729238/653509/10584/6440/146894
GO:0101003	ficolin-1-rich granule membrane	57	-0.506466	-1.92781	5.5066e-05	0.00111467	0.000904593	4955	tags=51%, list=16%, signal=43%	3958/3916/5547/965/1604/387/5269/22875/1378/3689/79930/10288/374403/3687/5273/6515/2204/8972/2207/338339/140885/3071/23114/100049587/8778/6556/2357/22918/2358
GO:0000794	condensed nuclear chromosome	76	0.600921	1.69299	6.08942e-05	0.00119639	0.000970913	8750	tags=57%, list=27%, signal=41%	1045/84072/4751/27127/56159/5347/64151/23397/317761/171483/1111/5888/641/10609/10388/644186/54892/1104/285498/150280/672/256126/3619/10734/171484/7283/100130958/6847/675/9918/23212/11144/23310/101928601/11073/84365/10051/5883/100507650/29893/65083/6839/29947
GO:0030286	dynein complex	44	-0.54493	-1.90311	6.88087e-05	0.00131326	0.00106576	4429	tags=36%, list=14%, signal=31%	25981/7802/55567/83544/118491/79659/56171/85478/1768/201625/196385/27019/92749/83657/64446/1770
GO:0090665	glycoprotein complex	22	-0.697439	-2.23619	7.32645e-05	0.00135563	0.00110014	5297	tags=73%, list=17%, signal=61%	8082/2811/6645/2316/2814/1756/6444/6443/8910/54221/7402/5239/6442/859/2815/6445
GO:0005858	axonemal dynein complex	18	-0.7265	-2.17986	7.50874e-05	0.00135563	0.00110014	4429	tags=61%, list=14%, signal=53%	25981/55567/83544/118491/56171/85478/201625/27019/92749/64446/1770
GO:0030669	clathrin-coated endocytic vesicle membrane	70	-0.453031	-1.85648	8.39343e-05	0.00147548	0.0011974	3720	tags=41%, list=12%, signal=37%	9341/7855/928/84251/972/3119/920/3117/3118/3115/3123/2209/255324/7037/3113/3122/7306/6844/3127/11037/1080/8322/554/3575/3949/6456/1839/154/1129
GO:0032432	actin filament bundle	70	-0.450761	-1.84718	9.16228e-05	0.00156933	0.00127357	3054	tags=37%, list=10%, signal=34%	27295/5590/7791/3983/9124/3936/4638/10979/22885/246176/4628/11155/10580/22998/10529/10398/57477/11346/171024/4919/5239/1410/64236/129446/7010/11170
GO:0000776	kinetochore	150	0.529025	1.54804	0.000103016	0.00172037	0.00139614	6988	tags=31%, list=22%, signal=25%	55355/4751/83540/332/11004/1063/9212/701/54821/7272/5347/221150/10403/10615/220134/891/2491/81620/147841/1062/699/11130/4085/57405/79682/64105/9735/79019/27085/387103/64946/81930/54908/3619/3835/55839/728637/55055/90417/79172/79980/92421/100307126/86/1780/54820/79902
GO:0001931	uropod	13	-0.793008	-2.1467	0.000105962	0.0017264	0.00140103	2835	tags=54%, list=9%, signal=49%	4478/683/3384/6404/388325/8395/6693
GO:0098636	protein complex involved in cell adhesion	57	-0.493828	-1.87971	0.00013614	0.00216528	0.0017572	3937	tags=42%, list=12%, signal=37%	3682/7448/3680/3689/3957/3678/3908/3672/3684/3687/3913/8515/284359/10077/84034/83700/3683/5354/8516/79812/22915/58494/7148/7143
GO:0016010	dystrophin-associated glycoprotein complex	18	-0.708355	-2.12541	0.000174823	0.00271586	0.00220401	2624	tags=56%, list=8%, signal=51%	1756/6444/6443/8910/54221/7402/5239/6442/859/6445
GO:0043218	compact myelin	13	-0.772442	-2.09103	0.000280987	0.0042659	0.00346192	2952	tags=62%, list=9%, signal=56%	400746/4155/83700/5376/4118/51090/4099/7122
GO:0120114	Sm-like protein family complex	110	0.535276	1.54748	0.000381666	0.00566562	0.00459785	10757	tags=51%, list=34%, signal=34%	26832/26831/26835/26834/125050/26864/26829/100151684/148756/26830/100151683/101954277/101954272/26828/101954267/26824/101954271/6635/26827/101954276/101954268/6627/8487/25766/79760/6637/6632/9129/6628/6631/57819/7919/6636/23658/10262/79833/51691/1207/10465/6626/51690/51639/55692/6633/25804/10565/55015/6625/23020/51747/27257/10713/9343/100130932/9128/23450
GO:0045120	pronucleus	13	0.827218	1.80899	0.000518745	0.00753309	0.00611336	1628	tags=46%, list=5%, signal=44%	6513/1063/890/6790/89869/2146
GO:0030532	small nuclear ribonucleoprotein complex	99	0.542456	1.55642	0.000557202	0.00791938	0.00642685	10757	tags=52%, list=34%, signal=34%	26832/26831/26835/26834/125050/26864/26829/100151684/148756/26830/100151683/101954277/101954272/26828/101954267/26824/101954271/6635/26827/101954276/101954268/6627/25766/6637/6632/9129/6628/6631/57819/7919/6636/23658/10262/51691/10465/6626/51690/51639/55692/6633/25804/10565/55015/6625/23020/51747/10713/9343/100130932/9128/23450
GO:0044291	cell-cell contact zone	68	-0.422935	-1.70486	0.000595727	0.00829054	0.00672806	3855	tags=37%, list=12%, signal=32%	7414/201163/287/7074/29119/3759/9414/6546/288/4619/83700/2697/2702/55966/5239/5101/6323/79026/3741/477/58494/6330/5348/1674/859
GO:0097525	spliceosomal snRNP complex	89	0.550778	1.56603	0.000621644	0.00847465	0.00687747	10757	tags=55%, list=34%, signal=37%	26832/26831/26835/26834/26864/26829/100151684/148756/26830/100151683/101954277/101954272/26828/101954267/26824/101954271/6635/26827/101954276/101954268/6627/25766/6637/6632/9129/6628/6631/57819/7919/6636/23658/10262/51691/10465/6626/51690/51639/55692/6633/25804/55015/6625/23020/51747/10713/9343/100130932/9128/23450
GO:0031092	platelet alpha granule membrane	17	-0.705899	-2.0951	0.000720581	0.00962696	0.00781261	1275	tags=41%, list=4%, signal=40%	928/9749/6622/6403/5175/948/259215
GO:0015030	Cajal body	77	0.558225	1.57509	0.000848713	0.0111165	0.0090214	3682	tags=22%, list=12%, signal=20%	677775/677763/692148/677679/201299/677770/100124536/124590/677820/677773/11339/677774/677776/677778/677768/677771/677780
GO:0030670	phagocytic vesicle membrane	76	-0.406972	-1.72784	0.000914455	0.0115256	0.00935341	5288	tags=33%, list=17%, signal=28%	535/8773/3916/5880/3633/55647/11031/7097/9114/9341/10981/285195/567/51762/83547/1755/57192/84329/3133/1536/80223/245972/26253/6556/306
GO:0072562	blood microparticle	140	0.499787	1.46105	0.000901999	0.0115256	0.00935341	5011	tags=40%, list=16%, signal=34%	2244/2147/213/5644/28896/3503/2638/28883/2243/197/6513/1356/7018/28930/3273/3500/259/28908/28796/183/3502/28913/3827/337/28299/3514/3501/28442/28903/325/28937/28793/28822/3539/28912/10878/28452/28919/3538/28449/3494/5005/3507/629/3493/5444/3046/733/3495/51129/3311/5004/10518/3263/2266/731
GO:0043209	myelin sheath	47	-0.47281	-1.69534	0.00103404	0.0127914	0.0103807	3084	tags=32%, list=10%, signal=29%	801/4155/5590/10100/83700/5376/4118/5354/4336/57165/760/51090/2824/4099/7122
GO:0045095	keratin filament	96	0.534157	1.52861	0.00112335	0.0136436	0.0110722	5834	tags=28%, list=18%, signal=23%	85285/23581/3853/3889/3868/3887/9119/3854/3861/286887/730755/3850/83896/3872/196374/144501/81851/3892/3857/387267/3856/728318/8689/286077/3875/100533177/440021
GO:0098553	lumenal side of endoplasmic reticulum membrane	27	-0.584295	-1.92479	0.00118046	0.0140813	0.0114274	3875	tags=41%, list=12%, signal=36%	5311/972/3119/3117/3118/3115/3123/3113/3122/3127/3133
GO:0071682	endocytic vesicle lumen	23	-0.609382	-1.96693	0.0012448	0.0144195	0.0117019	906	tags=26%, list=3%, signal=25%	335/8993/3040/3043/3039/1440
GO:0031528	microvillus membrane	29	0.677747	1.69248	0.00125199	0.0144195	0.0117019	3094	tags=41%, list=10%, signal=37%	768/5794/6286/54825/53841/8140/150696/200958/634/1800/55089/81693
GO:0031234	extrinsic component of cytoplasmic side of plasma membrane	77	-0.388502	-1.62715	0.00131331	0.0148693	0.012067	4206	tags=34%, list=13%, signal=29%	85397/59345/387/9267/7053/2241/2534/7074/2767/2771/2781/54331/246329/83850/8514/2793/2776/3055/10979/85358/7881/246/2268/6769/858/100820829
GO:0030863	cortical cytoskeleton	102	-0.360954	-1.571	0.00136945	0.0152465	0.0123731	3406	tags=33%, list=11%, signal=30%	11034/57619/800/23406/4843/2039/2934/5579/10411/2038/4354/6709/5962/7223/11214/23242/25924/130271/5816/2037/148930/140730/57477/7111/6711/2995/64236/91663/10395/7122/88/6401/100820829/6521
GO:0099571	postsynaptic cytoskeleton	10	0.815097	1.69193	0.00162948	0.0178442	0.0144812	2140	tags=50%, list=7%, signal=47%	3706/9118/6712/4744/4747
GO:0005766	primary lysosome	149	-0.311649	-1.41478	0.00174072	0.0184571	0.0149786	5071	tags=26%, list=16%, signal=22%	29108/8773/5580/3074/3916/5547/5660/25798/4353/2760/8417/9145/55313/2512/10396/10493/719/1727/6386/2896/51316/201294/400668/4069/383/353189/2040/150372/401258/4332/968/2171/1511/2357/1088/1669/56729/1668
GO:0042582	azurophil granule	149	-0.311649	-1.41478	0.00174072	0.0184571	0.0149786	5071	tags=26%, list=16%, signal=22%	29108/8773/5580/3074/3916/5547/5660/25798/4353/2760/8417/9145/55313/2512/10396/10493/719/1727/6386/2896/51316/201294/400668/4069/383/353189/2040/150372/401258/4332/968/2171/1511/2357/1088/1669/56729/1668
GO:0098845	postsynaptic endosome	14	-0.691824	-1.92516	0.00231325	0.0237731	0.0192927	3310	tags=36%, list=10%, signal=32%	9495/51201/23673/23237/6457
GO:0044295	axonal growth cone	23	-0.593618	-1.91604	0.00230839	0.0237731	0.0192927	4622	tags=57%, list=14%, signal=48%	9344/4756/2316/203228/5727/10439/4649/11280/23242/23767/51393/1630/2823
GO:0005840	ribosome	216	0.460438	1.36735	0.00239356	0.0242258	0.0196601	14274	tags=72%, list=45%, signal=40%	190/116832/100874051/6123/1996/140801/6182/200916/29088/79590/92170/64979/11222/6183/65005/347/7818/28998/83694/6173/65993/60488/6167/64432/63875/64951/122704/64949/128308/6187/328/51649/219927/55173/51650/87178/644338/64968/6222/116540/6132/26164/64978/64960/51253/54460/9801/51263/51069/6238/6175/6170/54998/6201/6227/10884/6217/51264/6223/51182/6136/4504/51021/57129/51121/51258/118487/55168/2895…
GO:0005882	intermediate filament	200	0.459656	1.36152	0.00291601	0.0290731	0.0235938	6331	tags=29%, list=20%, signal=23%	85285/23581/3853/3889/54474/3868/3887/9119/9118/3854/3861/286887/730755/3850/2670/83896/3872/3885/196374/144501/3884/3866/4744/4747/5317/387264/1832/8419/25984/3882/4001/81851/3892/3881/8687/3857/125115/387267/5318/3859/390792/3856/728318/26502/8689/3880/286077/440050/3875/6509/100533177/439915/440021/440023/84823/8688/192666/3883
GO:0005871	kinesin complex	47	0.5956	1.60859	0.00326542	0.032078	0.0260324	5740	tags=43%, list=18%, signal=35%	547/146909/9928/11004/10112/3798/3833/3832/56992/9493/90990/113220/147700/81930/9585/3800/100130097/3835/3834/3797
GO:0012507	ER to Golgi transport vesicle membrane	60	-0.400111	-1.56742	0.0033595	0.0325238	0.0263942	3285	tags=25%, list=10%, signal=22%	2348/6721/966/972/3119/567/3117/3118/3115/3123/3113/3122/3127/3133/2890
GO:0043220	Schmidt-Lanterman incisure	10	-0.757376	-1.95432	0.00361219	0.0344707	0.0279741	1734	tags=70%, list=5%, signal=66%	5728/302/400746/83700/4118/4099/7122
GO:0036157	outer dynein arm	10	-0.755575	-1.94967	0.00372221	0.0349019	0.0283241	3541	tags=60%, list=11%, signal=53%	388389/83544/118491/27019/64446/1770
GO:0002177	manchette	19	-0.616776	-1.87436	0.00376188	0.0349019	0.0283241	4041	tags=53%, list=13%, signal=46%	200373/136332/84223/644890/54585/79925/57821/286187/135138/84688
GO:0097197	tetraspanin-enriched microdomain	10	-0.751047	-1.93799	0.00409073	0.037433	0.0303782	3583	tags=70%, list=11%, signal=62%	51206/81619/10867/975/25939/10630/388325
GO:0032587	ruffle membrane	96	-0.346812	-1.47997	0.00419103	0.0378326	0.0307024	4067	tags=34%, list=13%, signal=30%	9181/66036/387/5336/221178/9107/324/23286/3678/10253/23189/59338/5341/7094/199/221472/23603/23499/57669/4641/6792/51763/81848/3936/10235/10630/660/2268/10395/152273/10044/255189/11170
GO:0005791	rough endoplasmic reticulum	80	-0.355153	-1.52008	0.00440398	0.0392248	0.0318323	1503	tags=18%, list=5%, signal=17%	653361/1536/255738/5730/161176/1906/117/6441/729238/653509/10584/7356/762/4653
GO:0001891	phagocytic cup	26	-0.529815	-1.74994	0.00452707	0.0397906	0.0322914	5298	tags=50%, list=17%, signal=42%	301/7124/11031/22841/23208/51411/199/9938/57192/3936/7099/26253/375033
GO:0005583	fibrillar collagen trimer	12	0.774771	1.6678	0.0046535	0.0398531	0.0323421	5278	tags=75%, list=17%, signal=63%	1301/1280/1277/1281/1290/1289/1278/1302/340267
GO:0098643	banded collagen fibril	12	0.774771	1.6678	0.0046535	0.0398531	0.0323421	5278	tags=75%, list=17%, signal=63%	1301/1280/1277/1281/1290/1289/1278/1302/340267
GO:1902710	GABA receptor complex	21	0.682979	1.61223	0.00494759	0.0413123	0.0335264	6073	tags=62%, list=19%, signal=50%	2556/2566/2558/2567/55879/2569/200959/9568/2568/2560/2570/2564/2563
GO:0043195	terminal bouton	47	0.587704	1.58726	0.00493254	0.0413123	0.0335264	6206	tags=40%, list=19%, signal=33%	796/3747/6572/10814/10874/2902/4923/793/7054/5020/23025/440279/2901/5024/339302/790/10815/134/57010
GO:0046540	U4/U6 x U5 tri-snRNP complex	44	0.582728	1.56729	0.00542171	0.0426486	0.0346108	10369	tags=59%, list=32%, signal=40%	26832/26831/26835/26834/26829/26830/26828/101954271/6635/26827/6637/6632/9129/6628/57819/6636/23658/51691/10465/6626/51690/6633/25804/23020/10713/9343
GO:0051233	spindle midzone	36	0.602608	1.55936	0.00541433	0.0426486	0.0346108	5085	tags=39%, list=16%, signal=33%	146909/9928/9212/990/5347/55143/1062/6790/9055/29127/81930/54627/9585/3619
GO:0000313	organellar ribosome	88	0.516468	1.46835	0.00542684	0.0426486	0.0346108	13867	tags=81%, list=43%, signal=46%	6182/29088/79590/92170/64979/11222/6183/65005/7818/28998/65993/60488/64432/63875/64951/122704/64949/128308/51649/219927/55173/51650/64968/116540/26164/64978/64960/51253/54460/9801/51263/51069/54998/10884/51264/51021/57129/51258/118487/55168/28957/64975/51116/64969/84311/65003/10573/124995/51318/51081/64983/29093/65080/65008/51073/55037/90480/51373/51642/29074/64965/28977/55052/28973/9553/64976/47…
GO:0005761	mitochondrial ribosome	88	0.516468	1.46835	0.00542684	0.0426486	0.0346108	13867	tags=81%, list=43%, signal=46%	6182/29088/79590/92170/64979/11222/6183/65005/7818/28998/65993/60488/64432/63875/64951/122704/64949/128308/51649/219927/55173/51650/64968/116540/26164/64978/64960/51253/54460/9801/51263/51069/54998/10884/51264/51021/57129/51258/118487/55168/28957/64975/51116/64969/84311/65003/10573/124995/51318/51081/64983/29093/65080/65008/51073/55037/90480/51373/51642/29074/64965/28977/55052/28973/9553/64976/47…
GO:0000781	chromosome, telomeric region	137	0.467928	1.36761	0.00537595	0.0426486	0.0346108	12324	tags=54%, list=39%, signal=33%	7015/9401/4998/2146/983/80119/1763/1111/4173/5888/641/10635/4171/2237/11200/4175/4176/55655/5111/201516/5591/675/11335/51750/11144/84321/4436/142/79035/4172/55791/9894/5001/10189/7517/10951/328/4221/55651/9984/55226/84464/23028/4174/545/5424/7012/3066/4999/65986/54433/286053/222229/5892/8563/79677/79228/5928/1017/100134934/5931/6741/56897/55183/51548/5431/5499/23468/3181/64859/7520/57187/7011/259…
GO:0001772	immunological synapse	42	-0.425567	-1.52074	0.00576157	0.0447527	0.0363184	4955	tags=38%, list=16%, signal=32%	3958/10015/5573/214/1845/8417/84868/975/3123/963/3122/56253/951/388325/4739/5588
GO:0031462	Cul2-RING ubiquitin ligase complex	22	0.668383	1.58408	0.00629228	0.0483131	0.0392078	163	tags=9%, list=1%, signal=9%	23532/440590
GO:0001674	female germ cell nucleus	14	0.735558	1.62461	0.00667654	0.050681	0.0411294	4598	tags=50%, list=14%, signal=43%	431707/1761/6513/6790/402569/326/387332
GO:0031672	A band	33	-0.459749	-1.55895	0.00704964	0.0527978	0.0428472	4232	tags=45%, list=13%, signal=39%	4660/287/442721/5525/84676/4635/667/4619/8850/56203/10324/4634/6711/1410/146862
GO:0030684	preribosome	69	0.530874	1.48839	0.00711348	0.0527978	0.0428472	12454	tags=71%, list=39%, signal=43%	23246/25879/345630/705/5591/55127/55759/23212/51154/9277/10528/5822/26155/8568/3692/51602/10813/27340/79954/65083/10885/28987/22984/54663/10969/55813/92856/6201/88745/2091/51388/23076/26156/79050/117246/10199/56342/8602/90441/23481/9790/83732/55720/10607/9136/65095/7520/81887/51096
GO:0044391	ribosomal subunit	182	0.454366	1.34083	0.00742866	0.0545313	0.044254	14245	tags=72%, list=45%, signal=40%	116832/6123/140801/6182/29088/79590/64979/11222/6183/65005/7818/28998/6173/65993/60488/6167/64432/63875/64951/122704/64949/128308/6187/51649/219927/55173/51650/644338/64968/6222/116540/6132/64978/64960/51253/54460/9801/51263/51069/6175/6170/54998/6201/6227/10884/6217/51264/6223/6136/51021/57129/51121/51258/118487/55168/28957/64975/51116/64969/6169/84311/220717/65003/6156/6139/6202/6193/25873/1057…
GO:0005881	cytoplasmic microtubule	82	-0.35031	-1.48754	0.00758197	0.0550517	0.0446763	5306	tags=35%, list=17%, signal=30%	54828/114327/1540/22832/80258/55329/23122/441054/5048/284451/324/10982/84100/25790/7846/85462/93663/26206/220136/219670/27285/65055/151651/150483/64518/730112/135138/146845/83659
GO:0000792	heterochromatin	74	0.527379	1.48153	0.00777981	0.0558808	0.0453492	2159	tags=16%, list=7%, signal=15%	6299/8091/1058/1029/57167/29128/146956/157570/2146/84733/3070/3159
GO:0031261	DNA replication preinitiation complex	12	0.752412	1.61967	0.00818991	0.0582006	0.0472318	6903	tags=83%, list=22%, signal=65%	8318/9837/51659/84296/4173/4171/4175/4176/64785/4172
GO:0014704	intercalated disc	50	-0.404135	-1.4733	0.0084586	0.0589297	0.0478235	3855	tags=34%, list=12%, signal=30%	7414/287/29119/3759/6546/288/4619/2697/2702/5239/6323/3741/477/6330/5348/1674/859
GO:0043296	apical junction complex	138	-0.298518	-1.3874	0.00846894	0.0589297	0.0478235	4067	tags=29%, list=13%, signal=25%	9181/387/9267/10686/23418/7855/324/9693/5590/9414/11149/7082/51421/288/143162/260425/8777/9863/84612/9223/23150/149461/117583/83700/5376/5010/55691/100132463/10580/57477/11346/154810/90952/117/84952/8825/58494/1003/7122/51208
GO:0005657	replication fork	61	0.533207	1.47166	0.00858805	0.0591424	0.0479962	8438	tags=44%, list=26%, signal=33%	55388/29128/7516/146956/1111/4796/641/11169/5984/8914/29980/5111/197342/142/5985/5558/5983/4172/5557/253714/5982/5425/7517/84083/23649/6119/83637
GO:0097526	spliceosomal tri-snRNP complex	45	0.582464	1.56755	0.00882476	0.0601525	0.0488158	10749	tags=62%, list=34%, signal=41%	26832/26831/26835/26834/26829/26830/26828/101954271/6635/26827/6637/6632/9129/6628/57819/6636/23658/51691/10465/6626/51690/6633/25804/23020/10713/9343/100130932/9128
GO:0034663	endoplasmic reticulum chaperone complex	11	0.762031	1.60754	0.00894993	0.0603894	0.0490081	7611	tags=100%, list=24%, signal=76%	54658/51237/10525/23753/5034/10130/7184/3309/54431/51726/5479
GO:1902711	GABA-A receptor complex	19	0.684388	1.58437	0.00914525	0.0610903	0.0495769	6073	tags=63%, list=19%, signal=51%	2556/2566/2558/2567/55879/2569/200959/2568/2560/2570/2564/2563
GO:0031091	platelet alpha granule	89	-0.336286	-1.45891	0.00931305	0.0612979	0.0497454	3578	tags=33%, list=11%, signal=29%	5054/7114/5154/340205/928/3082/7057/83706/5552/7042/710/9749/5155/6622/5627/2621/2157/2/7044/5196/5473/6403/5175/7450/1675/22915/88/948/259215
GO:0045111	intermediate filament cytoskeleton	237	0.433944	1.29016	0.00935986	0.0612979	0.0497454	6331	tags=27%, list=20%, signal=21%	85285/23581/3209/3853/3889/54474/3868/3887/9119/9118/3854/3861/286887/730755/3850/2670/83896/3872/3885/196374/144501/3884/3866/4744/4747/5317/387264/1832/8419/25984/3882/4001/81851/8856/3892/3881/8687/3857/125115/6511/387267/5318/3859/390792/3856/728318/26502/8689/3880/286077/440050/4323/3875/100130958/6509/100533177/439915/440021/440023/84823/8688/192666/3883
GO:0098644	complex of collagen trimers	21	0.668766	1.57868	0.0095857	0.0621675	0.0504511	4132	tags=48%, list=13%, signal=41%	1301/1300/1280/1294/1277/1281/1290/1289/1278/1302
GO:0000800	lateral element	11	0.755467	1.59369	0.00992805	0.0631613	0.0512576	6704	tags=73%, list=21%, signal=57%	27127/5888/641/10388/672/3619/675/101928601
GO:0098576	lumenal side of membrane	33	-0.443578	-1.50412	0.0098415	0.0631613	0.0512576	3875	tags=33%, list=12%, signal=29%	5311/972/3119/3117/3118/3115/3123/3113/3122/3127/3133
GO:0035577	azurophil granule membrane	56	-0.392792	-1.49903	0.010123	0.0637942	0.0517712	4815	tags=25%, list=15%, signal=21%	3916/5547/5660/25798/9145/10396/719/353189/2040/150372/401258/968/2357/1088
GO:0033270	paranode region of axon	11	-0.683084	-1.79479	0.010373	0.0647582	0.0525536	3404	tags=55%, list=11%, signal=49%	400746/3736/23136/57165/4099/7122
GO:0071162	CMG complex	11	0.753794	1.59016	0.0107144	0.0662706	0.0537809	6903	tags=91%, list=22%, signal=71%	8318/9837/51659/84296/4173/4171/4175/4176/64785/4172
GO:0097225	sperm midpiece	47	-0.40692	-1.45908	0.0112838	0.069152	0.0561193	3332	tags=28%, list=10%, signal=25%	133558/6869/801/5906/79925/5535/1811/1636/159686/8852/135138/1043/219938
GO:0098637	protein complex involved in cell-matrix adhesion	17	-0.598	-1.77486	0.0117587	0.0714075	0.0579497	3734	tags=47%, list=12%, signal=42%	7448/3908/3913/84034/79812/22915/7148/7143
GO:0005767	secondary lysosome	18	-0.568589	-1.70605	0.0121153	0.07291	0.059169	5313	tags=56%, list=17%, signal=46%	2495/3916/8031/4689/2512/1393/5322/653361/4688/120892
GO:0045293	mRNA editing complex	14	0.716308	1.58209	0.012277	0.0729634	0.0592123	688	tags=14%, list=2%, signal=14%	339/29974
GO:0005788	endoplasmic reticulum lumen	303	0.418502	1.24838	0.0123426	0.0729634	0.0592123	7648	tags=36%, list=24%, signal=27%	6694/1301/2147/213/347527/6696/80341/1300/1308/174/1114/84570/2695/7425/2243/64714/5624/197/169044/2641/1356/1280/7018/1294/2155/1277/3827/337/51280/1758/1281/3484/2153/283208/3486/1290/1297/125972/51237/51561/265/7473/54972/1000/1289/1298/255631/7475/60681/1299/9601/57333/1462/57642/56955/7076/3371/59272/7857/1278/401138/1302/51148/7471/7873/10232/2326/2266/1293/493869/3630/340267/54905/8858/105…
GO:0030864	cortical actin cytoskeleton	71	-0.354632	-1.46711	0.0125852	0.0737449	0.0598466	3303	tags=34%, list=10%, signal=30%	11034/57619/800/23406/2934/5579/10411/6709/5962/11214/23242/25924/130271/5816/2037/148930/57477/6711/64236/91663/10395/7122/88/100820829
GO:0072686	mitotic spindle	171	0.450353	1.32398	0.0127181	0.0738757	0.0599527	6438	tags=28%, list=20%, signal=23%	10381/347733/146909/259266/22974/3174/9212/990/5347/221150/150468/9700/10615/220134/3833/3832/1062/6790/9493/51203/4085/253012/9055/983/284403/10382/81610/1894/347688/5314/90990/2648/6569/10460/29127/81930/54627/9585/79969/8317/3835/7283/7280/26586/90417/79101/55920/29899
GO:0030496	midbody	190	0.437715	1.29194	0.0136349	0.0785182	0.0637203	2648	tags=13%, list=8%, signal=12%	668/24137/54443/9928/259266/4751/332/1670/6513/1063/9212/55165/5347/10112/10615/55143/1062/6790/9493/253012/9055/983/79801/1894/11113
GO:0010369	chromocenter	14	0.711655	1.57181	0.0137997	0.078788	0.0639392	5085	tags=50%, list=16%, signal=42%	6299/9212/55143/157570/11339/11063/3619
GO:0005811	lipid droplet	98	-0.328368	-1.40263	0.0149199	0.0844616	0.0685436	3776	tags=24%, list=12%, signal=22%	57104/51170/195814/440503/1896/123/26157/4047/1727/10938/51099/8605/9896/2182/1066/5010/345275/142684/168537/90627/246/89872/857/2167
GO:0009295	nucleoid	42	0.549485	1.45749	0.0158319	0.0874025	0.0709302	11246	tags=57%, list=35%, signal=37%	1373/7015/1763/84300/6472/11232/55210/64216/116447/55379/7416/6742/10128/7978/26073/4350/79736/3313/3028/7284/9361/7019/6832/51106
GO:0042645	mitochondrial nucleoid	42	0.549485	1.45749	0.0158319	0.0874025	0.0709302	11246	tags=57%, list=35%, signal=37%	1373/7015/1763/84300/6472/11232/55210/64216/116447/55379/7416/6742/10128/7978/26073/4350/79736/3313/3028/7284/9361/7019/6832/51106
GO:0005884	actin filament	103	-0.318592	-1.38991	0.0157669	0.0874025	0.0709302	4738	tags=33%, list=15%, signal=28%	5880/7171/23022/23384/10634/23406/442721/2534/2039/70/27295/7454/199/1730/4641/4430/92241/9124/8522/23242/3936/85462/83700/3055/246176/11155/342527/57477/7111/25802/64236/395/88/7010
GO:0043679	axon terminus	110	0.466945	1.34994	0.0169255	0.0926741	0.0752082	5775	tags=36%, list=18%, signal=30%	796/5122/3747/6572/10814/10874/2571/5798/6531/4922/2902/4923/793/5582/29993/7054/4985/5020/4986/3776/57657/6543/23025/7162/440279/2901/478/7287/3673/5368/6623/7349/846/5024/150/339302/6620/790/10815/134
GO:0005876	spindle microtubule	80	0.495911	1.4036	0.0170707	0.0927091	0.0752367	6224	tags=24%, list=19%, signal=19%	24137/146909/9212/5347/221150/220134/3832/1062/6790/9055/983/9735/81930/84722/7283/5423/55055/92421/100307126
GO:0080008	Cul4-RING E3 ubiquitin ligase complex	34	0.578893	1.48565	0.0189236	0.101943	0.0827306	3056	tags=18%, list=10%, signal=16%	138009/347442/340578/139170/139425/51514
GO:0044754	autolysosome	12	-0.626013	-1.71777	0.0211539	0.113047	0.0917412	9404	tags=75%, list=29%, signal=53%	9842/2548/84557/5289/2495/3916/8031/2512/120892
GO:0005796	Golgi lumen	102	0.473773	1.36102	0.0222906	0.118176	0.0959037	6118	tags=38%, list=19%, signal=31%	1081/56667/2147/4320/4588/4584/4583/4586/140453/727897/5624/394263/1670/221914/50512/94025/2155/63827/4585/1463/200958/653808/3972/7473/7475/118430/1462/9957/176/7471/4589/1672/3630/4325/4323/8858/632/1673/5045
GO:0070160	tight junction	123	-0.307927	-1.41817	0.024259	0.127598	0.10355	2998	tags=26%, list=9%, signal=24%	9693/5590/9414/11149/7082/51421/288/143162/260425/8777/9863/84612/9223/23150/149461/117583/83700/5376/2697/5010/55691/100132463/11346/154810/90952/117/84952/8825/58494/1003/7122/51208
GO:0016529	sarcoplasmic reticulum	70	-0.330291	-1.3535	0.0257631	0.134451	0.109112	3629	tags=30%, list=11%, signal=27%	3270/3708/56704/79073/6262/2281/7057/288/6444/6588/5350/124093/57158/10324/417/4842/6345/55214/84502/845/779
GO:0044306	neuron projection terminus	124	0.455218	1.32617	0.0265495	0.137481	0.111571	5775	tags=35%, list=18%, signal=29%	796/5122/3747/6572/10814/10874/2571/5798/6531/7345/4922/2902/4923/793/5582/29993/7054/4985/5020/4986/23769/3776/57657/6543/23025/7162/440279/6857/2901/478/7287/3673/5368/6623/7349/846/5024/150/339302/6620/790/10815/134
GO:0015934	large ribosomal subunit	113	0.462143	1.33982	0.0282258	0.145037	0.117703	14361	tags=77%, list=45%, signal=43%	116832/6123/140801/6182/29088/79590/64979/11222/65005/28998/6173/6167/63875/122704/128308/219927/644338/116540/6132/64978/51253/9801/51263/51069/6175/6170/10884/51264/6136/57129/51121/51258/55168/64975/6169/84311/220717/65003/6156/6139/25873/10573/285855/124995/51318/64983/29093/65080/6168/65008/6129/6159/51073/6147/90480/6142/11224/51642/6143/6157/6158/29074/4736/28977/6176/6141/55052/6152/23521…
GO:0031143	pseudopodium	18	-0.529725	-1.58944	0.0291014	0.148395	0.120428	2835	tags=33%, list=9%, signal=30%	4478/408/10324/11155/58529/88
GO:0061702	inflammasome complex	16	-0.547792	-1.62569	0.0309554	0.156653	0.127129	5071	tags=62%, list=16%, signal=53%	29108/22861/1654/22900/834/114548/114769/838/4210/58484
GO:0140534	endoplasmic reticulum protein-containing complex	119	0.454569	1.3223	0.0331992	0.166745	0.135319	10127	tags=42%, list=32%, signal=29%	165679/133688/54658/10595/91319/51237/167127/6748/79071/10525/23753/5034/200185/90701/10130/55176/51016/7186/23480/7184/2923/58477/5033/3309/54431/58505/51726/81502/5479/128869/93183/3703/84447/6185/1650/8818/811/55666/6726/29927/746/60561/51604/5279/23204/8733/100128731/9761/6261/6890
GO:0042599	lamellar body	17	-0.544968	-1.61746	0.0336823	0.167909	0.136264	4270	tags=59%, list=13%, signal=51%	9476/25818/253970/1512/6439/21/729238/27074/653509/6440
GO:0031616	spindle pole centrosome	12	0.702015	1.51119	0.0358246	0.177188	0.143794	1495	tags=25%, list=5%, signal=24%	9787/9212/6790
GO:0055038	recycling endosome membrane	99	-0.30182	-1.29707	0.0360741	0.177188	0.143794	3720	tags=21%, list=12%, signal=19%	9341/51552/30844/22841/51201/29126/23208/285195/10938/567/1183/51762/153201/7037/23673/1080/84239/30846/3133/6505/2890
GO:0097542	ciliary tip	41	-0.363595	-1.29125	0.0394642	0.191029	0.155027	5073	tags=24%, list=16%, signal=21%	1540/57728/8100/9742/6101/79659/55081/6792/25876/83657
GO:0098685	Schaffer collateral - CA1 synapse	93	-0.307122	-1.26456	0.039334	0.191029	0.155027	3828	tags=26%, list=12%, signal=23%	5048/5764/2534/2185/388/3708/57689/6855/5590/26045/9590/1948/5789/64101/22854/6505/7476/6854/146395/1630/153/114/7143/1128
GO:0044194	cytolytic granule	13	-0.579103	-1.56765	0.0400115	0.191144	0.15512	4815	tags=62%, list=15%, signal=52%	55207/6813/3916/10578/2999/4818/5552/5551
GO:0098839	postsynaptic density membrane	99	-0.298494	-1.28278	0.0400602	0.191144	0.15512	2436	tags=21%, list=8%, signal=20%	22865/26045/1948/64084/116444/2895/64101/94030/2894/5800/2066/22866/8516/146395/8787/8825/2900/1630/23237/2890/1128
GO:0005819	spindle	397	0.397241	1.19618	0.040959	0.194047	0.157476	9211	tags=33%, list=29%, signal=24%	10381/10017/347733/24137/991/146909/9928/259266/4751/9787/22974/11004/1063/3174/9212/990/701/7272/5347/221150/150468/10112/9700/10615/55143/220134/3161/891/3833/3832/56992/1062/6790/9493/51203/4085/253012/9055/983/284403/79000/10382/79801/81610/402569/1894/9735/347688/5314/90990/55200/2648/6569/10460/81626/25886/29127/1663/6623/81930/54627/54908/9585/79969/8317/84722/3619/3835/653784/7283/5423/79…
GO:0001741	XY body	13	0.677997	1.48266	0.0419314	0.196039	0.159092	4213	tags=38%, list=13%, signal=33%	63946/157570/10733/84944/672
GO:0097381	photoreceptor disc membrane	22	0.615107	1.45781	0.0419664	0.196039	0.159092	5010	tags=32%, list=16%, signal=27%	2792/2978/24/6011/94233/51332/2779
GO:0000315	organellar large ribosomal subunit	55	0.501863	1.37102	0.0434311	0.200082	0.162374	13867	tags=78%, list=43%, signal=44%	6182/29088/79590/64979/11222/65005/28998/63875/122704/128308/219927/116540/64978/51253/9801/51263/51069/10884/51264/57129/51258/55168/64975/84311/65003/10573/124995/51318/64983/29093/65080/65008/51073/90480/51642/29074/28977/55052/9553/64976/54948/84769/6150
GO:0005762	mitochondrial large ribosomal subunit	55	0.501863	1.37102	0.0434311	0.200082	0.162374	13867	tags=78%, list=43%, signal=44%	6182/29088/79590/64979/11222/65005/28998/63875/122704/128308/219927/116540/64978/51253/9801/51263/51069/10884/51264/57129/51258/55168/64975/84311/65003/10573/124995/51318/64983/29093/65080/65008/51073/90480/51642/29074/28977/55052/9553/64976/54948/84769/6150
GO:0036020	endolysosome membrane	19	-0.497863	-1.51299	0.0443134	0.202749	0.164538	3546	tags=26%, list=11%, signal=23%	7098/51284/255738/51311/3949
GO:0030904	retromer complex	12	-0.584981	-1.60518	0.0463528	0.210637	0.170939	4479	tags=42%, list=14%, signal=36%	8724/9779/55667/6643/6642
GO:0035253	ciliary rootlet	11	0.692104	1.46002	0.0473062	0.213517	0.173277	4896	tags=36%, list=15%, signal=31%	10615/3798/147700/3800
GO:0032433	filopodium tip	18	0.626002	1.44225	0.0479115	0.214798	0.174316	6523	tags=33%, list=20%, signal=27%	7429/140469/57348/2047/53904/7976
GO:1990023	mitotic spindle midzone	14	0.66086	1.45962	0.0496183	0.21672	0.175876	7510	tags=71%, list=24%, signal=55%	146909/9212/1062/9055/81930/54627/9585/55920/79541/2017
GO:0000314	organellar small ribosomal subunit	32	0.55097	1.40281	0.0495963	0.21672	0.175876	12879	tags=81%, list=40%, signal=49%	6183/7818/65993/60488/64432/64951/64949/51649/55173/51650/64968/64960/54460/54998/51021/118487/55168/28957/51116/64969/51081/55037/51373/64965/28977/28973
GO:0005763	mitochondrial small ribosomal subunit	32	0.55097	1.40281	0.0495963	0.21672	0.175876	12879	tags=81%, list=40%, signal=49%	6183/7818/65993/60488/64432/64951/64949/51649/55173/51650/64968/64960/54460/54998/51021/118487/55168/28957/51116/64969/51081/55037/51373/64965/28977/28973
GO:0045171	intercellular bridge	84	0.466103	1.32641	0.0496381	0.21672	0.175876	4918	tags=25%, list=15%, signal=21%	10381/10562/347733/22974/27012/3174/990/55165/10112/55143/220134/1062/9055/10382/81610/347688/134526/3283/80263/9585/8317
GO:0005614	interstitial matrix	11	-0.583994	-1.53443	0.0512141	0.219448	0.17809	1676	tags=36%, list=5%, signal=34%	1842/54507/5212/375567
GO:0033391	chromatoid body	11	0.685728	1.44657	0.0512484	0.219448	0.17809	2675	tags=27%, list=8%, signal=25%	9271/163589/84944
GO:0034707	chloride channel complex	54	0.497224	1.35803	0.0508658	0.219448	0.17809	6073	tags=44%, list=19%, signal=36%	2556/2566/2558/8001/2567/55879/9629/2569/57348/200959/2568/144453/2560/65010/1181/80727/266675/54102/1180/1187/1364/2570/2564/2563
GO:0030057	desmosome	27	0.579538	1.43053	0.052755	0.224461	0.182158	7758	tags=59%, list=24%, signal=45%	147409/1830/5317/1832/1000/79983/1041/11187/1828/1829/5318/1823/64065/1825/3728/1824
GO:0008305	integrin complex	31	-0.38389	-1.29066	0.0535833	0.225612	0.183092	3937	tags=39%, list=12%, signal=34%	3682/3680/3689/3678/3672/3684/3687/8515/10077/3683/5354/8516
GO:0034704	calcium channel complex	74	-0.301044	-1.27556	0.0537011	0.225612	0.183092	3771	tags=31%, list=12%, signal=27%	55799/6336/775/801/27092/6262/2281/5142/57685/7223/286097/246329/11280/786/9033/59285/785/6323/6332/9254/257062/845/779
GO:0005942	phosphatidylinositol 3-kinase complex	27	-0.430442	-1.41797	0.0557266	0.226984	0.184206	4199	tags=26%, list=13%, signal=23%	7405/5294/8503/5295/23533/9021/8835
GO:0043186	P granule	25	0.577579	1.40796	0.0555556	0.226984	0.184206	5604	tags=44%, list=18%, signal=36%	440822/9271/340120/163589/54514/56165/84944/284615/11022/54456/136991
GO:0045495	pole plasm	25	0.577579	1.40796	0.0555556	0.226984	0.184206	5604	tags=44%, list=18%, signal=36%	440822/9271/340120/163589/54514/56165/84944/284615/11022/54456/136991
GO:0060293	germ plasm	25	0.577579	1.40796	0.0555556	0.226984	0.184206	5604	tags=44%, list=18%, signal=36%	440822/9271/340120/163589/54514/56165/84944/284615/11022/54456/136991
GO:0043596	nuclear replication fork	34	0.540418	1.38691	0.0554273	0.226984	0.184206	8438	tags=50%, list=26%, signal=37%	55388/146956/4796/11169/8914/5111/197342/142/5558/4172/5557/253714/5425/84083/23649/6119/83637
GO:0005682	U5 snRNP	25	0.577559	1.40791	0.0567376	0.229701	0.186411	8144	tags=40%, list=25%, signal=30%	26832/26831/26829/26830/26828/6635/6637/6632/6628/6636
GO:0030672	synaptic vesicle membrane	121	0.436942	1.27003	0.0585267	0.234107	0.189986	5350	tags=24%, list=17%, signal=20%	91683/6572/23546/5865/80307/25837/132204/9066/6804/127833/9143/388662/6861/4985/148281/4986/9162/50617/23025/440279/6857/79953/24141/55530/9900/7781/192683/273/3382
GO:0099501	exocytic vesicle membrane	121	0.436942	1.27003	0.0585267	0.234107	0.189986	5350	tags=24%, list=17%, signal=20%	91683/6572/23546/5865/80307/25837/132204/9066/6804/127833/9143/388662/6861/4985/148281/4986/9162/50617/23025/440279/6857/79953/24141/55530/9900/7781/192683/273/3382
GO:0033017	sarcoplasmic reticulum membrane	40	-0.378488	-1.33694	0.0599794	0.23849	0.193543	3629	tags=32%, list=11%, signal=29%	3270/56704/79073/6262/2281/6588/5350/57158/10324/417/6345/84502/845
GO:0120293	dynein axonemal particle	14	-0.532841	-1.48275	0.0633753	0.250501	0.20329	2024	tags=43%, list=6%, signal=40%	7802/347736/352909/27019/51364/64446
GO:0071546	pi-body	10	0.686443	1.42488	0.0664894	0.261264	0.212025	5604	tags=80%, list=18%, signal=66%	340120/163589/54514/56165/284615/11022/54456/136991
GO:0005680	anaphase-promoting complex	21	0.607103	1.43312	0.0682635	0.266667	0.216409	7435	tags=33%, list=23%, signal=26%	11065/991/701/27338/166979/51529/9820
GO:0002178	palmitoyltransferase complex	11	0.670924	1.41535	0.0696452	0.269062	0.218353	5014	tags=27%, list=16%, signal=23%	165679/401647/51114
GO:0060077	inhibitory synapse	20	0.608566	1.41422	0.0696822	0.269062	0.218353	890	tags=20%, list=3%, signal=19%	2566/2571/375323/57549
GO:0005732	sno(s)RNA-containing ribonucleoprotein complex	28	0.563613	1.39849	0.072093	0.276605	0.224474	12081	tags=79%, list=38%, signal=49%	26821/6023/6044/10799/345630/1736/6043/10248/10528/10940/51602/55651/9221/7012/2091/54433/10199/51367/138716/9136/54913/10775
GO:0098982	GABA-ergic synapse	83	0.457911	1.30127	0.0724638	0.276605	0.224474	2226	tags=19%, list=7%, signal=18%	6750/2556/2566/3747/114798/2558/2571/6538/375323/2567/2569/793/388662/2596/347730/3751
GO:0005922	connexin complex	21	0.601104	1.41896	0.0742515	0.281818	0.228705	4162	tags=38%, list=13%, signal=33%	10804/2706/2707/127534/2709/2700/2705/84694
GO:0005685	U1 snRNP	29	0.55763	1.39252	0.0754936	0.284914	0.231217	10621	tags=69%, list=33%, signal=46%	26864/101954277/101954272/101954267/6635/101954276/101954268/25766/6637/6632/6628/6631/6636/6626/55692/6633/55015/6625/51747/100130932
GO:0000152	nuclear ubiquitin ligase complex	43	0.504896	1.34797	0.078714	0.295398	0.239726	8481	tags=37%, list=27%, signal=27%	11065/991/701/84733/5888/27338/672/57332/166979/580/675/8535/51529/9820/79184/10336
GO:0044305	calyx of Held	18	0.602417	1.38792	0.0810811	0.296099	0.240295	5775	tags=44%, list=18%, signal=36%	10814/793/5582/3776/440279/478/10815/134
GO:0030686	90S preribosome	25	0.562724	1.37175	0.0815603	0.296099	0.240295	12454	tags=80%, list=39%, signal=49%	23246/55127/55759/5822/26155/27340/65083/10885/55813/92856/88745/26156/79050/10199/8602/23481/9790/10607/65095/51096
GO:0005687	U4 snRNP	13	0.627039	1.37123	0.0813215	0.296099	0.240295	9281	tags=69%, list=29%, signal=49%	26835/26834/6635/6637/6632/6628/7919/6636/6633
GO:0043204	perikaryon	149	0.421563	1.23334	0.0807265	0.296099	0.240295	5808	tags=28%, list=18%, signal=23%	1943/5122/1261/3747/10814/58157/8001/5798/1821/4923/349667/3798/26047/3208/23109/7054/2596/3751/220202/4988/4986/1996/6543/23426/2901/50940/8851/7349/3756/94233/1181/5126/3775/9148/113451/26012/57699/7226/4185/1269/10815/632
GO:1904724	tertiary granule lumen	54	-0.322938	-1.2219	0.0806391	0.296099	0.240295	3683	tags=37%, list=12%, signal=33%	5777/2919/5236/10394/7077/427/4048/567/6709/1512/1520/4069/8993/5199/5806/5473/126014/820/2352/3043
GO:0098798	mitochondrial protein-containing complex	257	0.396872	1.18296	0.08	0.296099	0.240295	14245	tags=65%, list=45%, signal=37%	84419/5163/1339/11232/6182/1678/29088/79590/10105/64979/11222/6183/1537/65005/4726/7818/28998/4580/55572/10245/65993/10651/60488/10440/64432/63875/440567/64951/140823/7388/122704/64949/4728/128308/10452/617/51649/219927/55173/51650/87178/92609/64968/26519/116540/9054/64978/26520/64960/400916/51253/54460/9801/7416/1340/51263/51069/64087/79135/1345/100287932/54998/51025/6389/90550/4715/10884/51264/…
GO:0005921	gap junction	31	0.53984	1.36475	0.0859466	0.310337	0.251849	4162	tags=32%, list=13%, signal=28%	10804/2706/2707/127534/56666/2709/2700/2705/116337/84694
GO:0042788	polysomal ribosome	31	0.539241	1.36323	0.087108	0.31284	0.25388	14361	tags=87%, list=45%, signal=48%	190/1996/6173/87178/6132/6170/6227/6169/23367/6156/25873/6231/57532/8667/6142/6143/4736/6141/6152/6128/6130/1660/6171/6160/6235/689/6161
GO:0032040	small-subunit processome	34	0.52042	1.33559	0.0877598	0.313495	0.254412	13391	tags=79%, list=42%, signal=46%	25879/345630/5591/55127/9277/10528/5822/51602/10813/27340/79954/65083/10885/22984/55813/92856/6201/2091/79050/10199/8602/10607/9136/7520/51096/10436/84294
GO:0000803	sex chromosome	28	0.551995	1.36966	0.0895349	0.317908	0.257994	11404	tags=64%, list=36%, signal=41%	63946/157570/286467/10733/84944/672/7503/1788/55791/10336/9383/23512/6599/7703/6598/79677/1017/80714
GO:0001917	photoreceptor inner segment	66	0.465191	1.29669	0.0899471	0.317908	0.257994	3794	tags=23%, list=12%, signal=20%	2792/3623/25769/2978/10083/140469/6513/124590/92840/4647/346562/80201/5132/478/7287
GO:0034709	methylosome	13	0.619238	1.35417	0.0914867	0.321648	0.261028	10464	tags=85%, list=33%, signal=57%	2528/6635/6637/6632/6628/6636/10419/1207/79084/6633/2079
GO:0000782	telomere cap complex	11	0.65222	1.37589	0.0946124	0.329172	0.267135	168	tags=9%, list=1%, signal=9%	7015
GO:0000783	nuclear telomere cap complex	11	0.65222	1.37589	0.0946124	0.329172	0.267135	168	tags=9%, list=1%, signal=9%	7015
GO:0044292	dendrite terminus	13	-0.524358	-1.41945	0.0972008	0.335352	0.27215	4921	tags=46%, list=15%, signal=39%	4133/9344/5727/55081/6792/23242
GO:0015935	small ribosomal subunit	72	0.453525	1.27194	0.0978947	0.335352	0.27215	14952	tags=72%, list=47%, signal=39%	6183/7818/65993/60488/64432/64951/64949/6187/51649/55173/51650/64968/6222/64960/54460/54998/6201/6227/6217/6223/51021/118487/55168/28957/51116/64969/6202/6193/51081/6231/55037/3921/51373/6204/64965/28977/6229/6188/28973/6191/64963/6209/6210/6235/6232/6194/23107/6189/6233/6218/83939/6224
GO:0000922	spindle pole	164	0.410329	1.20446	0.0977823	0.335352	0.27215	9205	tags=32%, list=29%, signal=23%	991/259266/4751/9787/22974/1063/9212/990/5347/150468/10615/891/3832/6790/4085/9055/284403/79000/81610/9735/55200/10460/25886/1663/54627/54908/9585/84722/7283/26586/90417/64793/10636/29899/1780/54820/79541/23255/644943/11073/9793/8480/79184/3796/10783/126353/145508/85302/93323/90799/4869/84140/9094
GO:0032993	protein-DNA complex	128	0.419546	1.22425	0.0996979	0.339787	0.275749	9536	tags=35%, list=30%, signal=25%	8091/7015/3207/1058/1482/8318/9837/51659/84296/4173/4171/29980/5897/4175/6666/9705/4176/5437/55257/5111/5591/86/142/6944/64785/5558/4172/3662/5557/2099/3728/51176/5425/4800/8607/23649/6119/1649/5076/4869/4174/8295/8089/9643/5424
GO:0005688	U6 snRNP	11	0.643775	1.35807	0.103811	0.352008	0.285667	9335	tags=73%, list=29%, signal=51%	101954271/26827/57819/7919/23658/51691/51690/25804
GO:0000307	cyclin-dependent protein kinase holoenzyme complex	48	0.483472	1.30965	0.104348	0.352042	0.285694	3900	tags=25%, list=12%, signal=22%	8941/898/9133/891/890/983/10309/9134/899/645121/1163/8851
GO:0031209	SCAR complex	12	-0.527567	-1.44764	0.111111	0.36206	0.293824	4342	tags=42%, list=14%, signal=36%	10152/10163/51225/3071/10810
GO:0090571	RNA polymerase II transcription repressor complex	15	0.60283	1.34276	0.110692	0.36206	0.293824	1426	tags=13%, list=4%, signal=13%	6913/9096
GO:1905286	serine-type peptidase complex	18	-0.443396	-1.33041	0.109561	0.36206	0.293824	1265	tags=33%, list=4%, signal=32%	2159/2219/7056/5648/10584/8547
GO:0090533	cation-transporting ATPase complex	18	-0.44292	-1.32898	0.109561	0.36206	0.293824	2566	tags=39%, list=8%, signal=36%	483/10060/5350/3764/482/477/5348
GO:0044815	DNA packaging complex	66	0.456786	1.27326	0.110053	0.36206	0.293824	9682	tags=32%, list=30%, signal=22%	7015/1058/27127/64151/23397/54892/642636/10734/55257/9918/23310/86/6944/3662/8607/10051/8295/8089/9643/8940/10592
GO:0044304	main axon	64	-0.293292	-1.17321	0.110472	0.36206	0.293824	2966	tags=33%, list=9%, signal=30%	7133/203228/3736/6506/4155/100505385/288/60484/8514/23136/1393/23114/57165/6092/7881/6711/6323/4099/7122/3739/4653
GO:0016528	sarcoplasm	86	-0.269138	-1.1409	0.110676	0.36206	0.293824	3363	tags=27%, list=11%, signal=24%	3708/2934/56704/79073/6262/2281/7057/288/6444/6588/5350/124093/29950/57158/10324/6547/417/4842/6345/55214/84502/845/779
GO:0030990	intraciliary transport particle	20	-0.426531	-1.32742	0.111943	0.362999	0.294586	11299	tags=65%, list=35%, signal=42%	26146/80173/23059/79809/56912/55764/26160/57539/57728/8100/9742/199223/55081
GO:0032590	dendrite membrane	41	0.49146	1.29868	0.117381	0.378796	0.307406	2511	tags=24%, list=8%, signal=23%	2556/2566/3747/2558/2567/3208/23109/4985/440829/4988
GO:0032045	guanyl-nucleotide exchange factor complex	17	-0.463074	-1.3744	0.119525	0.379526	0.307998	3641	tags=71%, list=11%, signal=63%	55004/25780/57589/8649/140775/9827/55255/203228/85442/5906/5140/9844
GO:0140445	chromosome, telomeric repeat region	12	0.620567	1.33586	0.119792	0.379526	0.307998	168	tags=8%, list=1%, signal=8%	7015
GO:0008287	protein serine/threonine phosphatase complex	48	-0.321874	-1.16022	0.119504	0.379526	0.307998	3928	tags=25%, list=12%, signal=22%	5526/5507/3708/9495/5533/5525/5516/5506/85407/5535/57718/23645
GO:0016324	apical plasma membrane	365	0.375548	1.12923	0.11988	0.379526	0.307998	4802	tags=25%, list=15%, signal=22%	56667/5794/222662/10804/1244/3747/1048/140453/389015/8170/6564/3938/29881/6514/89958/259266/340990/1087/6513/54825/2813/10050/159963/7018/222962/7380/7348/5031/363/91703/51458/11136/53841/8140/150696/495/6712/10991/6518/200958/6550/23704/23539/5169/348932/55867/634/5244/85320/3814/1000/50617/1800/496/4647/64241/6535/11045/83959/4810/3776/81693/346562/5314/5172/142680/5030/362/6569/4072/771/6476/1…
GO:0030008	TRAPP complex	16	-0.472529	-1.40234	0.122156	0.384907	0.312366	592	tags=100%, list=2%, signal=98%	6399/51399/79090/27095/51112/51693/122553/60684/10597/126003/80006/58485/7109/22878/100128327
GO:0098686	hippocampal mossy fiber to CA3 synapse	39	0.492021	1.28944	0.124575	0.390687	0.317056	4805	tags=31%, list=15%, signal=26%	796/91683/165257/9066/793/2898/2906/2048/6857/2901/5024/7781
GO:0005903	brush border	102	0.426182	1.22431	0.126789	0.395772	0.321183	4629	tags=25%, list=14%, signal=21%	7429/257629/9153/6564/6514/10083/54825/5651/23657/11136/53841/83715/9154/6550/348932/50617/81693/5172/142680/6569/6476/85477/59272/65010/3775
GO:1990454	L-type voltage-gated calcium channel complex	12	-0.503003	-1.38023	0.128205	0.39691	0.322107	3317	tags=42%, list=10%, signal=37%	775/27092/786/59285/779
GO:0043073	germ cell nucleus	62	0.454558	1.25842	0.128342	0.39691	0.322107	5730	tags=24%, list=18%, signal=20%	431707/1761/7153/6513/6790/9319/402569/5888/84944/326/672/387332/5111/3984/6847
GO:0030687	preribosome, large subunit precursor	19	0.568551	1.31621	0.132029	0.403881	0.327764	12267	tags=74%, list=38%, signal=45%	23246/55759/23212/51154/26155/3692/54663/10969/51388/117246/56342/90441/23481/81887
GO:0030134	COPII-coated ER to Golgi transport vesicle	89	-0.279777	-1.21376	0.131298	0.403881	0.327764	3285	tags=19%, list=10%, signal=17%	2348/6721/966/972/3119/567/3117/3118/3115/3123/3113/3122/3127/3133/255738/2157/2890
GO:0005905	clathrin-coated pit	73	-0.28104	-1.18441	0.13241	0.403881	0.327764	3258	tags=25%, list=10%, signal=22%	8650/4036/23048/84251/7436/6272/409/4035/8905/7037/1601/11037/408/659/3949/10266/6401/114
GO:0001527	microfibril	13	-0.505508	-1.36843	0.134884	0.409556	0.332369	2981	tags=38%, list=9%, signal=35%	30008/79875/84467/8425/4239
GO:1904115	axon cytoplasm	63	0.447194	1.23852	0.144989	0.436274	0.354052	7602	tags=24%, list=24%, signal=18%	547/81832/24137/7345/50632/3798/4747/80128/3800/9001/23162/8120/55330/3315/5874
GO:0036064	ciliary basal body	145	-0.254319	-1.17877	0.1449	0.436274	0.354052	5073	tags=27%, list=16%, signal=23%	1540/80258/158135/79841/80776/167691/2909/55704/79960/146057/8100/5311/199221/2121/9742/353116/29070/6102/118491/202018/55081/83547/257236/164395/6103/284076/8556/6792/128344/85478/196383/220004/246176/148930/4739/80129/57576/374864/643037
GO:1905370	serine-type endopeptidase complex	17	-0.447049	-1.32683	0.146587	0.437597	0.355125	1265	tags=35%, list=4%, signal=34%	2159/2219/7056/5648/10584/8547
GO:0098688	parallel fiber to Purkinje cell synapse	19	-0.420931	-1.27919	0.146739	0.437597	0.355125	1727	tags=32%, list=5%, signal=30%	3760/492/2895/9127/27255/2823
GO:0032591	dendritic spine membrane	15	-0.46215	-1.32654	0.149758	0.444616	0.360822	569	tags=20%, list=2%, signal=20%	8516/2852/2890
GO:0016460	myosin II complex	23	-0.397181	-1.282	0.151515	0.445868	0.361838	2822	tags=39%, list=9%, signal=36%	22989/4635/4619/4632/4628/10398/4634/4629/4620
GO:0005902	microvillus	92	0.424566	1.21089	0.151235	0.445868	0.361838	3450	tags=22%, list=11%, signal=19%	7429/257629/768/5794/6286/10083/54825/53841/8140/150696/83715/200958/634/1800/4647/55089/81693/1179/362/55200
GO:0000145	exocyst	13	-0.490816	-1.32866	0.153488	0.449397	0.364702	6425	tags=31%, list=20%, signal=25%	91828/54536/25924/283849
GO:1903293	phosphatase complex	50	-0.308337	-1.12407	0.15406	0.449397	0.364702	3928	tags=24%, list=12%, signal=21%	5526/5507/3708/9495/5533/5525/5516/5506/85407/5535/57718/23645
GO:0097431	mitotic spindle pole	38	0.483929	1.26464	0.155505	0.451641	0.366522	2162	tags=16%, list=7%, signal=15%	259266/9212/5347/10615/6790/81610
GO:1905348	endonuclease complex	37	0.481619	1.25158	0.158676	0.458855	0.372377	14017	tags=70%, list=44%, signal=39%	85495/6023/146956/10799/197342/10248/29102/10940/283989/79897/6895/3028/79042/51367/138716/80198/54913/10775/7247/81887/1660/10557/27161/7257/54487/10556
GO:0060091	kinocilium	11	-0.493604	-1.29693	0.161826	0.460178	0.37345	2117	tags=55%, list=7%, signal=51%	8556/389207/64072/51473/221421/148930
GO:0097732	9+2 non-motile cilium	11	-0.493604	-1.29693	0.161826	0.460178	0.37345	2117	tags=55%, list=7%, signal=51%	8556/389207/64072/51473/221421/148930
GO:0070069	cytochrome complex	37	0.479901	1.24712	0.160959	0.460178	0.37345	1061	tags=11%, list=3%, signal=10%	170712/54658/125965/84419
GO:0035580	specific granule lumen	62	-0.287007	-1.14156	0.161889	0.460178	0.37345	4009	tags=32%, list=13%, signal=28%	1118/7414/5777/2919/10394/7077/567/6709/1794/4069/383/6590/8993/5199/5806/126014/820/1669/56729/2352
GO:0030894	replisome	15	0.572993	1.2763	0.163522	0.461342	0.374395	9536	tags=60%, list=30%, signal=42%	29980/5111/5558/4172/5557/5425/23649/6119/5424
GO:0022624	proteasome accessory complex	23	0.532706	1.27628	0.16368	0.461342	0.374395	14187	tags=87%, list=44%, signal=48%	5710/10213/5704/5717/5709/5721/11047/5706/5708/5713/5707/5718/10197/5705/5719/5714/5701/5711/5702/5700
GO:0030688	preribosome, small subunit precursor	14	0.577148	1.27473	0.169211	0.468453	0.380166	11580	tags=71%, list=36%, signal=46%	705/8568/27340/28987/23076/79050/117246/8602/83732/55720
GO:0032585	multivesicular body membrane	27	-0.377445	-1.24338	0.167785	0.468453	0.380166	1054	tags=11%, list=3%, signal=11%	55340/21/146894
GO:0034358	plasma lipoprotein particle	35	-0.337503	-1.16437	0.169709	0.468453	0.380166	3827	tags=40%, list=12%, signal=35%	3931/344/7436/116519/3250/51449/1071/341/55911/335/4018/4023/3949/4481
GO:1990777	lipoprotein particle	35	-0.337503	-1.16437	0.169709	0.468453	0.380166	3827	tags=40%, list=12%, signal=35%	3931/344/7436/116519/3250/51449/1071/341/55911/335/4018/4023/3949/4481
GO:0034702	ion channel complex	292	0.376254	1.12185	0.167167	0.468453	0.380166	5831	tags=32%, list=18%, signal=27%	2556/3359/2566/1261/3747/55584/3785/2558/8001/1138/27012/1143/2567/55879/3783/9629/2902/6329/2569/1258/6334/54714/26047/774/777/2898/1144/340393/56479/3743/2906/9177/57348/57628/200959/1259/79820/610/440829/3751/27091/8911/2568/348980/3761/144453/26251/3786/3763/389816/8973/57113/3776/59284/57657/7224/487/27094/2901/2891/3754/3780/6339/2903/2560/3757/6526/6331/3755/6328/3756/378807/65010/1181/807…
GO:0016281	eukaryotic translation initiation factor 4F complex	12	0.590488	1.27111	0.173177	0.470632	0.381935	273	tags=8%, list=1%, signal=8%	253314
GO:0030663	COPI-coated vesicle membrane	17	0.552934	1.25755	0.173317	0.470632	0.381935	13095	tags=82%, list=41%, signal=49%	11015/23423/11014/10959/1314/9276/22820/10945/26958/57410/372/1315/11316/22818
GO:0031045	dense core granule	41	0.473814	1.25205	0.172686	0.470632	0.381935	4693	tags=29%, list=15%, signal=25%	796/6750/547/9066/127833/6861/4985/101/6857/5327/7857/551
GO:0043025	neuronal cell body	489	0.361424	1.09566	0.171828	0.470632	0.381935	5849	tags=24%, list=18%, signal=20%	796/10642/6750/3623/1943/5122/1261/51083/3747/10381/10814/429/56896/58157/2128/2695/7425/2558/8001/22974/5798/6531/7345/22983/3783/1821/4923/1728/793/349667/3798/26047/774/6790/777/2898/6861/6712/5979/3208/23109/10382/7054/29850/2596/5881/3751/220202/2048/4975/4988/4986/11113/3814/23769/11075/3776/80725/59284/6276/57657/7224/1996/6543/26470/23426/84630/6900/2901/50940/2891/478/8851/3780/6715/5368…
GO:0000502	proteasome complex	59	0.443659	1.22252	0.175966	0.475891	0.386202	14187	tags=75%, list=44%, signal=42%	5692/5710/5691/3315/10213/5704/5717/5687/5693/51377/5686/5709/5721/80227/11047/5706/23198/90637/5690/5708/9097/5682/5713/5707/5718/10197/5705/5684/5688/5887/5696/5719/5714/5701/5685/5695/5683/5716/143471/9690/5711/5702/5698/5700
GO:0001750	photoreceptor outer segment	90	0.416864	1.18779	0.181256	0.487759	0.395833	5010	tags=22%, list=16%, signal=19%	2792/3623/2978/24/10083/1258/54714/1259/346007/6011/4647/346562/1462/5132/7287/8842/94233/51332/10518/2779
GO:0099023	vesicle tethering complex	56	-0.301177	-1.1494	0.181814	0.487759	0.395833	1782	tags=7%, list=6%, signal=7%	25924/283849/171024/100128327
GO:0008076	voltage-gated potassium channel complex	77	0.423471	1.19487	0.1841	0.491916	0.399207	4629	tags=34%, list=14%, signal=29%	3747/3785/27012/3783/26047/56479/3743/57628/610/3751/348980/3761/26251/3786/3763/389816/3776/57657/27094/3754/3780/3757/6526/3755/3756/3775
GO:0032426	stereocilium tip	19	0.541	1.25243	0.189487	0.502234	0.40758	6348	tags=53%, list=20%, signal=42%	222662/10083/140469/161497/83715/554225/117531/339768/53904/388551
GO:0034361	very-low-density lipoprotein particle	19	-0.39699	-1.20644	0.190217	0.502234	0.40758	3686	tags=42%, list=12%, signal=37%	344/7436/116519/51449/341/55911/335/4023
GO:0034385	triglyceride-rich plasma lipoprotein particle	19	-0.39699	-1.20644	0.190217	0.502234	0.40758	3686	tags=42%, list=12%, signal=37%	344/7436/116519/51449/341/55911/335/4023
GO:0016459	myosin complex	53	-0.305795	-1.14227	0.193323	0.508425	0.412605	2994	tags=28%, list=9%, signal=26%	4649/22989/4635/4641/4430/4542/4619/4632/4628/4648/10398/4634/4629/84952/4620
GO:0005697	telomerase holoenzyme complex	22	0.525204	1.24474	0.194245	0.508845	0.412945	12616	tags=73%, list=39%, signal=44%	7015/6635/1736/6628/4931/23381/55651/55226/9887/7012/3183/54433/54552/7011/10728/3192
GO:0045277	respiratory chain complex IV	24	0.514999	1.24134	0.196172	0.510678	0.414433	1061	tags=12%, list=3%, signal=12%	170712/125965/84419
GO:0005892	acetylcholine-gated channel complex	16	0.552213	1.23513	0.196474	0.510678	0.414433	6446	tags=56%, list=20%, signal=45%	55584/1138/1143/1144/8973/1141/1134/1140/1142
GO:0005845	mRNA cap binding complex	10	0.607395	1.26079	0.198138	0.510829	0.414555	273	tags=10%, list=1%, signal=10%	253314
GO:0030137	COPI-coated vesicle	21	0.527682	1.24564	0.203593	0.510829	0.414555	12361	tags=71%, list=39%, signal=44%	29993/11015/23423/11014/10959/1314/9276/22820/10945/55690/26958/57410/372/1315/11316
GO:0005828	kinetochore microtubule	20	0.533695	1.24023	0.200489	0.510829	0.414555	6224	tags=30%, list=19%, signal=24%	1062/9735/81930/55055/92421/100307126
GO:0060198	clathrin-sculpted vesicle	12	0.575829	1.23955	0.204427	0.510829	0.414555	3571	tags=25%, list=11%, signal=22%	6572/2571/6857
GO:0005838	proteasome regulatory particle	19	0.534297	1.23691	0.204156	0.510829	0.414555	14187	tags=89%, list=44%, signal=50%	5710/10213/5704/5717/5709/11047/5706/5708/5713/5707/5718/5705/5719/5714/5701/5702/5700
GO:0042588	zymogen granule	16	0.549113	1.22819	0.200252	0.510829	0.414555	7742	tags=50%, list=24%, signal=38%	2813/7780/653808/1179/50624/1773/5874/10959
GO:1902555	endoribonuclease complex	33	0.479669	1.22748	0.201149	0.510829	0.414555	14953	tags=79%, list=47%, signal=42%	85495/6023/10799/10248/29102/10940/283989/79897/6895/3028/79042/51367/138716/54913/10775/7247/81887/1660/10557/27161/7257/54487/10556/54931/80746/8575
GO:0071013	catalytic step 2 spliceosome	86	0.413038	1.17414	0.202282	0.510829	0.414555	14994	tags=67%, list=47%, signal=36%	6635/26986/51645/6627/6637/55110/6632/6628/10189/57819/6636/9775/5411/51690/51639/27339/6633/51428/55094/3183/23759/23020/9343/100130932/23450/10450/8896/9416/53938/3181/4116/9939/6426/3192/9410/988/27316/3185/6629/22913/51340/3178/7307/6634/24148/23451/10236/3187/10992/60625/51503/55596/23524/1659/5356/220988/10946/9092
GO:0002080	acrosomal membrane	30	-0.350966	-1.17057	0.202797	0.510829	0.414555	2289	tags=27%, list=7%, signal=25%	51365/284359/11055/170370/64518/147744/858/857
GO:0034708	methyltransferase complex	90	0.409665	1.16727	0.204943	0.510829	0.414555	13796	tags=61%, list=43%, signal=35%	2528/2146/4234/6635/10785/6637/6632/6628/8607/84661/22976/4221/6636/10419/1207/6874/79084/8726/6633/6878/51605/9757/3066/23512/2079/79447/3028/5929/1876/11091/5928/5931/56339/55006/83732/9734/54554/6880/115708/27043/6045/23468/3276/10856/81887/23054/64783/91272/9739/64863/3054/26121/23269/3720/6634
GO:0035578	azurophil granule lumen	87	-0.263971	-1.12831	0.200153	0.510829	0.414555	3904	tags=21%, list=12%, signal=18%	4353/2760/55313/2512/10493/1727/6386/2896/51316/201294/400668/4069/383/4332/2171/1511/56729/1668
GO:0032994	protein-lipid complex	38	-0.339739	-1.1845	0.206612	0.513073	0.416376	3827	tags=39%, list=12%, signal=35%	3931/344/1622/7436/116519/3250/51449/1071/341/55911/335/4018/4023/3949/4481
GO:0043034	costamere	18	-0.395316	-1.18614	0.207447	0.513239	0.416511	4508	tags=50%, list=14%, signal=43%	9456/7414/287/6385/1756/288/23336/5239/79026
GO:0033162	melanosome membrane	21	0.523218	1.2351	0.211976	0.514909	0.417867	6974	tags=38%, list=22%, signal=30%	7054/10058/7299/51151/25825/4935/6490/23682
GO:0045009	chitosome	21	0.523218	1.2351	0.211976	0.514909	0.417867	6974	tags=38%, list=22%, signal=30%	7054/10058/7299/51151/25825/4935/6490/23682
GO:0090741	pigment granule membrane	21	0.523218	1.2351	0.211976	0.514909	0.417867	6974	tags=38%, list=22%, signal=30%	7054/10058/7299/51151/25825/4935/6490/23682
GO:0005875	microtubule associated complex	145	0.390041	1.14005	0.209889	0.514909	0.417867	5740	tags=23%, list=18%, signal=19%	547/24137/146909/9928/57159/332/11004/9212/10112/55143/3798/3833/3832/56992/6790/9493/127602/90990/113220/84630/147700/81930/1641/51332/9585/7804/3800/100130097/3619/3835/3834/285643/3797
GO:0031461	cullin-RING ubiquitin ligase complex	169	0.385241	1.1325	0.210262	0.514909	0.417867	10790	tags=31%, list=34%, signal=21%	23532/440590/138009/11065/347442/991/342897/701/340578/139170/139425/114907/899/51514/1163/27338/25879/146330/6502/8507/54620/26233/166979/26232/10016/1164/253980/55336/27101/51529/9820/200933/8139/25853/84727/65249/80028/26094/80176/285429/64682/59349/54442/11146/55832/222235/26270/51666/54876/126433/92703/51434/54461
GO:1990909	Wnt signalosome	12	-0.455021	-1.24857	0.213675	0.517156	0.41969	3333	tags=33%, list=10%, signal=30%	324/7472/8434/120892
GO:0150034	distal axon	267	0.371185	1.10591	0.218	0.525718	0.426639	6206	tags=26%, list=19%, signal=21%	796/10642/5122/3747/10381/6572/10814/10874/5015/2571/5798/6531/8941/4922/2902/4923/25791/793/114787/5582/29993/7054/2596/5881/4985/4747/347730/5020/4986/9024/11075/3776/57657/7224/10409/1996/6543/23025/7162/440279/2901/478/7287/8851/3673/5368/24141/6623/7349/846/7070/5024/9585/3800/9001/150/339302/23162/55811/1627/2288/6620/790/10815/134/84446/3897/1395/57010
GO:0042589	zymogen granule membrane	13	0.5567	1.21741	0.223634	0.525866	0.426759	7742	tags=54%, list=24%, signal=41%	2813/7780/653808/1179/50624/5874/10959
GO:0072687	meiotic spindle	13	0.556542	1.21706	0.223634	0.525866	0.426759	7148	tags=54%, list=22%, signal=42%	259266/6790/347688/81626/3619/79866/26271
GO:0034719	SMN-Sm protein complex	18	0.522065	1.20279	0.222359	0.525866	0.426759	12576	tags=67%, list=39%, signal=40%	6635/8487/79760/6637/6632/6628/6636/79833/6633/100130932/6606/11171
GO:0046930	pore complex	25	-0.368251	-1.19761	0.224359	0.525866	0.426759	1026	tags=16%, list=3%, signal=15%	947/730/729/732
GO:0043020	NADPH oxidase complex	18	-0.391524	-1.17477	0.223404	0.525866	0.426759	3673	tags=44%, list=11%, signal=39%	50508/4689/654817/654816/653361/1536/4688/53905
GO:0034705	potassium channel complex	88	0.408002	1.15998	0.221303	0.525866	0.426759	4629	tags=32%, list=14%, signal=27%	3747/3785/27012/3783/26047/2898/56479/3743/57628/610/3751/348980/3761/26251/3786/3763/389816/3776/57657/27094/2901/3754/3780/3757/6526/3755/3756/3775
GO:0022626	cytosolic ribosome	98	0.402664	1.15434	0.219836	0.525866	0.426759	14952	tags=70%, list=47%, signal=38%	116832/6123/140801/347/6173/6167/6187/644338/6222/6132/6175/6170/6201/6227/6217/6223/6136/51121/6169/220717/6156/6139/6202/6193/25873/285855/6168/6129/6159/6231/6147/3921/6142/11224/6204/6143/6157/6158/4736/6229/6176/6141/6152/6188/23521/6128/6137/6130/6155/6191/6134/6171/6124/6181/6160/6209/6210/6235/6232/6165/6194/9045/6161/6189/6233/6218/51538/83939/6224
GO:0045177	apical part of cell	427	0.358778	1.08338	0.222777	0.525866	0.426759	5575	tags=26%, list=17%, signal=22%	56667/5794/222662/10804/1244/3747/1048/140453/389015/8170/6564/3938/29881/6514/89958/259266/340990/1087/10083/6513/54825/2813/10050/159963/7018/222962/7380/7348/23657/5031/363/91703/51458/11136/53841/8140/150696/495/6712/10991/6518/200958/6550/2191/23704/23539/5169/348932/55867/634/5244/406954/85320/3814/1000/50617/1800/496/4647/64241/6535/11045/83959/4810/3776/81693/346562/5314/5172/142680/5030/…
GO:0090543	Flemming body	34	0.467664	1.2002	0.225173	0.525929	0.42681	1576	tags=12%, list=5%, signal=11%	668/9928/55165/9493
GO:0005859	muscle myosin complex	14	-0.437347	-1.21702	0.226852	0.526261	0.427079	2036	tags=43%, list=6%, signal=40%	4619/4632/10398/4634/4629/4620
GO:0031904	endosome lumen	39	-0.326706	-1.14172	0.226891	0.526261	0.427079	4270	tags=31%, list=13%, signal=27%	9476/4036/3592/5617/3717/567/1512/6439/1520/5770/5551/6440
GO:0005669	transcription factor TFIID complex	33	0.469097	1.20043	0.228736	0.528704	0.429062	13981	tags=64%, list=44%, signal=36%	54457/138474/2968/6874/6873/6917/2068/2961/6875/80227/6878/6883/6880/6881/2071/6877/2958/2960/2967/6882/10629
GO:0032809	neuronal cell body membrane	29	0.479459	1.19731	0.229965	0.529713	0.42988	4706	tags=28%, list=15%, signal=24%	3747/2558/6531/3208/3751/23769/478/7070
GO:0042575	DNA polymerase complex	19	0.517806	1.19873	0.239609	0.543036	0.440693	7865	tags=47%, list=25%, signal=36%	5427/11232/5426/5558/10459/4172/5557/5425/23649
GO:0035267	NuA4 histone acetyltransferase complex	30	0.475621	1.19361	0.239814	0.543036	0.440693	12572	tags=60%, list=39%, signal=36%	151507/345651/284382/55257/728378/86/6944/445582/8607/51412/8295/8089/9643/440915/653269/54799/10856/10902
GO:0043189	H4/H2A histone acetyltransferase complex	30	0.475621	1.19361	0.239814	0.543036	0.440693	12572	tags=60%, list=39%, signal=36%	151507/345651/284382/55257/728378/86/6944/445582/8607/51412/8295/8089/9643/440915/653269/54799/10856/10902
GO:0005721	pericentric heterochromatin	28	0.47919	1.18901	0.239535	0.543036	0.440693	12921	tags=64%, list=40%, signal=38%	1058/157570/2146/3070/3619/11335/23310/10951/1786/222229/11177/115426/114991/51548/23468/54107/55693/9031
GO:0005684	U2-type spliceosomal complex	89	0.404534	1.15021	0.238095	0.543036	0.440693	14994	tags=64%, list=47%, signal=34%	140432/6635/51645/6627/25766/6637/55110/6632/9129/6628/6631/57819/6636/23658/10262/51691/9775/51690/51639/27339/55692/6633/25804/55015/6625/23020/51747/9343/100130932/9128/23450/10450/8896/11338/9939/55660/8449/7737/9410/51634/988/27336/6629/51340/10907/26121/6634/24148/23451/10992/51503/23524/1659/5356/6936/10946/9092
GO:0022625	cytosolic large ribosomal subunit	58	0.426056	1.1723	0.24086	0.543563	0.44112	14361	tags=74%, list=45%, signal=41%	116832/6123/140801/6173/6167/644338/6132/6175/6170/6136/51121/6169/220717/6156/6139/25873/285855/6168/6129/6159/6147/6142/11224/6143/6157/6158/4736/6176/6141/6152/23521/6128/6137/6130/6155/6134/6171/6124/6181/6160/6165/9045/6161
GO:0031430	M band	20	-0.358581	-1.11595	0.255435	0.574513	0.466238	3802	tags=40%, list=12%, signal=35%	287/442721/5525/84676/56203/10324/6711/1410
GO:0060170	ciliary membrane	74	-0.25056	-1.06166	0.258821	0.580175	0.470832	4160	tags=23%, list=13%, signal=20%	22941/168507/5311/2121/92211/5727/10938/5145/768206/79583/200894/9033/85358/192668/1262/338557/64399
GO:1904090	peptidase inhibitor complex	11	0.570099	1.20265	0.26544	0.587133	0.476479	3690	tags=36%, list=12%, signal=32%	11202/5328/5104/5327
GO:0000346	transcription export complex	10	0.576082	1.19579	0.263298	0.587133	0.476479	12999	tags=90%, list=41%, signal=53%	84321/10189/7919/9984/26097/8563/79228/57187/84324
GO:0043083	synaptic cleft	20	0.505251	1.17413	0.264059	0.587133	0.476479	2394	tags=25%, list=7%, signal=23%	165257/4884/2902/43/10882
GO:1990072	TRAPPIII protein complex	12	-0.426415	-1.17008	0.264957	0.587133	0.476479	18331	tags=100%, list=57%, signal=43%	51399/79090/27095/51112/51693/60684/10597/126003/80006/58485/22878
GO:0005844	polysome	66	0.412416	1.14958	0.266667	0.587899	0.4771	14110	tags=65%, list=44%, signal=36%	190/79727/4440/1996/140801/124540/6173/5687/87178/6132/811/6170/6227/3069/6169/23367/6156/5682/25873/7411/6231/57532/1981/8667/6142/6143/4736/8087/6141/6152/6188/6128/6130/85451/1660/6191/27161/6171/6160/4733/6235/689/6194
GO:0030132	clathrin coat of coated pit	16	0.521302	1.16599	0.270781	0.593054	0.481284	290	tags=6%, list=1%, signal=6%	6572
GO:0030118	clathrin coat	46	0.430555	1.16013	0.27033	0.593054	0.481284	1534	tags=9%, list=5%, signal=8%	6572/80115/55040/56479
GO:0071007	U2-type catalytic step 2 spliceosome	30	0.460349	1.15529	0.277066	0.604838	0.490847	14666	tags=70%, list=46%, signal=38%	6635/51645/6627/6637/6632/6628/6636/27339/6633/9343/10450/8896/9410/988/6629/51340/6634/51503/23524/1659/5356
GO:0005832	chaperonin-containing T-complex	11	0.558915	1.17906	0.282523	0.605761	0.491596	13634	tags=91%, list=43%, signal=52%	7203/22948/908/10576/10575/10574/10694/6950/150160/155100
GO:0008250	oligosaccharyltransferase complex	14	0.533632	1.17862	0.283715	0.605761	0.491596	14907	tags=100%, list=47%, signal=53%	200185/58505/3703/6185/1650/746/100128731/9761/7991/6184/11277/1603/84061/201595
GO:0000221	vacuolar proton-transporting V-type ATPase, V1 domain	11	0.55806	1.17725	0.283837	0.605761	0.491596	1101	tags=9%, list=3%, signal=9%	245973
GO:0033180	proton-transporting V-type ATPase, V1 domain	11	0.55806	1.17725	0.283837	0.605761	0.491596	1101	tags=9%, list=3%, signal=9%	245973
GO:0030126	COPI vesicle coat	12	0.54618	1.17573	0.279948	0.605761	0.491596	13095	tags=83%, list=41%, signal=49%	23423/1314/9276/22820/26958/57410/372/1315/11316/22818
GO:0034362	low-density lipoprotein particle	11	-0.446309	-1.17266	0.282158	0.605761	0.491596	1091	tags=36%, list=3%, signal=35%	344/55911/3949/4481
GO:0036019	endolysosome	28	-0.338842	-1.12687	0.28169	0.605761	0.491596	3546	tags=21%, list=11%, signal=19%	7098/51284/1520/255738/51311/3949
GO:0032280	symmetric synapse	11	-0.436081	-1.14579	0.286307	0.607153	0.492726	253	tags=36%, list=1%, signal=36%	57502/5179/440073/1129
GO:0097733	photoreceptor cell cilium	113	0.385757	1.11837	0.28629	0.607153	0.492726	5010	tags=19%, list=16%, signal=16%	2792/3623/2978/24/10083/124590/1258/54714/1259/346007/6011/4647/346562/1462/5132/7287/8842/94233/51332/10518/2779
GO:0005778	peroxisomal membrane	62	-0.268954	-1.06975	0.289474	0.609995	0.495032	3100	tags=15%, list=10%, signal=13%	3156/2180/51762/3295/2182/11264/55711/847/1610
GO:0031903	microbody membrane	62	-0.268954	-1.06975	0.289474	0.609995	0.495032	3100	tags=15%, list=10%, signal=13%	3156/2180/51762/3295/2182/11264/55711/847/1610
GO:0005890	sodium:potassium-exchanging ATPase complex	12	-0.412017	-1.13057	0.290598	0.610439	0.495393	1188	tags=33%, list=4%, signal=32%	483/482/477/5348
GO:0000172	ribonuclease MRP complex	10	0.563725	1.17015	0.295213	0.617008	0.500724	12081	tags=80%, list=38%, signal=50%	6023/10799/10248/10940/51367/138716/54913/10775
GO:0099524	postsynaptic cytosol	12	0.542351	1.16749	0.295573	0.617008	0.500724	7926	tags=42%, list=25%, signal=31%	793/5582/1627/23236/200933
GO:0030677	ribonuclease P complex	13	0.529586	1.15811	0.298602	0.62139	0.50428	12081	tags=69%, list=38%, signal=43%	85495/10799/10248/10940/79897/3028/51367/54913/10775
GO:0098533	ATPase dependent transmembrane transport complex	24	-0.337408	-1.09619	0.301205	0.62486	0.507095	2566	tags=25%, list=8%, signal=23%	10060/5350/3764/482/477/5348
GO:0030880	RNA polymerase complex	106	0.383211	1.10473	0.304703	0.630161	0.511397	14035	tags=56%, list=44%, signal=31%	7015/54457/6023/138474/2648/5437/5558/4172/5557/2968/9533/9400/10622/548644/23649/5439/51728/6874/6873/5433/55718/6917/84172/2068/2961/8295/5438/1022/11128/6875/56970/80227/4331/6878/123169/25885/79871/6883/10623/5436/6880/6881/5431/27297/2071/5440/661/4646/23248/6877/58490/79577/2958/2960/2967/6882/5442/10629/5422
GO:0043601	nuclear replisome	13	0.523574	1.14497	0.307497	0.633975	0.514493	9536	tags=54%, list=30%, signal=38%	5558/4172/5557/5425/23649/6119/5424
GO:0031414	N-terminal protein acetyltransferase complex	10	0.558057	1.15838	0.308511	0.634108	0.514601	12620	tags=70%, list=40%, signal=42%	84779/80018/8260/80155/60560/51126/80218
GO:0030121	AP-1 adaptor complex	11	0.54278	1.14502	0.31406	0.635734	0.515921	8199	tags=36%, list=26%, signal=27%	6572/1174/8906/10053
GO:0005839	proteasome core complex	20	0.486129	1.1297	0.312958	0.635734	0.515921	14526	tags=80%, list=45%, signal=44%	5692/5691/5687/5693/5686/5690/5682/5684/5688/5696/5685/5695/5683/143471/5698/5694
GO:1990752	microtubule end	33	0.441375	1.12949	0.313793	0.635734	0.515921	1013	tags=12%, list=3%, signal=12%	146909/259266/11004/10615
GO:0098992	neuronal dense core vesicle	28	0.45413	1.12683	0.313953	0.635734	0.515921	4693	tags=29%, list=15%, signal=24%	796/6750/547/6861/4985/5327/7857/551
GO:1990071	TRAPPII protein complex	11	-0.42374	-1.11337	0.311203	0.635734	0.515921	18416	tags=100%, list=58%, signal=42%	6399/51399/27095/51693/122553/10597/126003/80006/58485/7109
GO:1990062	RPAP3/R2TP/prefoldin-like complex	10	0.551955	1.14571	0.319149	0.640407	0.519712	12832	tags=80%, list=40%, signal=48%	10471/5202/8607/81572/79657/55011/10856/8725
GO:0042583	chromaffin granule	13	0.519023	1.13501	0.320203	0.640407	0.519712	3571	tags=23%, list=11%, signal=21%	127833/63910/6857
GO:0032589	neuron projection membrane	58	0.406116	1.11743	0.319355	0.640407	0.519712	6070	tags=31%, list=19%, signal=25%	2556/2566/3747/2558/2567/26047/3208/23109/4985/440829/4988/24141/3756/7070/7442/2564/134/729993
GO:0005868	cytoplasmic dynein complex	17	-0.365234	-1.08401	0.32	0.640407	0.519712	2630	tags=47%, list=8%, signal=43%	8723/51164/6990/1783/51626/51143/79659/83657
GO:0005652	nuclear lamina	12	0.527802	1.13617	0.329427	0.656887	0.533087	8666	tags=58%, list=27%, signal=43%	4001/26502/5111/84823/3692/256329/6839
GO:0031074	nucleocytoplasmic transport complex	12	0.523258	1.12639	0.34375	0.67736	0.549701	9626	tags=50%, list=30%, signal=35%	402569/3838/57510/3837/5901/10514
GO:0031089	platelet dense granule lumen	13	0.51175	1.11911	0.343075	0.67736	0.549701	48	tags=15%, list=0%, signal=15%	5267/6694
GO:1902562	H4 histone acetyltransferase complex	44	0.412234	1.10874	0.341731	0.67736	0.549701	14794	tags=66%, list=46%, signal=35%	151507/345651/284382/55257/728378/86/6944/445582/8607/8473/51412/8295/8089/9643/11091/51105/440915/653269/54799/10856/10902/3054/55929/339287/54934/55689/10445/1386/284058
GO:0071011	precatalytic spliceosome	52	0.405364	1.10478	0.342764	0.67736	0.549701	14368	tags=62%, list=45%, signal=34%	6635/6627/6637/55110/6632/9129/6628/57819/6636/23658/10262/51691/51690/51639/6633/25804/23020/9343/100130932/9128/23450/8449/7737/51634/6629/10907/26121/6634/24148/23451/10992/23524
GO:0017053	transcription repressor complex	77	0.386963	1.09186	0.345188	0.678193	0.550378	1426	tags=9%, list=4%, signal=9%	1045/55635/6913/139135/3225/3642/9096
GO:0045239	tricarboxylic acid cycle enzyme complex	16	0.494958	1.10707	0.350126	0.685877	0.556613	724	tags=6%, list=2%, signal=6%	55753
GO:0005847	mRNA cleavage and polyadenylation specificity factor complex	15	0.50157	1.11721	0.353459	0.690382	0.560269	14723	tags=80%, list=46%, signal=43%	1478/642843/29894/51692/10898/11052/23144/81608/53981/8189/55339/79869
GO:0098985	asymmetric, glutamatergic, excitatory synapse	15	0.501127	1.11622	0.354717	0.690819	0.560624	5057	tags=20%, list=16%, signal=17%	165257/10882/392862
GO:1990498	mitotic spindle microtubule	14	0.505201	1.11582	0.357506	0.694227	0.56339	12616	tags=71%, list=39%, signal=43%	7283/23354/85459/93323/1213/55559/54801/79441/54930/3192
GO:0030867	rough endoplasmic reticulum membrane	22	0.461932	1.09479	0.359712	0.696486	0.565223	13922	tags=77%, list=44%, signal=44%	5352/6748/55176/23480/58477/5351/6726/29927/51430/23204/6100/6231/6155/10952/5298/57003/6235
GO:0032039	integrator complex	14	0.50332	1.11167	0.368957	0.700179	0.56822	11369	tags=43%, list=36%, signal=28%	55511/55656/25896/26173/92105/57508
GO:0097449	astrocyte projection	18	0.474778	1.09385	0.363636	0.700179	0.56822	3065	tags=28%, list=10%, signal=25%	2706/2670/23657/3766/3776
GO:0000235	astral microtubule	11	0.517915	1.09257	0.367937	0.700179	0.56822	9140	tags=36%, list=29%, signal=26%	146909/81930/126353/84140
GO:0005818	aster	11	0.517915	1.09257	0.367937	0.700179	0.56822	9140	tags=36%, list=29%, signal=26%	146909/81930/126353/84140
GO:0016327	apicolateral plasma membrane	23	0.456025	1.09256	0.366786	0.700179	0.56822	8055	tags=48%, list=25%, signal=36%	9074/9153/1365/1000/3856/3880/1364/23255/3728/83481/1366
GO:0005581	collagen trimer	84	0.378632	1.07749	0.365047	0.700179	0.56822	4132	tags=27%, list=13%, signal=24%	1301/1300/1308/84570/165257/115908/169044/1280/1294/338761/1277/1281/114904/1290/1297/10882/1289/1298/255631/1299/57642/1278/1302
GO:0031313	extrinsic component of endosome membrane	10	-0.415291	-1.07161	0.368	0.700179	0.56822	8419	tags=50%, list=26%, signal=37%	9101/124997/301/54899/29887
GO:0044298	cell body membrane	32	0.425022	1.08214	0.376009	0.711542	0.577441	4706	tags=25%, list=15%, signal=21%	3747/2558/6531/3208/3751/23769/478/7070
GO:0101019	nucleolar exosome (RNase complex)	10	0.525179	1.09013	0.385638	0.714548	0.57988	13116	tags=70%, list=41%, signal=41%	56915/54512/23404/51013/51010/11340/5394
GO:0030681	multimeric ribonuclease P complex	10	0.523967	1.08762	0.386968	0.714548	0.57988	14017	tags=90%, list=44%, signal=51%	10799/10248/10940/79897/51367/54913/10775/10557/10556
GO:0071005	U2-type precatalytic spliceosome	49	0.399302	1.08395	0.385201	0.714548	0.57988	14368	tags=61%, list=45%, signal=34%	6635/6627/6637/55110/6632/9129/6628/57819/6636/23658/10262/51691/51690/6633/25804/23020/9343/9128/23450/8449/7737/51634/6629/10907/26121/6634/24148/23451/10992/23524
GO:0043194	axon initial segment	21	0.459152	1.08387	0.383234	0.714548	0.57988	3531	tags=29%, list=11%, signal=25%	1261/3785/6334/3786/80128/6900
GO:0005744	TIM23 mitochondrial import inner membrane translocase complex	16	0.482535	1.07928	0.387909	0.714548	0.57988	15144	tags=81%, list=47%, signal=43%	10245/10440/140823/92609/26519/100287932/51025/3313/10469/29090/100652748/80273/293
GO:0034364	high-density lipoprotein particle	27	0.436921	1.07849	0.391559	0.714548	0.57988	5849	tags=33%, list=18%, signal=27%	6291/337/319/6289/6288/5444/345/336/338
GO:0070938	contractile ring	10	0.519546	1.07844	0.389628	0.714548	0.57988	6637	tags=40%, list=21%, signal=32%	54443/9055/9585/6242
GO:1990391	DNA repair complex	20	0.462845	1.07559	0.393643	0.714548	0.57988	14053	tags=75%, list=44%, signal=42%	55215/2177/672/5591/675/79728/10973/23028/7518/84164/7520/64421/7158/51008/2547
GO:0032153	cell division site	59	0.389889	1.07436	0.389485	0.714548	0.57988	8086	tags=29%, list=25%, signal=22%	3359/54443/55165/79187/1894/10733/11113/55200/29127/84501/6242/54820/79541/84936/84249/84930/4221
GO:0031985	Golgi cisterna	114	0.368555	1.06994	0.383686	0.714548	0.57988	11773	tags=44%, list=37%, signal=28%	338707/2528/2524/64090/2525/11113/89792/2530/79586/8704/23423/2527/653519/283987/54480/51463/8703/283358/124583/2591/6653/83871/127845/78992/10959/2590/23015/55204/11285/9600/2802/79690/55851/8675/54432/4124/9950/2650/283768/148867/55512/2801/64131/2589/2683/64083/3996/23256/440270/51107
GO:0071004	U2-type prespliceosome	17	0.469134	1.06696	0.392768	0.714548	0.57988	12088	tags=71%, list=38%, signal=44%	25766/6637/6628/6631/51690/55692/55015/6625/51747/100130932/11338/55660
GO:0071010	prespliceosome	17	0.469134	1.06696	0.392768	0.714548	0.57988	12088	tags=71%, list=38%, signal=44%	25766/6637/6628/6631/51690/55692/55015/6625/51747/100130932/11338/55660
GO:0097731	9+0 non-motile cilium	124	0.365044	1.06347	0.389506	0.714548	0.57988	5010	tags=18%, list=16%, signal=15%	2792/3623/2978/24/10083/124590/1258/54714/1259/346007/6011/4647/346562/5314/1462/5132/7287/8842/94233/51332/10518/2779
GO:0034703	cation channel complex	186	0.355005	1.04882	0.37976	0.714548	0.57988	4629	tags=27%, list=14%, signal=23%	3359/1261/3747/3785/27012/3783/6329/1258/6334/54714/26047/774/777/2898/340393/56479/3743/9177/57628/1259/79820/610/3751/8911/348980/3761/26251/3786/3763/389816/57113/3776/59284/57657/7224/487/27094/2901/3754/3780/6339/3757/6526/6331/3755/6328/3756/378807/10368/3775
GO:1902495	transmembrane transporter complex	375	0.34529	1.03914	0.383616	0.714548	0.57988	5831	tags=27%, list=18%, signal=22%	2556/3359/2566/1261/3747/55584/3785/2558/8001/1138/27012/1143/2567/55879/3783/9629/2902/6329/2569/1258/6334/54714/26047/774/777/2898/1144/340393/56479/3743/2906/9177/57348/57628/200959/1259/79820/610/440829/3751/27091/8911/2568/10058/348980/3761/144453/496/26251/64241/3786/3763/389816/8973/57113/3776/59284/57657/7224/487/27094/2901/2891/3754/478/3780/6339/2903/2560/3757/6526/6331/3755/6328/3756/3…
GO:0005750	mitochondrial respiratory chain complex III	12	0.505851	1.08892	0.395833	0.71464	0.579955	15635	tags=92%, list=49%, signal=47%	1537/440567/7388/617/27089/7384/100128525/29796/7386/7381/7385
GO:0045275	respiratory chain complex III	12	0.505851	1.08892	0.395833	0.71464	0.579955	15635	tags=92%, list=49%, signal=47%	1537/440567/7388/617/27089/7384/100128525/29796/7386/7381/7385
GO:0005640	nuclear outer membrane	29	-0.30974	-1.01978	0.397163	0.715108	0.580335	3065	tags=21%, list=10%, signal=19%	79073/2986/23345/85450/4056/161176
GO:0042564	NLS-dependent protein nuclear import complex	10	0.514929	1.06886	0.400266	0.718194	0.582839	2811	tags=20%, list=9%, signal=18%	402569/3838
GO:0034518	RNA cap binding complex	11	0.506446	1.06837	0.402102	0.718194	0.582839	273	tags=9%, list=1%, signal=9%	253314
GO:0005686	U2 snRNP	28	0.428358	1.06288	0.401163	0.718194	0.582839	14130	tags=64%, list=44%, signal=36%	148756/6635/6627/6637/6632/6628/6636/10262/51639/6633/100130932/23450/51634/27336/6629/6634/23451/10992
GO:0036038	MKS complex	13	-0.374021	-1.01249	0.404651	0.718902	0.583414	4614	tags=54%, list=14%, signal=46%	84314/79600/79867/91147/80776/57545/79583
GO:0032009	early phagosome	13	-0.372201	-1.00756	0.404651	0.718902	0.583414	4479	tags=46%, list=14%, signal=40%	8724/11031/23208/285195/51284/5322
GO:0061827	sperm head	16	0.474574	1.06147	0.40806	0.723035	0.586768	9564	tags=56%, list=30%, signal=39%	89869/140880/94233/226/284382/8747/8748/6010/164684
GO:0044615	nuclear pore nuclear basket	12	0.49625	1.06825	0.411458	0.727127	0.590089	1633	tags=8%, list=5%, signal=8%	4085
GO:1990351	transporter complex	401	0.341804	1.03004	0.413586	0.72896	0.591576	5831	tags=26%, list=18%, signal=21%	2556/3359/23120/2566/1261/3747/55584/3785/2558/8001/1138/27012/1143/2567/55879/3783/9629/2902/6329/2569/1258/6334/54714/26047/774/777/2898/1144/340393/56479/3743/2906/9177/57348/57628/200959/1259/79820/610/440829/3751/27091/8911/2568/10058/348980/3761/144453/496/26251/64241/3786/3763/389816/8973/57113/3776/59284/57657/7224/487/27094/2901/2891/3754/478/3780/6339/2903/2560/3757/6526/6331/3755/6328/…
GO:0098691	dopaminergic synapse	14	0.486996	1.07561	0.414758	0.729101	0.591691	2999	tags=29%, list=9%, signal=26%	5865/6531/1138/8973
GO:0033178	proton-transporting two-sector ATPase complex, catalytic domain	12	0.49461	1.06472	0.420573	0.730327	0.592686	1101	tags=8%, list=3%, signal=8%	245973
GO:0098803	respiratory chain complex	78	0.372319	1.05043	0.417801	0.730327	0.592686	15635	tags=77%, list=49%, signal=39%	170712/125965/84419/1339/388753/1537/4726/55572/440567/7388/4728/617/1340/1345/6389/4715/4720/27089/1348/1337/54539/1329/4725/4710/4729/4723/9377/4706/6391/4704/4716/55967/51079/4709/4719/7384/100128525/4702/4701/4694/1349/4722/1347/4705/126328/4695/1351/341947/29796/7386/9167/1350/4718/4714/4696/4717/7381/4708/4731/7385
GO:0106068	SUMO ligase complex	10	0.503855	1.04587	0.422872	0.730327	0.592686	12606	tags=50%, list=39%, signal=30%	387082/5905/286053/79677/7329
GO:0101031	chaperone complex	42	0.393943	1.04492	0.423292	0.730327	0.592686	13836	tags=71%, list=43%, signal=41%	7203/22948/23753/908/10471/5202/23234/10963/10576/51726/8607/8624/3326/81572/10575/79657/9532/55172/10574/3297/10694/6388/10856/10728/8725/6950/6674/150160/155100/57003
GO:0034992	microtubule organizing center attachment site	10	0.503291	1.0447	0.424202	0.730327	0.592686	1172	tags=20%, list=4%, signal=19%	256979/6676
GO:0034993	meiotic nuclear membrane microtubule tethering complex	10	0.503291	1.0447	0.424202	0.730327	0.592686	1172	tags=20%, list=4%, signal=19%	256979/6676
GO:0106083	nuclear membrane protein complex	10	0.503291	1.0447	0.424202	0.730327	0.592686	1172	tags=20%, list=4%, signal=19%	256979/6676
GO:0106094	nuclear membrane microtubule tethering complex	10	0.503291	1.0447	0.424202	0.730327	0.592686	1172	tags=20%, list=4%, signal=19%	256979/6676
GO:0016342	catenin complex	31	0.413335	1.04493	0.42741	0.733959	0.595633	4096	tags=29%, list=13%, signal=25%	1015/1016/1001/1013/1000/1005/1010/64403/28316
GO:0005689	U12-type spliceosomal complex	29	0.418867	1.046	0.432056	0.740034	0.600563	11954	tags=55%, list=37%, signal=35%	6635/79622/6637/6632/6628/6636/10262/51690/51639/6633/55599/100130932/23450/154007/55285/1665
GO:0070469	respirasome	86	0.362422	1.03026	0.441909	0.754974	0.612688	15635	tags=73%, list=49%, signal=38%	170712/125965/84419/1339/388753/1537/4726/55572/440567/7388/4728/617/1340/1345/54205/6389/4715/4720/27089/1348/1337/54539/1329/4725/4710/4729/4723/9377/4706/6391/4704/4716/55967/23530/51079/4709/4719/7384/100128525/4702/4701/4694/1349/4722/1347/4705/1355/126328/4695/1351/341947/29796/7386/9167/1350/4718/4714/4696/4717/7381/4708/4731/7385
GO:0098862	cluster of actin-based cell projections	155	0.352167	1.03245	0.44668	0.75595	0.61348	4883	tags=22%, list=15%, signal=19%	7429/257629/222662/9153/6564/6514/10083/140469/54825/5651/23657/793/161497/11136/53841/8989/83715/9154/6550/554225/348932/50617/4647/81693/5172/142680/6569/6476/85477/59272/65010/3775/117531/10518
GO:0032797	SMN complex	10	0.492355	1.022	0.445479	0.75595	0.61348	15080	tags=70%, list=47%, signal=37%	8487/79760/79833/6606/11171/25929/6607
GO:1990229	iron-sulfur cluster assembly complex	10	0.491521	1.02027	0.448138	0.75595	0.61348	8433	tags=50%, list=26%, signal=37%	654483/51027/388962/10539/9054
GO:0002102	podosome	30	-0.305459	-1.01879	0.447552	0.75595	0.61348	4733	tags=33%, list=15%, signal=28%	7171/23022/7414/2934/51411/7082/83706/9404/3936/134265
GO:0043202	lysosomal lumen	94	-0.243119	-1.01649	0.446242	0.75595	0.61348	3533	tags=17%, list=11%, signal=15%	4958/6385/1464/972/427/2581/1520/6383/3988/2262/1634/5549/3373/4969/2719/1440
GO:0000176	nuclear exosome (RNase complex)	12	0.480537	1.03442	0.457031	0.757416	0.614669	13116	tags=58%, list=41%, signal=34%	56915/54512/23404/51013/51010/11340/5394
GO:0042827	platelet dense granule	20	0.444615	1.03322	0.452323	0.757416	0.614669	48	tags=10%, list=0%, signal=10%	5267/6694
GO:0000428	DNA-directed RNA polymerase complex	103	0.359057	1.03263	0.453524	0.757416	0.614669	14939	tags=62%, list=47%, signal=33%	54457/138474/2648/5437/5558/4172/5557/2968/9533/9400/10622/548644/23649/5439/51728/6874/6873/5433/55718/6917/84172/2068/2961/8295/5438/1022/11128/6875/56970/80227/4331/6878/123169/25885/79871/6883/10623/5436/6880/6881/5431/27297/2071/5440/661/4646/23248/6877/58490/79577/2958/2960/2967/6882/5442/10629/5422/55197/728340/27097/2963/129685/8464/26015
GO:0031248	protein acetyltransferase complex	101	0.359102	1.03194	0.457696	0.757416	0.614669	14954	tags=59%, list=47%, signal=32%	84779/151507/2648/345651/284382/55257/728378/86/6944/80018/8260/445582/8607/8473/6874/6873/51412/27154/8295/8089/9643/56970/6878/117143/80155/23450/11091/51105/6883/440915/653269/60560/6880/6881/9913/54799/54107/10856/51126/10902/26009/80218/9767/6877/170067/3054/55929/339287/54934/10629/55689/27097/122830/10445/1386/55578/284058/6885/8464/11143
GO:0055029	nuclear DNA-directed RNA polymerase complex	100	0.359083	1.03124	0.454082	0.757416	0.614669	14035	tags=56%, list=44%, signal=31%	54457/138474/2648/5437/5558/4172/5557/2968/9533/9400/10622/548644/23649/5439/51728/6874/6873/5433/55718/6917/84172/2068/2961/8295/5438/1022/11128/6875/56970/80227/4331/6878/123169/25885/79871/6883/10623/5436/6880/6881/5431/27297/2071/5440/661/4646/23248/6877/58490/79577/2958/2960/2967/6882/10629/5422
GO:1902493	acetyltransferase complex	102	0.357644	1.02742	0.458078	0.757416	0.614669	14954	tags=59%, list=47%, signal=31%	84779/151507/2648/345651/284382/55257/728378/86/6944/80018/8260/445582/8607/8473/6874/6873/51412/27154/8295/8089/9643/56970/6878/117143/80155/23450/11091/51105/6883/440915/653269/60560/6880/6881/9913/54799/54107/10856/51126/10902/26009/80218/9767/6877/170067/3054/55929/339287/54934/10629/55689/27097/122830/10445/1386/55578/284058/6885/8464/11143
GO:0008303	caspase complex	10	0.489177	1.0154	0.453457	0.757416	0.614669	11819	tags=50%, list=37%, signal=32%	84290/128869/51604/8733/823
GO:0099569	presynaptic cytoskeleton	10	0.487839	1.01263	0.456117	0.757416	0.614669	7330	tags=40%, list=23%, signal=31%	9699/4747/22999/26059
GO:0032806	carboxy-terminal domain protein kinase complex	18	0.44089	1.01577	0.460688	0.759851	0.616645	16926	tags=89%, list=53%, signal=42%	2968/2068/1022/4331/51755/905/2071/2967/8621/728340/64210/8812/904/1025/2966/404672
GO:0031526	brush border membrane	55	0.375218	1.02505	0.465798	0.766387	0.62195	5575	tags=33%, list=17%, signal=27%	9153/54825/23657/11136/53841/9154/6550/348932/50617/81693/5172/142680/6569/59272/65010/3775/64078/8884
GO:1905354	exoribonuclease complex	20	0.439402	1.02111	0.47066	0.768291	0.623495	13116	tags=55%, list=41%, signal=32%	56915/54512/87178/23404/51013/196441/6832/51010/81887/11340/5394
GO:0032982	myosin filament	24	0.421449	1.01585	0.472488	0.768291	0.623495	4204	tags=29%, list=13%, signal=25%	4624/4604/4608/4625/84700/4606/4622
GO:0032154	cleavage furrow	50	0.372869	1.01455	0.473856	0.768291	0.623495	8560	tags=32%, list=27%, signal=23%	3359/55165/79187/1894/10733/11113/55200/29127/84501/54820/79541/84936/84249/84930/4221/9600
GO:0010494	cytoplasmic stress granule	83	0.356403	1.01281	0.473085	0.768291	0.623495	2739	tags=8%, list=9%, signal=8%	10642/79727/10643/54715/645974/80336/340529
GO:0002116	semaphorin receptor complex	11	0.479669	1.01188	0.46912	0.768291	0.623495	789	tags=9%, list=2%, signal=9%	5365
GO:0009897	external side of plasma membrane	407	0.335356	1.01139	0.472527	0.768291	0.623495	5036	tags=25%, list=16%, signal=21%	2244/79054/2147/83546/140453/89766/9244/133396/3938/2243/154064/2813/7018/28467/28426/28473/28464/2676/7036/28414/22801/28434/3543/28455/79679/28401/28378/28395/28458/28388/8140/28409/8784/3514/28457/28454/28461/28385/28448/28442/28468/28391/28432/28420/28450/100423062/28445/28424/28394/5104/28412/28408/28439/3539/28400/28423/28834/28396/11148/28444/3605/5169/28452/55867/28392/3538/28449/28466/97…
GO:0099634	postsynaptic specialization membrane	126	0.349575	1.01862	0.480808	0.773927	0.628069	6070	tags=31%, list=19%, signal=25%	2556/2566/81832/55584/114798/2558/6804/2898/1144/2906/4985/57497/347730/3751/27091/1000/59284/2901/79953/2891/10509/2903/2560/80758/3756/81831/10368/9123/1141/150/1134/22986/78999/2893/1140/2905/2045/23513/729993
GO:0005865	striated muscle thin filament	21	0.429159	1.01307	0.48024	0.773927	0.628069	1243	tags=19%, list=4%, signal=18%	81569/7138/7125/7137
GO:0005759	mitochondrial matrix	455	0.333107	1.00782	0.480519	0.773927	0.628069	13867	tags=58%, list=43%, signal=34%	1373/64850/441282/7015/5831/55753/84706/339983/891/2731/205/983/1763/5888/763/7298/284486/29958/5163/5091/341392/64064/10797/84300/6472/4833/89839/80308/622/64902/51205/27034/3329/3336/10202/79922/79586/26027/11232/6182/55157/55210/3418/80324/64216/384/160428/10131/29088/79590/10105/92170/9238/219/80222/64979/55526/11222/2653/2936/4521/6183/4942/65005/54938/25973/116447/388962/7818/28998/79072/10…
GO:0005746	mitochondrial respirasome	79	0.358118	1.01101	0.489028	0.776434	0.630103	15635	tags=76%, list=49%, signal=39%	170712/84419/1339/1537/4726/55572/440567/7388/4728/617/1340/1345/6389/4715/4720/27089/1348/1337/54539/1329/4725/4710/4729/4723/9377/4706/6391/4704/4716/55967/23530/51079/4709/4719/7384/100128525/4702/4701/4694/1349/4722/1347/4705/1355/126328/4695/1351/341947/29796/7386/9167/1350/4718/4714/4696/4717/7381/4708/4731/7385
GO:1902554	serine/threonine protein kinase complex	117	0.34695	1.00977	0.494472	0.776434	0.630103	9430	tags=31%, list=30%, signal=22%	5678/8941/898/9133/260434/891/890/983/10309/9134/899/645121/1163/5255/135644/8851/10926/80174/9641/5111/5591/1164/81669/1019/2968/5261/79616/1018/1020/91/130399/2068/8408/5127/93/1022
GO:0000177	cytoplasmic exosome (RNase complex)	15	0.452872	1.00874	0.495597	0.776434	0.630103	13116	tags=60%, list=41%, signal=35%	56915/54512/87178/23404/51013/6832/51010/11340/5394
GO:1990531	phospholipid-translocating ATPase complex	14	0.456352	1.00793	0.486005	0.776434	0.630103	156	tags=7%, list=0%, signal=7%	23120
GO:0045211	postsynaptic membrane	271	0.337079	1.00574	0.49	0.776434	0.630103	6073	tags=28%, list=19%, signal=23%	2556/3359/2566/3747/81832/55584/114798/2558/8001/6538/6531/1138/5100/375323/1143/2567/55879/2902/6804/2569/2898/1144/2906/9177/200959/23109/4985/57497/347730/440829/3751/27091/2048/9568/4988/2568/4986/348980/1000/3761/8973/59284/1146/23426/6900/22997/2901/79953/2891/10509/2903/2560/80758/3756/81831/10368/9123/1141/150/1134/22986/392862/869/1607/8572/78999/2893/7442/1140/2570/2564/134/2905/2045/23…
GO:0005681	spliceosomal complex	188	0.340616	1.00488	0.50503	0.776434	0.630103	15288	tags=60%, list=48%, signal=31%	165545/140432/6635/26986/51645/6627/79622/8458/8487/25766/6637/55110/6632/9129/6628/10189/6631/57819/7919/6636/23658/10262/55131/51691/1207/58155/10465/6626/9775/5411/51690/51639/27339/79706/6009/55692/6633/25804/55599/51428/55094/55015/3183/23759/6625/103/23020/55760/51747/10713/9343/100130932/9128/23450/10450/154007/8896/11338/9416/4691/55285/53938/1665/3181/4116/9939/8227/55660/6426/8449/10625…
GO:0008021	synaptic vesicle	201	0.33819	1.00202	0.502508	0.776434	0.630103	5350	tags=19%, list=17%, signal=16%	91683/6572/23546/5865/80307/25837/132204/9066/51305/2902/6804/127833/9143/114088/388662/6861/7054/4985/148281/4986/9162/50617/282808/23025/440279/6857/79953/2903/24141/55530/1644/9900/7781/9001/192683/273/3060/3382
GO:0035371	microtubule plus-end	24	0.415666	1.00191	0.492823	0.776434	0.630103	1013	tags=12%, list=3%, signal=12%	146909/11004/10615
GO:0000178	exosome (RNase complex)	19	0.431924	0.999915	0.48533	0.776434	0.630103	13116	tags=53%, list=41%, signal=31%	56915/54512/87178/23404/51013/196441/6832/51010/11340/5394
GO:0000439	transcription factor TFIIH core complex	11	0.473012	0.997842	0.491459	0.776434	0.630103	14401	tags=64%, list=45%, signal=35%	2968/2068/1022/4331/2071/2967/728340
GO:0005747	mitochondrial respiratory chain complex I	41	0.376719	0.995477	0.5	0.776434	0.630103	16699	tags=85%, list=52%, signal=41%	4726/55572/4728/4715/4720/54539/4725/4710/4729/4723/4706/4704/4716/55967/51079/4709/4719/4702/4701/4694/4722/4705/126328/4695/4718/4714/4696/4717/4708/4731/4700/4707/4711/4713/4697
GO:0030964	NADH dehydrogenase complex	41	0.376719	0.995477	0.5	0.776434	0.630103	16699	tags=85%, list=52%, signal=41%	4726/55572/4728/4715/4720/54539/4725/4710/4729/4723/4706/4704/4716/55967/51079/4709/4719/4702/4701/4694/4722/4705/126328/4695/4718/4714/4696/4717/4708/4731/4700/4707/4711/4713/4697
GO:0045271	respiratory chain complex I	41	0.376719	0.995477	0.5	0.776434	0.630103	16699	tags=85%, list=52%, signal=41%	4726/55572/4728/4715/4720/54539/4725/4710/4729/4723/4706/4704/4716/55967/51079/4709/4719/4702/4701/4694/4722/4705/126328/4695/4718/4714/4696/4717/4708/4731/4700/4707/4711/4713/4697
GO:0005797	Golgi medial cisterna	12	0.461893	0.99429	0.50651	0.776434	0.630103	15974	tags=83%, list=50%, signal=42%	283987/78992/54432/4124/126792/286451/9527/6480/3105/84068
GO:0032580	Golgi cisterna membrane	90	0.348674	0.993489	0.505664	0.776434	0.630103	9496	tags=30%, list=30%, signal=21%	338707/2528/2524/64090/2525/89792/2530/79586/8704/23423/2527/653519/54480/51463/8703/283358/124583/2591/10959/2590/23015/55204/11285/9600/2802/79690/55851
GO:0036379	myofilament	25	0.406783	0.991611	0.50591	0.776434	0.630103	1243	tags=16%, list=4%, signal=15%	81569/7138/7125/7137
GO:0005849	mRNA cleavage factor complex	19	0.428311	0.991551	0.50489	0.776434	0.630103	13914	tags=63%, list=44%, signal=36%	1478/642843/29894/51692/10898/11052/23144/81608/1477/53981/8189/55339
GO:0043198	dendritic shaft	37	-0.279751	-0.974815	0.507937	0.776434	0.630103	4921	tags=24%, list=15%, signal=21%	4133/9456/401190/91752/51225/6546/2852/6505/84502
GO:0000164	protein phosphatase type 1 complex	19	-0.319322	-0.970409	0.48913	0.776434	0.630103	3928	tags=16%, list=12%, signal=14%	5507/5506/23645
GO:0099091	postsynaptic specialization, intracellular component	16	-0.325664	-0.966481	0.485577	0.776434	0.630103	27	tags=19%, list=0%, signal=19%	23043/2185/6457
GO:0099092	postsynaptic density, intracellular component	13	-0.354258	-0.958988	0.506977	0.776434	0.630103	27	tags=23%, list=0%, signal=23%	23043/2185/6457
GO:0030992	intraciliary transport particle B	13	-0.35422	-0.958884	0.506977	0.776434	0.630103	20637	tags=54%, list=65%, signal=19%	26146/80173/23059/56912/26160/8100/55081
GO:0005665	RNA polymerase II, core complex	15	0.444372	0.989805	0.519497	0.792292	0.642973	12371	tags=53%, list=39%, signal=33%	5437/548644/5439/5433/5438/5436/5431/5440
GO:0033276	transcription factor TFTC complex	18	0.425502	0.98032	0.520885	0.792599	0.643222	11665	tags=50%, list=37%, signal=32%	2648/6874/6873/8295/56970/6878/6883/6880/6881
GO:0044665	MLL1/2 complex	32	0.383817	0.977227	0.527105	0.800241	0.649424	15127	tags=66%, list=47%, signal=35%	8607/84661/4221/6874/6878/9757/5929/1876/11091/6880/27043/6045/10856/81887/3054/26121/23269/10445/284058/57680/54881
GO:0022627	cytosolic small ribosomal subunit	39	0.372025	0.974969	0.533409	0.803512	0.652078	16075	tags=72%, list=50%, signal=36%	6187/6222/6201/6227/6217/6223/6202/6193/6231/3921/6204/6229/6188/6191/6209/6210/6235/6232/6194/6189/6233/6218/83939/6224/6230/6205/54505/6208
GO:0035097	histone methyltransferase complex	60	0.351673	0.968847	0.545259	0.803512	0.652078	13721	tags=55%, list=43%, signal=31%	2146/8607/84661/22976/4221/10419/6874/8726/6878/9757/3066/23512/79447/5929/1876/11091/5928/5931/9734/54554/6880/27043/6045/23468/10856/81887/23054/91272/9739/3054/26121/23269/3720
GO:0098799	outer mitochondrial membrane protein complex	19	0.418264	0.968291	0.531785	0.803512	0.652078	14058	tags=68%, list=44%, signal=38%	4580/10651/10452/79135/84134/3313/401505/55669/55735/9804/10989/56993/54927
GO:0097550	transcription preinitiation complex	11	0.458864	0.967995	0.532194	0.803512	0.652078	14648	tags=73%, list=46%, signal=39%	2099/6881/2071/2972/55290/2960/2967/2963
GO:0030125	clathrin vesicle coat	32	0.380035	0.967598	0.539792	0.803512	0.652078	6023	tags=16%, list=19%, signal=13%	6572/55040/150350/1174/8906
GO:0031519	PcG protein complex	37	0.371472	0.965343	0.541096	0.803512	0.652078	11103	tags=43%, list=35%, signal=28%	2146/84733/132625/57332/10389/8535/10336/8726/404281/9898/84759/3066/23512/7703/5928/5931
GO:0005786	signal recognition particle, endoplasmic reticulum targeting	11	0.455997	0.961947	0.542707	0.803512	0.652078	12317	tags=55%, list=39%, signal=34%	6729/378706/6726/100507582/6731/6730
GO:0048500	signal recognition particle	11	0.455997	0.961947	0.542707	0.803512	0.652078	12317	tags=55%, list=39%, signal=34%	6729/378706/6726/100507582/6731/6730
GO:0016581	NuRD complex	17	0.42242	0.960717	0.543641	0.803512	0.652078	13322	tags=65%, list=42%, signal=38%	3065/57504/10263/9112/3066/5928/5931/8099/1457/9219/1108
GO:0090545	CHD-type complex	17	0.42242	0.960717	0.543641	0.803512	0.652078	13322	tags=65%, list=42%, signal=38%	3065/57504/10263/9112/3066/5928/5931/8099/1457/9219/1108
GO:0097228	sperm principal piece	29	-0.29137	-0.959297	0.546099	0.803512	0.652078	1729	tags=17%, list=5%, signal=16%	387712/9576/219670/8852/257062
GO:0019774	proteasome core complex, beta-subunit complex	11	0.454109	0.957964	0.545335	0.803512	0.652078	15468	tags=82%, list=48%, signal=42%	5692/5691/5693/5690/5696/5695/5698/5694/5689
GO:1905360	GTPase complex	31	-0.284411	-0.956205	0.546099	0.803512	0.652078	4765	tags=32%, list=15%, signal=27%	10670/10325/59345/58528/2767/2771/2781/54331/2793/2776
GO:0044224	juxtaparanode region of axon	10	-0.357282	-0.921924	0.544	0.803512	0.652078	3404	tags=50%, list=11%, signal=45%	1742/3736/8514/23136/7881
GO:1902911	protein kinase complex	137	0.331772	0.969668	0.560606	0.821239	0.666464	9430	tags=30%, list=30%, signal=21%	5678/8941/898/9133/260434/891/890/983/10309/3645/9134/899/645121/1163/5255/135644/8851/10926/80174/5563/9641/5111/5591/1164/81669/1019/2968/5261/79616/1018/1020/91/3667/130399/81788/2068/83983/8408/5127/93/1022
GO:0033268	node of Ranvier	16	0.427865	0.956999	0.560453	0.821239	0.666464	3531	tags=31%, list=11%, signal=28%	3785/6695/6334/3786/6900
GO:0098831	presynaptic active zone cytoplasmic component	17	0.418524	0.951855	0.566085	0.825643	0.670038	7872	tags=35%, list=25%, signal=27%	9699/23025/440279/22999/26059/8541
GO:0016586	RSC-type complex	15	0.426895	0.950875	0.566038	0.825643	0.670038	13639	tags=53%, list=43%, signal=31%	86/51412/23512/6599/6598/6597/6603/6602
GO:0098858	actin-based cell projection	214	0.329668	0.978249	0.57014	0.826147	0.670447	3450	tags=14%, list=11%, signal=13%	7429/10642/257629/768/5794/222662/6286/10381/10083/140469/54825/793/161497/53841/8140/150696/8326/57348/83715/200958/2596/554225/634/1800/4647/55089/80725/81693/1179/362/55200
GO:0016328	lateral plasma membrane	63	0.345685	0.957389	0.570362	0.826147	0.670447	8055	tags=37%, list=25%, signal=27%	2706/128239/634/1365/2705/4072/1828/6331/9123/481/9069/1364/6566/999/29899/7976/2258/9076/23255/3728/2065/6640/1366
GO:0071339	MLL1 complex	31	0.375954	0.950435	0.571429	0.826147	0.670447	15127	tags=65%, list=47%, signal=34%	8607/84661/4221/6874/6878/5929/1876/11091/6880/27043/6045/10856/81887/3054/26121/23269/10445/284058/57680/54881
GO:0005675	transcription factor TFIIH holo complex	12	0.439476	0.946033	0.56901	0.826147	0.670447	14401	tags=58%, list=45%, signal=32%	2968/2068/1022/4331/2071/2967/728340
GO:0098850	extrinsic component of synaptic vesicle membrane	11	-0.33815	-0.888479	0.572614	0.826147	0.670447	3552	tags=27%, list=11%, signal=24%	127262/526/22895
GO:0062023	collagen-containing extracellular matrix	409	0.324659	0.97924	0.579421	0.829425	0.673107	4188	tags=21%, list=13%, signal=19%	2244/2267/6694/27283/1301/2147/5644/26585/83546/80070/1300/1308/4583/6278/84570/140453/2243/27329/64093/115908/197/1690/1280/221914/3960/1294/3273/4192/2155/1311/7058/1277/259/63827/2161/183/4693/3827/337/23213/1281/43/325/8483/5104/347252/131578/27286/653808/27299/954/1290/1297/265/346007/5803/1000/4318/1289/5005/1298/7784/255631/3898/1299/7060/4017/4317/266/1462/25878/3691/1893/10631/57642/8372…
GO:0000118	histone deacetylase complex	77	0.337988	0.95367	0.577406	0.829425	0.673107	13417	tags=53%, list=42%, signal=31%	283248/80312/116092/7764/23314/81611/6907/8607/3065/8473/83933/57504/10263/9112/8295/79718/57649/55809/3066/84215/10467/25855/84312/5928/5931/8099/9734/64426/1457/23468/55869/10856/8819/3621/10902/9219/79595/55818/55929/1108/8204
GO:0005666	RNA polymerase III complex	18	0.411347	0.947707	0.579853	0.829425	0.673107	12536	tags=56%, list=39%, signal=34%	5437/9533/10622/51728/55718/11128/10623/27297/5440/661
GO:0030673	axolemma	14	0.42033	0.928371	0.577608	0.829425	0.673107	5775	tags=36%, list=18%, signal=29%	3747/26047/3756/7070/134
GO:0005742	mitochondrial outer membrane translocase complex	18	0.410893	0.946663	0.58231	0.83116	0.674515	14058	tags=67%, list=44%, signal=37%	4580/10651/10452/79135/84134/3313/401505/55735/9804/10989/56993/54927
GO:0031941	filamentous actin	26	-0.285105	-0.941682	0.583851	0.831583	0.674859	3054	tags=27%, list=10%, signal=24%	27295/4641/9124/83700/11155/342527/64236
GO:0097730	non-motile cilium	155	0.32883	0.964034	0.587525	0.835036	0.677661	5010	tags=17%, list=16%, signal=15%	2792/3623/2978/24/10083/124590/1258/161497/54714/1259/8484/554225/346007/2847/6011/4647/346562/5314/1462/5132/7287/8842/94233/51332/219844/10518/2779
GO:0016591	RNA polymerase II, holoenzyme	79	0.335247	0.946445	0.595611	0.83661	0.678939	14921	tags=59%, list=47%, signal=32%	54457/138474/2648/5437/2968/9400/548644/5439/6874/6873/5433/6917/2068/2961/8295/5438/1022/6875/56970/80227/4331/6878/123169/79871/6883/5436/6880/6881/5431/2071/5440/4646/23248/6877/58490/79577/2958/2960/2967/6882/10629/55197/728340/27097/2963/129685/8464
GO:0090734	site of DNA damage	93	0.330893	0.944963	0.60041	0.83661	0.678939	14200	tags=53%, list=44%, signal=29%	157570/79000/5888/4796/10293/8914/79968/55345/11335/51547/55159/142/79035/9557/10459/253714/10951/56893/6119/10038/27339/92797/7518/10552/7157/11284/79677/23613/55100/3364/55183/51548/56852/23468/221443/64859/7520/2074/55693/1642/1108/7158/6118/50485/10094/56916/23347/10096/124817
GO:0005782	peroxisomal matrix	51	-0.255293	-0.943618	0.60241	0.83661	0.678939	2330	tags=18%, list=7%, signal=16%	26061/10965/4843/2053/3295/8528/55289/847/1610
GO:0031907	microbody lumen	51	-0.255293	-0.943618	0.60241	0.83661	0.678939	2330	tags=18%, list=7%, signal=16%	26061/10965/4843/2053/3295/8528/55289/847/1610
GO:0031093	platelet alpha granule lumen	65	0.338127	0.939894	0.598726	0.83661	0.678939	2708	tags=14%, list=8%, signal=13%	2244/213/2243/197/3273/3827/2153/1950/5005
GO:0001673	male germ cell nucleus	48	0.345972	0.93718	0.597826	0.83661	0.678939	12295	tags=50%, list=38%, signal=31%	7153/9319/5888/84944/326/672/5111/3984/6847/11073/6874/5901/1022/6599/8805/23598/132612/1017/10732/27136/6881/7247/202051/26528
GO:0005790	smooth endoplasmic reticulum	31	0.369004	0.932864	0.593496	0.83661	0.678939	8719	tags=35%, list=27%, signal=26%	10841/57348/7054/3283/10525/338/3284/3309/5479/84447/811
GO:0000159	protein phosphatase type 2A complex	16	0.416705	0.932037	0.593199	0.83661	0.678939	224	tags=6%, list=1%, signal=6%	5522
GO:0098878	neurotransmitter receptor complex	46	0.344792	0.929039	0.602198	0.83661	0.678939	8066	tags=46%, list=25%, signal=34%	3359/2902/2898/2906/9177/440829/27091/59284/2901/2891/2903/10368/118427/2893/2905/729993/126129/254263/729956/1741/149111
GO:0019908	nuclear cyclin-dependent protein kinase holoenzyme complex	10	0.444257	0.922162	0.593085	0.83661	0.678939	11420	tags=50%, list=36%, signal=32%	1022/4331/51755/56647/905
GO:0099243	extrinsic component of synaptic membrane	12	-0.319234	-0.875974	0.598291	0.83661	0.678939	754	tags=42%, list=2%, signal=41%	10142/10160/6812/3092/22866
GO:0030130	clathrin coat of trans-Golgi network vesicle	17	0.405565	0.922384	0.604738	0.838102	0.680149	6023	tags=18%, list=19%, signal=14%	6572/1174/8906
GO:0099523	presynaptic cytosol	13	0.419384	0.917121	0.60737	0.840006	0.681694	1636	tags=15%, list=5%, signal=15%	793/5582
GO:0030877	beta-catenin destruction complex	11	-0.331581	-0.87122	0.609959	0.841844	0.683185	4274	tags=27%, list=13%, signal=24%	56998/324/8313
GO:0030658	transport vesicle membrane	224	0.325293	0.967171	0.61523	0.84216	0.683442	6165	tags=19%, list=19%, signal=15%	91683/26154/6572/23546/5865/80307/25837/5798/132204/9066/202915/6804/127833/9143/388662/6861/7780/4985/148281/9718/634/4986/9162/50617/23025/440279/6857/79953/24141/55530/7039/9900/7781/192683/273/3382/1174/10016/8906/2572/29106/8448
GO:0035861	site of double-strand break	67	0.332178	0.929324	0.615222	0.84216	0.683442	14915	tags=58%, list=47%, signal=31%	157570/5888/4796/8914/55345/51547/55159/142/79035/9557/10459/6119/27339/92797/7518/10552/7157/11284/79677/55100/3364/55183/51548/56852/64859/55693/1642/7158/6118/50485/10094/56916/23347/10096/124817/200558/1386/65123/27343
GO:0031527	filopodium membrane	18	0.402374	0.927034	0.614251	0.84216	0.683442	2051	tags=17%, list=6%, signal=16%	8326/57348/2596
GO:0099738	cell cortex region	38	0.35096	0.917157	0.614075	0.84216	0.683442	7872	tags=29%, list=25%, signal=22%	9699/89958/23025/440279/51332/57817/22999/29899/2169/26059/8541
GO:0005743	mitochondrial inner membrane	437	0.319691	0.966399	0.627373	0.843367	0.684421	14245	tags=61%, list=45%, signal=34%	170712/1591/1373/153328/125965/84419/1159/548596/259/5321/7780/1468/89874/7298/5832/80775/94081/1571/83858/84300/6472/1339/4833/119559/3283/622/3329/83884/28982/9389/6182/58510/284427/51629/55210/1678/10131/51537/29088/23464/79590/92170/790955/10165/64979/11222/3284/6183/1537/10166/65005/4726/137682/79944/80303/1371/7818/28998/4580/2628/3945/55572/10245/65993/10651/60488/79751/10440/64432/63875/4…
GO:0070382	exocytic vesicle	216	0.322745	0.958444	0.631263	0.843367	0.684421	5350	tags=18%, list=17%, signal=15%	91683/6572/23546/5865/80307/25837/132204/9066/51305/2902/6804/127833/9143/114088/388662/6861/7054/4985/148281/4986/9162/50617/282808/23025/440279/6857/79953/2903/24141/55530/1644/9900/7781/9001/192683/273/94122/3060/3382
GO:0005795	Golgi stack	144	0.324254	0.948612	0.618952	0.843367	0.684421	11773	tags=42%, list=37%, signal=27%	338707/2528/2524/23213/64090/2525/11113/89792/2530/79586/8704/23423/2527/653519/283987/54480/51463/8703/283358/124583/2591/10040/6653/83871/4905/11313/127845/5874/78992/10959/2590/23015/55204/22796/11285/9600/7443/2802/79690/55851/8675/54432/4124/55959/9950/23268/11282/2650/283768/148867/4952/55512/2801/64131/2589/2683/64083/3996/23256/440270/51107
GO:0000123	histone acetyltransferase complex	91	0.325535	0.92753	0.630928	0.843367	0.684421	14954	tags=57%, list=47%, signal=30%	151507/2648/345651/284382/55257/728378/86/6944/445582/8607/8473/6874/6873/51412/27154/8295/8089/9643/56970/6878/117143/23450/11091/51105/6883/440915/653269/6880/6881/9913/54799/54107/10856/10902/26009/9767/6877/170067/3054/55929/339287/54934/10629/55689/27097/10445/1386/55578/284058/6885/8464/11143
GO:0000791	euchromatin	49	0.336907	0.914576	0.631121	0.843367	0.684421	12416	tags=53%, list=39%, signal=32%	29128/84733/26012/56915/9971/11335/54512/6929/1788/2099/84524/388610/4654/5458/3091/23076/3297/10155/8805/51010/23379/27043/6045/11240/10856/55209
GO:0008328	ionotropic glutamate receptor complex	41	0.345304	0.912464	0.628668	0.843367	0.684421	9801	tags=59%, list=31%, signal=41%	2902/2898/2906/440829/27091/59284/2901/2891/2903/10368/118427/2893/2905/729993/126129/254263/729956/1741/149111/10369/59283/2897/2059/402117
GO:0035145	exon-exon junction complex	10	0.436817	0.906718	0.62367	0.843367	0.684421	12013	tags=50%, list=38%, signal=31%	55110/9775/65109/4116/9939
GO:0044322	endoplasmic reticulum quality control compartment	23	0.374704	0.897729	0.626045	0.843367	0.684421	15086	tags=65%, list=47%, signal=34%	10595/84447/811/56886/55757/80267/26270/11253/821/10952/6048/27248/11236/7844/79139
GO:0005677	chromatin silencing complex	13	0.410075	0.896764	0.6277	0.843367	0.684421	10358	tags=38%, list=32%, signal=26%	2146/11335/26013/6839/23512
GO:0005852	eukaryotic translation initiation factor 3 complex	15	0.401707	0.894772	0.625157	0.843367	0.684421	15010	tags=67%, list=47%, signal=35%	8662/8668/10987/3646/8667/10480/8669/8663/728689/8664
GO:0016580	Sin3 complex	21	0.37834	0.893103	0.628743	0.843367	0.684421	12868	tags=67%, list=40%, signal=40%	80312/3065/8473/57649/3066/25855/84312/5928/5931/64426/1457/8819/3621/79595
GO:0070822	Sin3-type complex	21	0.37834	0.893103	0.628743	0.843367	0.684421	12868	tags=67%, list=40%, signal=40%	80312/3065/8473/57649/3066/25855/84312/5928/5931/64426/1457/8819/3621/79595
GO:0005643	nuclear pore	95	0.322852	0.922716	0.638974	0.851966	0.6914	13125	tags=45%, list=41%, signal=27%	94026/4085/91181/4600/9631/23225/92421/100307126/55706/5902/11260/79902/57122/8480/400966/3837/79023/5901/23165/5905/348995/23636/129401/4927/25909/1984/143244/6396/128866/8086/29082/55916/29107/7175/81929/10204/7329/10527/7341/64901/55746/56648/9688
GO:0005604	basement membrane	83	0.324938	0.923393	0.643892	0.853413	0.692574	4399	tags=22%, list=14%, signal=19%	27283/1308/64093/1280/1294/7058/43/954/1289/3898/7060/4017/3691/7076/3371/333/401138/1946
GO:0097224	sperm connecting piece	10	0.427605	0.887595	0.643617	0.853413	0.692574	6776	tags=40%, list=21%, signal=32%	401024/84221/374407/83449
GO:0097504	Gemini of coiled bodies	12	0.412147	0.887203	0.643229	0.853413	0.692574	15287	tags=67%, list=48%, signal=35%	8487/79760/79833/6606/8882/25929/6607/4863
GO:0097038	perinuclear endoplasmic reticulum	19	0.383113	0.886915	0.645477	0.853819	0.692904	9235	tags=47%, list=29%, signal=34%	346606/148281/80168/50507/84649/493856/64764/26031/114881
GO:0098800	inner mitochondrial membrane protein complex	119	0.31829	0.925879	0.650905	0.859298	0.69735	16015	tags=76%, list=50%, signal=38%	84419/1339/1537/4726/4580/55572/10245/10651/10440/440567/140823/7388/4728/617/92609/26519/26520/400916/1340/79135/1345/100287932/51025/6389/90550/4715/4720/27089/1348/1337/54539/1329/4725/4710/55750/4729/3313/4723/9377/4706/6391/6687/4704/4716/55967/25874/10469/11331/55735/51079/4709/10989/4719/7384/100128525/29090/4702/4701/4694/1349/4722/1347/4705/196294/54927/126328/4695/1351/341947/100652748/…
GO:0097386	glial cell projection	37	0.345039	0.896653	0.652968	0.860321	0.69818	3065	tags=16%, list=10%, signal=15%	1261/2706/2670/23657/3766/3776
GO:0000932	P-body	93	0.320047	0.913989	0.656762	0.860334	0.698191	489	tags=4%, list=2%, signal=4%	10642/79727/92312/10643
GO:0031594	neuromuscular junction	73	0.323601	0.908219	0.656842	0.860334	0.698191	5840	tags=25%, list=18%, signal=20%	1943/23546/6695/9143/1144/43/4747/1013/23025/440279/8851/9900/10518/1134/5270/58512/1140/2045
GO:0019005	SCF ubiquitin ligase complex	59	0.325499	0.896928	0.656652	0.860334	0.698191	10969	tags=37%, list=34%, signal=25%	342897/114907/899/1163/146330/6502/54620/26233/26232/1164/55336/27101/200933/84727/80028/80176/222235/26270/126433/92703/54461/26272
GO:0005736	RNA polymerase I complex	10	0.422108	0.876185	0.659574	0.862223	0.699724	12371	tags=50%, list=39%, signal=31%	5437/9533/84172/25885/5440
GO:0034399	nuclear periphery	146	0.316557	0.926295	0.663306	0.865408	0.702308	9544	tags=32%, list=30%, signal=23%	24137/1063/29128/10178/641/4001/10409/6732/387103/23314/3856/26502/26012/8507/3875/285643/790/5111/84823/86/6596/1788/11260/116154/55791/9894/9782/80139/22880/53335/57122/8607/3692/256329/22976/4221/5687/57731/6839/51412/9984/10969/23165/4841/8089/3280/10565
GO:0120111	neuron projection cytoplasm	89	0.317836	0.903703	0.668737	0.870792	0.706678	3188	tags=11%, list=10%, signal=10%	547/81832/24137/7345/50632/3798/3208/4747/4988/80128
GO:0030127	COPII vesicle coat	15	0.382502	0.851994	0.67044	0.871311	0.7071	11874	tags=53%, list=37%, signal=34%	10016/9871/10802/59349/10484/6396/22872/25956
GO:0097136	Bcl-2 family protein complex	10	0.41331	0.857925	0.675532	0.876224	0.711086	3707	tags=20%, list=12%, signal=18%	638/5366
GO:0030120	vesicle coat	58	0.322249	0.886671	0.682796	0.880516	0.71457	11900	tags=40%, list=37%, signal=25%	6572/55040/150350/23423/1174/10016/8906/9871/10053/1314/9276/10802/22820/59349/10484/1213/6396/26958/57410/372/22872/25956/1315
GO:0032420	stereocilium	51	0.321825	0.877491	0.681175	0.880516	0.71457	6348	tags=27%, list=20%, signal=22%	222662/10083/140469/793/161497/83715/554225/4647/117531/10518/339768/53904/25794/388551
GO:0044233	mitochondria-associated endoplasmic reticulum membrane	21	0.358328	0.845862	0.682635	0.880516	0.71457	424	tags=5%, list=1%, signal=5%	10017
GO:0005667	transcription regulator complex	493	0.31518	0.955657	0.684316	0.880776	0.714781	4566	tags=13%, list=14%, signal=11%	5308/83741/3219/10481/127343/5454/3975/1045/8403/5457/4760/429/5307/390874/3206/3207/3670/8538/55635/6913/54457/139135/10736/3225/8928/1482/652991/79733/2301/3642/3238/55502/2516/283248/144455/138474/9096/8521/145258/6495/1870/8022/3159/4990/51804/2626/8856/11317/2648/6659/132625/6496/860/6657/642658/5450/1869/3236/6665/4488/83463/6662/1871/51053/9603
GO:0000151	ubiquitin ligase complex	295	0.314584	0.93788	0.68969	0.885986	0.719008	10662	tags=26%, list=33%, signal=18%	23532/440590/138009/11065/347442/991/342897/701/340578/2861/84733/139170/139425/91319/5888/114907/899/51514/1163/27338/672/57332/25879/146330/6502/8507/54620/26233/166979/26232/580/675/8535/10016/1164/7186/253980/55336/27101/84259/51529/8445/9820/200933/8139/25853/84727/79184/84231/84447/81858/65249/10336/80028/26261/26094/90268/80176/285429/64682/59349/54467/26262/54442/84759/54994/11146/55832/2…
GO:0033290	eukaryotic 48S preinitiation complex	15	0.375779	0.837019	0.691824	0.887022	0.719849	16289	tags=73%, list=51%, signal=36%	8662/8668/3646/8667/10480/8669/8663/728689/8664/1965/8661
GO:0005834	heterotrimeric G-protein complex	25	-0.265515	-0.863493	0.698718	0.894145	0.72563	4078	tags=28%, list=13%, signal=24%	59345/2767/2771/2781/54331/2793/2776
GO:0005751	mitochondrial respiratory chain complex IV	21	-0.277992	-0.866894	0.700599	0.894837	0.726192	717	tags=10%, list=2%, signal=9%	1346/84701
GO:0044753	amphisome	14	-0.295918	-0.823462	0.703704	0.897088	0.728018	613	tags=14%, list=2%, signal=14%	51652/120892
GO:0070461	SAGA-type complex	37	0.330323	0.85841	0.706621	0.897382	0.728257	15525	tags=68%, list=49%, signal=35%	2648/6874/6873/8295/56970/6878/117143/23450/11091/6883/6880/6881/9913/54107/26009/6877/170067/10629/55689/27097/55578/6885/8464/6871/56943
GO:0000930	gamma-tubulin complex	16	0.376263	0.841582	0.706549	0.897382	0.728257	8383	tags=31%, list=26%, signal=23%	672/653784/7283/80097/55835
GO:0030117	membrane coat	90	0.30744	0.876	0.715757	0.900425	0.730726	12120	tags=37%, list=38%, signal=23%	6572/80115/55040/56479/150350/23423/1759/1174/10016/8906/8120/9871/10053/1314/9276/10802/9907/22820/59349/10484/1213/6396/128866/26958/57410/29082/10717/9179/372/22872/25956/1315/132320
GO:0048475	coated membrane	90	0.30744	0.876	0.715757	0.900425	0.730726	12120	tags=37%, list=38%, signal=23%	6572/80115/55040/56479/150350/23423/1759/1174/10016/8906/8120/9871/10053/1314/9276/10802/9907/22820/59349/10484/1213/6396/128866/26958/57410/29082/10717/9179/372/22872/25956/1315/132320
GO:0030131	clathrin adaptor complex	24	0.344983	0.831542	0.715311	0.900425	0.730726	290	tags=4%, list=1%, signal=4%	6572
GO:0071006	U2-type catalytic step 1 spliceosome	11	0.393643	0.830409	0.714849	0.900425	0.730726	12013	tags=45%, list=38%, signal=28%	55110/9775/27339/23020/9939
GO:0071012	catalytic step 1 spliceosome	11	0.393643	0.830409	0.714849	0.900425	0.730726	12013	tags=45%, list=38%, signal=28%	55110/9775/27339/23020/9939
GO:0061695	transferase complex, transferring phosphorus-containing groups	282	0.311287	0.928686	0.721	0.900763	0.731	9848	tags=30%, list=31%, signal=21%	7015/54457/6023/5678/8941/898/9133/260434/891/890/138474/983/5427/10309/5214/3645/9134/899/645121/1163/2648/5288/5255/135644/8851/10926/80174/11232/5563/5437/9641/5111/5591/1164/81669/5426/1019/5558/10459/4172/5557/5296/2968/9533/5261/79616/9400/10622/548644/5634/5425/23649/5439/1018/1020/51728/91/6874/6873/5433/3667/130399/81788/55718/6917/84172/2068/2961/83983/8295/8408/5127/93/5438/1022/11128/…
GO:0034706	sodium channel complex	19	0.3573	0.827158	0.720049	0.900763	0.731	4291	tags=32%, list=13%, signal=27%	6329/6334/2898/2901/6339/6331
GO:0000153	cytoplasmic ubiquitin ligase complex	11	0.391973	0.826884	0.721419	0.900763	0.731	2252	tags=9%, list=7%, signal=8%	91319
GO:0042405	nuclear inclusion body	11	-0.304161	-0.799176	0.717842	0.900763	0.731	22235	tags=100%, list=70%, signal=30%	56852/7175/9972/10482/10273/4683/4928/5903/6310/4287
GO:0031011	Ino80 complex	15	0.364302	0.811454	0.724528	0.902957	0.732781	15194	tags=67%, list=48%, signal=35%	86/8607/79913/51377/83444/4798/10856/283899/10445/54891
GO:0070971	endoplasmic reticulum exit site	30	0.329441	0.826764	0.726426	0.903636	0.733332	11874	tags=53%, list=37%, signal=34%	643854/338/10016/441294/9871/10342/10113/100142659/100128553/10802/89866/10484/340307/375056/22872/25956
GO:0005758	mitochondrial intermembrane space	78	0.305441	0.861741	0.728796	0.904899	0.734357	13541	tags=67%, list=42%, signal=39%	995/60681/84300/6472/4833/57486/3283/1678/388753/10131/3284/153768/1371/51287/2628/7064/9131/87178/65260/26519/26520/51142/400916/10456/30968/54205/204/100287932/8635/117145/2671/56616/81570/4725/55750/27166/6647/26521/4976/64083/90639/11315/6770/26517/51499/5498/10989/4719/57019/84902/4702/27429
GO:0048787	presynaptic active zone membrane	33	0.322958	0.826457	0.732184	0.907419	0.736402	4921	tags=24%, list=15%, signal=21%	2556/6804/2906/348980/1000/5030/2560/150
GO:0097060	synaptic membrane	382	0.309009	0.930521	0.736264	0.907963	0.736844	6076	tags=26%, list=19%, signal=21%	2556/3359/2566/3747/81832/55584/85445/114798/133396/2558/9699/8001/6538/6531/1138/5100/375323/9066/1143/2567/55879/2902/6804/6512/2569/2898/1144/5582/2906/9177/200959/23109/4985/27286/57497/347730/440829/3751/27091/2048/9568/4988/2568/4986/9162/348980/1000/3761/8973/59284/5030/1146/23025/23426/6900/440279/6857/22997/2901/79953/2891/478/10509/2903/2560/6511/80758/3756/81831/10368/3775/9123/1141/50…
GO:0035869	ciliary transition zone	63	-0.223088	-0.886571	0.75	0.907963	0.736844	4614	tags=24%, list=14%, signal=20%	80776/167691/57728/4867/56121/84747/146057/9742/4117/6101/57545/55081/79583/8814/57576
GO:0005814	centriole	141	0.300134	0.877891	0.75	0.907963	0.736844	9023	tags=26%, list=28%, signal=18%	7153/118611/55165/5347/10841/6790/6491/284403/10733/899/25886/219844/221908/9001/163786/54535/3310/7283/10198/197335/22994/6608/85459/90060/3796/49856/152185/11190/55835/3304/145508/85302/22995/3303/347240/5901
GO:0060076	excitatory synapse	63	0.300863	0.833251	0.748401	0.907963	0.736844	5079	tags=24%, list=16%, signal=20%	81832/165257/2902/6712/27286/10882/440279/152404/6857/79953/2891/10368/9123/392862/869
GO:0016471	vacuolar proton-transporting V-type ATPase complex	25	0.333937	0.814035	0.741135	0.907963	0.736844	2690	tags=8%, list=8%, signal=7%	245973/50617
GO:0098981	cholinergic synapse	11	0.385699	0.813649	0.745072	0.907963	0.736844	5474	tags=45%, list=17%, signal=38%	55584/1143/4747/1141/58512
GO:0036128	CatSper complex	11	0.383532	0.809078	0.7477	0.907963	0.736844	6536	tags=36%, list=20%, signal=29%	340393/79820/378807/100130348
GO:1990124	messenger ribonucleoprotein complex	12	0.374044	0.805182	0.742188	0.907963	0.736844	3853	tags=17%, list=12%, signal=15%	5317/11187
GO:0033176	proton-transporting V-type ATPase complex	27	0.324895	0.801971	0.750293	0.907963	0.736844	2690	tags=7%, list=8%, signal=7%	245973/50617
GO:0031094	platelet dense tubular network	10	0.385743	0.800701	0.736702	0.907963	0.736844	3279	tags=20%, list=10%, signal=18%	5104/487
GO:0032281	AMPA glutamate receptor complex	26	0.327179	0.799858	0.747919	0.907963	0.736844	11160	tags=73%, list=35%, signal=48%	440829/27091/59284/2891/10368/118427/2893/729993/126129/254263/729956/1741/149111/10369/59283/402117/64840/26090/93145
GO:0000813	ESCRT I complex	11	-0.301438	-0.792021	0.742739	0.907963	0.736844	1205	tags=18%, list=4%, signal=18%	79720/89853
GO:0000109	nucleotide-excision repair complex	11	-0.298557	-0.784449	0.746888	0.907963	0.736844	22414	tags=100%, list=70%, signal=30%	2071/5887/1161/7515/2067/2072/2073/1069/7507/7508
GO:1904813	ficolin-1-rich granule lumen	124	-0.230944	-1.07234	0.768443	0.915009	0.742562	4038	tags=19%, list=13%, signal=16%	23406/10875/7414/26578/5236/7077/2934/83716/427/4048/51411/1512/1520/80301/9535/4332/2219/3848/3101/240/847/1675/3043
GO:0097546	ciliary base	35	-0.244628	-0.843959	0.765152	0.915009	0.742562	6371	tags=31%, list=20%, signal=25%	84080/5575/5566/5573/3784/8100/1183/55081/5568/9863/643037
GO:0001401	SAM complex	11	0.377054	0.795412	0.759527	0.915009	0.742562	14962	tags=73%, list=47%, signal=39%	4580/10651/79135/3313/55735/10989/54927/345778
GO:0140275	MIB complex	11	0.377054	0.795412	0.759527	0.915009	0.742562	14962	tags=73%, list=47%, signal=39%	4580/10651/79135/3313/55735/10989/54927/345778
GO:1904930	amphisome membrane	12	0.367095	0.790224	0.763021	0.915009	0.742562	11371	tags=33%, list=36%, signal=21%	92421/100307126/128866/29082
GO:0097346	INO80-type complex	26	0.321392	0.785712	0.766944	0.915009	0.742562	15320	tags=65%, list=48%, signal=34%	81611/86/8607/79913/51377/8295/83444/10467/4798/10856/10902/55929/283899/10445/10847/54891/57634
GO:0000815	ESCRT III complex	11	0.372175	0.785121	0.767411	0.915009	0.742562	11371	tags=36%, list=36%, signal=23%	92421/100307126/128866/29082
GO:0000974	Prp19 complex	13	0.358666	0.784342	0.767471	0.915009	0.742562	20494	tags=100%, list=64%, signal=36%	27339/988/51340/51503/5356/3312/10286/57461/10078/25949/56949/55696/56259
GO:0072546	EMC complex	10	0.369054	0.766059	0.767287	0.915009	0.742562	16046	tags=70%, list=50%, signal=35%	51016/23065/10328/284361/9694/83460/51234
GO:0016592	mediator complex	37	-0.237316	-0.826949	0.769841	0.915043	0.742589	24376	tags=100%, list=76%, signal=24%	9282/112950/84246/1024/10001/9440/116931/54797/5469/219541/51003/9969/892/55090/9442/9439/51586/55588/80306/9968/90390/9862/81857/9967/23097/10025/6837/9774/29079/23389/400569/9412/9443/9441/84868/133522
GO:0097470	ribbon synapse	13	0.355975	0.778456	0.773825	0.918144	0.745106	11110	tags=46%, list=35%, signal=30%	29993/1759/57555/488/6616/1488
GO:0019866	organelle inner membrane	494	0.305734	0.926901	0.778222	0.921519	0.747845	13912	tags=56%, list=44%, signal=32%	170712/1591/1373/153328/256979/125965/84419/1159/6676/548596/259/5321/7780/1468/89874/7298/4001/5832/80775/94081/1571/83858/84300/6472/1339/4833/3756/119559/3283/622/5026/5024/3329/83884/28982/9389/6182/58510/284427/51629/26049/55210/1678/10131/51537/29088/23464/23333/79590/92170/790955/10165/11335/64979/11222/3284/6183/1537/10166/65005/4726/137682/79944/80303/1371/7818/28998/4580/2628/3945/55572…
GO:0016363	nuclear matrix	126	0.293925	0.856462	0.780808	0.921519	0.747845	12616	tags=44%, list=39%, signal=27%	24137/1063/29128/10178/641/4001/10409/6732/387103/23314/3856/26012/8507/3875/285643/790/86/6596/1788/11260/116154/55791/9782/80139/22880/53335/8607/22976/4221/5687/57731/51412/9984/4841/8089/3280/10565/25909/7157/8573/6599/64395/6598/1609/6597/10296/3181/55660/11331/6603/10856/7011/2672/1161/3192
GO:0000220	vacuolar proton-transporting V-type ATPase, V0 domain	10	0.363831	0.755218	0.780585	0.921519	0.747845	2690	tags=10%, list=8%, signal=9%	50617
GO:0032421	stereocilium bundle	58	0.293591	0.807817	0.786022	0.923514	0.749464	2755	tags=16%, list=9%, signal=14%	222662/10083/140469/793/161497/8989/83715/554225/4647
GO:0000786	nucleosome	37	0.304661	0.791722	0.788813	0.923514	0.749464	13605	tags=41%, list=43%, signal=23%	1058/55257/86/6944/3662/8607/8295/8089/9643/10467/54799/10856/10902/55929/221656
GO:0031201	SNARE complex	48	0.290999	0.788269	0.791304	0.923514	0.749464	1052	tags=6%, list=3%, signal=6%	10814/9515/6804
GO:0000137	Golgi cis cisterna	30	-0.235165	-0.78434	0.79021	0.923514	0.749464	24443	tags=100%, list=77%, signal=24%	23015/283768/148867/55512/2801/64131/3996/440270/64924/63941/653061/100132979/342096/55889/9528/729786/283796/727909/653643/653720/653075/643699/51062/653641/728498/653073/101059918/728047/653125
GO:0000124	SAGA complex	24	0.319807	0.770857	0.788278	0.923514	0.749464	15525	tags=71%, list=49%, signal=36%	2648/8295/56970/6878/117143/23450/6883/6880/6881/9913/170067/10629/27097/55578/8464/6871/56943
GO:0042622	photoreceptor outer segment membrane	16	0.343896	0.769188	0.789673	0.923514	0.749464	5010	tags=19%, list=16%, signal=16%	1259/8842/2779
GO:0012510	trans-Golgi network transport vesicle membrane	20	0.327169	0.760295	0.792176	0.923514	0.749464	290	tags=5%, list=1%, signal=5%	6572
GO:0005891	voltage-gated calcium channel complex	52	0.29186	0.795433	0.794342	0.92359	0.749526	5465	tags=27%, list=17%, signal=22%	6329/6334/774/777/340393/79820/8911/59284/6331/6328/378807/10368/8913/784
GO:0030062	mitochondrial tricarboxylic acid cycle enzyme complex	11	0.356201	0.751423	0.795007	0.92359	0.749526	20572	tags=100%, list=64%, signal=36%	10295/3421/8801/3420/8802/1738/594/593/1629/3419/92259
GO:0097440	apical dendrite	15	-0.266003	-0.763523	0.797101	0.924416	0.750196	4921	tags=33%, list=15%, signal=28%	4133/22849/246213/2185/6505
GO:0035631	CD40 receptor complex	11	0.353404	0.745522	0.798949	0.924953	0.750631	10832	tags=36%, list=34%, signal=24%	7188/7186/56616/3551
GO:0001669	acrosomal vesicle	131	0.289064	0.844608	0.801611	0.925654	0.7512	6901	tags=27%, list=22%, signal=22%	54742/83639/124626/6691/56/149095/399968/5104/127579/56164/259307/83893/131375/346562/203074/29127/647310/378807/124912/148229/8399/6954/171169/132141/284382/4016/54760/4521/90427/90019/8153/57481/8751/22994/136242/246777
GO:0016469	proton-transporting two-sector ATPase complex	28	0.305554	0.758168	0.802326	0.925654	0.7512	2690	tags=7%, list=8%, signal=7%	245973/50617
GO:0038201	TOR complex	10	0.350606	0.727767	0.805851	0.928118	0.7532	13795	tags=60%, list=43%, signal=34%	9894/55615/9675/64223/2475/253260
GO:0042627	chylomicron	12	0.342652	0.737607	0.809896	0.931171	0.755678	5849	tags=42%, list=18%, signal=34%	337/345/51599/336/338
GO:0000138	Golgi trans cisterna	10	0.348751	0.723916	0.8125	0.93256	0.756805	11492	tags=40%, list=36%, signal=26%	283987/78992/54432/2683
GO:0031010	ISWI-type complex	14	0.331539	0.73226	0.814249	0.932965	0.757134	16339	tags=79%, list=51%, signal=38%	6594/11177/5928/5931/10042/54107/9031/54108/2186/11176/51773
GO:0042734	presynaptic membrane	162	0.285928	0.839731	0.81754	0.935132	0.758892	4921	tags=21%, list=15%, signal=18%	2556/3747/85445/133396/2558/9699/6538/6531/5100/9066/6804/2569/2898/2906/4985/2048/4988/4986/348980/1000/8973/5030/23025/440279/6857/2901/478/2903/2560/6511/3756/1141/5024/150
GO:0031970	organelle envelope lumen	87	0.283729	0.807036	0.821762	0.936752	0.760207	10728	tags=48%, list=34%, signal=32%	995/9536/60681/84300/6472/4833/57486/3283/1678/388753/10131/3284/153768/1371/51287/2628/27101/6653/7064/9131/87178/65260/26519/203068/26520/51142/400916/55749/10456/30968/54205/204/100287932/8635/117145/2671/56616/81570/4725/55750/27166/6647
GO:0030660	Golgi-associated vesicle membrane	56	0.282873	0.776745	0.821505	0.936752	0.760207	11900	tags=45%, list=37%, signal=28%	6572/1258/11015/23423/1174/653519/8906/11014/54503/10959/10053/1314/56928/9276/22820/10945/6010/1260/1213/26958/57410/10717/10675/372/1315
GO:0016323	basolateral plasma membrane	230	0.289182	0.859774	0.832665	0.944347	0.766371	4921	tags=19%, list=15%, signal=16%	28234/768/1015/10599/3747/1048/57127/389015/340547/6513/222962/283375/5031/115701/51458/8140/6790/150696/8714/7253/10991/4025/200958/23539/1832/3766/1000/3761/50617/83959/119395/5030/6543/4072/771/27347/6768/846/6526/7039/65010/9123/481/150
GO:0099522	cytosolic region	19	0.316602	0.732942	0.830073	0.944347	0.766371	1636	tags=11%, list=5%, signal=10%	793/5582
GO:0140092	bBAF complex	10	-0.271745	-0.701207	0.832	0.944347	0.766371	23270	tags=100%, list=73%, signal=27%	6598/6597/6603/8289/6601/6605/60/57492/6595
GO:0048786	presynaptic active zone	80	0.2752	0.778912	0.839583	0.950579	0.771428	6523	tags=24%, list=20%, signal=19%	2556/9699/2571/6804/2906/8497/348980/1000/5030/23025/440279/2560/9900/150/134/84446/22999/9170/7976
GO:0070603	SWI/SNF superfamily-type complex	91	0.279163	0.795403	0.84433	0.954336	0.774477	15349	tags=62%, list=48%, signal=32%	8193/81611/86/53335/26039/8607/3065/79913/57504/10263/51412/65980/9112/51377/8295/6594/83444/10514/3066/23512/6599/10467/11177/6598/5928/5931/6597/10042/8099/64919/4798/1457/54107/6603/10856/9274/2074/7913/10902/9219/9031/55929/1108/283899/605/6602/23451/54108/8289/10445/10847/5977/54891/2186/57634/8110
GO:0000812	Swr1 complex	13	0.319559	0.698821	0.847522	0.954713	0.774783	15320	tags=69%, list=48%, signal=36%	81611/8607/8295/10467/10856/10902/55929/10847/57634
GO:0097524	sperm plasma membrane	14	0.312889	0.691069	0.847328	0.954713	0.774783	9390	tags=43%, list=29%, signal=30%	94233/3329/7184/8747/8748/6010
GO:0034451	centriolar satellite	109	0.275171	0.794861	0.853659	0.960007	0.779079	9618	tags=30%, list=30%, signal=21%	190/9787/5347/10615/220134/79682/284403/229/10460/2539/55722/3875/90417/93594/79101/79829/22994/23607/55791/84636/343099/9725/100381270/64770/10783/117178/5076/26289/8398/65109/59349/284001/84299
GO:0031253	cell projection membrane	338	0.289394	0.866638	0.856	0.961022	0.779903	3211	tags=14%, list=10%, signal=12%	79574/2556/768/5794/6286/2566/3747/9153/2558/54997/54825/2567/55612/23657/1258/11136/26499/53841/8140/26047/150696/8326/57348/29993/3208/259292/1259/200958/23109/2596/4985/9154/6550/2191/440829/4830/348932/4988/634/2847/50617/1800/55089/81693/5172/142680
GO:0033177	proton-transporting two-sector ATPase complex, proton-transporting domain	12	-0.250497	-0.687359	0.858974	0.96113	0.779991	5288	tags=25%, list=17%, signal=21%	535/9114/245972
GO:0033179	proton-transporting V-type ATPase, V0 domain	12	-0.250497	-0.687359	0.858974	0.96113	0.779991	5288	tags=25%, list=17%, signal=21%	535/9114/245972
GO:0008180	COP9 signalosome	16	-0.243934	-0.723928	0.860577	0.961313	0.780139	3922	tags=19%, list=12%, signal=16%	9840/10750/6503
GO:0034045	phagophore assembly site membrane	18	0.302365	0.696622	0.866093	0.96586	0.783829	14455	tags=56%, list=45%, signal=30%	285973/56270/55054/8408/26100/11152/22863/55062/23130/79065
GO:0048188	Set1C/COMPASS complex	13	0.30146	0.659242	0.875476	0.974697	0.791001	15536	tags=69%, list=49%, signal=36%	84661/5929/11091/54554/91272/9739/3054/30827/23067
GO:0030175	filopodium	101	0.268796	0.772434	0.877676	0.97552	0.791668	2051	tags=7%, list=6%, signal=7%	7429/10642/10381/140469/8326/57348/2596
GO:0036464	cytoplasmic ribonucleoprotein granule	244	0.277172	0.824913	0.883	0.976617	0.792558	2739	tags=7%, list=9%, signal=6%	10642/440822/9271/340120/9118/79727/92312/10643/163589/54715/54514/56165/645974/9582/80336/84944/340529
GO:0044666	MLL3/4 complex	12	0.305255	0.657103	0.882812	0.976617	0.792558	12775	tags=50%, list=40%, signal=30%	84661/22976/79447/5929/11091/23054
GO:0044545	NSL complex	11	0.306243	0.646033	0.883049	0.976617	0.792558	14794	tags=64%, list=46%, signal=34%	8473/11091/51105/3054/54934/10445/284058
GO:0042470	melanosome	112	0.265885	0.76978	0.887765	0.978593	0.794162	9023	tags=29%, list=28%, signal=21%	6513/7054/10058/4647/7299/9601/51151/25825/8836/4935/4323/6509/5034/54843/10130/6490/813/3690/7184/2923/191/23682/3309/84958/7534/5874/5479/1267/3326/5176/6510/5901
GO:0048770	pigment granule	112	0.265885	0.76978	0.887765	0.978593	0.794162	9023	tags=29%, list=28%, signal=21%	6513/7054/10058/4647/7299/9601/51151/25825/8836/4935/4323/6509/5034/54843/10130/6490/813/3690/7184/2923/191/23682/3309/84958/7534/5874/5479/1267/3326/5176/6510/5901
GO:0140288	GBAF complex	12	0.297832	0.641125	0.890625	0.980128	0.795408	13639	tags=67%, list=43%, signal=38%	86/51412/65980/6599/6597/9274/605/6602
GO:0035102	PRC1 complex	16	0.295284	0.660458	0.894207	0.981194	0.796273	12501	tags=50%, list=39%, signal=30%	84733/57332/8535/10336/84759/7703/6045/84108
GO:0031464	Cul4A-RING E3 ubiquitin ligase complex	12	0.294051	0.632986	0.894531	0.981194	0.796273	15334	tags=58%, list=48%, signal=30%	51514/11146/8450/1161/1642/26133/8451
GO:0009925	basal plasma membrane	262	0.273927	0.816557	0.898	0.982353	0.797214	5860	tags=22%, list=18%, signal=18%	28234/768/1015/10599/3747/1048/57127/389015/340547/6513/7018/222962/283375/5031/115701/51458/8140/6790/150696/8714/7253/10991/4025/200958/23539/1832/3766/55867/634/1000/3761/50617/83959/119395/5030/6543/362/3691/4072/771/27347/6768/846/6526/7039/65010/9123/481/150/4233/1364/286/8884/64849/9194/134/10861
GO:0005637	nuclear inner membrane	58	0.253936	0.698706	0.9	0.982353	0.797214	6014	tags=16%, list=19%, signal=13%	256979/6676/4001/3756/5026/5024/26049/23333/11335
GO:0032839	dendrite cytoplasm	28	0.266971	0.662433	0.898837	0.982353	0.797214	4905	tags=18%, list=15%, signal=15%	3798/3208/4988/3800/8936
GO:0120103	centriolar subdistal appendage	10	-0.249045	-0.642632	0.904	0.985109	0.799451	23995	tags=100%, list=75%, signal=25%	3796/145508/4957/9859/51199/729440/11064/1639/80323
GO:1905368	peptidase complex	123	0.256536	0.746481	0.907164	0.985129	0.799467	13988	tags=59%, list=44%, signal=33%	2147/5624/2155/5328/2191/84290/2648/90701/55367/5692/5710/5691/3315/10213/128869/5704/5717/5687/5693/4153/51377/5686/8295/5709/51604/5721/56970/80227/11047/6878/835/8733/5706/117143/23198/90637/5690/5708/9097/5682/5713/23450/6883/5707/5718/10197/6880/6881/5705/5684/6687/9789/823/78989/9913/5688/5887/5696/5719/5714/5701/5685/170067/5695/28972/27429/5683/5716/143471/9690/5711/10629/5702
GO:0030119	AP-type membrane coat adaptor complex	36	0.264875	0.685414	0.907216	0.985129	0.799467	290	tags=3%, list=1%, signal=3%	6572
GO:0070847	core mediator complex	26	0.270736	0.661871	0.908442	0.985129	0.799467	15811	tags=58%, list=49%, signal=29%	9477/9282/112950/84246/10001/9440/54797/5469/219541/51003/55090/9442/9439/51586/55588
GO:0016235	aggresome	35	0.260707	0.671599	0.916092	0.991814	0.804892	834	tags=6%, list=3%, signal=6%	79092/3225
GO:0098554	cytoplasmic side of endoplasmic reticulum membrane	14	-0.237396	-0.66061	0.921296	0.995835	0.808155	24368	tags=43%, list=76%, signal=10%	162540/84888/3301/9852/5311/5770
GO:0030133	transport vesicle	408	0.273404	0.824585	0.937063	1	0.811535	6391	tags=18%, list=20%, signal=14%	5122/91683/26154/6572/23546/5865/80307/57586/7425/25837/5798/1670/132204/9066/4884/202915/51305/4922/2902/6804/127833/9143/114088/388662/6861/7780/7054/4985/11015/148281/6700/9718/634/4986/9162/50617/282808/23025/440279/6857/79953/261729/5016/2903/24141/55530/1644/7039/5126/9900/7781/113451/9001/192683/273/3630/94122/3060/23423/3382/1174/54843/10016/84446/8906/2572/5045/29106/8448/11014/10282/480…
GO:0034774	secretory granule lumen	315	0.271594	0.811311	0.934	1	0.811535	2192	tags=8%, list=7%, signal=7%	2244/5267/6694/6947/5122/213/6286/26/6278/10562/2695/2243/197/1670/2641/7018/3273/7276/3827/3934/25797/978/2153/6317/1950
GO:0060205	cytoplasmic vesicle lumen	318	0.269717	0.80598	0.947	1	0.811535	2192	tags=8%, list=7%, signal=7%	2244/5267/6694/6947/5122/213/6286/26/6278/10562/2695/2243/197/1670/2641/7018/3273/7276/3827/3934/25797/978/2153/6317/1950
GO:0031983	vesicle lumen	320	0.268109	0.801531	0.95	1	0.811535	2192	tags=8%, list=7%, signal=7%	2244/5267/6694/6947/5122/213/6286/26/6278/10562/2695/2243/197/1670/2641/7018/3273/7276/3827/3934/25797/978/2153/6317/1950
GO:0005777	peroxisome	134	-0.176348	-0.794245	1	1	0.811535	3356	tags=13%, list=11%, signal=11%	2053/3156/3422/84263/2180/51762/3295/2182/11264/7431/55711/8528/945/80125/55289/847/1610
GO:0042579	microbody	134	-0.176348	-0.794245	1	1	0.811535	3356	tags=13%, list=11%, signal=11%	2053/3156/3422/84263/2180/51762/3295/2182/11264/7431/55711/8528/945/80125/55289/847/1610
GO:0032588	trans-Golgi network membrane	94	-0.189054	-0.790446	1	1	0.811535	4157	tags=18%, list=13%, signal=16%	11031/63971/9341/283652/83698/972/3119/3117/3118/8905/3115/4430/3123/3113/3122/3127/3340
GO:0035770	ribonucleoprotein granule	262	0.261769	0.780317	0.941	1	0.811535	2739	tags=6%, list=9%, signal=6%	10642/440822/9271/340120/9118/79727/92312/10643/163589/54715/54514/56165/645974/9582/80336/84944/340529
GO:0090575	RNA polymerase II transcription regulator complex	238	0.261246	0.776767	0.932933	1	0.811535	10051	tags=27%, list=31%, signal=19%	3219/5457/4760/429/54457/139135/8928/1482/79733/2516/144455/138474/1870/3159/2626/2648/5450/1869/83463/1871/9603/607/430/1875/4862/647219/10538/11335/6929/6596/90780/56676/4618/2968/51176/9477/10379/4800/121549/6772/22809/1649/6874/6873/3182/58487/7421/10973/6917/3091/2068/2961/4841/8295/9282/1022/6875/56970/80227/4331/6878/7027/112950/84246
GO:0000421	autophagosome membrane	49	-0.210391	-0.762387	0.951807	1	0.811535	4815	tags=18%, list=15%, signal=16%	3916/10241/7405/51652/55283/5587/23710/440738/284417
GO:0005874	microtubule	431	0.24565	0.742048	0.991009	1	0.811535	6250	tags=18%, list=20%, signal=15%	547/10381/7278/347733/24137/146909/9928/259266/4751/57159/11004/9212/5347/221150/10112/51512/10615/220134/3798/3833/164714/3832/56992/1062/6790/9493/51203/9055/79187/983/10382/9735/6288/127602/347688/90990/113220/79861/147700/29127/4600/112714/81930/1641/7203/54627/9585/79969/3800/100130097/22948/84722/3619/3835/3834/7283/113457/23623/1759/5423/2288/285643/7280/3797/26586/908/55055/152789/51361/9…
GO:0030426	growth cone	161	0.251238	0.737197	0.94254	1	0.811535	8768	tags=27%, list=27%, signal=19%	10642/10381/5015/8941/25791/114787/2596/5881/4747/347730/11075/7224/10409/1996/8851/24141/7070/9585/3800/9001/23162/55811/1627/2288/3897/6624/116983/2258/85300/50861/56104/26059/2026/201255/2017/4131/90060/1020/10280/1314/2043/3326/58155
GO:0030427	site of polarized growth	166	0.238057	0.699153	0.97281	1	0.811535	8768	tags=26%, list=27%, signal=19%	10642/10381/5015/8941/25791/114787/2596/5881/4747/347730/11075/7224/10409/1996/8851/24141/7070/9585/3800/9001/23162/55811/1627/2288/3897/6624/116983/2258/85300/50861/56104/26059/2026/201255/2017/4131/90060/1020/10280/1314/2043/3326/58155
GO:0016514	SWI/SNF complex	28	-0.207863	-0.691282	0.943662	1	0.811535	25314	tags=100%, list=79%, signal=21%	53335/51412/65980/6599/6598/6597/64919/6603/9274/605/6602/8289/5977/8110/6760/196528/6601/6605/60/55193/57492/6604/55274/9275/5925/6595/9437
GO:1905369	endopeptidase complex	89	0.241448	0.686509	0.945135	1	0.811535	12845	tags=54%, list=40%, signal=32%	2147/5624/2155/5328/84290/55367/5692/5710/5691/3315/10213/128869/5704/5717/5687/5693/4153/51377/5686/5709/51604/5721/80227/11047/835/8733/5706/23198/90637/5690/5708/9097/5682/5713/5707/5718/10197/5705/5684/823/78989/5688/5887/5696/5719/5714/5701/5685
GO:1904949	ATPase complex	122	0.234761	0.68261	0.9556	1	0.811535	13639	tags=43%, list=43%, signal=25%	245973/50617/8193/81611/86/53335/26039/8607/3065/79913/57504/10263/51412/65980/9112/51377/8295/90423/6594/83444/10514/3066/155066/23512/6599/10467/11177/6598/5928/127124/5931/6597/10042/8099/64919/4798/1457/525/54107/6603/10856/9274/2074/7913/10902/9219/9031/528/55929/1108/283899/605/6602
GO:0005798	Golgi-associated vesicle	89	0.233268	0.663252	0.962733	1	0.811535	9391	tags=30%, list=29%, signal=21%	6572/1258/29993/11015/7299/261729/23423/1174/653519/8906/5045/11014/54503/51765/5874/10959/79929/10053/54732/7401/1314/56928/9276/22820/10945/6010/1260
GO:0016234	inclusion body	72	0.234681	0.658177	0.951579	1	0.811535	9783	tags=25%, list=31%, signal=17%	55586/79092/3225/4744/10537/9001/6620/4741/3304/9816/3303/5905/8904/4591/5424/8106/4504/5706
GO:0030140	trans-Golgi network transport vesicle	38	0.250302	0.654111	0.935301	1	0.811535	8664	tags=24%, list=27%, signal=17%	6572/261729/1174/8906/5045/5874/10053/54732/7401
GO:0005793	endoplasmic reticulum-Golgi intermediate compartment	128	0.215783	0.62966	0.98288	1	0.811535	11457	tags=38%, list=36%, signal=24%	2706/1294/10841/2153/24141/64841/8842/7039/81671/113451/3630/23423/5034/871/53345/10130/10282/146456/3309/51560/254263/10959/10652/149111/10897/54732/51290/811/56886/55757/22820/10945/222068/3998/51614/56005/79058/6890/6836/10960/11282/90522/11079/26958/2801/57410/2589/29097
GO:0031082	BLOC complex	14	-0.226248	-0.629588	0.935185	1	0.811535	24724	tags=100%, list=77%, signal=23%	55653/84343/23557/63915/89781/388552/84062/2647/79803/26258/282991/3257/11234
GO:0031312	extrinsic component of organelle membrane	47	0.23044	0.622369	0.957284	1	0.811535	152	tags=2%, list=0%, signal=2%	547
GO:0070993	translation preinitiation complex	18	-0.206232	-0.618799	0.962766	1	0.811535	25364	tags=100%, list=79%, signal=21%	8668/3646/8667/10480/8669/8663/728689/8664/1965/54505/8661/27335/8666/8665/51386/10209/10289
GO:1990204	oxidoreductase complex	117	0.212166	0.617495	0.979899	1	0.811535	13684	tags=49%, list=43%, signal=28%	55753/6241/2731/79400/5881/5163/10811/3939/50507/27035/5034/2653/1537/4726/5033/3948/3945/55572/440567/7388/4728/617/6240/6389/4715/92483/4720/10295/27089/54539/4725/4710/4729/4723/3421/4706/6391/2820/4704/1737/4716/55967/51079/2108/5161/4709/8050/4719/7384/100128525/4702/4701/4694/50506/4722/5160/4705
GO:0016282	eukaryotic 43S preinitiation complex	17	-0.206226	-0.612076	0.94	1	0.811535	25364	tags=100%, list=79%, signal=21%	8668/3646/8667/10480/8669/8663/728689/8664/54505/8661/27335/8666/8665/51386/10209/10289
GO:0016605	PML body	102	0.211913	0.60877	0.97955	1	0.811535	12776	tags=35%, list=40%, signal=21%	7015/201299/5888/641/4101/10409/266740/11200/148523/9641/10636/55159/11073/5987/57731/6996/545/90523/3297/286053/7157/79677/3646/3669/10626/7750/8878/6670/11315/23468/7156/9189/6613/7329/2475/7341
GO:0071565	nBAF complex	16	0.272077	0.60855	0.929471	1	0.811535	15349	tags=62%, list=48%, signal=32%	8193/26039/51412/6599/6598/6597/6602/8289/5977/8110
GO:0031258	lamellipodium membrane	22	0.252285	0.597919	0.953237	1	0.811535	8143	tags=27%, list=25%, signal=20%	26499/2191/1803/3690/3685/25800
GO:0005801	cis-Golgi network	72	0.210365	0.589981	0.986316	1	0.811535	11722	tags=29%, list=37%, signal=19%	138065/11015/57113/607/113451/11014/6490/26003/79929/26229/23015/10945/4124/9950/283768/2801/57410/90410/23256/440270/8548
GO:0032391	photoreceptor connecting cilium	38	0.224479	0.586628	0.977299	1	0.811535	9512	tags=26%, list=30%, signal=19%	124590/4647/51332/2779/56123/57670/7399/84140/57096/23322
GO:0008023	transcription elongation factor complex	41	0.219283	0.579454	0.98307	1	0.811535	13142	tags=41%, list=41%, signal=24%	80237/8458/84524/51497/7469/51755/6749/123169/55840/7936/905/6829/23379/11198/2074/26747/79577
GO:0071564	npBAF complex	14	-0.207772	-0.578175	0.958333	1	0.811535	25314	tags=93%, list=79%, signal=19%	6599/6598/6597/6602/8289/6760/6601/6605/60/57492/6604/55274/6595
GO:0098791	Golgi apparatus subcompartment	353	0.192316	0.577359	1	1	0.811535	11792	tags=31%, list=37%, signal=20%	10690/5122/338707/2528/54715/2524/8601/23057/23213/27344/64090/2525/11113/10164/285973/164633/10631/89792/25825/2530/148229/5126/84283/84725/113451/79586/192683/8704/23423/84679/2527/1174/653519/283987/5045/54480/51463/79094/999/54760/8703/283358/124583/2591/23682/10040/6653/83871/4905/11313/127845/5874/78992/10959/84661/2590/7045/23015/55204/22796/10053/11285/9600/7443/5205/55858/134829/2802/100…
GO:0071782	endoplasmic reticulum tubular network	24	-0.17645	-0.57326	0.981928	1	0.811535	26316	tags=17%, list=82%, signal=3%	57142/10193/7905/65055
GO:0005635	nuclear envelope	464	0.187209	0.566497	1	1	0.811535	9894	tags=26%, list=31%, signal=18%	4745/10017/54490/256979/1063/6804/9536/6000/6676/259/83990/94026/4085/91181/5321/125972/57113/4001/51514/1996/1104/2597/3691/64102/54498/2560/4600/5002/3756/148327/1238/9123/5026/9631/5024/10202/113878/8781/26012/26049/54894/2023/1773/5058/664/113278/23333/23225/11335/3249/84823/92421/100307126/55706/163183/4521/10434/5902/142/1019/11260/79902/28959/27101/55379/9782/6653/23117/127845/57122/23236/…
GO:0033116	endoplasmic reticulum-Golgi intermediate compartment membrane	77	0.19986	0.563928	0.98954	1	0.811535	10678	tags=34%, list=33%, signal=23%	1294/2153/24141/7039/81671/113451/3630/23423/53345/10282/254263/10959/10652/149111/10897/54732/51290/811/10945/3998/51614/79058/6890/6836/10960/90522
GO:0001650	fibrillar center	140	0.191957	0.561155	0.996973	1	0.811535	13583	tags=53%, list=43%, signal=31%	2020/401089/23594/10537/5079/7296/3169/9618/115703/345630/1875/23440/56924/1736/9875/55127/79980/23583/339230/23607/9533/10528/51602/5987/54751/8480/84172/4841/92856/6949/1022/23160/9743/9937/6875/9221/26064/2091/4794/55809/118487/54433/8161/123169/27301/1936/6598/10522/55536/54496/6597/223082/26091/114785/2101/3815/10469/26517/7727/84135/55249/84245/11340/92521/7150/92140/26747/54862/84268/27330…
GO:0016442	RISC complex	314	0.185424	0.553829	1	1	0.811535	6169	tags=12%, list=19%, signal=10%	400765/645323/100874323/406940/693161/693209/406972/442891/693178/693154/100302150/406954/100302135/407014/768216/55384/693138/406988/406997/574444/693141/693189/406956/406911/406969/100302149/693228/100313769/693211/100126327/693186/100302175/283131/100302174/693225/57510/407002
GO:0031332	RNAi effector complex	314	0.185424	0.553829	1	1	0.811535	6169	tags=12%, list=19%, signal=10%	400765/645323/100874323/406940/693161/693209/406972/442891/693178/693154/100302150/406954/100302135/407014/768216/55384/693138/406988/406997/574444/693141/693189/406956/406911/406969/100302149/693228/100313769/693211/100126327/693186/100302175/283131/100302174/693225/57510/407002
GO:0031463	Cul3-RING ubiquitin ligase complex	36	-0.159156	-0.551706	1	1	0.811535	26870	tags=47%, list=84%, signal=8%	84078/27252/57563/54800/57542/90293/23510/23053/8405/26249/11275/55958/553115/7126/83892/84541/10324
GO:0016607	nuclear speck	396	0.178026	0.535877	1	1	0.811535	12272	tags=35%, list=38%, signal=22%	3651/190/7015/995/124590/139135/144455/84624/11339/80712/116028/9154/10178/135295/3299/10409/54892/6569/5275/6657/27111/6732/4488/7764/5563/4776/3835/80237/580/23464/3984/8535/10401/81669/1196/84321/6627/51547/10212/6944/25766/2968/23236/9129/10189/10051/79005/6729/10919/7919/328/389643/7490/92609/10783/3304/5433/10465/9984/5458/10973/997/9775/5411/3303/3091/27339/10915/2961/4841/9907/11052/34899…
GO:0000242	pericentriolar material	21	-0.170138	-0.530561	0.982036	1	0.811535	26517	tags=100%, list=83%, signal=17%	64793/22995/55125/6950/84376/3932/121441/55755/27175/8658/27241/51199/5108/80351/585/51175/387119/11158/4750/8444
GO:1990907	beta-catenin-TCF complex	13	-0.19123	-0.517665	0.981395	1	0.811535	2639	tags=23%, list=8%, signal=21%	83439/7091/6925
GO:0140672	ATAC complex	12	0.234337	0.504443	0.979167	1	0.811535	3464	tags=8%, list=11%, signal=7%	2648
GO:0036452	ESCRT complex	28	0.196885	0.48853	0.989535	1	0.811535	11371	tags=29%, list=36%, signal=18%	155382/92421/100307126/9146/11267/84313/128866/29082
GO:0030014	CCR4-NOT complex	13	-0.176327	-0.477323	0.995349	1	0.811535	26318	tags=92%, list=82%, signal=16%	4848/4849/57472/23019/25904/4850/29883/10140/85456/9337/246175/22849
GO:0044232	organelle membrane contact site	44	0.176989	0.476027	0.998905	1	0.811535	424	tags=2%, list=1%, signal=2%	10017
GO:0035060	brahma complex	14	0.212168	0.46861	0.979644	1	0.811535	15349	tags=57%, list=48%, signal=30%	86/51412/6599/6598/6603/6602/8289/8110
GO:0031588	nucleotide-activated protein kinase complex	14	-0.160926	-0.447813	0.99537	1	0.811535	26810	tags=21%, list=84%, signal=3%	9891/5573/53632
GO:0000407	phagophore assembly site	33	0.145782	0.37306	0.997701	1	0.811535	14863	tags=48%, list=47%, signal=26%	285973/81671/56270/55054/8408/25989/8878/8887/26100/11152/22863/55062/60673/23130/79065/8678
