# Supplementary material for: Identifying potential therapeutic targets in lung adenocarcinoma: a multi-omics approach integrating bulk and single-cell RNA sequencing with Mendelian randomization
Source: Front Pharmacol. 2024 Jul 18;15:1433147. doi: 10.3389/fphar.2024.1433147 (PMC11291359; doi:10.3389/fphar.2024.1433147)
Supplement: Supplementary file 7 [file Table4.XLSX]

## Sheet: Sheet1
Table S4: The results of colocalization analysis.
gene	nsnps	PP.H0.abf	PP.H1.abf	PP.H2.abf	PP.H3.abf	PP.H4.abf	PPH3+PPH4
SECISBP2L	632	5.79137e-77	0.00735106	1.23463e-75	0.155877	0.836772	0.992649
SLC6A3	85	7.2078e-55	2.11594e-37	3.40643e-18	1	5.48955e-09	1
NPNT	319	8.15353e-36	4.30055e-09	1.65016e-27	0.870241	0.129759	1
MFSD9	54	0.971254	0.00221864	0.0254099	5.69838e-05	0.00106022	0.00111721
RP11-43F13.1	239	7.2671e-61	1.36688e-50	5.31654e-11	1	5.95248e-12	1
HLA-DRB5	799	0	1.43365e-144	0	3.4549e-09	1	1
MYZAP	97	5.80511e-19	5.38585e-19	0.00108211	5.04227e-06	0.998913	0.998918
CST2	407	2.76002e-26	8.74882e-28	0.905709	0.0286439	0.0656467	0.0942905
LIME1	242	8.7966e-55	4.14932e-17	2.12001e-38	1	8.85927e-17	1
PSORS1C2	621	0	5.83892e-184	3.88347e-207	0.000999001	0.999001	1
PDZRN3	23	0.766311	0.000706254	0.223936	0.000197537	0.00884927	0.00904681
KIR3DL1	27	8.94062e-10	2.01003e-12	0.94941	0.00208596	0.0485039	0.0505899
ALS2CR12	300	4.93489e-06	9.91057e-08	0.894063	0.0178671	0.0880654	0.105932
CD3EAP	51	0.960238	0.00215742	0.0360047	7.93731e-05	0.00152039	0.00159977
GBAP1	398	8.3408e-18	3.02248e-16	0.0268301	0.97225	0.000919489	0.97317
DLX3	31	9.04525e-227	6.60902e-112	8.17143e-118	0.00497553	0.995024	1
FLJ12825	159	2.44208e-46	4.20286e-47	0.82688	0.142276	0.0308432	0.17312
SMUG1	51	0.980581	0.00218719	0.0165337	3.62165e-05	0.000661955	0.000698171
SLC16A7	122	0.826342	0.0035627	0.163731	0.000700249	0.00566406	0.00636431
B4GALNT1	146	0.00907628	8.83679e-05	0.927314	0.0089739	0.0545477	0.0635216
AC008268.1	287	2.15312e-58	7.75323e-13	1.25085e-48	0.00350775	0.996492	1
STEAP1B	174	5.80534e-44	1.19375e-45	0.898394	0.0183905	0.0832157	0.101606
PRCD	46	9.12088e-07	1.96543e-09	0.949236	0.00199671	0.0487664	0.0507631
RP11-775C24.5	135	2.64521e-136	2.78459e-18	2.09501e-121	0.00120661	0.998793	1
IZUMO1	212	2.64241e-114	5.58586e-74	4.73054e-41	1	3.34923e-42	1
CLDN18	169	1.17086e-06	7.91138e-09	0.876815	0.00580716	0.117377	0.123184
MXD3	167	1.60419e-49	5.83623e-25	2.65924e-25	0.967426	0.0325741	1
F2RL2	52	3.07118e-36	8.97467e-26	3.42206e-14	8.52651e-17	1	1
RNF157	121	4.40687e-72	4.89855e-73	0.0474911	0.00433079	0.948178	0.952509
FBXW4P1	107	0.0899169	0.005791	0.446403	0.0283205	0.429569	0.457889
MFAP2	213	9.5161e-09	8.87291e-11	0.954518	0.0088634	0.0366184	0.0454818
ARHGAP33	90	0.236723	0.0010378	0.70698	0.00304721	0.0522123	0.0552596
RP11-341G23.4	203	1.0186e-29	1.31499e-31	0.966651	0.0124583	0.0208911	0.0333495
AC058791.1	44	0.0120489	2.07011e-05	0.935494	0.00155639	0.0508796	0.052436
NSUN5P2	297	2.59112e-50	6.75217e-44	2.71463e-07	0.707108	0.292892	1
DCDC2	161	1.5485e-36	1.30342e-07	5.90875e-30	0.496857	0.503143	1
SMAD9	26	0.026001	2.70306e-05	0.9402	0.000944605	0.032827	0.0337716
LIMS2	97	0.00720945	9.64005e-05	0.671239	0.00866262	0.312792	0.321455
C2orf91	520	3.39397e-33	1.53138e-34	0.0836377	0.00286028	0.913502	0.916362
STRCP1	813	6.26597e-75	1.06847e-53	5.86445e-22	1	4.66476e-08	1
RP11-44F21.5	193	6.00824e-293	3.21066e-91	1.87135e-205	6.99191e-09	1	1
GIPC3	45	1.62755e-22	6.43485e-25	0.915026	0.00353629	0.0814381	0.0849744
LHCGR	109	5.43509e-07	3.96022e-09	0.923648	0.00666037	0.0696913	0.0763517
BHMT2	160	9.52693e-60	3.66086e-44	2.60237e-16	1	3.23106e-09	1
EPHA7	161	1.25543e-30	1.02708e-32	0.832829	0.00665297	0.160518	0.167171
RP11-33E12.2	15	0.924842	0.000534022	0.0718199	3.87053e-05	0.00276491	0.00280362
RGS5	276	4.90338e-31	6.73156e-33	0.951954	0.0130338	0.0350126	0.0480463
LINC01529	102	6.00161e-19	3.93159e-21	0.444257	0.00235689	0.553387	0.555743
ARHGEF10	1	0.930706	3.37952e-05	0.066833	0	0.0024268	0.0024268
RP11-92G12.3	340	8.44541e-43	7.36632e-41	0.0113238	0.98769	0.000986243	0.988676
GJB3	68	6.60558e-09	2.5452e-11	0.946714	0.00359811	0.0496876	0.0532857
MAG	144	4.39851e-127	1.11296e-106	3.9521e-21	1	2.35572e-21	1
RP11-54H7.4	132	2.53669e-12	6.18675e-14	0.846186	0.0205044	0.13331	0.153814
TTC24	101	1.38463e-17	5.5903e-20	0.959875	0.0038391	0.0362854	0.0401245
GAL3ST2	51	1.22168e-45	8.34404e-31	1.46413e-15	1	1.61049e-10	1
CPED1	261	0.947594	0.0126943	0.0373702	0.000498782	0.0018425	0.00234128
LINC01564	35	0.064385	9.84119e-05	0.899526	0.00134027	0.0346502	0.0359905
CCHCR1	654	1.01424e-87	3.98206e-22	2.54702e-66	0.999996	4.31004e-06	1
ANGPTL1	134	9.15969e-05	7.05915e-07	0.955675	0.00732825	0.0369047	0.0442329
SYNGR3	39	0	0	0	0.000999001	0.999001	1
AATK	29	0.00017242	2.59108e-07	0.967366	0.00142269	0.0310388	0.0324615
LINC01588	48	0.03487	9.68973e-05	0.926948	0.00254027	0.0355451	0.0380853
LL22NC03-2H8.4	138	9.50684e-15	1.05715e-16	0.952675	0.0105569	0.0367678	0.0473246
KIAA1211	156	5.17857e-92	6.57875e-26	7.87166e-67	1	4.98197e-08	1
HSD17B13	340	1.20392e-28	4.24522e-24	2.83637e-08	1.48991e-07	1	1
SPINK1	28	1.4903e-05	2.05517e-08	0.960635	0.00128668	0.0380638	0.0393505
TOM1L2	445	0.0509881	0.00101791	0.892316	0.0177761	0.0379017	0.0556778
PCSK9	23	2.52485e-47	1.2213e-11	1.82444e-36	0.882386	0.117614	1
RP11-461A8.4	77	3.87877e-92	6.95838e-39	5.57424e-57	2.41641e-13	1	1
LBX2	314	1.93141e-92	6.81076e-53	2.83582e-40	0.999999	8.24905e-07	1
RP11-523H20.3	242	8.14817e-42	1.24136e-43	0.903782	0.0136865	0.0825319	0.0962183
TRAP1	200	0	7.19028e-48	0	0.658882	0.341118	1
CMBL	100	1.97073e-177	3.80561e-80	2.0652e-100	0.00299103	0.997009	1
CD244	160	0.000616833	7.67638e-06	0.934932	0.0115822	0.0528615	0.0644437
