# Supplementary material for: Identifying potential therapeutic targets in lung adenocarcinoma: a multi-omics approach integrating bulk and single-cell RNA sequencing with Mendelian randomization
Source: Front Pharmacol. 2024 Jul 18;15:1433147. doi: 10.3389/fphar.2024.1433147 (PMC11291359; doi:10.3389/fphar.2024.1433147)
Supplement: Supplementary file 8 [file Table1.XLSX]

## Sheet: Sheet1
Table S1: Complete results of differential gene expression analysis between LUAD and adjacent normal tissues.
gene	baseMean	log2FoldChange	lfcSE	stat	pvalue	padj
5_8S_rRNA	0.333599	-0.176139	1.12081	-0.157153	0.875124	0.903089
5S_rRNA	4.24219	0.427448	0.192264	2.22324	0.0261997	0.0416764
7SK	4.83306	2.65286	0.438772	6.0461	1.48394e-09	6.24501e-09
A1BG	21.8256	0.323903	0.157208	2.06035	0.0393654	0.0604911
A1BG-AS1	110.837	-0.241204	0.140587	-1.71568	0.0862198	0.122701
A1CF	18.4029	3.5742	0.422313	8.46339	2.59721e-17	2.07846e-16
A2M	65430.7	-1.88233	0.138861	-13.5555	7.34826e-42	2.63397e-40
A2M-AS1	52.8656	-0.880851	0.116519	-7.55975	4.03856e-14	2.53541e-13
A2ML1	62.5064	3.22962	0.347233	9.30102	1.39105e-20	1.41174e-19
A2ML1-AS1	0.0876362	-0.135185	1.19391	-0.113229	0.909849	NA
A2ML1-AS2	0.0684262	-0.360398	1.37267	-0.262553	0.792895	NA
A2MP1	15.4751	-0.33049	0.227744	-1.45115	0.146738	0.197735
A3GALT2	3.31909	0.0760609	0.247204	0.307685	0.758322	0.805854
A4GALT	1006.13	0.00549397	0.147939	0.0371367	0.970376	0.977139
A4GNT	7.56422	-0.519765	0.262657	-1.97887	0.0478304	0.0721748
AA06	0.0820884	-0.356627	2.41423	-0.147719	0.882565	NA
AAAS	1716.29	0.433388	0.0661125	6.55531	5.55264e-11	2.66544e-10
AACS	2034.1	0.653918	0.0904964	7.22589	4.97821e-13	2.87046e-12
AACSP1	14.3012	0.201046	0.346933	0.579495	0.562255	0.631847
AADAC	275.263	-1.40969	0.315041	-4.47462	7.65479e-06	2.12711e-05
AADACL2	4.2614	-1.17021	0.509236	-2.29798	0.0215629	0.0348584
AADACL2-AS1	4.91614	-0.493677	0.328838	-1.50128	0.133283	0.18143
AADACL3	0.308556	0.431031	1.18891	0.362542	0.716947	0.770636
AADACL4	0.578626	-0.153938	0.472346	-0.3259	0.7445	0.794237
AADACP1	42.8724	-0.190344	0.275954	-0.689765	0.490342	0.563704
AADAT	290.862	-0.0168899	0.14201	-0.118934	0.905327	0.926346
AAED1	833.967	-0.985445	0.0781558	-12.6087	1.89025e-36	5.06871e-35
AAGAB	2344.28	0.480249	0.0696154	6.8986	5.25176e-12	2.77337e-11
AAK1	2169.99	-0.0803051	0.0927709	-0.865628	0.386694	0.461011
AAMDC	568.158	-0.660072	0.0837437	-7.88205	3.22065e-15	2.2069e-14
AAMP	5344.65	0.359987	0.0682239	5.27655	1.31642e-07	4.51065e-07
AANAT	14.2568	1.20591	0.202781	5.94687	2.73313e-09	1.11711e-08
AAR2	2211.69	-0.173177	0.0549729	-3.15023	0.00163141	0.00323543
AARD	131.707	-1.95086	0.261292	-7.4662	8.2547e-14	5.05501e-13
AARS	7729.7	0.549475	0.0813312	6.75601	1.41841e-11	7.18537e-11
AARS2	986.338	0.611177	0.0724356	8.43753	3.24116e-17	2.57128e-16
AARSD1	250.284	0.961924	0.0838596	11.4707	1.85258e-30	3.55517e-29
AARSP1	0.0240147	-0.365761	4.75145	-0.0769788	0.93864	NA
AASDH	593.48	0.0727682	0.0692292	1.05112	0.293203	0.363326
AASDHPPT	1980.99	0.362011	0.0623861	5.80275	6.52344e-09	2.56653e-08
AASS	663.464	-0.19692	0.154233	-1.27677	0.201685	0.262086
AATBC	206.089	0.625444	0.156378	3.99956	6.34598e-05	0.000156384
AATF	3009.34	0.509436	0.0709846	7.17671	7.14114e-13	4.06796e-12
AATK	761.345	-1.70659	0.200695	-8.50342	1.84093e-17	1.48997e-16
AATK-AS1	1.38865	1.98695	0.425716	4.66732	3.05147e-06	8.92928e-06
AB015752.3	1.24205	0.234726	0.361475	0.649356	0.516108	0.588431
AB019438.66	0.219649	0.190226	0.822586	0.231254	0.817118	NA
AB019440.50	0.961763	0.913271	0.729144	1.25252	0.210379	0.27203
AB019441.29	121.18	0.734057	0.127728	5.74705	9.08127e-09	3.51885e-08
ABALON	45.6031	0.538489	0.147722	3.64529	0.000267087	0.000600371
ABAT	928.955	0.145654	0.153324	0.94997	0.342127	0.415202
ABBA01017803.1	5.93304	0.0600055	0.202792	0.295897	0.767309	0.813512
ABC12-47043100G14.2	0.0083868	-0.486064	4.75145	-0.102298	0.91852	NA
ABC12-47964100C23.1	0.00288857	-0.454035	4.75145	-0.0955571	0.923872	NA
ABC12-49244600F4.4	0	NA	NA	NA	NA	NA
ABC14-1080714F14.1	0.971388	0.32373	0.348622	0.928598	0.353097	0.426533
ABC7-42391500H16.2	0.0540012	-0.268486	1.34316	-0.199891	0.841566	NA
ABC7-42418200C9.1	0.224103	0.428808	1.18498	0.361869	0.71745	NA
ABC7-43041300I9.1	1.20324	0.0284302	0.25225	0.112707	0.910263	0.929699
ABC7-481722F1.1	0.566374	0.668076	0.445076	1.50104	0.133345	0.181498
ABCA1	3068.92	-0.784664	0.126934	-6.18166	6.34322e-10	2.76466e-09
ABCA10	87.0569	-1.23179	0.192028	-6.4146	1.41189e-10	6.52501e-10
ABCA11P	76.8262	0.35465	0.119241	2.97423	0.00293725	0.00558482
ABCA12	578.577	5.353	0.244491	21.8945	2.93087e-106	2.93408e-103
ABCA13	672.086	0.68028	0.272004	2.50099	0.0123846	0.0209834
ABCA17P	68.6022	1.55924	0.225566	6.91257	4.75958e-12	2.52297e-11
ABCA2	2459.76	0.276966	0.102636	2.69851	0.00696507	0.0123791
ABCA3	15957.1	-2.11786	0.19943	-10.6196	2.41698e-26	3.58843e-25
ABCA4	987.665	3.69889	0.286791	12.8975	4.64942e-38	1.35193e-36
ABCA5	821.509	-0.0629621	0.133413	-0.471934	0.636974	0.69995
ABCA6	376.797	-1.20331	0.168957	-7.12201	1.06365e-12	5.96615e-12
ABCA7	1763.57	0.577927	0.120841	4.78253	1.73106e-06	5.2205e-06
ABCA8	704.008	-2.83613	0.203114	-13.9633	2.61233e-44	1.06329e-42
ABCA9	200.002	-1.67187	0.165772	-10.0853	6.41498e-24	8.25855e-23
ABCA9-AS1	11.078	3.45273	0.457293	7.55036	4.34047e-14	2.71698e-13
ABCB1	218.263	-1.6006	0.164349	-9.73899	2.05581e-22	2.3832e-21
ABCB10	1213.72	0.131139	0.0666059	1.96887	0.0489676	0.0737056
ABCB10P1	1.65125	2.06106	0.648607	3.17768	0.0014846	0.00296568
ABCB10P3	0.268728	0.284392	0.96588	0.294438	0.768423	NA
ABCB10P4	0.733904	0.784674	0.541196	1.44989	0.147089	0.198171
ABCB11	8.56383	1.49497	0.308136	4.85165	1.22439e-06	3.75854e-06
ABCB4	99.0234	2.05736	0.189242	10.8716	1.57482e-27	2.52728e-26
ABCB5	8.96645	-0.780353	0.287525	-2.71403	0.00664694	0.0118603
ABCB6	438.683	2.01466	0.145598	13.8371	1.52217e-43	5.9647e-42
ABCB7	988.43	0.152525	0.0585339	2.60575	0.00916733	0.0159171
ABCB8	1908.89	0.365284	0.0769915	4.74447	2.09052e-06	6.23965e-06
ABCB9	426.739	1.26984	0.112995	11.238	2.65285e-29	4.74041e-28
ABCC1	4524.56	0.242282	0.103677	2.33689	0.0194449	0.0317112
ABCC10	1662.62	0.693941	0.0725083	9.5705	1.0639e-21	1.16674e-20
ABCC11	20.0538	2.02669	0.195508	10.3663	3.53008e-25	4.91151e-24
ABCC12	9.21048	0.918407	0.334157	2.74843	0.00598814	0.0107777
ABCC13	23.2062	-2.02906	0.288194	-7.0406	1.91409e-12	1.04887e-11
ABCC2	963.47	4.88977	0.357929	13.6613	1.72884e-42	6.35964e-41
ABCC3	11095.8	2.5325	0.157139	16.1163	1.96109e-58	1.5298e-56
ABCC4	2061.14	-0.0967082	0.144248	-0.670429	0.502584	0.575669
ABCC5	2258.61	0.743652	0.116983	6.35692	2.05836e-10	9.37556e-10
ABCC5-AS1	2.93892	-0.13846	0.330555	-0.418872	0.67531	0.73426
ABCC6	1050.13	-0.596783	0.149063	-4.00356	6.23974e-05	0.000153938
ABCC6P1	111.792	0.250857	0.17083	1.46846	0.141979	0.191975
ABCC6P2	50.8764	0.0676635	0.161536	0.418875	0.675307	0.73426
ABCC8	54.8158	-0.0647773	0.315717	-0.205175	0.837435	0.871857
ABCC9	867.828	-0.907623	0.165677	-5.47827	4.29513e-08	1.55657e-07
ABCD1	1148.4	0.304426	0.0993116	3.06536	0.00217407	0.00422358
ABCD1P2	0.171469	-0.138158	0.859757	-0.160695	0.872334	NA
ABCD1P3	0.0176748	-0.409025	3.49603	-0.116997	0.906863	NA
ABCD1P4	0.0980227	-0.457735	0.980884	-0.466656	0.640746	NA
ABCD1P5	0.0976711	-0.0491251	0.869112	-0.0565233	0.954925	NA
ABCD2	80.9125	-0.22866	0.165729	-1.37972	0.167672	0.222698
ABCD3	3441.96	-0.070042	0.0848489	-0.825492	0.409093	0.484159
ABCD4	1651.4	-0.0167924	0.064033	-0.262246	0.793132	0.835497
ABCE1	3352.23	0.543732	0.071391	7.61625	2.61145e-14	1.6634e-13
ABCF1	4683.28	0.379898	0.0736136	5.1607	2.46027e-07	8.16934e-07
ABCF2	3046.9	0.560238	0.0661952	8.46343	2.59637e-17	2.07818e-16
ABCF2P1	0.877807	0.597719	0.346309	1.72597	0.0843522	0.12032
ABCF2P2	0.0189846	-0.360124	3.75713	-0.0958507	0.923639	NA
ABCF3	2609.1	0.274376	0.0603973	4.54286	5.54966e-06	1.56973e-05
ABCG1	2275.77	-1.41223	0.122073	-11.5687	5.93702e-31	1.18083e-29
ABCG2	296.989	-2.0626	0.140521	-14.6782	8.89535e-49	4.51708e-47
ABCG4	10.6133	0.229435	0.164037	1.39868	0.161909	0.215903
ABCG5	6.78367	0.112535	0.23859	0.471667	0.637165	0.700142
ABCG8	1.89759	1.9549	0.462318	4.22848	2.35278e-05	6.14441e-05
ABHD1	33.9757	0.971229	0.175054	5.54816	2.88698e-08	1.06404e-07
ABHD10	1204.72	0.131121	0.06492	2.01973	0.0434114	0.0661116
ABHD11	2276.49	1.42334	0.112169	12.6893	6.78023e-37	1.86206e-35
ABHD11-AS1	192.884	0.372207	0.184321	2.01934	0.0434522	0.0661714
ABHD12	3941.88	0.452889	0.0837854	5.40534	6.46847e-08	2.29921e-07
ABHD12B	33.7965	-0.863676	0.191695	-4.50547	6.62271e-06	1.85392e-05
ABHD13	1125.62	-0.460275	0.074727	-6.15942	7.30108e-10	3.16475e-09
ABHD14A	726.891	0.0765659	0.115795	0.661217	0.508473	0.581353
ABHD14A-ACY1	11.9943	1.02426	0.148485	6.89808	5.27087e-12	2.78241e-11
ABHD14B	3032.08	-0.189636	0.0946842	-2.00283	0.0451957	0.0685632
ABHD15	1015.66	0.0861792	0.0680911	1.26565	0.20564	0.26664
ABHD15-AS1	0.280924	-0.410927	0.413837	-0.992967	0.320726	0.39287
ABHD16A	333.225	0.226306	0.0656065	3.44945	0.000561728	0.00120092
ABHD16B	0	NA	NA	NA	NA	NA
ABHD17A	1328.9	-0.300625	0.0769114	-3.90872	9.27853e-05	0.000223312
ABHD17AP1	5.17732	-0.280029	0.170646	-1.64099	0.100799	0.14131
ABHD17AP3	1.8137	-0.137368	0.231329	-0.593823	0.552631	0.622963
ABHD17AP4	1.91654	0.0464173	0.248726	0.18662	0.851959	0.884
ABHD17AP6	8.29932	1.27706	0.351106	3.63723	0.000275585	0.000618348
ABHD17AP9	0.000995968	-0.399507	4.75145	-0.0840812	0.932992	NA
ABHD17B	716.84	-0.21212	0.0649778	-3.2645	0.00109656	0.00223869
ABHD17C	2989.27	0.769118	0.143049	5.37661	7.59011e-08	2.67304e-07
ABHD2	12058.8	-0.462007	0.134932	-3.424	0.000617065	0.00131102
ABHD3	1359.57	0.601704	0.101286	5.94066	2.83883e-09	1.15784e-08
ABHD4	2555.01	0.416909	0.100012	4.16859	3.06484e-05	7.89416e-05
ABHD5	919.769	-0.894249	0.0747653	-11.9608	5.70385e-33	1.27498e-31
ABHD6	416.568	-1.29875	0.0888744	-14.6133	2.31e-48	1.15215e-46
ABHD8	676.266	-0.314963	0.0881856	-3.57159	0.000354815	0.000781485
ABI1	3492.2	-0.01097	0.0549268	-0.199721	0.841699	0.875537
ABI2	2598.98	-0.510507	0.0720176	-7.08864	1.3544e-12	7.52569e-12
ABI3	749.283	-0.806854	0.110812	-7.28132	3.30569e-13	1.93258e-12
ABI3BP	1977.12	-2.48252	0.170076	-14.5965	2.95627e-48	1.46407e-46
ABL1	4378.75	-0.0123676	0.0736532	-0.167917	0.866648	0.89608
ABL2	2180.48	0.277445	0.0899861	3.0832	0.0020479	0.00399824
ABLIM1	7832.5	-0.89584	0.131036	-6.8366	8.10923e-12	4.21043e-11
ABLIM2	265.031	0.202474	0.161149	1.25644	0.208957	0.270423
ABLIM3	1015.83	-1.44142	0.160283	-8.99293	2.4072e-19	2.2333e-18
ABO	1831.67	0.101922	0.186857	0.545455	0.585441	0.653345
ABR	5761.27	-0.347742	0.0835054	-4.1643	3.1231e-05	8.03341e-05
ABRA	4.38877	-0.111106	0.294816	-0.376865	0.706274	0.761319
ABRACL	1658.38	0.744038	0.105823	7.03098	2.05095e-12	1.12109e-11
ABT1	1726.87	0.32731	0.0743235	4.40385	1.06346e-05	2.90824e-05
ABT1P1	0.657928	0.787601	0.597973	1.31712	0.187799	0.246205
ABTB1	1584.86	-0.708493	0.0888486	-7.97416	1.53418e-15	1.08141e-14
ABTB2	543.187	0.922791	0.12147	7.59688	3.03365e-14	1.92417e-13
AC000003.1	0.299304	-0.530018	0.813767	-0.651314	0.514844	0.5873
AC000029.1	0.341662	-0.456924	0.432439	-1.05662	0.290685	0.360598
AC000032.2	0.79311	1.36609	0.467876	2.91977	0.00350287	0.00657566
AC000036.4	4.58861	0.32334	0.409351	0.789884	0.429595	0.504641
AC000041.10	0	NA	NA	NA	NA	NA
AC000041.8	0.0182035	-0.354509	4.51966	-0.0784371	0.93748	NA
AC000067.1	0.864756	0.831048	0.335035	2.48048	0.0131204	0.0221204
AC000068.10	8.67899	0.424939	0.136052	3.12336	0.00178801	0.00352438
AC000068.5	26.149	0.595624	0.118926	5.00836	5.48969e-07	1.75582e-06
AC000068.9	0	NA	NA	NA	NA	NA
AC000077.2	0.0790319	-0.22297	1.48709	-0.149937	0.880814	NA
AC000078.5	18.3602	0.175799	0.175038	1.00435	0.315211	0.387283
AC000081.2	0.181181	-0.0292126	0.887488	-0.032916	0.973742	NA
AC000089.3	54.9407	0.253661	0.128955	1.96705	0.0491771	0.0740077
AC000095.11	8.62382	2.09116	0.274582	7.61579	2.62088e-14	1.66915e-13
AC000095.9	0	NA	NA	NA	NA	NA
AC000099.1	0.287764	0.150001	1.35485	0.110714	0.911843	0.930748
AC000110.1	0.376156	0.353812	0.408277	0.866599	0.386162	0.460462
AC000111.3	0.439695	-0.0191952	0.798302	-0.024045	0.980817	0.985104
AC000111.4	1.23728	-0.254458	0.54932	-0.463224	0.643204	0.705751
AC000111.5	0.36305	-0.02745	1.09242	-0.0251277	0.979953	0.984425
AC000111.6	2.33614	0.789259	0.419165	1.88293	0.0597098	0.0882322
AC000120.7	15.8282	0.868936	0.236525	3.67377	0.000238999	0.000541139
AC000123.2	174.165	0.178263	0.150982	1.18069	0.237725	0.302844
AC000123.3	28.0373	0.369481	0.124367	2.97088	0.0029695	0.00564166
AC000123.4	42.0182	0.303638	0.127663	2.37843	0.0173864	0.0286083
AC000124.1	2.46895	0.726945	0.360963	2.01391	0.0440194	0.0669382
AC000354.1	0.00822894	-0.388259	4.75145	-0.0817137	0.934874	NA
AC000362.1	0.0693198	-0.275724	2.42593	-0.113657	0.90951	NA
AC000367.1	0.168482	-0.0529521	1.10837	-0.0477747	0.961896	NA
AC000370.2	0.0334253	-0.386525	3.35175	-0.115321	0.908191	NA
AC000374.1	0.0688586	-0.270092	2.83955	-0.095118	0.924221	NA
AC000403.1	0.348846	-0.949912	0.446188	-2.12895	0.0332584	0.0518803
AC000403.4	38.8124	-0.969694	0.118451	-8.18645	2.69036e-16	1.99258e-15
AC001226.7	2.50797	0.0505658	0.224197	0.225542	0.821558	0.858963
AC002044.1	11.6821	0.101611	0.244593	0.415428	0.677829	0.736377
AC002044.3	3.11243	1.3259	0.469001	2.82707	0.00469767	0.00861623
AC002044.4	4.54675	0.541849	0.292205	1.85435	0.0636896	0.0935279
AC002056.3	3.50245	0.947044	0.225384	4.20191	2.64668e-05	6.868e-05
AC002056.5	1.29875	-0.644941	0.340775	-1.89257	0.0584146	0.0864977
AC002059.10	8.62563	1.07605	0.212556	5.06243	4.13941e-07	1.3415e-06
AC002064.4	8.10953	0.57594	0.299155	1.92523	0.0542011	0.0808421
AC002064.5	4.95865	0.166742	0.324888	0.513229	0.607791	0.673941
AC002064.7	0.401068	0.893337	0.488757	1.82778	0.0675832	0.0986634
AC002066.1	20.3583	-1.90797	0.237102	-8.04704	8.48214e-16	6.08186e-15
AC002069.5	0.964983	1.05595	0.367647	2.87218	0.00407647	0.00756863
AC002069.6	0.196295	-0.0455044	1.76882	-0.0257258	0.979476	NA
AC002070.1	0.465777	0.612343	0.593037	1.03255	0.301812	0.372775
AC002072.1	0.0712405	-0.281368	3.43426	-0.0819299	0.934702	NA
AC002075.3	1.07431	2.14468	0.804958	2.66434	0.00771391	0.0135866
AC002075.4	12.1099	0.388821	0.17859	2.17717	0.0294679	0.0464257
AC002076.10	8.1572	3.93924	0.397125	9.9194	3.42819e-23	4.17681e-22
AC002115.5	0.0913551	-0.287873	1.46114	-0.197019	0.843812	NA
AC002115.9	0.277537	-0.206679	0.445651	-0.463769	0.642813	NA
AC002116.7	19.2768	1.15747	0.137027	8.44699	2.98907e-17	2.37937e-16
AC002116.8	0.0326249	-0.412923	2.1841	-0.189058	0.850047	NA
AC002117.1	13.1575	0.756683	0.241524	3.13296	0.00173055	0.0034177
AC002127.2	0.0254817	-0.303868	2.67075	-0.113776	0.909415	NA
AC002127.4	0.193147	0.214381	0.73817	0.290422	0.771494	NA
AC002128.5	15.9588	0.830939	0.192246	4.32226	1.54437e-05	4.13808e-05
AC002306.1	2.7914	1.6577	0.366219	4.52652	5.99626e-06	1.68779e-05
AC002310.10	2.89819	1.71927	0.283836	6.05727	1.38451e-09	5.84355e-09
AC002310.12	66.9451	0.835027	0.110327	7.56868	3.77047e-14	2.37112e-13
AC002310.13	0.00655559	-0.382634	4.75145	-0.08053	0.935816	NA
AC002310.14	48.6131	-0.298976	0.130826	-2.28529	0.0222956	0.0359366
AC002310.17	5.37424	1.85784	0.227316	8.17293	3.00995e-16	2.22263e-15
AC002310.7	2.08842	1.25295	0.282213	4.43973	9.00706e-06	2.48351e-05
AC002314.4	0.0506097	-0.247543	1.73125	-0.142985	0.886302	NA
AC002331.1	15.8932	1.87269	0.254669	7.35343	1.9318e-13	1.15212e-12
AC002365.5	2.25597	-0.314312	0.231736	-1.35633	0.174993	0.231361
AC002366.1	0.127593	-0.334826	1.65715	-0.20205	0.839878	NA
AC002366.3	1.04477	1.78211	0.923724	1.92927	0.0536978	0.0801797
AC002368.4	0.255157	-1.86324	0.591885	-3.14797	0.00164409	NA
AC002383.2	0.35577	0.435054	0.886038	0.49101	0.623419	0.687805
AC002386.1	0.101136	-0.0346103	1.63647	-0.0211494	0.983126	NA
AC002389.1	0.0137358	-0.354497	3.55879	-0.0996118	0.920653	NA
AC002395.1	0.396969	0.421694	0.668651	0.630663	0.528261	0.599753
AC002398.11	4.51167	0.578952	0.161121	3.59326	0.000326561	0.000724072
AC002398.12	1.61822	-2.42232	0.255785	-9.47014	2.79479e-21	2.97418e-20
AC002398.13	36.7894	0.384599	0.11688	3.29054	0.000999969	0.00205407
AC002398.9	1.97796	0.359358	0.248601	1.44552	0.148311	0.199593
AC002400.1	3.85424	0.123579	0.301077	0.410457	0.681471	0.739614
AC002401.1	1.51325	1.73039	0.327834	5.27827	1.30411e-07	4.47065e-07
AC002407.1	0.015081	-0.360129	4.17343	-0.0862908	0.931235	NA
AC002429.1	0	NA	NA	NA	NA	NA
AC002429.4	0.630274	0.934608	1.5682	0.595976	0.551191	0.621707
AC002429.5	2.56949	1.2915	0.495446	2.60675	0.00914051	0.0158758
AC002451.3	7.20913	-1.09321	0.168301	-6.49559	8.27086e-11	3.91045e-10
AC002454.1	2.8838	0.54578	0.294717	1.85188	0.0640436	0.0940084
AC002456.2	6.93879	-0.0776942	0.220429	-0.352469	0.724487	0.777324
AC002463.3	1.40117	2.51699	0.901747	2.79124	0.00525063	0.00954301
AC002464.1	0	NA	NA	NA	NA	NA
AC002465.2	0.272395	0.0320959	0.799924	0.0401237	0.967995	NA
AC002467.7	65.2368	0.339814	0.112778	3.01311	0.00258584	0.00496343
AC002472.11	0.214463	0.045379	0.643918	0.0704733	0.943817	NA
AC002480.2	1.5877	1.14873	0.464994	2.47042	0.0134956	0.022692
AC002480.3	53.9037	0.858917	0.231453	3.71099	0.000206453	0.000471999
AC002480.4	9.20534	0.129521	0.266481	0.486042	0.626938	0.690854
AC002480.5	6.09433	0.490602	0.205798	2.3839	0.0171303	0.0282256
AC002486.2	0.0961135	-0.325493	1.07812	-0.301908	0.762722	NA
AC002486.3	0.0704009	-0.234856	1.4873	-0.157908	0.874529	NA
AC002511.2	5.29968	2.50155	0.464186	5.38912	7.08038e-08	2.50527e-07
AC002511.3	5.33124	1.96988	0.451961	4.35852	1.30945e-05	3.53793e-05
AC002519.6	2.92702	-0.665957	0.243496	-2.73498	0.00623846	0.0111875
AC002519.8	6.04477	1.2624	0.269612	4.68229	2.83683e-06	8.3306e-06
AC002523.1	0.00223313	-0.393883	4.75145	-0.0828974	0.933933	NA
AC002530.1	0.0259262	-0.364019	2.30252	-0.158096	0.874381	NA
AC002539.1	0.822363	0.457659	0.65889	0.694591	0.487311	0.56088
AC002539.2	0.00316966	-0.399507	4.75145	-0.0840812	0.932992	NA
AC002542.2	1.54896	2.33412	0.751561	3.1057	0.00189831	0.00372487
AC002543.2	3.16812	-0.13337	0.382236	-0.348919	0.72715	0.779584
AC002550.5	0.37676	0.460183	0.443837	1.03683	0.299815	0.370591
AC002550.6	16.4011	0.791131	0.142339	5.55807	2.72772e-08	1.00817e-07
AC002551.1	1.57969	0.222674	0.347056	0.641609	0.521127	0.593159
AC002553.4	1.10997	1.69581	0.870914	1.94716	0.0515153	0.077228
AC002558.1	0	NA	NA	NA	NA	NA
AC002978.1	0	NA	NA	NA	NA	NA
AC002979.1	0.0540512	-0.311757	1.25079	-0.249248	0.803169	NA
AC002981.1	0.00551675	-0.393883	4.75145	-0.0828974	0.933933	NA
AC002984.2	1.92906	-0.620619	0.270847	-2.2914	0.02194	0.035415
AC002985.3	0.258298	0.265644	0.511181	0.519668	0.603295	NA
AC003001.1	0	NA	NA	NA	NA	NA
AC003002.4	0.00611712	-0.388259	4.75145	-0.0817137	0.934874	NA
AC003002.6	3.68772	-0.216918	0.150004	-1.44608	0.148155	0.199434
AC003003.5	11.7414	-0.337181	0.219386	-1.53693	0.12431	0.170403
AC003005.2	1.63219	1.34857	0.375517	3.59123	0.00032912	0.000729361
AC003005.4	0.179013	-0.353408	0.560496	-0.630527	0.52835	NA
AC003006.1	1.27623	1.73743	0.356323	4.87601	1.08255e-06	3.34559e-06
AC003006.7	0.605606	0.248421	0.365393	0.679873	0.496585	0.569713
AC003009.1	0.0325147	-0.39216	4.28828	-0.0914493	0.927136	NA
AC003045.1	0.0859933	-0.202369	1.82785	-0.110714	0.911843	NA
AC003075.4	26.6582	-0.10639	0.154322	-0.689401	0.490571	0.563906
AC003080.4	2.30662	1.72651	0.490561	3.51946	0.000432422	0.000940786
AC003084.2	0.294819	0.125735	0.695058	0.180899	0.856447	0.887693
AC003088.1	1.46432	1.12163	0.492416	2.27782	0.0227373	0.0365809
AC003090.1	36.837	-1.15343	0.270939	-4.25717	2.07031e-05	5.44972e-05
AC003092.1	8.82609	4.03488	0.531961	7.58491	3.32716e-14	2.10208e-13
AC003092.2	0.903749	0.964135	0.574341	1.67868	0.0932145	0.13171
AC003101.1	0.696548	0.782685	0.678616	1.15335	0.248765	0.315047
AC003104.1	3.84106	1.16098	0.293677	3.95326	7.70932e-05	0.000187704
AC003658.1	0.00888511	-0.388259	4.75145	-0.0817137	0.934874	NA
AC003664.1	0.113568	-0.42408	0.881922	-0.480859	0.630617	NA
AC003666.1	0.0644162	-0.318993	2.4361	-0.130944	0.895819	NA
AC003681.1	0.522528	0.768408	1.00042	0.768088	0.442435	0.517452
AC003682.16	2.50218	0.290307	0.27452	1.05751	0.29028	0.360171
AC003682.17	7.31716	1.15692	0.318085	3.63715	0.000275669	0.000618504
AC003688.1	0.317441	-0.33079	0.35939	-0.920422	0.357352	0.431053
AC003956.1	3.44993	0.546567	0.20287	2.69418	0.00705624	0.0125274
AC003958.2	0.890228	1.43382	0.555557	2.58087	0.00985525	0.0170076
AC003958.6	0.0334923	-0.358395	2.38462	-0.150294	0.880532	NA
AC003968.1	0.01019	-0.382634	4.75145	-0.08053	0.935816	NA
AC003973.1	0.703186	1.33667	0.588945	2.26961	0.0232313	0.0373103
AC003973.3	66.5619	1.46801	0.2677	5.48378	4.16323e-08	1.51098e-07
AC003973.4	0.343554	0.612007	0.702262	0.87148	0.383492	0.45783
AC003973.5	0.0292476	-0.320746	3.15972	-0.101511	0.919145	NA
AC003984.1	0.259322	-0.338859	0.893339	-0.379318	0.704452	NA
AC003985.1	0.0888791	-0.56925	1.14193	-0.498498	0.618133	NA
AC003986.5	0.10859	-0.25722	1.208	-0.21293	0.831381	NA
AC003986.6	1.98329	2.50034	0.436155	5.7327	9.88444e-09	3.81706e-08
AC003986.7	0.389626	0.738728	0.508711	1.45216	0.146458	0.197402
AC003988.1	0.102866	-0.266632	1.3656	-0.195249	0.845198	NA
AC003989.3	2.18564	3.14311	1.02911	3.0542	0.00225662	0.00437163
AC003989.4	2.00046	2.61189	0.916386	2.85021	0.00436898	0.00805905
AC003991.3	64.4782	-0.575972	0.27309	-2.10909	0.034937	0.0542693
AC004000.1	1.36603	0.351463	0.277912	1.26465	0.205996	0.267076
AC004000.2	0.0550038	-0.543374	1.49151	-0.364312	0.715625	NA
AC004004.2	0.328882	0.494884	0.824732	0.600054	0.54847	0.61912
AC004006.2	0.0594458	-0.290815	2.14705	-0.135448	0.892257	NA
AC004009.1	0.111152	-0.0310872	2.32454	-0.0133735	0.98933	NA
AC004009.2	0.44921	1.0429	1.30163	0.801233	0.422997	0.498184
AC004009.3	0.717059	1.69214	1.42041	1.19131	0.233534	0.29821
AC004012.1	6.84673	0.101474	0.232232	0.43695	0.662147	0.722908
AC004014.3	0.0445107	-0.407301	2.59779	-0.156787	0.875412	NA
AC004014.4	0.234151	0.0637939	0.500492	0.127462	0.898574	NA
AC004016.1	0.233153	-0.0433146	0.819584	-0.0528496	0.957852	NA
AC004019.10	2.08337	0.34584	0.301098	1.1486	0.250722	0.317239
AC004019.13	4.52161	0.325239	0.211466	1.53802	0.124043	0.170102
AC004022.7	1.30068	1.13179	0.468731	2.41459	0.0157529	0.0261714
AC004022.8	3.65368	1.49368	0.410921	3.63496	0.000278029	0.000623234
AC004041.2	14.1856	1.30543	0.228885	5.70345	1.17407e-08	4.50039e-08
AC004051.2	1.23507	0.68726	0.378917	1.81375	0.0697164	0.101422
AC004052.1	0.0123645	-0.382634	4.75145	-0.08053	0.935816	NA
AC004053.1	1.43841	0.821006	0.387076	2.12105	0.0339179	0.0528037
AC004053.2	0.0409057	-0.309505	3.85746	-0.0802355	0.93605	NA
AC004054.1	1.28977	2.52943	1.2136	2.08424	0.0371383	0.0573875
AC004057.1	3.4295	0.11146	0.231192	0.482111	0.629727	0.693383
AC004062.2	0.0295785	-0.343263	4.75145	-0.0722439	0.942408	NA
AC004063.1	0.286358	0.0545997	0.697838	0.0782412	0.937636	0.951072
AC004066.2	0.970207	0.339367	0.340783	0.995845	0.319326	0.391369
AC004066.3	8.54002	0.279098	0.192252	1.45173	0.146577	0.19755
AC004067.5	22.8673	0.572626	0.122395	4.67849	2.88993e-06	8.47822e-06
AC004069.1	0.241632	0.184441	0.691324	0.266794	0.789628	NA
AC004069.2	14.4725	0.768312	0.157217	4.88695	1.02409e-06	3.17427e-06
AC004070.1	0	NA	NA	NA	NA	NA
AC004074.4	0.0088725	-0.365756	4.37435	-0.0836138	0.933364	NA
AC004076.5	33.8732	0.426211	0.153636	2.77416	0.00553441	0.0100207
AC004076.7	2.24429	0.338359	0.235334	1.43778	0.150496	0.202249
AC004076.9	3.7063	0.00461749	0.175727	0.0262765	0.979037	0.983716
AC004079.1	0.0135961	-0.34888	4.21341	-0.0828024	0.934009	NA
AC004108.1	0.02351	-0.337618	3.00156	-0.112481	0.910442	NA
AC004112.4	9.39863	-1.61086	0.169431	-9.50749	1.95325e-21	2.10311e-20
AC004112.5	0.0908274	-0.34067	1.05256	-0.323658	0.746197	NA
AC004112.7	0.387061	-0.0101434	0.440529	-0.0230254	0.98163	0.985662
AC004125.3	0.0417574	-0.292615	2.16489	-0.135164	0.892482	NA
AC004129.7	0.0490173	-0.382987	1.63258	-0.23459	0.814527	NA
AC004129.9	1.23806	0.588914	0.311094	1.89304	0.0583519	0.086417
AC004156.3	4.86736	1.64898	0.228158	7.22738	4.9239e-13	2.84031e-12
AC004158.1	0.941042	0.633393	0.314562	2.01357	0.0440548	0.0669798
AC004158.3	1.99523	2.7023	0.476848	5.66701	1.45311e-08	5.52269e-08
AC004159.1	0.469518	0.271123	0.39914	0.679268	0.496968	0.570074
AC004160.4	3.31091	0.445272	0.272384	1.63472	0.102108	0.142964
AC004166.6	26.3119	0.393843	0.0973563	4.04537	5.22395e-05	0.000130253
AC004221.2	3.44534	3.0224	0.328176	9.20971	3.27004e-20	3.2313e-19
AC004231.2	5.19948	0.735505	0.292191	2.51721	0.0118289	0.0201051
AC004237.1	10.1996	0.757734	0.200844	3.77274	0.000161463	0.000375325
AC004257.1	0.314981	0.151849	0.402623	0.37715	0.706062	0.7612
AC004381.6	226.163	1.02858	0.104882	9.8071	1.04938e-22	1.24218e-21
AC004381.7	1.61254	-0.163815	0.266283	-0.615189	0.53843	0.609669
AC004383.3	2.97363	0.502543	0.22781	2.20597	0.0273861	0.043375
AC004386.3	0.0135857	-0.354501	3.85692	-0.0919128	0.926767	NA
AC004386.4	2.19621	0.485487	0.297364	1.63263	0.102546	0.143492
AC004447.2	403.936	0.595011	0.11037	5.39104	7.00526e-08	2.48183e-07
AC004448.2	0.492738	0.464237	0.430711	1.07784	0.281106	0.350224
AC004448.5	2.09863	0.833514	0.320763	2.59854	0.00936216	0.0162313
AC004449.6	2.36686	0.610687	0.246767	2.47475	0.0133329	0.0224445
AC004453.1	0	NA	NA	NA	NA	NA
AC004453.8	83.9468	0.232105	0.145539	1.5948	0.110758	0.153597
AC004458.1	0.00155723	-0.399507	4.75145	-0.0840812	0.932992	NA
AC004460.1	0.00202092	-0.399507	4.75145	-0.0840812	0.932992	NA
AC004461.4	3.08491	1.29423	0.248642	5.2052	1.93792e-07	6.50399e-07
AC004470.1	0.0884694	-0.266201	1.52858	-0.174149	0.861748	NA
AC004471.10	4.32133	-0.170848	0.171037	-0.998897	0.317845	0.389976
AC004471.9	8.9244	0.654262	0.175395	3.73022	0.000191312	0.000439605
AC004477.1	0	NA	NA	NA	NA	NA
AC004485.3	0.178615	0.118704	1.01983	0.116396	0.907338	NA
AC004490.1	7.38535	-2.02453	0.199971	-10.1241	4.31884e-24	5.62721e-23
AC004492.1	0.207318	-0.679795	0.570306	-1.19198	0.233267	NA
AC004510.3	1.57632	0.908708	0.350897	2.58967	0.00960679	0.016615
AC004520.1	0.015679	-0.360124	3.81298	-0.0944469	0.924754	NA
AC004535.2	0.0255542	-0.343247	3.40996	-0.10066	0.91982	NA
AC004538.3	35.5071	0.653516	0.202563	3.22623	0.00125431	0.00253674
AC004540.4	32.36	-1.97428	0.17916	-11.0196	3.0732e-28	5.18107e-27
AC004540.5	58.6951	-1.04047	0.142771	-7.2877	3.15285e-13	1.84605e-12
AC004541.1	0.00149442	-0.399507	4.75145	-0.0840812	0.932992	NA
AC004543.1	0	NA	NA	NA	NA	NA
AC004543.2	1.73262	1.41039	0.3106	4.54086	5.60244e-06	1.58339e-05
AC004549.6	2.78249	1.38087	0.269258	5.12843	2.92161e-07	9.63014e-07
AC004552.1	0.0310247	-0.478701	2.28411	-0.209579	0.833996	NA
AC004593.3	2.44738	2.69614	0.706115	3.81827	0.000134389	0.000315812
AC004595.1	0.300391	0.0516861	0.499278	0.103522	0.917549	0.935051
AC004603.4	0.452864	0.997654	0.762489	1.30842	0.190732	0.249658
AC004623.2	0	NA	NA	NA	NA	NA
AC004623.3	10.28	0.515944	0.161169	3.20125	0.00136831	0.00274904
AC004637.1	2.2663	0.256371	0.370359	0.692222	0.488798	0.562283
AC004655.1	0.116786	-0.21868	0.911835	-0.239824	0.810467	NA
AC004656.1	0.193644	0.0190514	0.621253	0.0306661	0.975536	NA
AC004673.1	0.631223	1.21803	0.762427	1.59757	0.110138	0.152864
AC004687.1	0	NA	NA	NA	NA	NA
AC004691.1	1.67256	0.989828	0.383888	2.57843	0.00992515	0.017117
AC004691.5	3.40443	0.935297	0.331342	2.82275	0.00476133	0.00871892
AC004692.4	1.00137	1.79875	0.545877	3.29516	0.000983649	0.00202371
AC004692.5	0.718903	0.756436	0.348217	2.17231	0.0298322	0.0469323
AC004699.1	0.0317039	-0.25882	2.65025	-0.0976585	0.922203	NA
AC004702.2	0.423569	0.244087	0.956369	0.255223	0.798551	0.839901
AC004744.3	0.401627	0.175071	0.997258	0.175553	0.860645	0.891166
AC004745.1	0.0120542	-0.382634	4.75145	-0.08053	0.935816	NA
AC004754.3	9.09672	0.253356	0.136464	1.85657	0.0633727	0.0931048
AC004769.1	0.0125357	-0.36576	4.68391	-0.0780887	0.937758	NA
AC004775.5	1.12983	-0.171677	0.316106	-0.543099	0.587062	0.654703
AC004791.2	8.03809	-0.620358	0.281559	-2.2033	0.0275738	0.0436476
AC004812.1	0.411876	-0.143046	0.514441	-0.278062	0.780965	0.825513
AC004813.1	0.564122	1.12631	0.488219	2.30698	0.0210559	0.0341084
AC004816.1	0.93284	1.89798	0.878868	2.15958	0.0308053	0.0483534
AC004819.1	0.583137	0.837468	0.831077	1.00769	0.313604	0.38556
AC004824.1	0	NA	NA	NA	NA	NA
AC004824.2	0.0825746	-0.4089	1.14228	-0.357968	0.720367	NA
AC004832.1	0.613652	0.45705	0.345495	1.32289	0.185874	0.24404
AC004837.1	1.45683	0.211959	0.443852	0.477545	0.632974	0.69641
AC004837.3	0	NA	NA	NA	NA	NA
AC004837.4	0.128805	-0.919237	0.816019	-1.12649	0.259958	NA
AC004837.5	13.7193	1.3887	0.206571	6.72262	1.7848e-11	8.969e-11
AC004840.8	0.945929	0.242244	0.300053	0.807339	0.419471	0.494632
AC004846.1	1.93519	0.639446	0.253343	2.52403	0.0116017	0.0197444
AC004850.1	0.286785	-0.30927	0.50181	-0.616309	0.53769	0.608979
AC004854.4	2.02371	0.431472	0.257235	1.67734	0.0934755	0.132026
AC004854.5	1.89114	0.907319	0.30221	3.00228	0.00267963	0.00512918
AC004862.6	0.629689	0.250659	0.766817	0.326882	0.743757	0.793646
AC004866.1	0.00690329	-0.382634	4.75145	-0.08053	0.935816	NA
AC004866.3	0.00498508	-0.393883	4.75145	-0.0828974	0.933933	NA
AC004869.2	0.0181767	-0.354512	4.75145	-0.0746114	0.940524	NA
AC004869.3	0.0190726	-0.371385	4.75145	-0.0781625	0.937699	NA
AC004870.3	0.29446	0.347541	0.854082	0.406918	0.684068	0.741832
AC004870.4	21.3887	4.61281	0.41884	11.0133	3.29659e-28	5.53548e-27
AC004870.5	1.54699	0.930722	0.652872	1.42558	0.15399	0.206409
AC004875.1	0.00633933	-0.393883	4.75145	-0.0828974	0.933933	NA
AC004878.2	0.118575	-0.220137	1.12877	-0.195024	0.845374	NA
AC004878.8	0.0631929	-0.3944	1.526	-0.258454	0.796057	NA
AC004893.10	7.97272	0.827386	0.250723	3.3	0.000966834	0.0019914
AC004893.11	156.921	-0.322669	0.0902128	-3.57675	0.000347887	0.000767513
AC004895.1	0.38196	0.317315	0.526833	0.602308	0.546969	0.617774
AC004895.4	3.13242	1.50931	0.251253	6.00712	1.88842e-09	7.849e-09
AC004899.3	0.142111	-0.0786929	0.822732	-0.0956483	0.9238	NA
AC004901.1	0.214855	0.074139	0.806888	0.0918827	0.926791	NA
AC004906.3	2.67807	1.84402	0.34345	5.36911	7.91242e-08	2.78142e-07
AC004911.2	0.107738	-0.00749855	1.27956	-0.00586028	0.995324	NA
AC004915.1	0.0177687	-0.403398	3.2558	-0.123901	0.901393	NA
AC004920.2	0.61467	0.662379	0.364341	1.81802	0.0690613	0.100589
AC004920.3	0.547884	1.33017	0.569438	2.33593	0.0194948	0.0317865
AC004924.1	1.3282	0.545261	0.310172	1.75793	0.0787591	0.113171
AC004932.1	6.99521	0.42469	0.167584	2.53418	0.0112709	0.0192235
AC004938.5	0.194124	0.0552149	0.557941	0.098962	0.921168	NA
AC004941.3	0.532979	0.627139	0.34419	1.82207	0.0684441	0.0997815
AC004941.5	0.381321	0.305095	0.400646	0.761507	0.446354	0.521399
AC004943.1	0	NA	NA	NA	NA	NA
AC004945.1	0.692307	1.23845	1.17835	1.051	0.293257	0.363382
AC004946.1	0.0147402	-0.382634	4.75145	-0.08053	0.935816	NA
AC004947.2	20.2565	-3.00562	0.231783	-12.9674	1.87345e-38	5.58264e-37
AC004951.5	33.3294	0.227393	0.115283	1.97248	0.0485549	0.0731551
AC004951.6	16.947	0.608877	0.141548	4.30155	1.69605e-05	4.51916e-05
AC004953.1	0.161835	-0.748549	0.641602	-1.16669	0.243336	NA
AC004967.7	148.18	1.05361	0.105861	9.95277	2.45261e-23	3.02323e-22
AC004969.1	0.248123	0.151086	0.854164	0.176881	0.859602	NA
AC004980.1	0.0650138	-0.258818	2.4355	-0.106269	0.915369	NA
AC004980.10	7.85845	1.04751	0.199578	5.24861	1.53252e-07	5.21499e-07
AC004980.11	1.02772	-0.980842	0.287267	-3.41439	0.000639243	0.00135457
AC004980.7	127.292	0.594457	0.105215	5.6499	1.60539e-08	6.07671e-08
AC004980.8	0.3827	-1.36181	0.524631	-2.59574	0.00943868	0.0163532
AC004980.9	2.85288	-1.04154	0.241885	-4.30594	1.66281e-05	4.43451e-05
AC004984.1	0.378921	0.352515	1.30375	0.270385	0.786864	0.830142
AC004985.12	16.3785	0.972039	0.152972	6.35434	2.09319e-10	9.52699e-10
AC004987.10	0.0547097	-0.448071	1.44905	-0.309216	0.757157	NA
AC004987.9	24.4974	-0.0872202	0.116785	-0.746847	0.455156	0.529978
AC004988.1	29.5138	-1.65298	0.196504	-8.41191	4.03391e-17	3.17919e-16
AC005000.1	0	NA	NA	NA	NA	NA
AC005007.3	2.18328	1.96212	0.461405	4.25249	2.11402e-05	5.55678e-05
AC005008.2	0.0813526	-0.285185	2.99786	-0.0951297	0.924212	NA
AC005008.3	0.0729092	-0.247546	2.31752	-0.106815	0.914936	NA
AC005009.1	1.94911	-0.449616	0.323906	-1.38811	0.165104	0.219644
AC005009.2	2.3408	-1.09282	0.251147	-4.3513	1.35332e-05	3.65082e-05
AC005013.5	3.67841	0.978953	0.331111	2.95657	0.00311082	0.00589152
AC005014.5	2.71948	0.267963	0.225967	1.18585	0.235683	0.300607
AC005017.2	0.579079	0.807089	0.372559	2.16634	0.0302853	0.0475976
AC005019.2	2.75677	-0.314982	0.228801	-1.37666	0.168616	0.223852
AC005019.3	0.512622	1.08828	0.521105	2.08842	0.0367604	0.0568622
AC005020.1	0.123444	-0.235541	1.30973	-0.179839	0.857279	NA
AC005024.1	0.214068	0.199344	0.986891	0.201991	0.839923	NA
AC005027.3	0.476529	-0.930062	0.442807	-2.10038	0.0356957	0.0553272
AC005033.6	0.0918688	-0.386021	1.06369	-0.362906	0.716675	NA
AC005034.2	0.0172958	-0.343243	3.05531	-0.112343	0.910551	NA
AC005037.1	0.0687803	-0.505037	1.19137	-0.423911	0.671631	NA
AC005037.3	6.01552	0.94818	0.181931	5.21176	1.87054e-07	6.29241e-07
AC005037.4	2.35503	2.44198	0.547105	4.46345	8.06523e-06	2.23673e-05
AC005037.6	1.73171	2.11143	0.423475	4.98595	6.16568e-07	1.9595e-06
AC005040.3	0.0102599	-0.382634	4.75145	-0.08053	0.935816	NA
AC005041.11	1.23509	0.0626619	0.378454	0.165573	0.868493	0.897474
AC005042.1	0.944355	1.68691	0.903144	1.86782	0.0617878	0.0909987
AC005042.2	5.28495	1.34639	0.296494	4.54102	5.5983e-06	1.58243e-05
AC005042.3	0.279421	0.370421	0.76018	0.48728	0.62606	0.690086
AC005042.4	66.4684	2.49988	0.232366	10.7584	5.41194e-27	8.41222e-26
AC005042.5	0.320074	0.455552	0.709304	0.642252	0.52071	0.592829
AC005048.1	0.00817395	-0.37701	4.75145	-0.0793463	0.936757	NA
AC005052.1	4.50842	-0.141214	0.165562	-0.852937	0.393694	0.468109
AC005062.2	20.6536	1.69529	0.218442	7.76083	8.43777e-15	5.59229e-14
AC005071.1	0.0390755	-0.367954	1.74319	-0.211081	0.832824	NA
AC005071.2	0.570931	-0.599952	0.318451	-1.88397	0.0595688	0.0880371
AC005071.3	6.76478	1.2498	0.217748	5.73966	9.48668e-09	3.66851e-08
AC005071.4	4.31084	0.743961	0.265476	2.80237	0.00507293	0.00924401
AC005076.5	22.6569	-0.247462	0.126281	-1.95962	0.0500398	0.0751741
AC005077.12	44.0054	2.95088	0.22713	12.9921	1.35741e-38	4.06508e-37
AC005077.14	186.724	3.25699	0.242842	13.412	5.14585e-41	1.76191e-39
AC005077.5	0.239973	0.113886	0.534315	0.213144	0.831215	NA
AC005077.7	2.47222	1.10758	0.322459	3.43479	0.000593009	0.00126259
AC005077.8	0.360921	0.40652	0.553485	0.734474	0.46266	0.537198
AC005077.9	0.0169789	-0.354504	4.13194	-0.0857959	0.931629	NA
AC005082.1	0.0151923	-0.360125	3.82237	-0.0942149	0.924938	NA
AC005082.12	55.9096	0.658851	0.265786	2.47887	0.0131797	0.0222089
AC005083.1	203.212	1.08716	0.152974	7.10681	1.18758e-12	6.62943e-12
AC005086.1	1.22236	0.251522	0.329932	0.762346	0.445854	0.520964
AC005086.2	0.489392	0.359512	0.663266	0.542032	0.587796	0.6554
AC005086.3	1.0852	1.3069	0.462193	2.82761	0.00468962	0.00860408
AC005088.1	0.294341	0.164177	0.630631	0.260337	0.794603	0.836649
AC005094.2	0.320634	0.405914	0.647361	0.627028	0.530641	0.601984
AC005102.1	2.01927	0.231575	0.30489	0.759535	0.447532	0.522577
AC005104.3	28.1362	0.844287	0.150065	5.62615	1.84276e-08	6.93093e-08
AC005105.2	0.291604	0.104942	1.84692	0.0568203	0.954688	0.964321
AC005150.1	0.290847	0.745969	1.01126	0.737661	0.460721	0.535434
AC005150.2	0.01509	-0.365761	4.75145	-0.0769788	0.93864	NA
AC005150.3	0.00377012	-0.382634	4.75145	-0.08053	0.935816	NA
AC005152.3	0.315301	0.116431	0.678378	0.171632	0.863727	0.893763
AC005154.6	1294.91	0.447166	0.136358	3.27934	0.00104049	0.0021324
AC005154.7	33.0408	-0.300091	0.158215	-1.89673	0.0578632	0.0857536
AC005154.8	9.45441	1.07137	0.240367	4.45724	8.30235e-06	2.29825e-05
AC005158.1	0.167869	-0.097506	1.61091	-0.0605285	0.951735	NA
AC005159.1	0.351994	0.0353868	1.2511	0.0282845	0.977435	0.982553
AC005160.3	1.27815	2.52239	1.40593	1.79411	0.0727958	0.10544
AC005162.4	0.513539	0.719841	0.822013	0.875705	0.38119	0.455496
AC005162.5	2.10198	1.83013	0.428046	4.27555	1.90666e-05	5.04516e-05
AC005176.1	0.0159201	-0.414656	4.15397	-0.0998216	0.920486	NA
AC005176.2	0.760563	1.56891	0.730404	2.148	0.0317138	0.0496441
AC005176.3	0.0245016	-0.332005	4.01181	-0.0827567	0.934045	NA
AC005178.1	0.00560737	-0.388259	4.75145	-0.0817137	0.934874	NA
AC005187.1	0	NA	NA	NA	NA	NA
AC005189.6	1.38233	1.84038	0.38536	4.77574	1.79045e-06	5.38686e-06
AC005197.2	0.843533	0.632892	0.353882	1.78843	0.073707	0.106641
AC005204.1	0.0566053	-0.285178	1.91542	-0.148886	0.881644	NA
AC005215.1	0.288266	-0.154148	0.751985	-0.204989	0.837581	0.871965
AC005220.3	1.34442	1.22404	0.336575	3.63675	0.000276095	0.000619295
AC005224.2	14.8345	0.839597	0.135918	6.17721	6.52442e-10	2.84157e-09
AC005227.1	0.0816115	-0.262858	1.96535	-0.133746	0.893604	NA
AC005229.1	45.3622	0.0781386	0.102043	0.76574	0.443831	0.518932
AC005229.5	0.149497	-0.0883841	0.709552	-0.124563	0.900869	NA
AC005229.7	0.343029	0.112677	0.383434	0.293862	0.768864	0.814811
AC005235.1	0.0962578	-0.385937	1.89741	-0.203402	0.838821	NA
AC005237.2	0.520863	0.898575	0.383952	2.34033	0.0192667	0.0314425
AC005237.4	9.47873	1.65656	0.282129	5.87164	4.31508e-09	1.72957e-08
AC005251.3	17.298	0.180303	0.165579	1.08893	0.276185	0.344922
AC005253.2	66.3378	0.610158	0.115493	5.28306	1.27041e-07	4.36047e-07
AC005253.4	0	NA	NA	NA	NA	NA
AC005255.3	25.0928	0.887517	0.120585	7.3601	1.83774e-13	1.0982e-12
AC005255.5	0.19374	0.290309	0.727083	0.399279	0.689688	NA
AC005255.6	0.0183412	-0.414661	4.51563	-0.0918279	0.926835	NA
AC005256.1	10.4949	5.62489	0.494024	11.3859	4.91826e-30	9.23597e-29
AC005262.2	0	NA	NA	NA	NA	NA
AC005262.3	0	NA	NA	NA	NA	NA
AC005262.4	2.18156	0.939975	0.258001	3.64331	0.000269159	0.000604771
AC005264.2	11.681	-0.964281	0.190454	-5.06308	4.12541e-07	1.33737e-06
AC005276.1	0.155206	-0.61078	0.833661	-0.732648	0.463773	NA
AC005281.1	22.0238	-0.467381	0.254543	-1.83616	0.0663344	0.0970087
AC005281.2	10.3341	1.107	0.251856	4.39537	1.10585e-05	3.01729e-05
AC005284.1	0.00930086	-0.37701	4.75145	-0.0793463	0.936757	NA
AC005284.2	0.0215255	-0.33763	4.05601	-0.0832419	0.933659	NA
AC005288.1	0.872311	1.53138	0.735637	2.08171	0.0373692	0.0576957
AC005300.5	1.25603	0.175468	0.313533	0.559646	0.575721	0.644191
AC005301.8	1.14389	2.22113	0.782897	2.83707	0.00455297	0.00837328
AC005304.1	0.997747	0.93274	0.433646	2.15093	0.0314821	0.0493161
AC005306.3	10.073	0.759772	0.182497	4.16319	3.13828e-05	8.06949e-05
AC005307.1	2.96229	3.02608	0.582493	5.19505	2.04666e-07	6.85632e-07
AC005307.3	3.72611	1.67561	0.42282	3.96294	7.40314e-05	0.000180762
AC005324.6	1.55859	-3.01996	0.413054	-7.31129	2.64598e-13	1.55948e-12
AC005324.7	0.0259177	-0.320742	2.66458	-0.120372	0.904188	NA
AC005329.7	5.3127	1.59362	0.272536	5.84737	4.99414e-09	1.98848e-08
AC005330.2	10.243	2.36497	0.289536	8.16813	3.13212e-16	2.30919e-15
AC005336.4	57.7225	3.5695	0.408654	8.73477	2.44161e-18	2.10325e-17
AC005336.5	0.493978	0.653904	0.44553	1.4677	0.142186	0.192223
AC005339.1	0	NA	NA	NA	NA	NA
AC005339.2	0	NA	NA	NA	NA	NA
AC005351.1	0.571624	0.83033	0.575969	1.44162	0.149409	0.200936
AC005355.1	3.38537	1.31013	0.289435	4.52652	5.99634e-06	1.68779e-05
AC005355.2	52.2099	2.18239	0.242911	8.98432	2.60347e-19	2.40849e-18
AC005355.3	2.48669	0.78875	0.250634	3.14702	0.00164946	0.00326828
AC005357.1	0.0719055	-0.328438	1.97312	-0.166456	0.867798	NA
AC005358.3	0.618793	0.715747	1.11337	0.642868	0.52031	0.5925
AC005363.11	1.27389	1.25206	0.309927	4.03985	5.34851e-05	0.00013317
AC005363.9	0	NA	NA	NA	NA	NA
AC005371.1	0.018403	-0.365761	4.75145	-0.0769788	0.93864	NA
AC005375.1	0.0700117	-0.279533	1.77648	-0.157353	0.874967	NA
AC005387.2	7.78327	1.15751	0.1666	6.94782	3.70966e-12	1.98241e-11
AC005387.3	7.03035	0.861104	0.173017	4.977	6.45786e-07	2.04637e-06
AC005391.2	0.725322	0.535143	0.341214	1.56835	0.116799	0.161067
AC005392.13	0.199897	0.259435	1.30696	0.198503	0.842651	NA
AC005394.1	0.0753737	-0.206447	1.4898	-0.138573	0.889787	NA
AC005412.1	0.0687133	-0.442791	1.14216	-0.387677	0.698255	NA
AC005477.1	1.54733	2.45486	0.571008	4.29918	1.71431e-05	4.56547e-05
AC005480.1	4.08175	0.807237	0.257025	3.1407	0.00168546	0.00333601
AC005481.5	9.73676	1.22209	0.268085	4.5586	5.14953e-06	1.46374e-05
AC005487.2	0.89546	-1.11518	0.346681	-3.21673	0.0012966	0.0026154
AC005488.11	1.00087	-0.598863	0.318952	-1.8776	0.0604363	0.0891928
AC005498.1	0	NA	NA	NA	NA	NA
AC005498.3	8.14592	0.162956	0.167607	0.972251	0.330926	0.403693
AC005498.4	1.10096	-0.845484	0.28761	-2.93969	0.00328541	0.0061976
AC005510.3	0.0257188	-0.337629	3.99452	-0.0845229	0.932641	NA
AC005513.1	0.00714193	-0.388259	4.75145	-0.0817137	0.934874	NA
AC005514.2	1.4653	0.665166	0.422876	1.57296	0.115729	0.1598
AC005517.3	28.9078	0.514341	0.158485	3.24537	0.00117299	0.00238363
AC005518.2	0.0577576	-0.367897	2.45005	-0.150159	0.880639	NA
AC005519.4	35.4795	0.868499	0.162473	5.34551	9.01629e-08	3.14736e-07
AC005522.6	0.350999	-0.16351	0.38726	-0.422223	0.672862	0.732097
AC005522.7	2.99327	1.89197	0.429011	4.41007	1.03338e-05	2.82911e-05
AC005523.2	0	NA	NA	NA	NA	NA
AC005523.3	2.99041	-0.885589	0.189153	-4.68186	2.84284e-06	8.34648e-06
AC005532.5	7.68795	1.50976	0.248198	6.08286	1.18058e-09	5.02112e-09
AC005534.6	7.01788	1.04892	0.22499	4.66207	3.13047e-06	9.14417e-06
AC005534.8	9.48662	1.41372	0.218869	6.45922	1.05246e-10	4.93277e-10
AC005537.2	28.0258	3.68786	0.370973	9.94105	2.75902e-23	3.38604e-22
AC005538.1	0.215871	0.127385	0.670711	0.189926	0.849367	NA
AC005538.3	0	NA	NA	NA	NA	NA
AC005538.5	0.0843261	-0.174062	1.90155	-0.091537	0.927066	NA
AC005539.2	0.507847	0.790828	0.905776	0.873094	0.382612	0.45696
AC005540.1	0	NA	NA	NA	NA	NA
AC005540.3	11.6074	0.389351	0.234663	1.65919	0.097077	0.136621
AC005546.2	5.07464	0.506566	0.216765	2.33694	0.0194423	0.0317083
AC005549.1	0.00912601	-0.371385	4.75145	-0.0781625	0.937699	NA
AC005549.2	0.403754	0.251092	0.414755	0.605397	0.544915	0.615785
AC005550.3	9.57885	1.96932	0.433939	4.53824	5.67259e-06	1.60224e-05
AC005550.5	0.475948	-1.08856	0.483759	-2.25022	0.0244353	0.0390708
AC005559.3	0.0349698	-0.379164	1.69224	-0.22406	0.822711	NA
AC005562.1	104.59	0.362587	0.0744917	4.86748	1.13028e-06	3.48362e-06
AC005562.2	0	NA	NA	NA	NA	NA
AC005578.3	1.48876	0.548202	0.281249	1.94917	0.0512754	0.0769039
AC005588.2	0.035458	-0.380899	3.12225	-0.121995	0.902903	NA
AC005592.1	16.1727	-0.0660253	0.267829	-0.246521	0.805279	0.845434
AC005592.2	39.477	0.896459	0.165209	5.42621	5.75623e-08	2.05577e-07
AC005592.3	7.54914	0.485548	0.297383	1.63274	0.102524	0.143466
AC005593.2	1.62866	0.976618	0.283652	3.44302	0.000575262	0.00122735
AC005597.1	0.0445184	-0.258818	2.47776	-0.104456	0.916807	NA
AC005599.1	0.108463	-0.195052	1.40319	-0.139006	0.889446	NA
AC005606.14	0.13613	0.0267105	0.929039	0.0287507	0.977063	NA
AC005606.15	0	NA	NA	NA	NA	NA
AC005609.16	1.75923	1.34688	0.387385	3.47686	0.000507327	0.00109289
AC005609.17	2.45136	0.978701	0.355715	2.75136	0.00593483	0.0106877
AC005609.18	0	NA	NA	NA	NA	NA
AC005609.19	0	NA	NA	NA	NA	NA
AC005609.2	0.0362928	-0.337627	3.88503	-0.0869047	0.930747	NA
AC005609.20	0	NA	NA	NA	NA	NA
AC005614.3	1.50296	0.365208	0.274161	1.33209	0.18283	0.240513
AC005614.5	0.134973	-0.145343	0.701347	-0.207234	0.835827	NA
AC005616.1	0.0803692	-0.27767	1.61944	-0.171461	0.863861	NA
AC005616.2	0.108172	-0.181023	0.999103	-0.181185	0.856222	NA
AC005618.6	49.7148	1.2298	0.178253	6.89916	5.23124e-12	2.76392e-11
AC005618.8	0	NA	NA	NA	NA	NA
AC005618.9	0	NA	NA	NA	NA	NA
AC005621.1	0.00392092	-0.44841	4.75145	-0.0943734	0.924813	NA
AC005624.2	2.53775	2.40583	0.308102	7.80854	5.78548e-15	3.88526e-14
AC005625.1	1.74663	0.435322	0.276746	1.573	0.115719	0.159792
AC005626.3	0.0542272	-0.302085	2.06734	-0.146122	0.883825	NA
AC005631.1	0.0668423	-0.404407	1.19198	-0.339273	0.734404	NA
AC005668.1	0.017577	-0.331991	2.71633	-0.122221	0.902724	NA
AC005682.5	92.8958	0.367674	0.174663	2.10505	0.0352869	0.0547622
AC005682.6	46.0629	-0.470369	0.170724	-2.75514	0.0058667	0.0105754
AC005682.7	3.53086	0.235338	0.199734	1.17826	0.238694	0.304015
AC005686.1	0.209976	0.0609742	1.62651	0.0374878	0.970096	NA
AC005701.1	0.0402694	-0.315119	2.91471	-0.108113	0.913906	NA
AC005702.1	7.59148	-0.0143817	0.132424	-0.108604	0.913517	0.932026
AC005702.2	0.237969	-0.120304	0.494408	-0.24333	0.80775	NA
AC005702.3	0.834463	-0.0488963	0.288748	-0.169339	0.86553	0.895128
AC005702.4	1.23931	-0.182052	0.258546	-0.704138	0.481347	0.555231
AC005703.2	0.406174	0.191729	0.460639	0.416223	0.677247	0.735861
AC005703.3	0.227982	-0.189721	0.477315	-0.397476	0.691017	NA
AC005722.4	0.315348	0.135995	0.531776	0.255738	0.798153	0.839545
AC005725.1	0.0956237	-0.188848	1.5274	-0.12364	0.901601	NA
AC005730.2	0.116929	-0.152915	1.25924	-0.121435	0.903347	NA
AC005740.3	2.13282	0.986715	0.287851	3.42787	0.00060834	0.0012932
AC005740.4	0.71019	1.109	0.427233	2.59578	0.00943775	0.0163522
AC005740.5	3.95676	0.691349	0.270396	2.5568	0.0105639	0.0181168
AC005740.6	12.8671	-1.04967	0.166882	-6.28991	3.1765e-10	1.42235e-09
AC005741.2	0.147129	-0.0827573	1.82296	-0.0453972	0.963791	NA
AC005752.10	3.57135	0.732587	0.283574	2.58341	0.0097829	0.0168925
AC005753.1	6.80081	-0.535983	0.204348	-2.62289	0.00871867	0.015201
AC005754.7	2.76436	1.11611	0.301784	3.69836	0.000216996	0.000494408
AC005754.8	22.1642	0.314939	0.187371	1.68083	0.0927966	0.131181
AC005757.6	2.16306	1.90552	0.427405	4.45835	8.2594e-06	2.28726e-05
AC005757.7	0	NA	NA	NA	NA	NA
AC005758.1	0.199558	-0.0673741	0.903628	-0.0745595	0.940565	NA
AC005772.2	0.0686765	-0.202369	1.98041	-0.102185	0.91861	NA
AC005775.2	3.96628	0.768438	0.203133	3.78293	0.000154992	0.000361062
AC005776.1	3.37995	0.474591	0.257983	1.83962	0.0658237	0.0963321
AC005777.3	0.0207026	-0.501204	3.02383	-0.165751	0.868353	NA
AC005779.2	1.24839	0.682016	0.303043	2.25056	0.0244134	0.0390374
AC005780.1	0.383945	0.822536	0.8285	0.992801	0.320807	0.392957
AC005783.1	0.237451	-0.017509	0.481714	-0.0363473	0.971005	NA
AC005785.2	37.3151	0.474964	0.153416	3.09592	0.00196203	0.00384075
AC005785.5	17.8915	0.435056	0.197978	2.1975	0.0279846	0.0442313
AC005786.3	0.787699	0.383263	0.310427	1.23463	0.216968	0.279553
AC005786.5	0.298508	0.42747	0.494957	0.86365	0.38778	0.46207
AC005786.6	0.681362	1.10283	0.342058	3.2241	0.00126371	0.00255402
AC005786.7	0	NA	NA	NA	NA	NA
AC005789.9	0	NA	NA	NA	NA	NA
AC005794.1	0.258751	0.428977	0.535441	0.801165	0.423036	NA
AC005795.1	10.1376	0.157254	0.186694	0.84231	0.399614	0.474276
AC005796.2	3.16439	2.80597	0.445889	6.29297	3.11457e-10	1.39552e-09
AC005808.3	1.2288	2.28779	0.489104	4.67752	2.90363e-06	8.51722e-06
AC005822.1	5.94365	0.188757	0.157338	1.19969	0.230258	0.294474
AC005828.1	0.837566	1.65462	1.14438	1.44587	0.148214	0.199482
AC005838.2	0	NA	NA	NA	NA	NA
AC005863.1	1.30547	1.82616	0.586197	3.11528	0.00183773	0.00361527
AC005863.2	0.0532999	-0.270099	3.50607	-0.0770373	0.938594	NA
AC005884.1	10.7584	0.0550475	0.167642	0.328363	0.742637	0.792632
AC005901.1	0.187514	-1.36074	0.689422	-1.97374	0.0484111	NA
AC005915.1	0.138522	-0.0483791	0.904292	-0.0534994	0.957334	NA
AC005926.1	0	NA	NA	NA	NA	NA
AC005932.1	6.44438	0.0273735	0.160637	0.170406	0.864691	0.894474
AC005943.6	0	NA	NA	NA	NA	NA
AC005944.2	0	NA	NA	NA	NA	NA
AC005954.3	2.36248	0.834911	0.239453	3.48674	0.000488944	0.00105545
AC005954.4	0.46716	0.263233	0.33522	0.785254	0.432305	0.507346
AC006000.5	2.68717	2.92893	0.589989	4.96437	6.8923e-07	2.17612e-06
AC006003.3	0.199194	0.0526682	0.879512	0.0598834	0.952248	NA
AC006004.1	0.201359	-0.983133	0.746006	-1.31786	0.18755	NA
AC006007.1	0.0184118	-0.348872	3.48691	-0.100052	0.920303	NA
AC006011.4	0	NA	NA	NA	NA	NA
AC006014.7	0	NA	NA	NA	NA	NA
AC006014.8	1.65442	-0.979262	0.238487	-4.10614	4.02328e-05	0.000101973
AC006019.1	0.0112546	-0.431537	4.75145	-0.0908222	0.927634	NA
AC006019.3	0.0835622	-0.317146	1.60864	-0.197152	0.843709	NA
AC006019.4	0.347783	-0.344585	0.66319	-0.519587	0.603351	0.669972
AC006022.4	0.230892	0.0834612	0.670324	0.124509	0.900912	NA
AC006026.1	0.0381826	-0.375273	2.92271	-0.128399	0.897833	NA
AC006026.10	1.70133	0.552542	0.27087	2.03988	0.0413626	0.0633064
AC006026.12	0.0695938	-0.230628	1.71803	-0.13424	0.893213	NA
AC006026.13	12.0433	0.34083	0.18169	1.87589	0.0606705	0.0895134
AC006026.9	0.585786	0.814425	0.411499	1.97916	0.0477976	0.0721305
AC006028.11	2.08516	2.25481	0.574703	3.92344	8.72927e-05	0.000210744
AC006033.22	6.0679	0.608697	0.287557	2.11678	0.0342782	0.0533149
AC006037.2	0.0595638	-0.224982	1.72675	-0.130293	0.896335	NA
AC006041.1	0.285244	-0.361021	0.51664	-0.698786	0.484686	0.558454
AC006042.6	88.8249	1.4546	0.155514	9.35349	8.48044e-21	8.7523e-20
AC006042.7	4.94345	-0.00527329	0.215975	-0.0244162	0.980521	0.984854
AC006042.8	21.8538	1.05273	0.217871	4.83188	1.35247e-06	4.1315e-06
AC006050.2	1.18031	1.02069	0.834322	1.22338	0.221186	0.284351
AC006070.12	0.78736	1.92488	0.432867	4.44682	8.71514e-06	2.40728e-05
AC006076.1	0.100531	-0.0678511	1.75032	-0.038765	0.969078	NA
AC006077.3	12.9173	0.999695	0.163303	6.12172	9.25734e-10	3.97462e-09
AC006077.4	0.184161	-0.176901	0.907287	-0.194978	0.84541	NA
AC006088.1	0	NA	NA	NA	NA	NA
AC006115.1	0.0312391	-0.315115	2.39043	-0.131824	0.895124	NA
AC006115.6	0.0486319	-0.281356	1.98895	-0.14146	0.887507	NA
AC006116.1	1.59347	1.3057	0.314658	4.1496	3.3306e-05	8.53944e-05
AC006116.12	2.27395	0.260089	0.262003	0.992692	0.32086	0.393011
AC006116.13	2.09933	-0.200397	0.219933	-0.911175	0.362203	0.436067
AC006116.14	0.143957	-0.122862	0.71446	-0.171965	0.863465	NA
AC006116.15	1.19401	0.118201	0.303418	0.389564	0.696859	0.753101
AC006116.17	5.80412	0.118985	0.189322	0.628482	0.529688	0.601114
AC006116.19	3.83448	-0.0584151	0.375783	-0.155449	0.876467	0.904007
AC006116.20	23.0104	-0.203245	0.222385	-0.913931	0.360753	0.434595
AC006116.21	1.37969	1.53395	0.37912	4.04607	5.2084e-05	0.000129935
AC006116.22	3.20208	0.28999	0.202914	1.42913	0.152968	0.205196
AC006116.24	5.75546	-0.18868	0.185021	-1.01978	0.307832	0.379395
AC006116.27	0	NA	NA	NA	NA	NA
AC006126.3	1.7756	0.645696	0.280651	2.30071	0.0214082	0.034635
AC006126.4	33.1985	-0.678345	0.140324	-4.83412	1.33738e-06	4.08717e-06
AC006128.2	115.659	1.25923	0.170258	7.39602	1.40324e-13	8.46009e-13
AC006129.1	15.848	-1.58465	0.150352	-10.5396	5.67213e-26	8.24371e-25
AC006129.2	73.4635	0.464269	0.164986	2.814	0.00489299	0.00894326
AC006129.3	2.62368	1.589	0.39893	3.98317	6.80035e-05	0.000166731
AC006130.1	0.0251345	-0.358394	2.2072	-0.162375	0.871011	NA
AC006130.3	0.334131	0.0203077	0.573651	0.0354008	0.97176	0.978158
AC006130.4	0.0486581	-0.219337	1.41703	-0.154786	0.87699	NA
AC006133.3	0.01883	-0.414656	4.09466	-0.101267	0.919338	NA
AC006133.7	0.0303547	-0.343253	3.9399	-0.0871221	0.930574	NA
AC006145.1	0.00697909	-0.393883	4.75145	-0.0828974	0.933933	NA
AC006145.4	4.82477	4.19823	0.735212	5.71022	1.12827e-08	4.33157e-08
AC006150.1	0.0324888	-0.337628	3.91835	-0.0861658	0.931335	NA
AC006150.2	0.0151556	-0.371385	4.75145	-0.0781625	0.937699	NA
AC006153.3	0.0618498	-0.44958	1.78162	-0.252343	0.800776	NA
AC006156.2	0.177519	0.33244	2.47271	0.134443	0.893052	NA
AC006159.4	1.64111	-2.09933	0.396877	-5.28963	1.22567e-07	4.21175e-07
AC006159.5	2.89782	-1.78896	0.362209	-4.93904	7.85085e-07	2.46408e-06
AC006160.5	10.2503	0.710299	0.188328	3.7716	0.000162205	0.000376841
AC006195.2	1.12905	1.00822	0.352319	2.86167	0.00421414	0.0077991
AC006196.1	0.102851	-0.251273	1.82019	-0.138048	0.890203	NA
AC006227.1	0.214899	0.436063	1.26876	0.343692	0.731078	NA
AC006262.10	0.818739	1.76972	0.678096	2.60984	0.00905839	0.0157462
AC006262.11	2.25926	2.58311	0.564698	4.57432	4.77776e-06	1.36277e-05
AC006262.4	1.12579	2.05671	0.509243	4.03877	5.37333e-05	0.000133716
AC006262.5	11.4886	3.30111	0.39278	8.40447	4.29785e-17	3.37834e-16
AC006272.1	8.5925	0.581687	0.192531	3.02127	0.00251717	0.00484002
AC006272.2	5.56379	0.601571	0.202794	2.96641	0.00301298	0.00572012
AC006273.4	11.149	-2.58595	0.185355	-13.9513	3.08797e-44	1.25204e-42
AC006273.5	62.1617	-1.63611	0.179463	-9.11668	7.74611e-20	7.44101e-19
AC006277.2	11.9354	0.116647	0.190218	0.613227	0.539726	0.610775
AC006277.3	21.5227	1.1673	0.162366	7.1893	6.5123e-13	3.72134e-12
AC006288.1	0.00786617	-0.388259	4.75145	-0.0817137	0.934874	NA
AC006296.1	0.0736137	-0.236275	2.21974	-0.106443	0.915231	NA
AC006296.2	0.0382593	-0.298245	2.76277	-0.107951	0.914034	NA
AC006322.1	0.0110573	-0.36013	4.28892	-0.0839675	0.933082	NA
AC006326.3	0.0651434	-0.652376	1.40627	-0.463905	0.642716	NA
AC006326.5	0.00304489	-0.399507	4.75145	-0.0840812	0.932992	NA
AC006328.1	0	NA	NA	NA	NA	NA
AC006328.2	0	NA	NA	NA	NA	NA
AC006328.3	0	NA	NA	NA	NA	NA
AC006328.4	0.0013102	-0.399507	4.75145	-0.0840812	0.932992	NA
AC006328.9	0.0080073	-0.371385	4.75145	-0.0781625	0.937699	NA
AC006335.10	0	NA	NA	NA	NA	NA
AC006335.11	0.0230975	-0.489953	2.67937	-0.182861	0.854907	NA
AC006335.2	0.0035151	-0.44841	4.75145	-0.0943734	0.924813	NA
AC006335.6	0.00474116	-0.388259	4.75145	-0.0817137	0.934874	NA
AC006355.3	0.580257	0.755797	1.26455	0.597681	0.550053	0.620573
AC006366.3	0.00543399	-0.382634	4.75145	-0.08053	0.935816	NA
AC006369.2	8.69132	0.10748	0.190762	0.563423	0.573147	0.641738
AC006369.3	0.0858226	-0.205927	1.27608	-0.161374	0.871799	NA
AC006371.1	0.00903304	-0.371385	4.75145	-0.0781625	0.937699	NA
AC006372.4	1.89984	1.47686	0.454085	3.25239	0.00114437	0.00232963
AC006372.5	2.72661	3.17346	0.685717	4.62795	3.69306e-06	1.06882e-05
AC006372.6	2.00604	1.61777	0.543807	2.9749	0.00293086	0.00557378
AC006373.1	0.05353	-0.347151	3.05178	-0.113754	0.909433	NA
AC006377.1	0.0983933	-0.260511	1.61376	-0.161431	0.871754	NA
AC006378.2	24.8144	0.361432	0.163829	2.20616	0.027373	0.0433575
AC006380.1	0.0239704	-0.365761	4.75145	-0.0769788	0.93864	NA
AC006380.3	3.44028	3.86844	0.82049	4.71479	2.41959e-06	7.16742e-06
AC006386.1	0.607522	0.451975	0.329469	1.37183	0.170117	0.225616
AC006390.4	0.0408557	-0.286994	2.61181	-0.109883	0.912502	NA
AC006427.2	0.650285	0.926989	0.576166	1.60889	0.10764	0.149847
AC006445.1	0	NA	NA	NA	NA	NA
AC006445.6	0.4356	0.57404	0.382239	1.50178	0.133153	0.181283
AC006445.7	2.17646	0.475833	0.24107	1.97384	0.0484005	0.0729512
AC006449.2	0	NA	NA	NA	NA	NA
AC006452.1	0.111088	-0.337769	1.8851	-0.179178	0.857798	NA
AC006452.2	0	NA	NA	NA	NA	NA
AC006458.3	0.105978	-0.205917	1.60916	-0.127965	0.898176	NA
AC006460.2	11.7147	0.0870188	0.283018	0.307467	0.758488	0.805908
AC006461.1	1.70759	-0.690421	0.204587	-3.3747	0.000738967	0.00155043
AC006461.2	1.41615	2.44746	0.874483	2.79876	0.00512999	0.00933726
AC006466.5	0.326027	-0.0813946	0.825858	-0.0985576	0.92149	0.938144
AC006478.1	0.00955198	-0.420283	4.34492	-0.0967297	0.922941	NA
AC006480.1	1.73069	0.184404	0.246742	0.747354	0.45485	0.52968
AC006482.1	0.0841737	-0.311524	1.66125	-0.187524	0.851249	NA
AC006483.1	0	NA	NA	NA	NA	NA
AC006483.5	4.81558	0.69123	0.205788	3.35894	0.000782417	0.00163547
AC006486.10	17.1871	0.603147	0.124149	4.85823	1.18439e-06	3.64159e-06
AC006486.9	0.146728	-0.433527	0.80197	-0.540578	0.588799	NA
AC006487.1	0.09459	-0.249142	1.30453	-0.190982	0.848539	NA
AC006499.1	0.168151	-0.105667	2.36994	-0.0445864	0.964437	NA
AC006499.2	0.0802611	-0.26446	3.18262	-0.0830949	0.933776	NA
AC006499.3	0.107917	-0.234302	1.95388	-0.119916	0.90455	NA
AC006499.4	0.0803506	-0.253183	2.53345	-0.0999361	0.920395	NA
AC006499.5	0.0851322	-0.296451	2.41014	-0.123002	0.902106	NA
AC006499.6	0.109203	-0.191055	2.19407	-0.0870778	0.93061	NA
AC006499.7	0.135371	-0.315101	2.01885	-0.156079	0.87597	NA
AC006499.9	0.0332266	-0.348887	4.72832	-0.0737868	0.94118	NA
AC006509.4	0.186117	-0.0384399	0.591348	-0.0650038	0.948171	NA
AC006509.7	0.36273	0.0816607	0.374012	0.218337	0.827166	0.863518
AC006534.1	0.0185484	-0.523711	4.09989	-0.127738	0.898356	NA
AC006534.2	0.0327515	-0.358394	2.18376	-0.164118	0.869639	NA
AC006534.3	0.346374	0.204289	0.388139	0.526329	0.598659	0.665481
AC006538.1	25.7498	0.837659	0.164892	5.08005	3.7733e-07	1.22767e-06
AC006538.4	0.0286449	-0.303867	2.52092	-0.120538	0.904057	NA
AC006538.8	1.23763	1.80266	0.483743	3.72649	0.000194162	0.000445618
AC006539.1	3.21183	0.459724	0.328005	1.40158	0.161042	0.214855
AC006539.2	2.68176	0.406826	0.270596	1.50344	0.132725	0.18077
AC006539.3	7.46451	0.827127	0.308434	2.6817	0.00732498	0.0129624
AC006539.6	0.0982345	-0.207411	1.0686	-0.194095	0.846101	NA
AC006547.13	126.889	-0.291403	0.0912381	-3.19387	0.00140378	0.00281398
AC006547.14	26.5096	-0.39053	0.181396	-2.15291	0.031326	0.0490973
AC006547.15	0	NA	NA	NA	NA	NA
AC006547.8	0	NA	NA	NA	NA	NA
AC006548.19	0.0306081	-0.315118	2.79127	-0.112894	0.910114	NA
AC006548.26	0	NA	NA	NA	NA	NA
AC006548.28	10.6753	2.06965	0.283011	7.31297	2.61308e-13	1.54116e-12
AC006552.1	1.24291	2.18014	0.581712	3.7478	0.000178394	0.000411859
AC006557.1	0.813214	1.66337	0.67728	2.45596	0.014051	0.0235609
AC006840.1	0.0479394	-0.335898	2.59229	-0.129576	0.896902	NA
AC006925.1	0.16737	-0.144268	1.1335	-0.127276	0.898722	NA
AC006926.1	0.0444197	-0.309501	3.53981	-0.0874343	0.930326	NA
AC006942.4	17.726	-0.464621	0.135276	-3.43463	0.000593364	0.00126322
AC006946.12	3.77896	0.86531	0.296318	2.92021	0.00349792	0.00656666
AC006946.15	2.38643	0.766443	0.258505	2.9649	0.00302779	0.00574513
AC006946.16	31.022	2.72103	0.266392	10.2144	1.71e-24	2.28104e-23
AC006946.17	4.29538	2.36318	0.3553	6.65123	2.9065e-11	1.43195e-10
AC006947.1	2.30409	1.26792	0.32906	3.85317	0.000116598	0.000276462
AC006960.5	0.405495	-0.48573	0.381371	-1.27364	0.20279	0.263306
AC006960.7	0.26604	-0.754618	0.609216	-1.23867	0.215468	NA
AC006978.6	339.146	-0.259773	0.093906	-2.76631	0.00566938	0.0102465
AC006987.4	0.327024	0.700138	1.10787	0.631968	0.527408	0.599027
AC006987.5	0.158577	0.275855	1.347	0.204792	0.837735	NA
AC006987.6	0.163447	0.247892	1.32393	0.18724	0.851472	NA
AC006987.7	0.0449041	-0.258816	2.07746	-0.124582	0.900854	NA
AC006988.1	0.155705	-0.216268	0.695399	-0.310998	0.755802	NA
AC006989.2	0.0343861	-0.401673	2.01242	-0.199597	0.841796	NA
AC006994.1	4.18447	0.218043	0.34555	0.631003	0.528039	0.599568
AC006994.2	2.26667	-0.835124	0.215059	-3.88323	0.000103076	0.000246527
AC006994.3	2.83042	-1.59932	0.239306	-6.68316	2.33846e-11	1.1629e-10
AC006995.8	0.496722	0.343097	0.479042	0.716215	0.473858	0.547895
AC007000.10	4.96412	1.07902	0.304286	3.54608	0.000391012	0.000856498
AC007000.11	6.79954	0.19016	0.172576	1.1019	0.270507	0.338662
AC007000.12	8.58548	-0.213663	0.144535	-1.47829	0.139331	0.188759
AC007003.1	0.0312849	-0.380896	2.78653	-0.136692	0.891274	NA
AC007006.1	0.00304489	-0.399507	4.75145	-0.0840812	0.932992	NA
AC007009.1	0.0348606	-0.320746	3.12711	-0.102569	0.918305	NA
AC007009.2	2.13563	1.85041	0.479266	3.86092	0.00011296	0.000268394
AC007016.3	2.29609	1.38301	0.32014	4.32001	1.56023e-05	4.17817e-05
AC007036.4	5.16117	0.342946	0.298097	1.15045	0.249959	0.316417
AC007036.5	0	NA	NA	NA	NA	NA
AC007036.6	8.75598	-0.225847	0.22391	-1.00865	0.313143	0.385095
AC007038.7	47.5149	0.66811	0.198471	3.36629	0.000761867	0.00159529
AC007040.1	0.00133308	-0.399507	4.75145	-0.0840812	0.932992	NA
AC007040.11	5.14129	0.742683	0.224338	3.31056	0.000931096	0.00192397
AC007040.2	0.00143999	-0.399507	4.75145	-0.0840812	0.932992	NA
AC007040.3	0.00744314	-0.393883	4.75145	-0.0828974	0.933933	NA
AC007040.6	0.84335	0.541761	0.301549	1.7966	0.0723997	0.104944
AC007040.8	0.686026	0.382279	0.379272	1.00793	0.31349	0.385454
AC007041.1	0	NA	NA	NA	NA	NA
AC007041.2	3.97367	0.672629	0.205041	3.28046	0.00103636	0.00212426
AC007050.1	0.00162487	-0.399507	4.75145	-0.0840812	0.932992	NA
AC007050.17	2.6072	1.33397	0.462959	2.8814	0.00395913	0.0073677
AC007050.18	0.669129	0.453899	0.549229	0.82643	0.40856	0.483583
AC007056.1	0.02653	-0.678517	3.66604	-0.185082	0.853165	NA
AC007064.22	0.0390881	-0.335894	2.00456	-0.167566	0.866925	NA
AC007064.24	0.163959	-0.125554	0.84333	-0.148879	0.881649	NA
AC007064.25	0.0425816	-0.309493	2.74474	-0.112759	0.910222	NA
AC007078.4	4.12834	2.31815	0.399537	5.8021	6.54889e-09	2.57557e-08
AC007091.1	0.22857	0.375704	1.09971	0.341638	0.732623	NA
AC007096.1	0.245503	0.0805272	1.22418	0.0657804	0.947553	NA
AC007098.1	0.140703	-0.0427271	1.01748	-0.0419929	0.966504	NA
AC007099.1	7.93596	1.00918	0.362808	2.7816	0.00540925	0.00981348
AC007099.2	0.382286	-1.23142	0.378397	-3.25431	0.00113667	0.00231509
AC007106.1	0.0873374	-0.311172	1.41781	-0.219473	0.826281	NA
AC007115.3	0.0237205	-0.50683	3.19743	-0.158512	0.874054	NA
AC007126.1	0.491514	0.690296	0.51579	1.33833	0.18079	0.238082
AC007128.1	39.8295	5.63105	0.363263	15.5013	3.39979e-54	2.23007e-52
AC007131.1	1.7985	2.10697	1.05457	1.99795	0.0457218	0.0692913
AC007131.2	0.26051	0.222866	1.05573	0.211102	0.832808	NA
AC007131.3	0.0143705	-0.382634	4.75145	-0.08053	0.935816	NA
AC007136.1	0.20737	-0.0951258	0.628145	-0.151439	0.879629	NA
AC007161.5	3.65175	1.81706	0.418103	4.34596	1.38666e-05	3.73502e-05
AC007163.1	0.129551	-0.317425	1.49339	-0.212554	0.831675	NA
AC007163.10	0.275312	0.221364	0.926126	0.239022	0.811089	NA
AC007163.11	0.168704	-0.0529328	1.23038	-0.0430214	0.965684	NA
AC007163.2	1.60059	2.54692	0.675129	3.77249	0.000161629	0.000375592
AC007163.3	3.20248	3.31281	0.403688	8.20637	2.2797e-16	1.698e-15
AC007163.6	1.70448	1.61265	0.374672	4.30416	1.67621e-05	4.46854e-05
AC007163.8	8.89317	1.96567	0.292588	6.71822	1.83963e-11	9.23573e-11
AC007163.9	0.701938	1.13274	0.650057	1.74252	0.0814171	0.116592
AC007179.1	0.0127704	-0.382634	4.75145	-0.08053	0.935816	NA
AC007179.2	0.00786839	-0.393883	4.75145	-0.0828974	0.933933	NA
AC007182.6	4.92305	-2.7084	0.245869	-11.0156	3.21271e-28	5.40326e-27
AC007191.4	90.2273	0.962235	0.149876	6.42021	1.36089e-10	6.29968e-10
AC007192.6	0	NA	NA	NA	NA	NA
AC007193.10	4.02193	-0.547231	0.312266	-1.75245	0.0796963	0.114358
AC007193.6	2.02439	2.69062	0.456755	5.89072	3.84512e-09	1.54784e-08
AC007193.8	0	NA	NA	NA	NA	NA
AC007193.9	0	NA	NA	NA	NA	NA
AC007204.2	2.05999	1.89453	0.351578	5.38864	7.09918e-08	2.5115e-07
AC007204.3	0.207735	-0.212913	0.762778	-0.279129	0.780146	NA
AC007216.1	0	NA	NA	NA	NA	NA
AC007224.1	0	NA	NA	NA	NA	NA
AC007228.11	27.7616	-0.34644	0.124648	-2.77935	0.00544672	0.00987507
AC007228.5	1.07832	-0.387258	0.266111	-1.45525	0.145601	0.196374
AC007228.8	0.510847	0.381933	0.348771	1.09508	0.273481	0.34192
AC007228.9	63.559	-0.284373	0.149834	-1.89792	0.0577065	0.0855575
AC007229.3	11.1096	0.217545	0.112728	1.92983	0.0536285	0.0800903
AC007237.2	0.538975	0.501104	0.625454	0.801185	0.423025	0.498184
AC007238.1	25.3126	-0.369041	0.116836	-3.15863	0.00158515	0.0031497
AC007241.1	0	NA	NA	NA	NA	NA
AC007242.1	0.0377253	-0.309499	3.32934	-0.0929611	0.925934	NA
AC007246.3	331.217	-0.176341	0.0811486	-2.17307	0.0297752	0.0468572
AC007248.7	0.217341	-0.480579	0.773627	-0.621202	0.534466	NA
AC007249.3	12.8241	1.80956	0.239339	7.56066	4.01019e-14	2.51811e-13
AC007250.4	0.377978	0.907317	1.21446	0.747096	0.455006	0.529832
AC007251.2	0.65687	1.10905	0.532148	2.08411	0.0371503	0.0573998
AC007253.1	0.0900123	-0.128589	1.78265	-0.0721335	0.942496	NA
AC007255.8	24.4739	1.50156	0.272336	5.51363	3.5151e-08	1.2854e-07
AC007256.5	7.7084	0.441536	0.240154	1.83856	0.0659802	0.0965365
AC007271.3	1.27313	-0.12111	0.352245	-0.343823	0.73098	0.782812
AC007272.3	0.743954	0.338331	0.386806	0.87468	0.381748	0.456046
AC007274.2	0.0108372	-0.365755	4.29553	-0.0851477	0.932144	NA
AC007274.5	0.0140048	-0.534966	4.63201	-0.115493	0.908054	NA
AC007277.3	13.1808	-1.78948	0.247692	-7.22462	5.02488e-13	2.89578e-12
AC007278.2	3.15608	-0.143122	0.393349	-0.363855	0.715966	0.769793
AC007278.3	8.39421	-0.832858	0.233109	-3.57282	0.000353152	0.000778066
AC007279.1	2.05048	1.21653	0.413775	2.94006	0.00328144	0.00619095
AC007279.2	5.75336	0.629347	0.214368	2.93583	0.0033266	0.00626799
AC007282.6	5.78105	1.94893	0.300257	6.49086	8.53469e-11	4.02943e-10
AC007283.4	8.88385	1.05578	0.254343	4.15101	3.31015e-05	8.4896e-05
AC007283.5	0	NA	NA	NA	NA	NA
AC007285.1	0.824856	1.71857	0.503195	3.41531	0.000637099	0.00135045
AC007285.6	14.1247	1.67704	0.175488	9.55645	1.21861e-21	1.33119e-20
AC007285.7	9.12804	2.71205	0.26671	10.1686	2.73923e-24	3.61385e-23
AC007292.3	20.194	0.318188	0.121471	2.61945	0.00880715	0.015345
AC007292.4	1.33831	-0.230392	0.244861	-0.940909	0.346752	0.419917
AC007292.6	24.1543	0.155507	0.119955	1.29638	0.194845	0.254314
AC007292.7	2.17586	0.484022	0.216236	2.23839	0.0251954	0.040202
AC007304.1	0.29506	0.264759	0.935494	0.283015	0.777165	0.822097
AC007308.6	15.574	0.962014	0.199132	4.83105	1.35815e-06	4.14763e-06
AC007308.7	0	NA	NA	NA	NA	NA
AC007312.3	0.592778	0.658755	0.976193	0.674821	0.49979	0.573002
AC007317.1	0.197691	-0.0742856	1.61422	-0.0460194	0.963295	NA
AC007318.5	113.093	0.297994	0.141038	2.11286	0.0346131	0.053796
AC007319.1	54.6144	1.28303	0.275477	4.6575	3.20072e-06	9.33983e-06
AC007322.1	0.00523175	-0.382634	4.75145	-0.08053	0.935816	NA
AC007322.3	0	NA	NA	NA	NA	NA
AC007322.5	0	NA	NA	NA	NA	NA
AC007322.7	0	NA	NA	NA	NA	NA
AC007326.1	3.13462	3.1237	0.557494	5.6031	2.10547e-08	7.87883e-08
AC007326.10	0.745691	1.2409	0.43468	2.85475	0.00430713	0.0079565
AC007326.9	4.79241	4.14407	0.408924	10.1341	3.90081e-24	5.09676e-23
AC007327.5	0.41596	0.534913	1.10613	0.483588	0.628678	0.692445
AC007327.6	0.330486	0.294655	0.974814	0.302268	0.762448	0.809235
AC007333.1	0.0094074	-0.388259	4.75145	-0.0817137	0.934874	NA
AC007339.1	0.0193053	-0.605851	3.47708	-0.174241	0.861676	NA
AC007339.2	0.0391308	-0.375273	2.91871	-0.128575	0.897694	NA
AC007347.1	0	NA	NA	NA	NA	NA
AC007349.4	0.451384	0.388673	0.563164	0.690158	0.490095	0.563497
AC007349.5	0.61002	0.753637	0.957985	0.78669	0.431463	0.5065
AC007349.7	0.350774	0.256594	0.876453	0.292764	0.769703	0.815536
AC007358.1	0.0233328	-0.354507	4.41501	-0.080296	0.936002	NA
AC007359.6	0.00275182	-0.388259	4.75145	-0.0817137	0.934874	NA
AC007362.3	10.5493	0.201771	0.300316	0.671861	0.501672	0.574844
AC007364.1	1.03945	0.55082	0.586289	0.939502	0.347473	0.420718
AC007365.1	2.14498	0.823765	0.288295	2.85737	0.00427169	0.00789865
AC007365.2	0.0198276	-0.33762	3.2351	-0.104362	0.916882	NA
AC007365.3	8.1462	0.927778	0.227159	4.08426	4.42177e-05	0.000111448
AC007365.4	13.6904	0.567646	0.185635	3.05787	0.00222916	0.004323
AC007367.1	0.0225879	-0.354512	4.75145	-0.0746114	0.940524	NA
AC007375.1	0.0603792	-0.175531	1.3458	-0.130428	0.896227	NA
AC007381.1	0.0318256	-0.335897	2.394	-0.140308	0.888417	NA
AC007381.2	0.811879	0.085421	0.424598	0.201181	0.840557	0.874501
AC007381.3	1.63252	0.204561	0.307604	0.665014	0.506041	0.579045
AC007383.3	104.454	-0.0578945	0.0888712	-0.651443	0.514761	0.587249
AC007383.4	0	NA	NA	NA	NA	NA
AC007383.6	0.367432	-0.0384381	0.429573	-0.0894798	0.928701	0.943944
AC007384.1	0	NA	NA	NA	NA	NA
AC007386.2	3.41144	1.83902	0.306333	6.00333	1.93309e-09	8.02594e-09
AC007386.3	2.13219	1.38342	0.31667	4.36865	1.25018e-05	3.38735e-05
AC007386.4	24.3295	2.34688	0.219282	10.7026	9.8996e-27	1.5092e-25
AC007387.2	3.86438	-0.102743	0.168355	-0.610277	0.541679	0.61272
AC007389.1	2.46048	0.436978	0.253024	1.72703	0.084163	0.120091
AC007389.2	0.480251	0.0907942	0.494087	0.183761	0.854201	0.885845
AC007389.3	1.17014	1.90609	0.414764	4.59561	4.31485e-06	1.23829e-05
AC007389.4	0	NA	NA	NA	NA	NA
AC007390.4	0.174484	0.0561681	0.640226	0.0877317	0.93009	NA
AC007391.2	1.27266	0.873255	0.313243	2.78778	0.00530699	0.00963961
AC007392.3	5.26657	-1.25213	0.182833	-6.84847	7.4645e-12	3.88768e-11
AC007392.4	1.46138	-1.17384	0.339003	-3.46264	0.000534909	0.00114807
AC007394.3	0.101836	-0.123924	1.27611	-0.097111	0.922638	NA
AC007395.3	0.043957	-0.253179	1.85995	-0.136121	0.891725	NA
AC007395.4	1.2757	-0.0734752	0.330691	-0.222187	0.824168	0.861072
AC007402.1	0.0182218	-0.320766	4.75145	-0.067509	0.946176	NA
AC007403.1	0.0426479	-0.38654	4.61654	-0.0837293	0.933272	NA
AC007403.2	0.764186	-0.992421	0.341457	-2.90643	0.00365576	0.00683937
AC007403.3	0.234835	-0.648236	0.641907	-1.00986	0.312563	NA
AC007405.4	59.567	-1.06332	0.197407	-5.38641	7.18795e-08	2.54056e-07
AC007405.6	250.042	-0.989988	0.158421	-6.24911	4.12795e-10	1.82833e-09
AC007405.8	2.58032	2.86319	0.413983	6.9162	4.63921e-12	2.46164e-11
AC007422.1	0.489898	0.579794	0.722972	0.801959	0.422576	0.497763
AC007435.1	0.0403451	-0.315119	2.91401	-0.10814	0.913885	NA
AC007436.1	0	NA	NA	NA	NA	NA
AC007450.1	0.0775601	-0.223017	1.30524	-0.170863	0.864332	NA
AC007461.2	2.25077	1.73895	0.428387	4.0593	4.92192e-05	0.000123285
AC007463.2	0.127215	-0.0858127	1.3175	-0.0651331	0.948068	NA
AC007486.1	0.0806216	-0.241913	2.53811	-0.0953121	0.924067	NA
AC007511.1	0.0392805	-0.347143	2.0027	-0.173338	0.862386	NA
AC007528.1	1.29988	2.47184	0.875378	2.82374	0.00474668	0.00869626
AC007528.2	1.69224	2.64491	0.617695	4.2819	1.85307e-05	4.91199e-05
AC007535.1	0.0127225	-0.382634	4.75145	-0.08053	0.935816	NA
AC007551.1	0.955929	1.85047	1.23768	1.4951	0.134888	0.183371
AC007551.2	0.579203	0.0543307	0.306727	0.17713	0.859406	0.890165
AC007556.3	1.06615	0.876369	0.475272	1.84393	0.0651931	0.0955056
AC007557.1	0.00798813	-0.382634	4.75145	-0.08053	0.935816	NA
AC007557.2	0.0849741	-0.400329	1.27932	-0.312922	0.75434	NA
AC007557.3	0.178103	-0.457738	0.884618	-0.517441	0.604848	NA
AC007557.4	0.0629623	-0.324629	2.56146	-0.126736	0.899149	NA
AC007557.5	0.0451261	-0.281361	2.59882	-0.108265	0.913786	NA
AC007559.1	0.11775	-0.146592	0.931046	-0.157449	0.874891	NA
AC007560.1	1.46869	-0.190238	0.292086	-0.651308	0.514848	0.5873
AC007560.2	0.0213201	-0.365761	4.75145	-0.0769788	0.93864	NA
AC007562.1	0.0479504	-0.377342	1.80017	-0.209615	0.833968	NA
AC007563.1	0.798498	0.434856	0.373479	1.16434	0.244288	0.310152
AC007563.3	0.7701	-0.410812	0.461365	-0.890426	0.373237	0.447391
AC007563.4	0.352049	-0.639445	0.49705	-1.28648	0.198276	0.25819
AC007563.5	0.359736	-0.165317	0.537428	-0.307608	0.758381	0.805875
AC007566.10	36.6264	-0.209831	0.139444	-1.50477	0.132383	0.180333
AC007567.1	0.139445	-0.122636	0.838045	-0.146335	0.883657	NA
AC007568.1	0.0678206	-0.267052	1.25153	-0.21338	0.831031	NA
AC007611.1	0.0377978	-0.331997	3.32363	-0.0998899	0.920432	NA
AC007618.3	0.433058	-0.0434663	0.55581	-0.0782034	0.937666	0.95108
AC007620.3	0	NA	NA	NA	NA	NA
AC007631.1	0.0103907	-0.382634	4.75145	-0.08053	0.935816	NA
AC007652.1	0.0137394	-0.37701	4.75145	-0.0793463	0.936757	NA
AC007677.2	0.259642	0.0617909	1.37088	0.045074	0.964048	NA
AC007679.1	0.373706	0.428268	0.392005	1.09251	0.274611	0.343211
AC007679.3	0.213187	-0.0852653	0.637021	-0.13385	0.893521	NA
AC007679.4	1.40212	2.02927	0.781927	2.59522	0.00945292	0.0163724
AC007680.2	0.211045	0.0807422	0.676119	0.11942	0.904943	NA
AC007682.1	0.337365	0.386927	0.521904	0.741377	0.458465	0.533151
AC007682.2	0.0180874	-0.371385	4.75145	-0.0781625	0.937699	NA
AC007682.3	0	NA	NA	NA	NA	NA
AC007682.4	0	NA	NA	NA	NA	NA
AC007731.1	0	NA	NA	NA	NA	NA
AC007740.1	0.204792	0.0356518	1.41975	0.0251114	0.979966	NA
AC007742.3	0.0175818	-0.365753	4.11771	-0.0888243	0.929222	NA
AC007743.1	84.0409	-1.85333	0.182905	-10.1328	3.95217e-24	5.16225e-23
AC007750.1	0.0585663	-0.25318	2.05823	-0.123009	0.9021	NA
AC007750.5	21.0466	2.21997	0.210883	10.527	6.48354e-26	9.40672e-25
AC007773.1	1.91818	1.04178	0.29052	3.58592	0.000335891	0.000743269
AC007773.2	36.616	1.54474	0.15711	9.83224	8.17824e-23	9.74667e-22
AC007787.2	1.08856	0.225431	0.475963	0.473631	0.635763	0.69885
AC007787.3	4.2189	-0.172871	0.291407	-0.593227	0.55303	0.623235
AC007790.4	4.11111	0.899687	0.376437	2.39001	0.0168481	0.0277965
AC007792.1	1.0088	0.712797	0.341047	2.09002	0.0366157	0.0566592
AC007795.1	0.00478941	-0.388259	4.75145	-0.0817137	0.934874	NA
AC007796.1	1.22828	-0.0190416	0.361719	-0.0526418	0.958017	0.966917
AC007842.1	0.436637	0.439225	0.505004	0.869744	0.38444	0.458766
AC007875.2	1.13433	1.6157	0.518438	3.11648	0.00183025	0.00360157
AC007875.3	1.54526	0.42603	0.414346	1.0282	0.303857	0.375091
AC007879.1	1.15391	1.45179	0.402728	3.60489	0.00031228	0.000694349
AC007879.2	12.0924	1.54458	0.173466	8.90423	5.37602e-19	4.86526e-18
AC007879.3	2.58661	1.54014	0.289291	5.32386	1.01591e-07	3.52724e-07
AC007879.4	3.76377	0.0152792	0.217091	0.0703813	0.94389	0.956032
AC007879.5	15.3621	1.96841	0.168452	11.6853	1.51585e-31	3.11666e-30
AC007879.6	0.643215	0.972987	0.439131	2.21571	0.0267114	0.0424247
AC007879.7	70.9938	3.22033	0.254404	12.6583	1.00644e-36	2.74071e-35
AC007880.1	3.97933	0.849527	0.242995	3.49607	0.000472169	0.00102159
AC007880.2	0	NA	NA	NA	NA	NA
AC007881.1	0.00806033	-0.382634	4.75145	-0.08053	0.935816	NA
AC007881.4	0.445957	0.689316	0.554835	1.24238	0.214096	0.276317
AC007899.3	4.24122	2.13689	0.375673	5.68816	1.28415e-08	4.90672e-08
AC007906.1	0.652049	0.552586	0.660386	0.836762	0.402726	0.477525
AC007919.1	0.371301	0.165892	0.864622	0.191866	0.847847	0.880712
AC007919.18	3.882	1.84037	0.399848	4.60267	4.17109e-06	1.19875e-05
AC007919.19	1.77818	1.43512	0.640719	2.23986	0.0251001	0.0400576
AC007919.2	0.163128	-0.438052	0.802957	-0.545548	0.585376	NA
AC007948.1	0.0118857	-0.371385	4.70797	-0.0788843	0.937125	NA
AC007950.1	0.431883	-0.351994	0.439796	-0.800357	0.423504	0.498646
AC007950.2	4.58631	-0.391293	0.165513	-2.36412	0.0180728	0.0296415
AC007952.4	0.00484874	-0.546216	4.75145	-0.114958	0.908479	NA
AC007952.5	8.19932	0.818053	0.229556	3.56363	0.000365766	0.000804551
AC007952.6	0.031518	-0.407297	2.01809	-0.201823	0.840055	NA
AC007966.1	6.03712	1.36092	0.285851	4.76094	1.92694e-06	5.77313e-06
AC007967.2	0.000751044	-0.399507	4.75145	-0.0840812	0.932992	NA
AC007967.3	0.0178866	-0.331999	3.49744	-0.0949263	0.924373	NA
AC007967.4	0.0164839	-0.414656	4.14157	-0.100121	0.920249	NA
AC007969.4	1.07248	0.185048	0.250755	0.737963	0.460537	0.535287
AC007969.5	160.245	0.227748	0.127699	1.78347	0.07451	0.107691
AC007998.1	0	NA	NA	NA	NA	NA
AC008041.1	0	NA	NA	NA	NA	NA
AC008045.1	0.00968221	-0.382634	4.75145	-0.08053	0.935816	NA
AC008060.1	0.0166582	-0.337621	3.2708	-0.103223	0.917786	NA
AC008060.5	0.0369772	-0.264452	2.18215	-0.121188	0.903542	NA
AC008060.7	0.465581	1.16378	0.8952	1.30002	0.193593	0.252922
AC008060.8	0.209499	0.363641	0.674463	0.539156	0.589779	NA
AC008063.2	22.2561	2.15093	0.26444	8.13389	4.15724e-16	3.03569e-15
AC008063.3	1.74787	2.12445	0.426007	4.9869	6.13548e-07	1.95064e-06
AC008065.1	2.24877	0.643244	0.267437	2.40522	0.0161627	0.0267751
AC008067.2	0.137343	-0.101537	2.0317	-0.0499762	0.960141	NA
AC008069.1	0.0885781	-0.336678	1.09655	-0.307035	0.758817	NA
AC008069.2	0.0933456	-0.155513	1.01393	-0.153377	0.878101	NA
AC008072.1	0.161787	-0.239531	0.769857	-0.311137	0.755697	NA
AC008073.7	4.11764	-0.168038	0.194464	-0.864106	0.38753	0.461824
AC008073.9	2.09058	-0.0645871	0.320334	-0.201624	0.84021	0.874205
AC008074.1	6.35923	0.472609	0.159912	2.95543	0.00312236	0.00591177
AC008074.3	7.61826	-1.17536	0.176503	-6.65915	2.75424e-11	1.35985e-10
AC008074.4	0.424363	-1.26823	0.563514	-2.25057	0.024413	0.0390374
AC008074.5	1.1212	0.322423	0.381195	0.845822	0.397652	0.472107
AC008079.10	45.152	0.606394	0.151296	4.00801	6.12336e-05	0.000151235
AC008079.9	0.288429	0.577983	0.687592	0.84059	0.400578	0.475286
AC008085.1	0.0260428	-0.348878	3.98806	-0.0874806	0.930289	NA
AC008088.4	0.990268	1.81915	0.460796	3.94785	7.8855e-05	0.000191771
AC008103.3	0.072242	-0.286661	1.42101	-0.201731	0.840127	NA
AC008103.4	0.0440542	-0.236276	2.26825	-0.104166	0.917037	NA
AC008132.13	4.69153	2.25625	0.323387	6.97693	3.01692e-12	1.62482e-11
AC008132.14	0.00258931	-0.393883	4.75145	-0.0828974	0.933933	NA
AC008132.15	0.0511451	-0.262587	1.49589	-0.17554	0.860656	NA
AC008154.4	0.449804	-1.30407	0.503841	-2.58825	0.00964638	0.01668
AC008154.5	0.301744	0.581194	0.83101	0.699383	0.484313	0.558116
AC008155.1	6.61419	0.230666	0.170735	1.35102	0.176688	0.233361
AC008155.2	0.221298	0.0844322	0.779195	0.108358	0.913711	NA
AC008163.4	0.356421	0.67386	1.02064	0.660231	0.509105	0.581965
AC008166.1	0.0458444	-0.347148	2.59745	-0.133649	0.89368	NA
AC008169.1	0.0143022	-0.371385	4.75145	-0.0781625	0.937699	NA
AC008171.1	0.842007	-0.466163	0.396815	-1.17476	0.24009	0.305515
AC008173.1	0.0517942	-0.286995	2.72235	-0.105422	0.916041	NA
AC008175.1	0.00452557	-0.442786	4.75145	-0.0931896	0.925753	NA
AC008264.4	0.947626	-0.249496	0.413131	-0.603916	0.5459	0.616673
AC008265.2	0.359561	0.570884	0.516542	1.1052	0.269071	0.337229
AC008268.1	369.581	-2.11318	0.367951	-5.74309	9.29629e-09	3.59886e-08
AC008268.2	10.7001	1.36911	0.363368	3.76783	0.000164676	0.000382137
AC008269.2	1.13132	0.608266	0.425489	1.42957	0.152841	0.205099
AC008271.1	9.79365	4.83483	0.590498	8.18773	2.66203e-16	1.97299e-15
AC008277.1	2.99413	0.923462	0.365447	2.52694	0.0115061	0.0195904
AC008278.2	1.97943	-1.75341	0.333793	-5.253	1.49641e-07	5.09829e-07
AC008278.3	0.300765	0.514945	0.427128	1.2056	0.227972	0.291977
AC008280.1	3.80077	1.76808	0.393058	4.49826	6.85104e-06	1.91452e-05
AC008280.3	0	NA	NA	NA	NA	NA
AC008281.1	0.137436	-0.0837316	1.52345	-0.054962	0.956169	NA
AC008391.1	2.42946	1.06112	0.266068	3.98815	6.65904e-05	0.000163553
AC008410.1	0.00788346	-0.382634	4.75145	-0.08053	0.935816	NA
AC008427.2	2.81831	1.28094	0.314979	4.06673	4.76766e-05	0.000119657
AC008440.10	7.6979	0.312968	0.269123	1.16292	0.244863	0.310743
AC008440.5	0	NA	NA	NA	NA	NA
AC008449.1	0.548051	0.49612	1.22369	0.405431	0.685161	0.742768
AC008464.1	0.00113879	-0.399507	4.75145	-0.0840812	0.932992	NA
AC008514.1	0	NA	NA	NA	NA	NA
AC008521.1	0.138306	-0.0694164	1.02255	-0.0678854	0.945877	NA
AC008536.1	0.125839	-0.261171	0.756091	-0.345422	0.729777	NA
AC008547.1	0.637769	0.484091	0.352875	1.37185	0.170111	0.225616
AC008562.1	0.00125766	-0.399507	4.75145	-0.0840812	0.932992	NA
AC008565.1	0.0745705	-0.202428	1.6662	-0.121491	0.903302	NA
AC008581.1	0.489194	0.428279	0.510601	0.838774	0.401596	0.476332
AC008592.3	20.8556	0.0962159	0.115233	0.834969	0.403735	0.478586
AC008592.4	1.85517	0.318567	0.249801	1.27528	0.202209	0.26265
AC008592.5	4.48294	0.849246	0.229975	3.69277	0.000221823	0.000504504
AC008592.7	1.15138	2.10542	1.13792	1.85023	0.0642799	0.0943158
AC008592.8	4.49652	1.15331	0.28875	3.99414	6.49296e-05	0.000159735
AC008598.1	0.0264779	-0.412923	2.20255	-0.187475	0.851288	NA
AC008622.1	0.0724437	-0.184363	1.03492	-0.178143	0.85861	NA
AC008623.1	0	NA	NA	NA	NA	NA
AC008625.1	0.355581	0.129177	1.03578	0.124715	0.900749	0.922622
AC008626.1	0.0953522	-0.414025	0.894497	-0.462858	0.643466	NA
AC008641.1	0.607636	-0.864804	0.392954	-2.20078	0.0277519	0.0439015
AC008671.1	1.76879	2.99522	1.35557	2.20956	0.0271355	0.043027
AC008674.1	0.191494	0.0986187	0.860606	0.114592	0.908768	NA
AC008686.1	1.18267	0.188193	0.24609	0.764732	0.444431	0.519518
AC008691.1	0.020194	-0.348869	3.22928	-0.108033	0.913969	NA
AC008694.2	0.699308	-0.373256	0.343074	-1.08797	0.276606	0.345355
AC008694.3	0.0918845	-0.303742	1.16372	-0.261009	0.794085	NA
AC008697.1	20.9381	0.806719	0.207009	3.89703	9.73807e-05	0.000233729
AC008703.1	1.767	2.08487	0.504669	4.13116	3.60932e-05	9.20578e-05
AC008703.2	0.124758	-0.18884	1.88869	-0.0999847	0.920356	NA
AC008737.1	0	NA	NA	NA	NA	NA
AC008740.1	0.286255	-0.554352	0.381854	-1.45174	0.146574	0.19755
AC008746.10	1.2814	1.08973	0.332982	3.27264	0.00106547	0.00218008
AC008746.12	29.7876	1.18015	0.176026	6.70441	2.02223e-11	1.0103e-10
AC008746.3	1.04149	1.20645	0.343216	3.51513	0.000439541	0.000955284
AC008746.5	19.7041	1.60377	0.194625	8.2403	1.71781e-16	1.29046e-15
AC008746.9	0.0793822	-0.10094	1.47393	-0.0684833	0.945401	NA
AC008752.1	1.13309	0.37648	0.381998	0.985555	0.324352	0.396756
AC008753.1	0.0315561	-0.303866	2.3913	-0.127072	0.898884	NA
AC008753.3	5.12472	0.499626	0.206309	2.42174	0.0154464	0.025711
AC008753.4	0.344665	0.0442102	0.511825	0.0863777	0.931166	0.945967
AC008753.6	5.42892	-0.818058	0.187156	-4.371	1.23681e-05	3.35286e-05
AC008756.1	0.00395016	-0.399507	4.75145	-0.0840812	0.932992	NA
AC008759.1	0.985852	1.34296	0.313195	4.28794	1.80336e-05	4.78899e-05
AC008780.1	0.00451974	-0.497313	4.75145	-0.104666	0.916641	NA
AC008781.1	0	NA	NA	NA	NA	NA
AC008781.7	4.78536	0.486802	0.17328	2.80934	0.00496434	0.00906146
AC008798.1	0.0106686	-0.371385	4.75145	-0.0781625	0.937699	NA
AC008810.1	0.518374	0.40467	0.357682	1.13137	0.257901	0.32511
AC008834.1	0.0678694	-0.225023	1.83936	-0.122338	0.902632	NA
AC008834.2	0.0445095	-0.253178	1.58271	-0.159965	0.872908	NA
AC008836.1	0.00453638	-0.388259	4.75145	-0.0817137	0.934874	NA
AC008850.3	2.01823	1.76245	0.493392	3.57211	0.000354116	0.000780109
AC008865.1	0.0491848	-0.264451	2.06926	-0.1278	0.898307	NA
AC008869.1	0.0436132	-0.384798	1.79365	-0.214533	0.830131	NA
AC008869.2	0.00285437	-0.388259	4.75145	-0.0817137	0.934874	NA
AC008906.1	0.844248	-0.699327	0.436693	-1.60142	0.109285	0.151855
AC008914.1	0.114029	-0.21851	0.836622	-0.261181	0.793953	NA
AC008937.2	3.52462	2.0024	0.444006	4.50985	6.48744e-06	1.81847e-05
AC008937.3	1.48204	1.19026	0.290673	4.09486	4.22416e-05	0.000106691
AC008938.1	0.0165433	-0.360128	4.14813	-0.086817	0.930817	NA
AC008940.1	0.430326	-0.422435	0.427493	-0.988167	0.323071	0.395373
AC008949.1	0	NA	NA	NA	NA	NA
AC008967.1	0.00256793	-0.399507	4.75145	-0.0840812	0.932992	NA
AC008982.2	17.9155	-0.0895785	0.163519	-0.547818	0.583817	0.651707
AC008984.2	3.79036	-1.61032	0.206709	-7.79028	6.68631e-15	4.46739e-14
AC008984.5	0.0194773	-0.501204	3.0347	-0.165158	0.86882	NA
AC008984.6	0.59125	0.557379	0.413668	1.34741	0.177849	0.234732
AC008984.7	0.50001	-2.79138	0.38081	-7.33012	2.29944e-13	1.36345e-12
AC008985.1	6.46564	1.63061	0.325919	5.00313	5.64062e-07	1.80203e-06
AC008991.1	0.254633	-0.530489	0.736348	-0.720432	0.471259	NA
AC008992.1	0.315086	0.319501	0.563808	0.566684	0.570929	0.63968
AC009005.2	110.784	2.11931	0.161295	13.1394	1.95776e-39	6.14758e-38
AC009009.1	0.0524449	-0.292623	3.05771	-0.0956999	0.923759	NA
AC009014.3	5.3218	2.12533	0.466103	4.55978	5.12076e-06	1.45596e-05
AC009022.1	0.465202	0.584898	0.381991	1.53118	0.125724	0.172116
AC009035.1	0.00233985	-0.399507	4.75145	-0.0840812	0.932992	NA
AC009052.12	0.0548737	-0.228644	1.19852	-0.190772	0.848705	NA
AC009060.1	0.13611	-0.354518	0.702408	-0.504718	0.613757	NA
AC009060.2	1.99502	-0.942085	0.297373	-3.16803	0.00153477	0.00305761
AC009065.1	0.0245204	-0.364018	2.20854	-0.164823	0.869083	NA
AC009065.2	0.0300232	-0.320743	2.79385	-0.114803	0.908601	NA
AC009065.3	0	NA	NA	NA	NA	NA
AC009065.4	0	NA	NA	NA	NA	NA
AC009080.1	0.0118225	-0.371385	4.75145	-0.0781625	0.937699	NA
AC009081.1	0.00335905	-0.388259	4.75145	-0.0817137	0.934874	NA
AC009084.1	0	NA	NA	NA	NA	NA
AC009095.4	13.5692	0.492301	0.184438	2.6692	0.00760314	0.0134061
AC009108.1	0.0295958	-0.358395	2.39763	-0.149479	0.881176	NA
AC009108.2	0	NA	NA	NA	NA	NA
AC009110.1	0.151959	-0.413185	1.99504	-0.207106	0.835927	NA
AC009120.10	0.66241	0.82774	0.399323	2.07286	0.0381855	0.0588371
AC009120.11	4.73106	1.4603	0.259335	5.63096	1.79211e-08	6.75009e-08
AC009120.3	35.6332	-0.0324077	0.144075	-0.224937	0.822029	0.85937
AC009120.4	2.32306	0.32876	0.268402	1.22488	0.22062	0.283711
AC009120.5	24.4451	0.178096	0.17129	1.03973	0.298464	0.369095
AC009120.6	203.559	0.397041	0.145093	2.73646	0.00621043	0.011141
AC009120.8	1.02757	0.741602	0.314899	2.35505	0.0185202	0.0303244
AC009120.9	0.0742455	-0.446626	2.04589	-0.218304	0.827192	NA
AC009121.1	0	NA	NA	NA	NA	NA
AC009121.2	0	NA	NA	NA	NA	NA
AC009127.1	0.0104161	-0.431537	4.75145	-0.0908222	0.927634	NA
AC009133.12	552.833	0.686113	0.154019	4.45472	8.40018e-06	2.32364e-05
AC009133.15	0.0160953	-0.337617	2.88761	-0.116919	0.906924	NA
AC009133.17	11.543	0.469241	0.199525	2.35179	0.0186834	0.030575
AC009133.21	0	NA	NA	NA	NA	NA
AC009133.22	0.0825068	-1.23186	1.07237	-1.14872	0.25067	NA
AC009133.24	0	NA	NA	NA	NA	NA
AC009134.1	0.0388403	-0.36965	3.10751	-0.118954	0.905312	NA
AC009158.1	0.110099	-0.182185	0.999462	-0.182283	0.855361	NA
AC009159.1	0.0457737	-0.367894	1.92482	-0.191132	0.848422	NA
AC009161.1	0.0118026	-0.388259	4.75145	-0.0817137	0.934874	NA
AC009166.5	0.353326	0.781435	1.01077	0.77311	0.439457	0.514591
AC009166.7	0.551403	1.25639	0.633547	1.9831	0.047356	0.0715358
AC009196.1	0.439093	0.280832	0.989685	0.283759	0.776595	0.821597
AC009227.2	2.17904	-1.76842	0.283465	-6.23858	4.41569e-10	1.95187e-09
AC009227.3	0.0705911	-0.285179	2.13086	-0.133833	0.893535	NA
AC009228.1	4.42544	0.182877	0.297618	0.614468	0.538906	0.610076
AC009229.5	0.701026	-1.34808	0.325115	-4.14648	3.3762e-05	8.64793e-05
AC009229.6	2.73543	1.11883	0.326971	3.42179	0.000622092	0.00132097
AC009234.1	0.973613	0.453826	0.417068	1.08813	0.276536	0.345278
AC009236.2	1.09947	2.37433	0.46741	5.07976	3.7792e-07	1.22931e-06
AC009237.10	0.576185	1.03227	0.49545	2.0835	0.0372055	0.0574809
AC009237.11	33.8865	0.752509	0.182652	4.1199	3.79038e-05	9.64186e-05
AC009237.13	0.023674	-0.386524	3.20058	-0.120767	0.903876	NA
AC009237.14	0	NA	NA	NA	NA	NA
AC009237.16	1.27792	-1.11909	0.358728	-3.1196	0.00181095	0.00356627
AC009237.17	0.757643	-0.121167	0.442094	-0.274075	0.784027	0.827835
AC009237.2	0.037919	-0.375273	2.92371	-0.128355	0.897868	NA
AC009237.4	0.00567009	-0.388259	4.75145	-0.0817137	0.934874	NA
AC009237.5	0.0158681	-0.360129	4.15514	-0.0866705	0.930933	NA
AC009237.6	0.0610611	-0.335913	4.0758	-0.0824164	0.934316	NA
AC009237.8	265.335	1.15894	0.157395	7.36323	1.7951e-13	1.07425e-12
AC009238.6	0	NA	NA	NA	NA	NA
AC009238.7	0.467465	-0.573192	0.486575	-1.17801	0.238791	0.30412
AC009238.8	0.464174	-0.400361	0.453986	-0.881878	0.377843	0.452138
AC009245.3	22.0158	0.221118	0.142947	1.54686	0.121897	0.16752
AC009260.1	0.00734497	-0.431537	4.75145	-0.0908222	0.927634	NA
AC009262.2	2.62866	3.55752	0.441995	8.04879	8.36176e-16	6.00169e-15
AC009263.2	0.233944	0.0931946	0.539051	0.172887	0.862741	NA
AC009264.1	7.84328	3.52824	0.559647	6.3044	2.89315e-10	1.29991e-09
AC009274.6	1.27532	0.749634	0.307907	2.43461	0.014908	0.0248817
AC009276.4	0.167271	-0.471776	0.802746	-0.587703	0.556732	NA
AC009297.1	0.0331178	-0.332014	4.75145	-0.0698765	0.944292	NA
AC009299.1	0.935778	2.04903	1.54691	1.3246	0.185304	0.243412
AC009299.2	27.3369	0.470862	0.181762	2.59054	0.00958261	0.0165786
AC009299.3	261.899	0.174971	0.138423	1.26403	0.206219	0.267324
AC009299.4	0.316948	0.715693	0.758863	0.943112	0.345623	0.418696
AC009299.5	20.112	-0.616363	0.154638	-3.98583	6.72439e-05	0.000165004
AC009302.2	2.14564	0.839445	0.258094	3.25248	0.00114402	0.00232903
AC009302.4	0.166996	0.172207	0.7491	0.229886	0.81818	NA
AC009303.1	3.46825	1.32322	0.362348	3.65179	0.000260422	0.000586424
AC009303.2	42.685	0.142049	0.0986144	1.44045	0.149741	0.201334
AC009303.3	2.1588	0.984943	0.348379	2.82722	0.00469544	0.0086125
AC009305.1	0.393398	0.604065	0.723133	0.835344	0.403524	0.478363
AC009305.2	0.233455	0.0647846	1.33678	0.048463	0.961347	NA
AC009310.1	0.0962721	-0.135338	1.33768	-0.101173	0.919413	NA
AC009312.1	0.732865	-0.970329	0.360992	-2.68795	0.00718917	0.0127397
AC009313.1	1.26	2.22445	0.799861	2.78105	0.00541831	0.00982865
AC009313.2	0.586648	1.2121	0.710079	1.707	0.087822	0.124774
AC009336.1	0.421712	-0.957294	0.399894	-2.39387	0.0166716	0.0275454
AC009336.19	2.3507	0.506798	0.298135	1.69989	0.0891509	0.126487
AC009362.2	3.42744	0.312264	0.244106	1.27922	0.200821	0.261092
AC009365.4	0.0661834	-0.302083	1.77584	-0.170107	0.864926	NA
AC009403.2	154.639	0.244093	0.105262	2.3189	0.0204003	0.0331382
AC009404.2	84.95	0.786464	0.129827	6.05779	1.38009e-09	5.8266e-09
AC009406.1	0	NA	NA	NA	NA	NA
AC009406.2	0	NA	NA	NA	NA	NA
AC009410.1	9.81468	5.03164	0.582557	8.63716	5.76258e-18	4.83813e-17
AC009411.1	0.0665709	-0.262669	1.72415	-0.152347	0.878913	NA
AC009411.2	0.156306	-0.0408096	1.49652	-0.0272696	0.978245	NA
AC009413.2	2.34966	-0.209813	0.280142	-0.748955	0.453884	0.528848
AC009414.1	0.259926	-0.364932	0.479856	-0.760502	0.446955	NA
AC009473.1	11.3108	-0.430586	0.197376	-2.18156	0.0291422	0.0459434
AC009474.1	0.0703894	-0.302209	2.04649	-0.147672	0.882602	NA
AC009474.2	0.656092	0.137774	0.354385	0.388768	0.697448	0.753563
AC009477.7	0.0756258	-0.128536	1.79079	-0.071776	0.94278	NA
AC009478.1	0.111281	0.0208055	1.39658	0.0148975	0.988114	NA
AC009478.2	0	NA	NA	NA	NA	NA
AC009480.1	0.707018	1.21842	0.537429	2.26712	0.0233827	0.0375319
AC009480.3	1.24256	1.49639	0.802405	1.86487	0.0621989	0.0915275
AC009480.4	0.0554731	-0.290977	1.57516	-0.184729	0.853442	NA
AC009487.4	0	NA	NA	NA	NA	NA
AC009487.5	0.0665975	-0.350989	1.97287	-0.177908	0.858795	NA
AC009487.6	25.0537	0.496219	0.146358	3.39044	0.000697803	0.00146964
AC009491.1	0.00328889	-0.44841	4.75145	-0.0943734	0.924813	NA
AC009491.2	0.00994174	-0.371385	4.75145	-0.0781625	0.937699	NA
AC009494.3	0.00710125	-0.382634	4.75145	-0.08053	0.935816	NA
AC009495.1	0.181871	-1.37208	0.766092	-1.79102	0.0732904	NA
AC009495.2	13.9807	0.500136	0.171816	2.91088	0.00360411	0.00674975
AC009495.3	3.72857	-0.675428	0.24338	-2.77519	0.0055169	0.0099924
AC009495.4	3.41696	0.126946	0.202091	0.628163	0.529897	0.601302
AC009498.1	0.277858	0.0958414	0.675156	0.141954	0.887116	NA
AC009499.1	0.0258463	-0.386524	3.18241	-0.121456	0.90333	NA
AC009500.2	0.0459	-0.33026	1.85347	-0.178185	0.858578	NA
AC009501.4	27.7326	0.141428	0.149063	0.948783	0.342731	0.415778
AC009502.1	0.463705	0.593122	0.506706	1.17054	0.241782	0.307324
AC009502.4	5.79739	-0.236014	0.283118	-0.833625	0.404493	0.479376
AC009505.2	4.01702	1.01967	0.281273	3.6252	0.000288739	0.000645487
AC009505.4	0.0767548	-0.224982	1.60996	-0.139744	0.888862	NA
AC009506.1	118.391	-0.299135	0.0903331	-3.31147	0.000928085	0.00191812
AC009506.2	0	NA	NA	NA	NA	NA
AC009508.1	0.0556476	-0.367897	2.34378	-0.156967	0.875271	NA
AC009517.2	0.372903	0.374888	0.508315	0.737513	0.460811	0.53551
AC009518.2	0.0579413	-0.268302	1.49085	-0.179965	0.85718	NA
AC009518.3	0.00898139	-0.365756	4.36946	-0.0837074	0.933289	NA
AC009518.4	0.500404	0.876602	0.492712	1.77914	0.0752175	0.108621
AC009518.8	3.43468	2.65239	0.670061	3.95843	7.54426e-05	0.000183962
AC009531.2	0.114537	-0.00372474	1.3912	-0.00267735	0.997864	NA
AC009541.1	0.100638	-0.251273	1.82289	-0.137843	0.890365	NA
AC009542.2	12.9274	0.979388	0.229868	4.26066	2.03823e-05	5.37065e-05
AC009677.1	0.159642	-0.110473	0.996488	-0.110863	0.911725	NA
AC009695.1	0.0128062	-0.365761	4.75145	-0.0769788	0.93864	NA
AC009729.1	0.00597947	-0.393883	4.75145	-0.0828974	0.933933	NA
AC009784.1	0.13398	-0.2735	0.935568	-0.292335	0.77003	NA
AC009784.3	4.72749	-0.343729	0.29974	-1.14676	0.251482	0.318029
AC009784.4	0.074186	-0.251273	1.77893	-0.14125	0.887672	NA
AC009800.1	0.00251815	-0.399507	4.75145	-0.0840812	0.932992	NA
AC009831.1	0.319459	-0.365697	0.460036	-0.794931	0.426653	0.501736
AC009835.1	0.0100419	-0.382634	4.75145	-0.08053	0.935816	NA
AC009878.2	0.0442437	-0.286994	2.6005	-0.110361	0.912123	NA
AC009892.10	0.32342	-0.363051	0.412825	-0.87943	0.379168	0.453402
AC009892.2	0.0548828	-0.194532	2.48712	-0.0782155	0.937657	NA
AC009892.5	0.150101	-0.503111	0.683387	-0.736202	0.461608	NA
AC009892.9	0.208248	-0.381591	0.479136	-0.796414	0.425791	NA
AC009941.1	0.018338	-0.37701	4.75145	-0.0793463	0.936757	NA
AC009945.4	0.451411	0.420518	0.343124	1.22556	0.220365	0.283426
AC009947.2	0	NA	NA	NA	NA	NA
AC009947.5	0.00198364	-0.399507	4.75145	-0.0840812	0.932992	NA
AC009948.5	432.641	-0.267611	0.103673	-2.58131	0.00984266	0.016988
AC009948.7	7.43791	0.443354	0.13236	3.34961	0.000809244	0.0016871
AC009950.2	68.577	0.129889	0.123555	1.05126	0.293139	0.363258
AC009955.8	0.593718	1.24595	0.409202	3.04482	0.00232822	0.00449977
AC009960.1	0.510284	0.515576	0.437951	1.17725	0.239097	0.304427
AC009960.2	0.357166	-0.0220927	0.683996	-0.0322994	0.974233	0.980108
AC009960.3	0.327495	0.198731	0.723329	0.274745	0.783512	0.827623
AC009960.4	0.298537	0.0657939	0.639575	0.102871	0.918065	0.935424
AC009960.5	0.194568	-0.0724232	0.965615	-0.0750022	0.940213	NA
AC009960.6	0.0652389	-0.296448	1.66535	-0.178009	0.858716	NA
AC009960.7	0.0438955	-0.253179	1.68291	-0.150441	0.880416	NA
AC009961.2	4.12226	0.587877	0.205289	2.86366	0.00418781	0.00775379
AC009961.3	31.6673	0.72139	0.128068	5.63288	1.77229e-08	6.67782e-08
AC009961.5	1.59012	0.471491	0.338489	1.39293	0.163642	0.21793
AC009963.3	0.0120852	-0.382634	4.75145	-0.08053	0.935816	NA
AC009963.4	0.00728464	-0.382634	4.75145	-0.08053	0.935816	NA
AC009963.5	0.67161	0.0982412	0.330849	0.296937	0.766515	0.812814
AC009963.6	0.176678	0.142064	0.541043	0.262574	0.792879	NA
AC009965.1	0.0430966	-0.744222	2.47334	-0.300898	0.763493	NA
AC009965.2	0.131461	-1.16691	1.09822	-1.06255	0.287988	NA
AC009967.3	1.4195	-0.150119	0.286917	-0.523215	0.600825	0.667555
AC009969.1	0.0300171	-0.352769	2.19218	-0.160921	0.872155	NA
AC009970.1	1.97213	1.07319	0.359279	2.98706	0.00281673	0.00537206
AC009973.1	0.0393131	-0.500265	1.86232	-0.268625	0.788218	NA
AC009974.11	3.56146	0.319285	0.220521	1.44787	0.147655	0.198824
AC009977.1	0.196694	-0.109361	1.32846	-0.0823215	0.934391	NA
AC009987.1	0.0173544	-0.371385	4.75145	-0.0781625	0.937699	NA
AC010082.2	0.511077	0.78969	1.48806	0.530685	0.595637	0.662701
AC010084.1	0.568278	-0.345941	0.474345	-0.729304	0.465816	0.5401
AC010086.1	0.794731	1.06347	0.524502	2.02758	0.0426029	0.0650099
AC010086.2	0.000884301	-0.399507	4.75145	-0.0840812	0.932992	NA
AC010086.5	0.00632706	-0.388259	4.75145	-0.0817137	0.934874	NA
AC010091.1	23.4647	4.03294	0.533083	7.56532	3.86917e-14	2.43137e-13
AC010092.1	0.492842	1.07481	0.398902	2.69443	0.00705101	0.0125187
AC010095.5	10.6269	0.257334	0.225878	1.13926	0.254594	0.321481
AC010095.6	0.187696	-0.227415	0.713673	-0.318655	0.749988	NA
AC010095.7	1.85953	0.147313	0.286156	0.514799	0.606693	0.672965
AC010096.1	0.259175	0.143384	0.731258	0.196079	0.844548	NA
AC010096.2	0.171774	-0.0400273	0.850791	-0.0470471	0.962476	NA
AC010103.1	0.012466	-0.420282	4.2426	-0.0990624	0.921089	NA
AC010105.1	0.0797321	-0.0666975	2.0821	-0.0320338	0.974445	NA
AC010127.3	21.187	-0.750181	0.244664	-3.06617	0.00216817	0.00421329
AC010132.10	0.0729158	-0.163058	1.53119	-0.106491	0.915193	NA
AC010132.11	0	NA	NA	NA	NA	NA
AC010136.2	25.2955	0.189096	0.200794	0.941744	0.346324	0.419411
AC010139.1	0.0430975	-0.303867	2.4739	-0.122829	0.902242	NA
AC010141.1	0.0119477	-0.343263	4.75145	-0.0722439	0.942408	NA
AC010141.4	0.000712644	-0.399507	4.75145	-0.0840812	0.932992	NA
AC010141.6	0	NA	NA	NA	NA	NA
AC010141.8	0	NA	NA	NA	NA	NA
AC010145.4	0.0567172	-0.264457	2.87133	-0.0921026	0.926616	NA
AC010146.1	0.033626	-0.343263	4.72575	-0.0726366	0.942095	NA
AC010146.2	0.00443894	-0.393883	4.75145	-0.0828974	0.933933	NA
AC010148.1	15.7335	1.64464	0.224936	7.31156	2.64068e-13	1.55679e-12
AC010149.4	9.11563	1.52149	0.216536	7.02649	2.11796e-12	1.15621e-11
AC010150.1	2.98649	0.926107	0.29281	3.16282	0.00156246	0.00310866
AC010150.2	0.0426123	-0.341519	2.07693	-0.164435	0.869389	NA
AC010153.3	0	NA	NA	NA	NA	NA
AC010154.2	0.00229691	-0.393883	4.75145	-0.0828974	0.933933	NA
AC010168.1	0	NA	NA	NA	NA	NA
AC010184.1	0.0309514	-0.380895	2.6397	-0.144294	0.885268	NA
AC010196.1	0.0120367	-0.37701	4.75145	-0.0793463	0.936757	NA
AC010203.1	0	NA	NA	NA	NA	NA
AC010207.1	0.0125696	-0.382634	4.75145	-0.08053	0.935816	NA
AC010209.1	0.0365999	-0.369647	2.76553	-0.133662	0.89367	NA
AC010226.4	33.9325	-0.528871	0.117715	-4.49279	7.02947e-06	1.96177e-05
AC010235.1	0.0159158	-0.348876	3.81024	-0.0915627	0.927046	NA
AC010240.2	12.6667	0.20138	0.218176	0.923018	0.355998	0.429666
AC010240.3	0.22512	-0.155966	0.584252	-0.26695	0.789508	NA
AC010243.1	1.82305	1.45653	0.467153	3.11789	0.00182149	0.00358533
AC010287.1	3.90337	2.03797	0.413112	4.93321	8.08896e-07	2.53491e-06
AC010295.1	0.134131	-0.123186	1.4758	-0.0834709	0.933477	NA
AC010297.1	0.0384241	-0.347144	2.0844	-0.166544	0.867729	NA
AC010311.1	0.205159	-0.0673398	0.611738	-0.110079	0.912346	NA
AC010319.1	0.0142808	-0.354505	4.19409	-0.0845247	0.932639	NA
AC010323.1	0.078193	-0.287633	1.01471	-0.283464	0.776821	NA
AC010329.1	1.13062	1.62491	0.538794	3.01583	0.0025628	0.00492192
AC010331.1	0	NA	NA	NA	NA	NA
AC010364.1	0.0039342	-0.399507	4.75145	-0.0840812	0.932992	NA
AC010368.1	0.010375	-0.371385	4.75145	-0.0781625	0.937699	NA
AC010376.1	0.0151555	-0.425913	4.75145	-0.0896385	0.928575	NA
AC010423.1	1.2038	0.404718	0.507825	0.796962	0.425473	0.50053
AC010455.1	0.00557388	-0.393883	4.75145	-0.0828974	0.933933	NA
AC010458.1	0.801204	-0.614206	0.293431	-2.09319	0.0363326	0.0562522
AC010468.1	30.3896	0.287281	0.177158	1.62161	0.104887	0.146388
AC010468.2	1.32285	2.18415	0.797009	2.74043	0.00613591	0.0110219
AC010468.3	0.0137463	-0.371384	4.6405	-0.0800309	0.936213	NA
AC010480.1	1.3708	1.48318	0.408118	3.6342	0.000278849	0.000624906
AC010492.2	5.70452	-0.767569	0.202783	-3.78516	0.000153607	0.000358107
AC010492.4	0.137986	-0.116801	0.927743	-0.125898	0.899813	NA
AC010492.5	0.710714	-1.62207	0.24494	-6.62231	3.53621e-11	1.73089e-10
AC010504.2	14.5069	0.282113	0.120011	2.35072	0.0187373	0.0306585
AC010518.2	3.17703	-1.19017	0.25465	-4.67373	2.95781e-06	8.66829e-06
AC010518.3	0.00225167	-0.393883	4.75145	-0.0828974	0.933933	NA
AC010522.1	3.82517	0.845502	0.270386	3.12702	0.00176587	0.00348368
AC010524.2	77.4237	1.65306	0.227015	7.28173	3.29566e-13	1.92698e-12
AC010524.4	5.41424	0.951034	0.232179	4.09613	4.20116e-05	0.000106161
AC010525.1	0.650211	1.01145	0.443587	2.28016	0.0225981	0.0363796
AC010525.4	3.36703	0.819656	0.211242	3.88017	0.000104383	0.000249468
AC010525.5	0	NA	NA	NA	NA	NA
AC010528.1	0.0469228	-0.298252	3.53115	-0.0844633	0.932688	NA
AC010543.1	0.00316966	-0.399507	4.75145	-0.0840812	0.932992	NA
AC010546.1	0	NA	NA	NA	NA	NA
AC010547.9	3.11269	-0.595514	0.207454	-2.87058	0.00409721	0.00760311
AC010608.1	0.0924903	-0.162703	1.52385	-0.106771	0.91497	NA
AC010609.1	0.562444	0.448358	0.71946	0.623187	0.533162	0.604485
AC010633.1	0.264044	0.0166661	0.702543	0.0237225	0.981074	NA
AC010641.1	0.537447	1.29171	0.650522	1.98565	0.0470725	0.0711563
AC010642.1	26.3065	0.797587	0.136058	5.86211	4.57029e-09	1.82751e-08
AC010642.2	4.15132	0.846585	0.214075	3.95461	7.66594e-05	0.000186745
AC010646.3	0.0454894	-0.25318	1.92635	-0.13143	0.895436	NA
AC010649.1	0.0687729	-0.185399	1.57522	-0.117697	0.906307	NA
AC010655.1	0.0879498	-0.337773	1.3349	-0.253032	0.800244	NA
AC010677.5	2.64976	0.767184	0.283166	2.70931	0.00674234	0.0120183
AC010723.1	0.0499117	-0.224988	2.74633	-0.0819231	0.934708	NA
AC010723.2	0.00462224	-0.393883	4.75145	-0.0828974	0.933933	NA
AC010729.1	2.27774	3.31748	0.582815	5.69216	1.25442e-08	4.79877e-08
AC010729.2	0.493031	0.944458	0.672617	1.40416	0.160273	0.213972
AC010729.3	0.00760193	-0.388259	4.75145	-0.0817137	0.934874	NA
AC010731.2	0.92352	0.663001	0.559979	1.18397	0.236423	0.301414
AC010731.3	0.0181924	-0.343243	3.04615	-0.112681	0.910284	NA
AC010731.4	0.230532	0.347467	1.45155	0.239376	0.810814	NA
AC010731.6	0.0307229	-0.375269	2.50989	-0.149516	0.881146	NA
AC010733.5	31.3717	-0.139415	0.128277	-1.08683	0.277114	0.345917
AC010739.1	0.0473384	-0.315123	3.28011	-0.096071	0.923464	NA
AC010740.1	0.088702	-0.154759	1.14765	-0.134849	0.892732	NA
AC010744.1	0.0168702	-0.348872	3.50831	-0.0994418	0.920788	NA
AC010745.1	0.0584395	-0.219337	1.98732	-0.110368	0.912117	NA
AC010745.2	0.278352	0.506512	1.02142	0.495889	0.619973	NA
AC010745.3	0.0243889	-0.315124	3.42707	-0.0919515	0.926737	NA
AC010745.4	0.105234	-0.135601	1.00553	-0.134855	0.892726	NA
AC010746.3	0.364639	-0.353294	0.379614	-0.930669	0.352025	0.42536
AC010747.2	0.0847701	-0.20813	2.03904	-0.102073	0.918699	NA
AC010754.1	0.0924947	-0.391731	1.19387	-0.328118	0.742822	NA
AC010761.10	0	NA	NA	NA	NA	NA
AC010761.13	24.7361	0.557412	0.220185	2.53156	0.0113556	0.0193529
AC010761.14	2.45563	0.553383	0.232438	2.38077	0.0172765	0.0284508
AC010761.6	0.107113	-0.163107	0.861428	-0.189345	0.849822	NA
AC010761.8	84.6157	0.845018	0.124702	6.77633	1.23271e-11	6.28399e-11
AC010761.9	9.73254	1.72938	0.184704	9.36296	7.75303e-21	8.02916e-20
AC010872.1	0.0990346	-0.123069	1.48597	-0.0828202	0.933995	NA
AC010874.1	0	NA	NA	NA	NA	NA
AC010878.3	1.12414	0.432339	0.32762	1.31963	0.186957	0.245259
AC010880.1	0.0558403	-0.313355	1.98419	-0.157926	0.874515	NA
AC010883.5	15.6392	0.474644	0.146864	3.23185	0.0012299	0.00249061
AC010884.1	1.53933	0.662057	0.280077	2.36383	0.0180869	0.0296623
AC010884.2	0.0250019	-0.354512	4.75145	-0.0746114	0.940524	NA
AC010886.2	2.32318	1.73755	0.615038	2.82512	0.00472632	0.00866159
AC010887.1	0.024353	-0.343253	4.01004	-0.0855986	0.931786	NA
AC010888.1	0.0481907	-0.303877	3.52105	-0.0863028	0.931226	NA
AC010890.1	13.8851	0.029986	0.327795	0.0914779	0.927113	0.942718
AC010891.2	0.00280666	-0.388259	4.75145	-0.0817137	0.934874	NA
AC010894.3	28.3605	1.1329	0.152177	7.44459	9.72449e-14	5.9266e-13
AC010894.4	0.196594	-0.130288	0.644042	-0.202298	0.839684	NA
AC010894.5	2.46479	1.20006	0.364463	3.29269	0.000992346	0.0020401
AC010900.1	0	NA	NA	NA	NA	NA
AC010900.2	5.23797	0.631187	0.177763	3.55072	0.000384185	0.000842335
AC010904.1	0.220368	0.0554289	0.522385	0.106107	0.915497	NA
AC010907.2	0.550545	1.37955	0.662047	2.08376	0.0371823	0.0574471
AC010907.5	0.18183	0.121743	1.2779	0.0952675	0.924102	NA
AC010928.1	0.00138826	-0.399507	4.75145	-0.0840812	0.932992	NA
AC010930.1	0.060967	-0.428071	2.13859	-0.200165	0.841351	NA
AC010931.1	0.00832333	-0.365756	4.40017	-0.0831232	0.933754	NA
AC010967.1	0.0217243	-0.365761	4.75145	-0.0769788	0.93864	NA
AC010967.2	0.923457	1.69274	0.628509	2.69326	0.00707565	0.0125576
AC010967.3	0.0143395	-0.360135	4.62307	-0.0778995	0.937908	NA
AC010969.1	2.03936	0.93208	0.466816	1.99668	0.0458605	0.0694789
AC010970.1	0.000919773	-0.399507	4.75145	-0.0840812	0.932992	NA
AC010970.2	28.0466	2.97942	0.424994	7.0105	2.37462e-12	1.28897e-11
AC010971.1	0.0616554	-0.322792	1.67216	-0.193038	0.846929	NA
AC010974.1	0.160076	-0.600747	1.13202	-0.530685	0.595637	NA
AC010974.3	1.5585	2.12383	0.455111	4.66662	3.06195e-06	8.95602e-06
AC010975.1	0.0962901	-0.217488	2.0422	-0.106497	0.915188	NA
AC010975.2	0.0494477	-0.270092	2.89196	-0.0933942	0.92559	NA
AC010976.2	83.9374	0.865818	0.174016	4.97551	6.50775e-07	2.06105e-06
AC010980.2	26.9983	1.39414	0.203633	6.84634	7.57634e-12	3.94202e-11
AC010982.2	0.0799553	-0.149626	1.17536	-0.127302	0.898701	NA
AC010983.1	0.200817	0.112021	0.726503	0.154192	0.877459	NA
AC010987.5	0.409992	0.617266	0.667828	0.924288	0.355336	0.428954
AC010987.6	1.12496	2.03899	0.455402	4.47735	7.55749e-06	2.10104e-05
AC010999.1	1.72698	2.85343	1.09725	2.60052	0.00930824	0.0161478
AC011073.1	0.0220448	-0.397773	3.21221	-0.123832	0.901449	NA
AC011155.1	0.208712	0.0497055	2.11186	0.0235363	0.981222	NA
AC011193.1	0.0277363	-0.354512	4.75145	-0.0746114	0.940524	NA
AC011196.3	0.0536406	-0.292616	2.2363	-0.130849	0.895895	NA
AC011225.1	0.0100601	-0.360137	4.75145	-0.0757951	0.939582	NA
AC011233.2	0	NA	NA	NA	NA	NA
AC011239.1	1.05552	0.319622	0.609182	0.524674	0.59981	0.666515
AC011239.2	6.76648	-2.32025	0.222587	-10.424	1.92621e-25	2.72875e-24
AC011242.5	2.29291	1.29872	0.589054	2.20476	0.0274709	0.0434946
AC011242.6	37.0288	0.917027	0.20449	4.48447	7.30969e-06	2.03538e-05
AC011243.1	0.298737	0.238502	1.31022	0.182032	0.855558	0.886925
AC011247.3	4.65262	0.863137	0.251182	3.4363	0.000589712	0.00125602
AC011284.3	4.20672	1.54774	0.361748	4.27851	1.88151e-05	4.9833e-05
AC011286.1	2.55859	-4.64783	0.323722	-14.3575	9.56492e-47	4.43403e-45
AC011288.2	2.46409	2.44045	0.446058	5.47115	4.4712e-08	1.61647e-07
AC011290.4	1.17817	0.569973	0.320935	1.77597	0.0757371	0.109273
AC011290.5	30.2422	1.72455	0.154626	11.153	6.925e-29	1.20917e-27
AC011294.3	63.1878	4.87487	0.288598	16.8916	5.19081e-64	5.2089e-62
AC011298.2	18.7082	5.70431	0.523695	10.8924	1.25267e-27	2.02187e-26
AC011306.1	0.0808983	-0.241912	2.41623	-0.10012	0.920249	NA
AC011309.1	0	NA	NA	NA	NA	NA
AC011313.1	0	NA	NA	NA	NA	NA
AC011322.1	12.0265	1.91475	0.200364	9.55639	1.2194e-21	1.33171e-20
AC011330.13	9.72891	1.08106	0.17339	6.23484	4.52246e-10	1.9976e-09
AC011330.5	2.29418	0.188006	0.232758	0.807735	0.419243	0.494404
AC011343.1	0.613788	-0.247026	0.441723	-0.559233	0.576003	0.644439
AC011357.1	0.0531613	-0.275766	2.71914	-0.101417	0.91922	NA
AC011363.1	0.247142	0.135348	1.6368	0.0826907	0.934097	NA
AC011366.3	0.382713	0.94968	0.650928	1.45896	0.144575	0.195108
AC011372.1	0	NA	NA	NA	NA	NA
AC011376.1	0.430881	0.461631	0.426664	1.08195	0.279273	0.34825
AC011379.1	0.0290981	-0.418547	2.19341	-0.190821	0.848666	NA
AC011380.1	0.647799	-2.10292	0.734717	-2.86222	0.00420691	0.00778709
AC011385.1	2.71982	1.26647	0.247935	5.10806	3.25482e-07	1.06699e-06
AC011404.1	0.126898	-0.0650348	1.06515	-0.0610571	0.951314	NA
AC011406.2	1.72126	2.21843	0.645062	3.4391	0.000583649	0.00124405
AC011410.1	0.00302063	-0.393883	4.75145	-0.0828974	0.933933	NA
AC011431.1	0.0978146	-0.234303	1.76616	-0.132662	0.894461	NA
AC011431.2	0.0993235	-0.213687	2.79954	-0.0763294	0.939157	NA
AC011450.1	0.0904345	-0.263854	1.2549	-0.210259	0.833465	NA
AC011453.1	0.0609791	-0.300241	1.19324	-0.251618	0.801337	NA
AC011453.2	0	NA	NA	NA	NA	NA
AC011453.3	0.00260123	-0.399507	4.75145	-0.0840812	0.932992	NA
AC011453.4	0.00196716	-0.399507	4.75145	-0.0840812	0.932992	NA
AC011456.1	0.00183528	-0.399507	4.75145	-0.0840812	0.932992	NA
AC011465.1	0.335362	0.0229308	0.715476	0.0320498	0.974432	0.980214
AC011467.1	0.00376467	-0.399507	4.75145	-0.0840812	0.932992	NA
AC011477.1	0.86512	1.18737	0.424973	2.794	0.00520609	0.00946614
AC011477.2	1.53413	0.291594	0.321002	0.908386	0.363674	0.437693
AC011498.1	0.718121	-0.019612	0.333183	-0.0588625	0.953062	0.963117
AC011499.1	0.590266	0.978765	0.405499	2.41373	0.0157903	0.0262273
AC011509.1	0	NA	NA	NA	NA	NA
AC011513.3	2.78561	2.40145	0.381408	6.29626	3.04908e-10	1.36763e-09
AC011513.4	23.0319	0.35248	0.256368	1.3749	0.169163	0.224472
AC011515.2	4.28587	0.911652	0.227304	4.01072	6.05348e-05	0.000149608
AC011516.1	0.00642374	-0.37701	4.75145	-0.0793463	0.936757	NA
AC011516.2	4.6247	-2.81533	0.634585	-4.43649	9.14388e-06	2.51959e-05
AC011518.1	0.159218	-0.535572	0.697502	-0.767843	0.44258	NA
AC011518.2	0.0011438	-0.454035	4.75145	-0.0955571	0.923872	NA
AC011523.2	0.415018	0.878087	1.01817	0.862414	0.38846	0.462736
AC011524.1	0.52857	-1.61083	0.420667	-3.82923	0.000128542	0.00030275
AC011524.2	0.0529601	-0.516201	1.57644	-0.327447	0.74333	NA
AC011524.3	0.0566984	-0.324626	2.14314	-0.151472	0.879603	NA
AC011525.2	0.149262	-0.117111	1.88202	-0.0622263	0.950383	NA
AC011525.4	0.0246781	-0.354507	4.39281	-0.0807018	0.935679	NA
AC011530.4	0.452537	-0.610494	0.318114	-1.9191	0.0549711	0.0818831
AC011551.3	3.38556	0.153627	0.205191	0.748706	0.454034	0.52895
AC011558.5	0	NA	NA	NA	NA	NA
AC011591.1	0.0779011	-0.23628	2.83029	-0.0834826	0.933468	NA
AC011625.1	1.05393	-1.88151	0.338951	-5.551	2.84042e-08	1.04762e-07
AC011648.1	0.511282	1.04554	0.596168	1.75376	0.0794711	0.114097
AC011718.2	0.119106	0.0583235	1.10468	0.0527966	0.957894	NA
AC011718.3	0	NA	NA	NA	NA	NA
AC011718.4	0.0143682	-0.414653	3.83911	-0.108008	0.91399	NA
AC011737.2	0	NA	NA	NA	NA	NA
AC011738.1	0.0205324	-0.354499	3.7359	-0.0948898	0.924402	NA
AC011738.4	4.35785	2.37868	0.317456	7.49294	6.7349e-14	4.15031e-13
AC011742.3	2.15591	-0.486134	0.245559	-1.97971	0.0477365	0.0720582
AC011742.5	0.606603	-0.765069	0.312769	-2.44612	0.0144404	0.0241627
AC011747.3	4.30171	1.17315	0.256391	4.57562	4.74814e-06	1.35469e-05
AC011747.4	60.2141	1.31799	0.179283	7.35145	1.96061e-13	1.16864e-12
AC011747.6	0.80688	1.54465	0.464663	3.32424	0.000886602	0.0018379
AC011748.1	0.0121816	-0.382634	4.75145	-0.08053	0.935816	NA
AC011752.1	0.493114	0.79739	0.629934	1.26583	0.205573	0.26657
AC011753.5	1.69434	2.08105	0.563572	3.6926	0.000221973	0.000504764
AC011753.6	0.133547	-0.000509065	0.788769	-0.000645391	0.999485	NA
AC011754.1	0.00649262	-0.382634	4.75145	-0.08053	0.935816	NA
AC011816.1	2.29353	2.21164	0.446495	4.95333	7.29529e-07	2.29749e-06
AC011893.3	3.70643	1.61548	0.267531	6.0385	1.55549e-09	6.52911e-09
AC011897.2	0.216156	-0.00914697	0.693163	-0.013196	0.989471	NA
AC011899.10	8.79202	-0.941571	0.396233	-2.37631	0.0174869	0.0287523
AC011899.9	177.549	-2.39691	0.138206	-17.343	2.22728e-67	2.57984e-65
AC011901.2	0.0190515	-0.365761	4.75145	-0.0769788	0.93864	NA
AC011933.2	5.32851	0.89532	0.244466	3.66235	0.000249909	0.000564322
AC011994.1	0.0661226	-0.185401	1.44898	-0.127952	0.898187	NA
AC011995.1	0.0498904	-0.251335	2.37031	-0.106035	0.915555	NA
AC011995.3	0.0418003	-0.42807	2.00194	-0.213828	0.830682	NA
AC011997.1	9.46332	1.07012	0.264073	4.05238	5.06987e-05	0.000126727
AC011998.1	0.0327642	-0.331995	3.13624	-0.105857	0.915695	NA
AC011998.2	0.0303112	-0.337622	3.37217	-0.10012	0.920249	NA
AC011998.4	0.187149	-0.38933	0.58419	-0.666445	0.505127	NA
AC011999.1	0.413157	0.393613	0.340051	1.15751	0.247063	0.31315
AC012003.1	0.00856575	-0.382634	4.75145	-0.08053	0.935816	NA
AC012005.1	0	NA	NA	NA	NA	NA
AC012005.2	0	NA	NA	NA	NA	NA
AC012005.3	0.0727827	-0.266225	1.0731	-0.24809	0.804065	NA
AC012005.4	0	NA	NA	NA	NA	NA
AC012047.1	0.56539	0.478212	1.22298	0.391021	0.695782	0.752111
AC012065.1	15.1588	0.347633	0.129673	2.68083	0.00734389	0.0129909
AC012065.4	0.504144	1.26295	1.30471	0.967992	0.333048	0.405871
AC012065.5	2.97604	-0.735443	0.196115	-3.75006	0.000176796	0.000408302
AC012066.1	4.71872	0.103075	0.221486	0.46538	0.641659	0.704381
AC012074.2	17.1397	-0.18103	0.169391	-1.06871	0.2852	0.354778
AC012075.1	0.0224446	-0.354496	3.43878	-0.103088	0.917893	NA
AC012075.2	0.231596	0.429299	1.02682	0.418084	0.675885	NA
AC012078.2	0.0582882	-0.247545	2.14614	-0.115344	0.908172	NA
AC012119.1	0.00745826	-0.382634	4.75145	-0.08053	0.935816	NA
AC012123.1	2.06086	1.20852	0.483796	2.49799	0.01249	0.0211475
AC012146.7	73.9434	0.462392	0.137761	3.35647	0.00078944	0.00164892
AC012150.1	0	NA	NA	NA	NA	NA
AC012168.1	0.180322	-0.0572323	1.45012	-0.0394672	0.968518	NA
AC012175.1	0.0101295	-0.382634	4.75145	-0.08053	0.935816	NA
AC012181.1	0.175378	-0.352129	0.584517	-0.602427	0.54689	NA
AC012181.2	0.00313172	-0.388259	4.75145	-0.0817137	0.934874	NA
AC012306.2	0.0326995	-0.435426	2.94717	-0.147744	0.882545	NA
AC012307.2	0.140328	-0.151775	0.79372	-0.19122	0.848353	NA
AC012314.19	0.614113	-0.205046	0.451784	-0.453859	0.64993	0.711868
AC012314.20	0.652435	-0.778264	0.308641	-2.52159	0.0116827	0.019871
AC012314.8	48.4919	1.2411	0.126757	9.79114	1.22897e-22	1.44581e-21
AC012322.1	0.0888583	-0.0603928	2.24691	-0.0268781	0.978557	NA
AC012353.1	0.00588099	-0.382634	4.75145	-0.08053	0.935816	NA
AC012354.6	1.59523	0.800981	0.418893	1.91214	0.0558585	0.0830931
AC012354.8	1.74453	1.40664	0.297986	4.72048	2.35284e-06	6.97921e-06
AC012358.4	54.3304	0.421915	0.0980479	4.30316	1.6838e-05	4.48764e-05
AC012358.7	9.64467	0.669834	0.233592	2.86754	0.00413674	0.00766835
AC012358.8	61.7951	0.607547	0.15861	3.83045	0.00012791	0.000301429
AC012360.1	0.124593	-0.434687	0.850579	-0.511048	0.609317	NA
AC012360.4	3.09269	1.16312	0.267306	4.35127	1.3535e-05	3.65101e-05
AC012360.6	38.4605	2.45383	0.246571	9.9518	2.47664e-23	3.05107e-22
AC012361.1	0.0114996	-0.37701	4.75145	-0.0793463	0.936757	NA
AC012362.3	0.346638	0.670318	0.971121	0.690252	0.490036	0.563445
AC012363.1	0.1145	-0.525274	1.29974	-0.40414	0.68611	NA
AC012363.10	0.35777	-0.0105276	0.502563	-0.0209477	0.983287	0.986926
AC012363.13	0.538135	-0.805695	0.297644	-2.70691	0.00679131	0.0120964
AC012363.2	1.61856	1.02108	0.367846	2.77585	0.00550583	0.00997406
AC012363.4	0.863931	1.80913	0.975637	1.8543	0.0636961	0.0935343
AC012363.7	2.16007	0.624812	0.277313	2.25309	0.0242532	0.0388033
AC012363.8	2.48998	0.585586	0.264731	2.212	0.0269665	0.0427862
AC012365.1	0.0115007	-0.420282	4.27303	-0.0983569	0.921649	NA
AC012365.3	0.012682	-0.365754	4.23617	-0.0863406	0.931196	NA
AC012368.1	5.70664	0.015446	0.219141	0.0704843	0.943808	0.956018
AC012370.2	3.53745	1.6942	0.4438	3.81749	0.000134814	0.00031667
AC012370.3	2.11859	0.644126	0.342841	1.87879	0.0602736	0.0889714
AC012414.1	0.00173076	-0.399507	4.75145	-0.0840812	0.932992	NA
AC012442.5	6.06171	-0.120044	0.148881	-0.806312	0.420063	0.495288
AC012442.6	9.78224	0.251385	0.126195	1.99203	0.0463676	0.0701815
AC012445.1	0.567473	0.858528	0.597945	1.4358	0.15106	0.202955
AC012451.1	0.0447967	-0.290813	1.74027	-0.167108	0.867285	NA
AC012454.4	0.491647	-0.142831	0.382294	-0.373615	0.70869	0.763454
AC012456.3	0.170313	-0.114007	0.739175	-0.154235	0.877424	NA
AC012456.4	2.34921	1.95949	0.367843	5.32698	9.98597e-08	3.47e-07
AC012462.1	0.956152	1.11315	0.398805	2.79123	0.00525086	0.00954302
AC012462.2	1.0948	1.41425	0.379158	3.72997	0.000191499	0.000439939
AC012462.3	0.0468724	-0.253179	1.8572	-0.136323	0.891566	NA
AC012476.1	0.773617	1.1712	0.335213	3.49391	0.000476005	0.00102911
AC012485.2	8.18288	1.50904	0.355892	4.24015	2.23372e-05	5.8491e-05
AC012487.2	11.744	0.946855	0.128087	7.3923	1.44314e-13	8.69068e-13
AC012493.1	0.253413	-0.106797	0.476451	-0.224151	0.82264	NA
AC012494.1	0.384581	0.927949	0.643086	1.44296	0.149031	0.200472
AC012497.2	0.0297134	-0.309494	2.79834	-0.110599	0.911934	NA
AC012499.1	0.243212	0.0282981	0.7154	0.0395557	0.968447	NA
AC012500.1	0	NA	NA	NA	NA	NA
AC012501.1	0.163062	0.0564288	1.02032	0.055305	0.955896	NA
AC012501.2	3.37396	3.9846	0.571797	6.96855	3.20216e-12	1.72017e-11
AC012501.3	12.6051	5.18891	0.501331	10.3503	4.17343e-25	5.77224e-24
AC012506.1	0.0272197	-0.380896	2.80751	-0.13567	0.892082	NA
AC012506.2	0.816357	1.75174	0.764712	2.29072	0.0219798	0.035471
AC012506.3	0.205873	0.142392	0.697413	0.204172	0.838219	NA
AC012506.4	0.584437	0.435031	0.39935	1.08935	0.276001	0.344712
AC012507.3	0.475198	0.994996	0.424688	2.34289	0.0191351	0.0312498
AC012507.4	0	NA	NA	NA	NA	NA
AC012512.1	9.46449	2.54103	0.400893	6.33842	2.3214e-10	1.0519e-09
AC012513.4	4.21504	1.82769	0.420093	4.35069	1.35709e-05	3.65958e-05
AC012513.6	0.218094	0.0154668	0.693748	0.0222946	0.982213	NA
AC012531.25	11.4484	3.8134	0.410902	9.28055	1.68606e-20	1.70209e-19
AC012593.1	0.271918	0.0487871	0.701918	0.0695054	0.944587	NA
AC012594.1	2.0391	2.59624	0.461348	5.62751	1.82831e-08	6.88024e-08
AC012603.1	0	NA	NA	NA	NA	NA
AC012603.2	0.00293763	-0.399507	4.75145	-0.0840812	0.932992	NA
AC012613.2	2.68166	0.869294	0.524179	1.65839	0.0972382	0.13683
AC012627.1	1.45628	1.09608	0.378985	2.89215	0.00382618	0.00713923
AC012640.1	0.00266046	-0.399507	4.75145	-0.0840812	0.932992	NA
AC012667.1	0	NA	NA	NA	NA	NA
AC012668.1	0.0619022	-0.366051	1.49003	-0.245667	0.80594	NA
AC012668.2	4.43565	0.734087	0.305932	2.39951	0.0164171	0.0271526
AC012668.3	0.130139	-1.17536	0.872544	-1.34705	0.177964	NA
AC012671.1	0.0236564	-0.326365	2.54037	-0.128472	0.897776	NA
AC012671.2	0.214826	-0.0750561	0.475615	-0.157809	0.874608	NA
AC012671.3	0.00160636	-0.399507	4.75145	-0.0840812	0.932992	NA
AC012671.4	0.0300029	-0.292618	2.51751	-0.116233	0.907468	NA
AC013248.2	0.0203924	-0.343254	4.06982	-0.0843413	0.932785	NA
AC013251.1	0.26719	-1.64637	0.683938	-2.40719	0.0160757	NA
AC013262.1	0.399318	0.0354701	0.465769	0.0761539	0.939297	0.952343
AC013264.2	52.2424	-1.99107	0.276715	-7.19535	6.22995e-13	3.56773e-12
AC013267.1	0.665173	0.543993	0.573198	0.949049	0.342596	0.415668
AC013268.1	0	NA	NA	NA	NA	NA
AC013268.3	22.6999	3.74568	0.273596	13.6905	1.15645e-42	4.29163e-41
AC013268.4	0.0127088	-0.36576	4.67753	-0.0781952	0.937673	NA
AC013269.3	0.00463063	-0.388259	4.75145	-0.0817137	0.934874	NA
AC013269.4	0.000728893	-0.399507	4.75145	-0.0840812	0.932992	NA
AC013269.5	0.0112988	-0.420282	4.27978	-0.0982018	0.921772	NA
AC013271.3	2.97823	1.85572	0.363606	5.10365	3.33166e-07	1.09116e-06
AC013275.2	76.4855	0.178445	0.273549	0.652332	0.514187	0.586753
AC013286.1	0.809026	1.61123	1.34929	1.19413	0.232426	0.296949
AC013399.3	0.0530167	-0.318989	1.72613	-0.1848	0.853386	NA
AC013401.1	0.0375259	-0.298243	2.62093	-0.113793	0.909402	NA
AC013401.2	0.153883	0.209311	1.08603	0.19273	0.84717	NA
AC013402.1	0.00338115	-0.393883	4.75145	-0.0828974	0.933933	NA
AC013402.3	0.0212325	-0.348884	4.4554	-0.0783058	0.937585	NA
AC013402.4	0.014363	-0.371385	4.75145	-0.0781625	0.937699	NA
AC013402.5	0.0291493	-0.441051	2.96534	-0.148735	0.881763	NA
AC013403.13	0.026626	-0.298243	2.52961	-0.117901	0.906146	NA
AC013404.1	0.819424	0.889732	0.366773	2.42584	0.0152731	0.0254446
AC013406.1	0.0153115	-0.382634	4.75145	-0.08053	0.935816	NA
AC013409.1	0.0861329	-0.283209	1.52347	-0.185897	0.852525	NA
AC013410.1	0.647146	1.17388	0.698923	1.67956	0.0930433	0.131481
AC013410.2	1.31161	2.41029	0.426353	5.65328	1.57418e-08	5.96557e-08
AC013429.4	0.0594918	-0.262589	1.27707	-0.205618	0.837089	NA
AC013429.5	1.61589	1.74401	0.554491	3.14524	0.00165952	0.00328669
AC013436.6	0.253092	0.346247	0.54273	0.637973	0.523491	NA
AC013437.2	0.214518	-0.016641	1.53285	-0.0108563	0.991338	NA
AC013437.4	0.0480244	-0.578147	3.07009	-0.188316	0.850629	NA
AC013437.6	0.592679	-1.53277	0.475463	-3.22374	0.00126529	0.00255685
AC013437.7	0.129775	-0.342126	1.65533	-0.206682	0.836258	NA
AC013439.4	0.984044	-0.0861524	0.298613	-0.288508	0.772958	0.818469
AC013442.1	0.0101898	-0.365755	4.31948	-0.0846757	0.932519	NA
AC013444.1	4.96794	1.4309	0.366195	3.90749	9.32592e-05	0.000224375
AC013444.2	0.267504	0.11604	1.12315	0.103317	0.917712	NA
AC013448.1	0.105047	-0.131713	1.19893	-0.109859	0.912521	NA
AC013448.2	0.0581977	-0.345354	2.06153	-0.167523	0.866959	NA
AC013448.3	0.014122	-0.365761	4.75145	-0.0769788	0.93864	NA
AC013460.1	2.92325	0.635888	0.254592	2.49768	0.012501	0.0211635
AC013463.2	23.0839	1.17378	0.258322	4.54387	5.52302e-06	1.56283e-05
AC013467.1	0.0394713	-0.41855	2.61281	-0.160192	0.87273	NA
AC013470.6	1.50619	0.600564	0.300673	1.9974	0.0457819	0.0693724
AC013470.8	1.15442	0.89339	0.447269	1.99743	0.0457783	0.0693695
AC013472.3	5.65313	0.798283	0.306217	2.60692	0.00913612	0.0158695
AC013472.4	0.253455	-0.415617	0.555976	-0.747544	0.454735	NA
AC013474.4	1.77178	-0.82033	0.323563	-2.53531	0.0112349	0.0191714
AC013476.1	0.153236	-0.195591	0.625327	-0.312782	0.754446	NA
AC013477.1	0.206421	0.038847	1.01982	0.0380922	0.969614	NA
AC013480.1	0.223585	-2.37595	0.665427	-3.57057	0.000356211	NA
AC013480.2	0.880853	-1.98233	0.335332	-5.91156	3.38887e-09	1.371e-08
AC013549.1	0.231205	0.0671036	1.77357	0.0378354	0.969819	NA
AC013553.1	0	NA	NA	NA	NA	NA
AC013660.1	0.00884845	-0.382634	4.75145	-0.08053	0.935816	NA
AC013701.1	0	NA	NA	NA	NA	NA
AC013717.3	3.4594	0.321297	0.227851	1.41012	0.158506	0.211838
AC013722.1	0.975914	0.807635	0.407056	1.98409	0.0472457	0.0713975
AC013727.1	0.0223111	-0.420284	4.4312	-0.0948466	0.924437	NA
AC013727.2	0.00851967	-0.388259	4.75145	-0.0817137	0.934874	NA
AC013733.3	0.110021	-0.0782389	2.217	-0.0352903	0.971848	NA
AC013733.4	0.0366751	-0.341527	3.12524	-0.10928	0.91298	NA
AC013733.5	0.3094	-0.213796	0.405245	-0.527573	0.597796	0.664682
AC013734.1	0.0321313	-0.386542	4.75145	-0.0813524	0.935162	NA
AC013737.1	0.0697517	-0.212223	1.22201	-0.173668	0.862127	NA
AC013738.1	0.0035151	-0.44841	4.75145	-0.0943734	0.924813	NA
AC013751.1	0	NA	NA	NA	NA	NA
AC015600.1	0.817381	0.532688	0.470768	1.13153	0.257833	0.325033
AC015688.3	1.01637	-0.194984	0.253389	-0.769503	0.441595	0.516634
AC015691.13	1.46014	0.129955	0.269463	0.482274	0.629611	0.693273
AC015720.1	0.0357229	-0.33026	1.80525	-0.182944	0.854842	NA
AC015726.1	0.56646	0.657032	0.727729	0.902853	0.366604	0.440734
AC015818.6	0.000919728	-0.399507	4.75145	-0.0840812	0.932992	NA
AC015820.1	0.00251995	-0.393883	4.75145	-0.0828974	0.933933	NA
AC015849.12	0.155222	-0.0454074	0.913484	-0.0497079	0.960355	NA
AC015849.13	3.92641	0.998186	0.277232	3.60054	0.000317556	0.000705296
AC015849.14	1.25572	0.357879	0.293199	1.2206	0.222237	0.285511
AC015849.15	10.1221	3.94646	0.33161	11.9009	1.17042e-32	2.56177e-31
AC015849.16	24.5031	3.72138	0.263587	14.1183	2.93167e-45	1.25525e-43
AC015849.19	49.1957	0.681013	0.155193	4.38818	1.14302e-05	3.11286e-05
AC015849.2	3.56095	1.19607	0.275844	4.33604	1.45073e-05	3.89883e-05
AC015883.1	0.385797	0.349532	0.925906	0.377502	0.7058	0.760984
AC015884.1	0.902908	-0.731908	0.287725	-2.54378	0.010966	0.0187489
AC015909.1	0.113741	-0.291794	0.801746	-0.363948	0.715897	NA
AC015922.5	0.721938	0.131186	0.411202	0.31903	0.749704	0.798451
AC015922.6	0.129008	-0.349004	1.02663	-0.339952	0.733893	NA
AC015922.7	1.17522	-0.388552	0.256912	-1.5124	0.130433	0.177966
AC015923.1	4.33407	2.09809	0.448361	4.67947	2.87612e-06	8.44067e-06
AC015923.2	2.0564	3.00837	1.32039	2.2784	0.0227028	0.036527
AC015933.2	1.22907	2.46317	0.626066	3.93436	8.34191e-05	0.000202053
AC015936.3	0	NA	NA	NA	NA	NA
AC015969.3	0.598991	-0.289892	0.431422	-0.671944	0.501619	0.574799
AC015971.1	0.0059629	-0.37701	4.75145	-0.0793463	0.936757	NA
AC015971.2	18.6635	0.582051	0.207365	2.80689	0.00500216	0.00912414
AC015971.3	0.0296732	-0.331995	3.15527	-0.105219	0.916202	NA
AC015977.5	0.824793	0.128601	0.353979	0.363303	0.716379	0.770163
AC015977.6	0.809611	-0.683606	0.434127	-1.57467	0.115333	0.159317
AC015987.1	10.2977	1.31974	0.232674	5.67204	1.41104e-08	5.37007e-08
AC016113.1	0.0039342	-0.399507	4.75145	-0.0840812	0.932992	NA
AC016142.1	0.159316	0.0171715	0.670999	0.025591	0.979584	NA
AC016194.1	0.00665343	-0.382634	4.75145	-0.08053	0.935816	NA
AC016292.1	1.66251	1.11071	0.578168	1.92108	0.0547218	0.0815465
AC016292.3	29.9163	0.638876	0.106011	6.02649	1.67564e-09	7.01731e-09
AC016405.1	0.998258	1.99121	1.24622	1.5978	0.110087	0.152798
AC016543.1	0.0796327	-0.285179	2.03949	-0.139829	0.888795	NA
AC016549.1	4.47659	1.73857	0.410272	4.2376	2.25919e-05	5.91138e-05
AC016561.1	0.154451	-0.116514	0.867054	-0.134379	0.893103	NA
AC016575.1	0.00395016	-0.399507	4.75145	-0.0840812	0.932992	NA
AC016576.1	0.627491	0.906637	1.13076	0.801795	0.422671	0.497847
AC016577.1	0.446181	0.538411	0.632243	0.851589	0.394442	0.468879
AC016582.2	40.1739	1.99404	0.28916	6.89596	5.35039e-12	2.82226e-11
AC016597.1	0.0128719	-0.365754	4.23063	-0.0864537	0.931106	NA
AC016629.3	1.1719	0.522932	0.360825	1.44927	0.147263	0.198367
AC016629.7	0	NA	NA	NA	NA	NA
AC016644.1	1.62278	1.22011	0.421898	2.89195	0.00382864	0.0071432
AC016656.1	1.87331	2.75431	0.891952	3.08796	0.00201539	0.00393842
AC016670.1	0.0325472	-0.332014	4.75145	-0.0698765	0.944292	NA
AC016682.1	0.0330137	-0.315124	3.35702	-0.0938701	0.925212	NA
AC016683.5	2.98433	1.26338	0.337012	3.74876	0.000177708	0.000410341
AC016691.2	0.565288	-0.264456	0.354403	-0.746202	0.455546	0.530358
AC016694.2	0	NA	NA	NA	NA	NA
AC016696.1	0.0705681	-0.498771	1.24805	-0.399641	0.689421	NA
AC016697.1	0.0666111	-0.300485	1.34024	-0.224202	0.8226	NA
AC016697.2	0.503761	0.553019	0.535812	1.03211	0.302019	0.373014
AC016700.2	0.43145	0.327947	0.46274	0.708708	0.478505	0.552347
AC016700.4	0.427176	0.222371	0.346256	0.642217	0.520733	0.592831
AC016700.5	35.7091	1.45654	0.17807	8.17955	2.84897e-16	2.10745e-15
AC016700.6	7.46376	0.653593	0.195665	3.34037	0.000836665	0.00174116
AC016706.1	0.00099708	-0.399507	4.75145	-0.0840812	0.932992	NA
AC016708.2	195.532	0.489496	0.31327	1.56254	0.118162	0.162823
AC016710.1	1.06983	2.33602	1.31942	1.77049	0.0766454	0.110451
AC016712.1	0.49306	-1.9005	0.368118	-5.16275	2.43342e-07	8.08629e-07
AC016712.2	9.02541	0.231301	0.182705	1.26598	0.205521	0.266511
AC016712.3	0.0106374	-0.388259	4.75145	-0.0817137	0.934874	NA
AC016716.1	1.10856	-0.177074	0.303608	-0.583231	0.559738	0.629507
AC016716.2	0.318406	0.366068	1.28934	0.28392	0.776472	0.821534
AC016717.1	2.34899	0.122976	0.380331	0.323339	0.746438	0.795788
AC016722.3	0.842113	-0.114851	0.336254	-0.34156	0.732682	0.784148
AC016722.4	23.3524	0.162669	0.140344	1.15907	0.246426	0.312443
AC016723.4	1.39928	2.36921	0.495875	4.77784	1.77191e-06	5.33641e-06
AC016724.6	0.0420833	-0.422472	1.63285	-0.258734	0.795841	NA
AC016727.1	0.0200848	-0.354496	3.46492	-0.10231	0.918511	NA
AC016727.3	0.13442	-0.394768	0.729178	-0.541388	0.58824	NA
AC016730.1	0.264559	0.469332	1.10661	0.424117	0.671481	NA
AC016730.2	0	NA	NA	NA	NA	NA
AC016732.2	1.07323	0.198429	0.320451	0.619219	0.535772	0.607117
AC016734.1	0.0639294	-0.302084	1.77718	-0.169979	0.865027	NA
AC016734.2	17.7886	0.55921	0.138847	4.02752	5.63693e-05	0.000139895
AC016735.1	3.12174	1.55541	0.467772	3.32516	0.000883687	0.00183213
AC016735.2	7.36963	0.312408	0.331175	0.943331	0.345511	0.418608
AC016735.3	0.133588	-0.768305	0.934458	-0.822193	0.410967	NA
AC016737.1	0.372722	0.195304	0.56174	0.347678	0.728082	0.780445
AC016738.3	2.0432	1.95266	0.368458	5.29956	1.16085e-07	4.00436e-07
[truncated: 56,389 more rows]
