# Supplementary material for: Identifying potential therapeutic targets in lung adenocarcinoma: a multi-omics approach integrating bulk and single-cell RNA sequencing with Mendelian randomization
Source: Front Pharmacol. 2024 Jul 18;15:1433147. doi: 10.3389/fphar.2024.1433147 (PMC11291359; doi:10.3389/fphar.2024.1433147)
Supplement: Supplementary file 10 [file Table10.XLSX]

## Sheet: Sheet1
Table S10: Complete results of Gene Set Enrichment Analysis (GSEA) in Molecular Functions (MF).
ID	Description	setSize	enrichmentScore	NES	pvalue	p.adjust	qvalue	rank	leading_edge	core_enrichment
GO:0003823	antigen binding	114	0.652867	1.90259	4.57254e-10	5.35902e-07	4.5581e-07	3130	tags=45%, list=10%, signal=40%	28896/28883/2813/28930/3500/28893/28434/11136/28908/28796/28913/28395/8140/28299/28820/28778/3514/28457/28454/28461/28797/28825/28442/28903/28938/28420/28450/28815/28424/28937/28817/28394/28793/28809/3497/28439/28907/28813/28822/28791/28823/28912/28452/28919/28392/28776/28449/3494/28816/3507/3493
GO:0140375	immune receptor activity	136	-0.474203	-2.19686	2.08777e-09	1.22343e-06	1.04059e-06	3602	tags=45%, list=11%, signal=40%	163702/1378/3587/4352/3554/10859/3572/3594/23765/10288/972/3119/11027/719/3570/11126/1512/8807/920/3117/1230/3118/3590/3459/3123/2209/1439/1240/960/3113/3824/3122/3111/1441/2207/2214/2674/8809/9034/51348/1524/8322/3977/3811/11024/3563/2675/3953/728/2840/2357/2690/353514/3575/3568/51554/1271/3579/9173/3577/2358
GO:0050431	transforming growth factor beta binding	23	-0.783305	-2.4773	1.51319e-07	5.91155e-05	5.02805e-05	2690	tags=52%, list=8%, signal=48%	7057/375387/8692/2022/7048/8425/91851/2615/7049/94/948/124857
GO:0031720	haptoglobin binding	10	-0.91105	-2.31133	4.4792e-07	0.000131241	0.000111626	429	tags=80%, list=1%, signal=79%	3045/3050/3048/3047/3042/3040/3043/3039
GO:0019955	cytokine binding	128	-0.419577	-1.91705	2.07049e-06	0.000485323	0.00041279	3420	tags=34%, list=11%, signal=31%	3587/3554/3572/3594/972/3570/7057/920/1230/3590/3459/1441/375387/8692/659/10630/50964/8809/1524/8322/2022/3977/7048/53832/3563/7538/3953/2/2690/2247/3568/8425/91851/2615/2532/1271/7049/94/3579/9173/948/3577/124857/25928
GO:0038024	cargo receptor activity	82	-0.48494	-2.0049	2.81948e-06	0.000550739	0.00046843	3472	tags=41%, list=11%, signal=37%	3689/2348/7113/93556/7436/19/51435/4035/3684/1755/8492/7037/58191/8578/1601/432/55576/9332/5168/8909/55911/81035/3949/286133/4481/4360/51554/4973/948/10216/8685/10894/922/177
GO:0032393	MHC class I receptor activity	12	-0.868516	-2.26629	4.11846e-06	0.000689549	0.000586494	3231	tags=75%, list=10%, signal=67%	10859/10288/11027/11126/1512/51348/3811/11024/353514
GO:0015020	glucuronosyltransferase activity	32	0.749008	1.90255	9.61116e-06	0.00140804	0.0011976	2584	tags=41%, list=8%, signal=37%	54575/10720/54578/7366/54576/133688/54658/54490/54659/54577/79799/27087/167127
GO:0005549	odorant binding	113	-0.39888	-1.80089	2.3901e-05	0.00311244	0.00264728	9788	tags=71%, list=31%, signal=49%	219960/388761/26595/390162/390190/81797/219482/283189/150681/127066/26530/390154/81050/403274/403273/403277/390148/390168/219954/390271/284532/219484/441933/26476/219957/219965/26493/442191/128360/391107/26339/401427/219438/441608/338675/390155/219417/390157/390151/403278/26341/219469/390144/79482/338674/219981/120586/81168/10798/219436/81431/219453/391121/391109/219477/219437/219493/390152/28277…
GO:0033691	sialic acid binding	22	-0.708798	-2.23896	3.25988e-05	0.00347326	0.00295417	3994	tags=68%, list=13%, signal=60%	27181/933/89858/27180/27036/100049587/945/946/8778/400709/2219/4099/6403/114132/6401
GO:0005024	transforming growth factor beta receptor activity	11	-0.846982	-2.19299	3.06094e-05	0.00347326	0.00295417	1497	tags=55%, list=5%, signal=52%	657/659/7048/8425/7049/94
GO:0051018	protein kinase A binding	50	-0.527322	-1.99435	4.25528e-05	0.00398131	0.0033863	4715	tags=46%, list=15%, signal=39%	10566/5573/9472/3784/10163/11215/9867/5914/9495/5569/6262/5568/147906/5962/11214/9590/9465/25924/80309/8852/10810/120892/158798
GO:0008106	alcohol dehydrogenase (NADP+) activity	23	0.76777	1.87027	4.65951e-05	0.00398131	0.0033863	5444	tags=57%, list=17%, signal=47%	57016/441282/1646/1109/1645/6718/8644/218/873/127/157506/83592/50700
GO:0046332	SMAD binding	77	-0.441171	-1.82029	4.75583e-05	0.00398131	0.0033863	3292	tags=32%, list=10%, signal=29%	6497/7041/57178/390598/8313/4205/10370/9863/3725/4092/1601/5080/4093/10979/5468/2353/7048/93649/650/202151/4091/7049/94/28984/27063
GO:0016684	oxidoreductase activity, acting on peroxide as acceptor	55	-0.49834	-1.96814	6.06603e-05	0.00449644	0.00382444	1041	tags=25%, list=3%, signal=25%	27244/4056/847/241/2878/3045/3050/3048/53905/3047/3042/3040/3043/3039
GO:0005044	scavenger receptor activity	48	-0.529332	-1.96694	6.13849e-05	0.00449644	0.00382444	2456	tags=44%, list=8%, signal=40%	7113/93556/51435/4035/1755/8492/58191/8578/55576/9332/5168/8909/81035/286133/4481/51554/948/10216/8685/922/177
GO:0004675	transmembrane receptor protein serine/threonine kinase activity	16	-0.763173	-2.20995	9.71463e-05	0.00569277	0.00484198	1497	tags=38%, list=5%, signal=36%	659/7048/8425/7049/94/25928
GO:0071813	lipoprotein particle binding	30	-0.620574	-2.18822	9.0762e-05	0.00569277	0.00484198	3177	tags=47%, list=10%, signal=42%	7436/54209/7057/8578/55576/255738/81035/335/1012/4023/3949/4481/948/338328
GO:0071814	protein-lipid complex binding	30	-0.620574	-2.18822	9.0762e-05	0.00569277	0.00484198	3177	tags=47%, list=10%, signal=42%	7436/54209/7057/8578/55576/255738/81035/335/1012/4023/3949/4481/948/338328
GO:0004252	serine-type endopeptidase activity	166	0.511873	1.52425	9.46662e-05	0.00569277	0.00484198	5562	tags=36%, list=17%, signal=30%	28983/5653/4322/5122/2147/4320/154754/5644/4312/56649/5646/11202/43849/4321/5624/4314/9407/123787/339967/4319/29122/646960/9028/5651/3083/2155/2161/7093/54933/5328/389208/164656/1515/2191/3026/101/4318/4316/629/4317/64063/5327/203074/339105/55554/284366/345062/6768/346702/43847/83886/5126/26085/4057/1803/339501/4323/162494/8858/84000
GO:0030169	low-density lipoprotein particle binding	17	-0.72679	-2.11859	0.000126261	0.00643383	0.00547228	2904	tags=59%, list=9%, signal=54%	54209/7057/8578/55576/255738/81035/1012/3949/4481/948
GO:0004033	aldo-keto reductase (NADP) activity	30	0.71491	1.79597	0.000116514	0.00643383	0.00547228	4698	tags=50%, list=15%, signal=43%	57016/441282/22977/1646/55586/1109/1645/246181/6718/8644/218/873/127/157506/83592
GO:0001540	amyloid-beta binding	84	-0.424769	-1.7686	0.000123567	0.00643383	0.00547228	3472	tags=37%, list=11%, signal=33%	3689/7855/114928/5621/10288/972/54209/9445/54103/4035/3684/323/7042/64084/322/8322/712/7099/335/1410/9452/3949/4481/590/948/8685/2358/154/10268/2890/177
GO:0019956	chemokine binding	22	-0.678216	-2.14236	0.000139765	0.0068252	0.00580516	2470	tags=41%, list=8%, signal=38%	1230/10630/1524/7538/2/2247/2532/3579/3577
GO:0005179	hormone activity	117	0.548077	1.60034	0.000172355	0.00808002	0.00687244	5536	tags=43%, list=17%, signal=35%	3641/796/1081/6750/3623/51083/1114/2695/7425/90226/84666/2641/79924/797/2689/4922/7066/6370/7276/3375/183/5744/117579/11172/2520/3972/5020/3640/100506013/4879/1907/268/5741/83729/94027/5367/5368/4880/7349/2797/551/114336/85569/57817/3630/3060/10911/3626/2056/1443
GO:0023023	MHC protein complex binding	33	-0.585341	-2.05416	0.0001818	0.00819497	0.00697022	3727	tags=58%, list=12%, signal=51%	3108/3109/10859/10288/972/3119/567/11126/975/920/3117/3118/3115/3123/3113/3824/3122/3111/3127
GO:0004032	alditol:NADP+ 1-oxidoreductase activity	12	0.830509	1.78392	0.000226362	0.00982579	0.0083573	4698	tags=75%, list=15%, signal=64%	57016/441282/1646/1109/1645/6718/8644/127/83592
GO:0004896	cytokine receptor activity	92	-0.39222	-1.67786	0.000236068	0.00988114	0.00840438	3602	tags=39%, list=11%, signal=35%	163702/3587/4352/3554/3572/3594/23765/972/3570/8807/920/1230/3590/3459/1439/1240/960/1441/2674/8809/9034/1524/8322/3977/3563/2675/3953/2840/2690/3575/3568/51554/1271/3579/9173/3577
GO:0008179	adenylate cyclase binding	12	-0.792153	-2.06703	0.000247464	0.00998639	0.0084939	4283	tags=50%, list=13%, signal=43%	9472/9495/801/9590/117/154
GO:0004869	cysteine-type endopeptidase inhibitor activity	53	0.62703	1.7023	0.000255624	0.00998639	0.0084939	4900	tags=38%, list=15%, signal=32%	7429/1469/1472/128817/26998/197/59082/3273/6695/3827/9232/1470/6317/140880/1800/10406/5275/551/939/4057
GO:0004601	peroxidase activity	53	-0.489287	-1.92746	0.000291318	0.0110137	0.00936767	1012	tags=25%, list=3%, signal=24%	4056/847/241/2878/3045/3050/3048/53905/3047/3042/3040/3043/3039
GO:0016849	phosphorus-oxygen lyase activity	20	-0.671977	-2.06297	0.000315336	0.0115492	0.00982312	2867	tags=45%, list=9%, signal=41%	2986/4882/115/683/4337/196883/2977/4881/114
GO:0140097	catalytic activity, acting on DNA	235	0.482376	1.45352	0.000395359	0.0138274	0.0117608	9868	tags=43%, list=31%, signal=30%	8091/7015/55247/7153/9156/10721/54821/8438/7516/9401/254528/146956/83990/440081/3070/80119/5427/1763/4173/5888/4830/641/1789/4171/79008/63922/5984/1775/79075/4439/25788/1791/79915/126549/2237/1663/4175/548593/84515/4176/11232/348654/5423/1736/5111/11219/197342/23583/51750/5426/11144/4436/6596/5985/6944/1788/9557/116447/5983/4172/5387/92667/8458/3978/9400/7374/5982/3980/8607/7517/84083/100302090/5…
GO:0008236	serine-type peptidase activity	186	0.483766	1.44383	0.000401135	0.0138274	0.0117608	6118	tags=36%, list=19%, signal=29%	28983/5653/4322/5122/2147/4320/154754/5644/4312/56649/5646/11202/43849/4321/5624/4314/9407/123787/339967/4319/29122/646960/9028/5651/3083/2155/2161/7093/54933/5328/57628/389208/164656/1515/2191/3026/101/4318/4316/629/4317/64063/5327/203074/339105/55554/284366/345062/6768/346702/43847/83886/1362/5126/26085/4057/1803/339501/4323/162494/8858/84000/360200/94031/90701/3249/5045
GO:0009975	cyclase activity	18	-0.679838	-1.99023	0.000446492	0.0149511	0.0127166	2867	tags=44%, list=9%, signal=40%	2986/4882/115/683/196883/2977/4881/114
GO:0051019	mitogen-activated protein kinase binding	28	-0.586704	-1.99804	0.000484461	0.0157719	0.0134148	2529	tags=25%, list=8%, signal=23%	8493/409/5724/4772/1843/1636/5593
GO:0003678	DNA helicase activity	55	0.606971	1.65737	0.000530263	0.0167964	0.0142862	9244	tags=58%, list=29%, signal=41%	10721/9401/83990/440081/80119/1763/4173/5888/641/4171/63922/5984/79075/25788/1663/4175/84515/4176/51750/5985/9557/5983/4172/9400/5982/8607/100302090/10973/57697/2068/4174/92797
GO:0016878	acid-thiol ligase activity	31	-0.544128	-1.92068	0.000634684	0.0186511	0.0158636	3575	tags=35%, list=11%, signal=32%	55902/116285/2180/2182/54988/348158/11000/23205/79611/123876/28965
GO:0099106	ion channel regulator activity	140	-0.336357	-1.55168	0.000636555	0.0186511	0.0158636	3456	tags=29%, list=11%, signal=26%	8417/3708/2767/5579/27075/801/27092/23171/5590/2281/10060/9378/23327/55800/57463/8514/786/6446/6236/1080/5592/255738/4887/59285/10242/3753/28954/2913/7881/4842/6327/53826/30820/56344/6330/5348/859/154/1804/857
GO:0008094	ATP-dependent activity, acting on DNA	122	0.522521	1.53283	0.000636283	0.0186511	0.0158636	9430	tags=44%, list=30%, signal=31%	7153/10721/54821/8438/7516/9401/83990/440081/3070/80119/1763/4173/5888/641/4171/63922/5984/79075/4439/25788/79915/1663/4175/84515/4176/51750/11144/4436/6596/5985/6944/9557/5983/4172/5387/8458/9400/5982/8607/7517/84083/100302090/5395/55636/2956/5379/10973/57697/2068/4174/92797/4438/6594/1022
GO:0000217	DNA secondary structure binding	34	0.676496	1.74606	0.000685511	0.0195956	0.016667	2537	tags=29%, list=8%, signal=27%	190/8091/55247/3149/7516/9401/63967/3159/641/10635
GO:0020037	heme binding	133	-0.323201	-1.45997	0.000718572	0.0200516	0.0170548	3781	tags=33%, list=12%, signal=29%	51302/285440/1549/50865/55652/6916/79689/1579/8288/3717/3162/126410/199974/163720/1595/1553/113612/1528/56603/114757/5740/55640/1536/1586/1593/4842/1581/847/2977/79747/1551/1572/3045/3050/1543/1580/3048/53905/3047/1544/3042/3040/3043/3039
GO:0001784	phosphotyrosine residue binding	47	-0.481731	-1.7826	0.000774821	0.0207775	0.0176722	4097	tags=34%, list=13%, signal=30%	1398/64092/5336/9402/5777/8503/10750/126669/5295/6503/3055/9021/53358/2268/10044/84867
GO:0045309	protein phosphorylated amino acid binding	58	-0.428896	-1.70583	0.000780041	0.0207775	0.0176722	4097	tags=28%, list=13%, signal=24%	1398/64092/5336/9402/5777/8503/10750/126669/5295/6503/3055/9021/53358/2268/10044/84867
GO:0019911	structural constituent of myelin sheath	11	-0.758449	-1.96376	0.00139379	0.0334456	0.0284471	2952	tags=64%, list=9%, signal=58%	400746/4155/4118/5354/4336/51090/2824
GO:0005537	mannose binding	25	-0.598618	-1.94294	0.00139832	0.0334456	0.0284471	3211	tags=40%, list=10%, signal=36%	1203/50856/10462/432/338339/49/93978/4360/10584/10332
GO:0051393	alpha-actinin binding	28	-0.554948	-1.88989	0.00132511	0.0334456	0.0284471	4814	tags=61%, list=15%, signal=52%	3781/135/23022/5311/5914/775/27295/9124/9223/9033/11122/11155/5468/171024/64236/129446/3741
GO:0045499	chemorepellent activity	28	-0.552196	-1.88052	0.00138368	0.0334456	0.0284471	1720	tags=43%, list=5%, signal=41%	9723/10501/223117/7869/335/23767/3084/80031/10718/9037/57556/56920
GO:0004866	endopeptidase inhibitor activity	167	0.48307	1.43876	0.0013783	0.0334456	0.0284471	3676	tags=25%, list=12%, signal=22%	5267/28234/7429/1469/6694/6690/1472/27290/128817/6318/5268/26998/197/7980/338821/59082/144568/153218/347365/1294/3273/6695/259/388503/6691/3827/391253/5104/27344/9232/1470/6317/8710/6906/256394/140880/1800/5266/10406/2597/646424/5275
GO:0016877	ligase activity, forming carbon-sulfur bonds	41	-0.462559	-1.66682	0.00148874	0.034896	0.0296807	3575	tags=27%, list=11%, signal=24%	55902/116285/2180/2182/54988/348158/11000/23205/79611/123876/28965
GO:0004175	endopeptidase activity	407	0.427825	1.30201	0.00153708	0.0353228	0.0300437	6118	tags=27%, list=19%, signal=22%	27283/28983/1373/23581/5653/4322/5122/2147/4320/154754/5644/4312/56649/2515/5646/80070/11202/9427/43849/4321/5624/4314/9407/123787/7345/339967/4319/59082/29122/646960/9028/5651/9629/9700/8038/3083/2155/2161/7093/4326/8749/54933/140766/9313/5328/389208/170690/164656/1515/10863/2191/3026/27299/8756/9718/101/4318/4316/440854/726/114822/414301/629/147968/81792/1179/4317/203102/84290/64063/5327/170692…
GO:0005160	transforming growth factor beta receptor binding	23	-0.588155	-1.86011	0.00159931	0.0358329	0.0304776	1990	tags=35%, list=6%, signal=33%	7042/4092/10979/2022/7048/7044/4091/7049
GO:0017171	serine hydrolase activity	190	0.480195	1.43284	0.00162043	0.0358329	0.0304776	6118	tags=36%, list=19%, signal=29%	28983/5653/4322/5122/2147/4320/154754/5644/4312/56649/5646/11202/43849/4321/5624/4314/9407/123787/339967/4319/29122/646960/9028/5651/3083/2155/2161/7093/54933/5328/43/57628/389208/164656/1515/2191/3026/101/4318/4316/629/4317/64063/5327/203074/339105/55554/284366/345062/6768/346702/43847/83886/1362/5126/26085/4057/1803/339501/4323/162494/8858/84000/360200/94031/90701/3249/5045
GO:0017080	sodium channel regulator activity	36	-0.508746	-1.78508	0.0016728	0.036306	0.03088	2959	tags=31%, list=9%, signal=28%	23171/23327/55800/6446/255738/4842/6327/53826/6330/5348/859
GO:0019199	transmembrane receptor protein kinase activity	76	-0.376386	-1.51839	0.00170387	0.0363079	0.0308816	2257	tags=28%, list=7%, signal=26%	6098/2051/558/4921/659/2324/51232/2202/4593/7048/2066/2263/4915/4916/7075/8425/2264/7049/94/7010/25928
GO:0019825	oxygen binding	38	-0.484352	-1.72995	0.00194671	0.0405877	0.0345218	1060	tags=37%, list=3%, signal=36%	1586/79747/1551/1572/3045/3050/1543/1580/3048/3047/3042/3040/3043/3039
GO:0042826	histone deacetylase binding	121	0.504868	1.47879	0.00197397	0.0405877	0.0345218	1454	tags=13%, list=5%, signal=13%	4102/4105/4111/4109/4103/4100/4108/4110/7101/3206/7153/991/4107/652991/3642/8521
GO:0016209	antioxidant activity	76	-0.369199	-1.4894	0.00204666	0.0413566	0.0351757	1012	tags=17%, list=3%, signal=17%	4056/847/241/2878/3045/3050/3048/53905/3047/3042/3040/3043/3039
GO:0004954	prostanoid receptor activity	10	-0.759668	-1.92727	0.00238297	0.0423323	0.0360057	3453	tags=60%, list=11%, signal=54%	5729/11251/5737/5739/5468/5734
GO:0004955	prostaglandin receptor activity	10	-0.759668	-1.92727	0.00238297	0.0423323	0.0360057	3453	tags=60%, list=11%, signal=54%	5729/11251/5737/5739/5468/5734
GO:0050998	nitric-oxide synthase binding	13	-0.693033	-1.89788	0.00221498	0.0423323	0.0360057	3918	tags=54%, list=12%, signal=47%	493/26052/972/1756/859/857/6532
GO:0023026	MHC class II protein complex binding	25	-0.582493	-1.89061	0.00225132	0.0423323	0.0360057	3727	tags=60%, list=12%, signal=53%	3108/3109/972/3119/567/975/920/3117/3118/3115/3123/3113/3122/3111/3127
GO:0016405	CoA-ligase activity	27	-0.558932	-1.88421	0.00241403	0.0423323	0.0360057	3575	tags=41%, list=11%, signal=36%	55902/116285/2180/2182/54988/348158/11000/23205/79611/123876/28965
GO:0043325	phosphatidylinositol-3,4-bisphosphate binding	28	-0.533792	-1.81784	0.00239846	0.0423323	0.0360057	5189	tags=50%, list=16%, signal=42%	57664/9873/3092/123745/91404/59339/59338/5341/9846/653361/64411/653145/7274/6247
GO:1990247	N6-methyladenosine-containing RNA binding	10	0.792175	1.6269	0.00242002	0.0423323	0.0360057	489	tags=20%, list=2%, signal=20%	10642/10643
GO:0016247	channel regulator activity	145	-0.321332	-1.46971	0.00238776	0.0423323	0.0360057	3456	tags=28%, list=11%, signal=25%	8417/3708/2767/5579/27075/801/27092/23171/5590/2281/10060/9378/23327/55800/57463/8514/786/6446/6236/1080/5592/255738/4887/59285/10242/3753/28954/2913/7881/4842/6327/53826/30820/56344/6330/5348/859/154/1804/857
GO:0001228	DNA-binding transcription activator activity, RNA polymerase II-specific	462	0.418308	1.27308	0.0023124	0.0423323	0.0360057	5136	tags=23%, list=16%, signal=19%	3229/3227/3175/3226/5454/3239/3209/5457/9480/4760/9355/7101/8929/3195/5307/5015/7545/390874/6664/3206/7547/3670/668/1761/8538/2118/6927/4605/7020/222546/57822/474/3174/5013/4613/10736/6656/30062/8928/100287226/1482/8092/401/4821/1746/3233/168620/3172/3196/5083/11166/8521/2637/343472/1749/55897/6495/1870/8022/1747/2297/3217/83881/1961/3198/51804/157848/2626/1044/8856/57057/11317/5079/3221/6659/170…
GO:0008081	phosphoric diester hydrolase activity	86	-0.343522	-1.44239	0.00252785	0.0435682	0.0370568	3938	tags=29%, list=12%, signal=26%	5336/27115/5143/5333/5332/23228/1131/3162/1909/5142/5140/5145/1230/345557/5168/133121/5137/51196/8622/5153/8654/5334/5138/257068/1128
GO:0030414	peptidase inhibitor activity	173	0.475749	1.41677	0.00269855	0.0458362	0.0389859	3933	tags=26%, list=12%, signal=23%	5267/28234/7429/1469/6694/6690/1472/27290/128817/6318/5268/89766/26998/197/7980/338821/59082/144568/153218/347365/1294/3273/6695/259/388503/6691/3827/391253/5104/27344/9232/1470/6317/8710/6906/256394/140880/1800/5266/10406/2597/646424/5275/51050/7076
GO:0030971	receptor tyrosine kinase binding	71	-0.39741	-1.56955	0.00277181	0.0464081	0.0394723	2304	tags=25%, list=7%, signal=24%	1845/57605/5784/10019/3687/5770/9846/5295/8692/9732/2621/3084/53358/9046/284/10718/51378/4653
GO:0140104	molecular carrier activity	86	-0.341361	-1.43332	0.00286273	0.0472552	0.0401928	429	tags=9%, list=1%, signal=9%	3045/3050/3048/3047/3042/3040/3043/3039
GO:0017116	single-stranded DNA helicase activity	23	0.67974	1.65583	0.00302735	0.0489367	0.041623	7566	tags=70%, list=24%, signal=53%	10721/80119/1763/4173/5888/4171/63922/5984/79075/4175/84515/4176/5985/5983/4172/5982
GO:0043014	alpha-tubulin binding	40	-0.453678	-1.62443	0.0030481	0.0489367	0.041623	5215	tags=38%, list=16%, signal=31%	114327/11188/54617/81565/2534/83544/219899/83988/56271/9940/79739/6622/135138/84688/859
GO:0034713	type I transforming growth factor beta receptor binding	11	-0.734242	-1.90108	0.00311478	0.0493314	0.0419587	1969	tags=55%, list=6%, signal=51%	7040/4092/10979/2022/7048/4091
GO:0030280	structural constituent of skin epidermis	35	0.633591	1.6462	0.00321224	0.0501966	0.0426946	3454	tags=40%, list=11%, signal=36%	3853/3889/3887/9119/3854/286887/3850/6698/196374/144501/5317/5266/3892/6704
GO:0030228	lipoprotein particle receptor activity	18	-0.616261	-1.80411	0.00353156	0.0534112	0.0454288	4106	tags=50%, list=13%, signal=44%	4036/7436/4035/58191/55576/55911/3949/4973/948
GO:0005547	phosphatidylinositol-3,4,5-trisphosphate binding	39	-0.481492	-1.70849	0.00355467	0.0534112	0.0454288	3700	tags=31%, list=12%, signal=27%	10788/123745/116985/4430/9846/116984/4900/64411/695/10979/57158/653145
GO:0044325	transmembrane transporter binding	127	-0.326427	-1.48194	0.00353947	0.0534112	0.0454288	4283	tags=30%, list=13%, signal=26%	9472/8557/3784/706/5311/287/2316/3270/6336/2534/5621/51185/801/23171/2281/5142/3398/10060/6546/288/23327/55800/3745/8514/140730/3753/7881/4842/120892/30820/6769/1003/88/6330/5348/859/2273/857
GO:0019838	growth factor binding	128	-0.324317	-1.4818	0.00371203	0.0550696	0.0468393	3556	tags=30%, list=11%, signal=26%	2321/5154/3587/3554/3791/3572/3490/4053/3570/7057/3483/6386/6272/3590/375387/85409/8692/152831/2324/5155/2022/3977/7048/2263/4915/4916/2/2690/8425/9365/91851/2615/2264/7049/94/948/124857/83888
GO:0048185	activin binding	14	-0.682807	-1.8949	0.00387575	0.0567797	0.0482938	2512	tags=43%, list=8%, signal=40%	10272/4092/2022/7048/7049/94
GO:0017166	vinculin binding	12	-0.703737	-1.83632	0.0039598	0.0572948	0.048732	2671	tags=50%, list=8%, signal=46%	7094/1756/10174/7402/23336/10391
GO:0004386	helicase activity	147	0.483175	1.42819	0.00402666	0.0575518	0.0489505	9463	tags=38%, list=30%, signal=27%	168400/10721/54821/8438/165545/9401/54514/83990/440081/3070/80119/1763/4173/5888/641/4171/63922/5984/79075/25788/1663/4175/91646/84515/4176/54456/55345/51750/9704/10212/6596/5985/9557/5983/4172/8458/54606/57696/9400/5982/8607/57647/100302090/7919/55636/4343/55661/11056/10973/9775/57697/2068/4174/92797/6594/51428
GO:0070412	R-SMAD binding	24	-0.575479	-1.84267	0.00407781	0.0575806	0.0489751	2028	tags=33%, list=6%, signal=31%	3725/5080/5468/2353/93649/4091/28984/27063
GO:0001216	DNA-binding transcription activator activity	466	0.419518	1.27641	0.00412711	0.057583	0.0489771	5136	tags=23%, list=16%, signal=20%	3229/3227/3175/3226/5454/3239/3209/5457/9480/4760/9355/7101/8929/3195/5307/5015/7545/390874/6664/3206/7547/3670/668/1761/8538/2118/6927/4605/7020/222546/57822/474/3174/5013/4613/10736/6656/30062/8928/100287226/1482/8092/401/4821/1746/3233/168620/3172/3196/5083/11166/8521/2637/343472/1749/55897/6495/1870/8022/1747/2297/3217/83881/1961/3198/51804/157848/2626/1044/8856/57057/11317/5079/3221/6659/170…
GO:0004953	icosanoid receptor activity	14	-0.678243	-1.88223	0.00431012	0.0587379	0.0499594	3600	tags=57%, list=11%, signal=51%	10800/5729/57105/11251/5737/5739/5468/5734
GO:0005324	long-chain fatty acid transporter activity	17	-0.622477	-1.81451	0.00427397	0.0587379	0.0499594	1526	tags=35%, list=5%, signal=34%	11000/84879/2171/28965/948/2167
GO:0005344	oxygen carrier activity	14	-0.67336	-1.86868	0.00454736	0.0598821	0.0509326	429	tags=64%, list=1%, signal=63%	114757/3045/3050/3048/3047/3042/3040/3043/3039
GO:0042605	peptide antigen binding	38	-0.451148	-1.61136	0.00446549	0.0598821	0.0509326	2993	tags=29%, list=9%, signal=26%	6983/3119/3117/3115/3123/1718/3113/3122/3127/3133/10332
GO:0061135	endopeptidase regulator activity	180	0.461993	1.37645	0.00452604	0.0598821	0.0509326	3676	tags=23%, list=12%, signal=21%	5267/28234/7429/1469/6694/6690/1472/27290/128817/6318/5268/26998/197/7980/338821/59082/144568/153218/347365/1294/3273/6695/259/388503/6691/3827/391253/5104/27344/9232/1470/6317/8710/6906/256394/140880/1800/5266/10406/2597/646424/5275
GO:0003735	structural constituent of ribosome	167	0.467827	1.39336	0.0049699	0.0647191	0.0550467	14245	tags=74%, list=45%, signal=41%	116832/100874051/6123/140801/6182/200916/29088/79590/64979/11222/6183/65005/7818/28998/29102/6173/65993/60488/6167/64432/63875/64951/122704/128308/6187/51649/219927/51650/644338/64968/6222/6132/64960/51253/54460/9801/51263/51069/6175/6170/6201/6227/10884/6217/51264/6223/6136/51021/57129/51121/51258/55168/100169760/64975/51116/64969/6169/220717/65003/6156/6139/6202/6193/25873/10573/285855/124995/5…
GO:0038187	pattern recognition receptor activity	27	-0.534285	-1.80113	0.0050305	0.0647885	0.0551057	2503	tags=59%, list=8%, signal=55%	7097/22900/64581/51284/1755/5724/338339/7099/26253/81035/93978/2219/51311/8993/948/8685
GO:0005200	structural constituent of cytoskeleton	108	0.493667	1.43418	0.00512177	0.0652468	0.0554956	6117	tags=32%, list=19%, signal=26%	3853/54474/3868/10381/7278/9118/3854/347733/3861/6710/2670/6712/3866/4744/10382/4747/1832/347688/8419/4001/79861/3881/345651/3857/112714/1496/3880/7283/286/113457/284382/728378/7280/84823/7277
GO:0015645	fatty acid ligase activity	22	-0.563845	-1.78108	0.00527293	0.0657433	0.0559178	3487	tags=41%, list=11%, signal=36%	116285/2180/2182/54988/348158/11000/23205/123876/28965
GO:0003785	actin monomer binding	25	-0.547519	-1.77709	0.00523464	0.0657433	0.0559178	3777	tags=40%, list=12%, signal=35%	442721/7114/22837/4635/23242/56203/11013/4634/5581/63876
GO:0030020	extracellular matrix structural constituent conferring tensile strength	41	0.579861	1.52481	0.00554313	0.0683848	0.0581645	5278	tags=44%, list=17%, signal=37%	1301/1300/1308/84570/1280/1294/1277/1281/1290/1297/1289/1298/255631/1299/1278/1302/1293/340267
GO:0008301	DNA binding, bending	18	0.701758	1.63259	0.00567971	0.0693397	0.0589768	2320	tags=33%, list=7%, signal=31%	8091/7153/3149/127540/3159/2297
GO:0005237	inhibitory extracellular ligand-gated monoatomic ion channel activity	15	0.73195	1.62506	0.00589451	0.0701185	0.0596391	813	tags=33%, list=3%, signal=33%	2556/2566/2558/8001/2567
GO:0005501	retinoid binding	38	0.597543	1.55838	0.00592298	0.0701185	0.0596391	4450	tags=42%, list=14%, signal=36%	1382/1381/64220/54576/54658/24/54659/54577/339761/1592/286256/5104/9227/127/733/94233
GO:0019840	isoprenoid binding	38	0.597543	1.55838	0.00592298	0.0701185	0.0596391	4450	tags=42%, list=14%, signal=36%	1382/1381/64220/54576/54658/24/54659/54577/339761/1592/286256/5104/9227/127/733/94233
GO:0051959	dynein light intermediate chain binding	27	-0.527489	-1.77822	0.00604255	0.0708187	0.0602347	4453	tags=48%, list=14%, signal=41%	55704/25981/55567/23299/353116/79659/56171/83547/1768/196383/201625/196385/1770
GO:0019864	IgG binding	10	-0.708322	-1.79701	0.00683684	0.0793344	0.0674777	3143	tags=60%, list=10%, signal=54%	2217/2212/2209/2207/2214/2215
GO:0030215	semaphorin receptor binding	23	-0.526761	-1.66595	0.00702236	0.0806883	0.0686293	3134	tags=35%, list=10%, signal=31%	9723/10501/223117/7869/80031/9037/57556/56920
GO:0004620	phospholipase activity	97	-0.32591	-1.44658	0.00711875	0.0810017	0.0688958	4168	tags=33%, list=13%, signal=29%	30814/374569/5336/3931/57104/123745/5333/23659/5332/11343/23228/5408/1131/3162/1909/145447/8605/1230/51365/79887/5322/5320/57406/5168/51196/50487/10908/5334/4023/5319/255189/1128
GO:0004222	metalloendopeptidase activity	117	0.493256	1.44027	0.00724632	0.0816604	0.0694561	3699	tags=26%, list=12%, signal=24%	4322/4320/4312/2515/80070/9427/4321/4314/4319/9629/8038/7093/4326/8749/140766/9313/170690/164656/10863/27299/8756/9718/101/4318/4316/114822/81792/1179/4317/203102/170692
GO:0008199	ferric iron binding	11	0.755847	1.59975	0.0077053	0.0856928	0.0728858	2041	tags=45%, list=6%, signal=43%	55586/7018/6241/53940/7054
GO:0046906	tetrapyrrole binding	141	-0.302965	-1.37129	0.00775037	0.0856928	0.0728858	3670	tags=31%, list=11%, signal=28%	285440/1549/50865/55652/6916/79689/1579/55788/8288/3717/3162/126410/199974/163720/1595/1553/113612/1528/56603/114757/5740/55640/1536/1586/1593/4842/1581/847/2977/79747/1551/1572/3045/3050/1543/1580/3048/53905/3047/1544/3042/3040/3043/3039
GO:0034185	apolipoprotein binding	18	-0.584315	-1.71059	0.0078501	0.0859843	0.0731338	4627	tags=56%, list=14%, signal=48%	4137/5340/3931/7436/19/54209/4035/255738/4018/4023
GO:0070411	I-SMAD binding	14	-0.651962	-1.8093	0.00802702	0.087108	0.0740895	3070	tags=43%, list=10%, signal=39%	4089/7041/8313/4092/4093/4091
GO:0043422	protein kinase B binding	11	-0.685923	-1.77598	0.00846751	0.0910452	0.0774383	7041	tags=82%, list=22%, signal=64%	26060/26287/6430/7189/55704/65018/5914/5140/409
GO:0016887	ATP hydrolysis activity	362	0.413347	1.25672	0.00859389	0.0915639	0.0778795	10142	tags=40%, list=32%, signal=27%	547/23120/26154/1244/168400/146909/9928/24/11004/27127/54821/8438/10112/165545/9401/54514/3798/3833/4998/56992/83990/9493/495/8714/9319/440081/80119/1763/4173/641/5244/85320/10058/4171/64241/29028/63922/90990/5984/113220/487/80179/79915/478/63979/8647/83858/1663/5217/4175/4622/91646/81930/84515/148229/7203/3311/9585/3329/3800/23457/4176/100130097/22948/54456/401720/55210/3835/3310/4626/3834/10131…
GO:0004890	GABA-A receptor activity	19	0.684388	1.61079	0.00912116	0.0963063	0.0819131	6073	tags=63%, list=19%, signal=51%	2556/2566/2558/2567/55879/2569/200959/2568/2560/2570/2564/2563
GO:0016917	GABA receptor activity	22	0.671289	1.61643	0.00965508	0.101034	0.0859338	6073	tags=59%, list=19%, signal=48%	2556/2566/2558/2567/55879/2569/200959/9568/2568/2560/2570/2564/2563
GO:0052650	NADP-retinol dehydrogenase activity	13	0.728821	1.59154	0.00988907	0.102566	0.0872375	5444	tags=38%, list=17%, signal=32%	57016/441282/8644/157506/50700
GO:0005041	low-density lipoprotein particle receptor activity	15	-0.614647	-1.77009	0.0105037	0.104325	0.0887333	4106	tags=53%, list=13%, signal=47%	4036/7436/4035/58191/55576/3949/4973/948
GO:0043274	phospholipase binding	22	-0.536772	-1.69556	0.0102784	0.104325	0.0887333	3922	tags=50%, list=12%, signal=44%	9840/5048/344/2534/7454/5590/55024/695/93978/395/6401
GO:0003688	DNA replication origin binding	16	0.695336	1.56913	0.0104668	0.104325	0.0887333	4852	tags=44%, list=15%, signal=37%	55388/990/8318/4998/4171/1663/3329
GO:0008194	UDP-glycosyltransferase activity	135	0.47459	1.3985	0.0103831	0.104325	0.0887333	4377	tags=21%, list=14%, signal=19%	54575/10720/192134/9245/54578/338707/7366/10331/54576/133688/54658/54490/79623/54659/54577/124872/79799/2583/27087/8908/7368/79369/167127/11226/51809/10317/442117/54657/8693
GO:0016758	hexosyltransferase activity	185	0.449034	1.33961	0.0102996	0.104325	0.0887333	2612	tags=15%, list=8%, signal=14%	10690/54575/10720/192134/9245/54578/338707/7366/10331/54576/133688/2528/54658/54490/79623/54659/54577/124872/2524/79799/2583/2525/27087/8908/7368/79369/167127/644974
GO:0035591	signaling adaptor activity	81	-0.337693	-1.39745	0.0106112	0.104507	0.088888	4508	tags=26%, list=14%, signal=22%	9456/10152/22941/1398/59345/142679/55024/139716/114548/10019/9863/9846/11214/5295/153090/2549/85358/10580/9046/8835/120892
GO:0035014	phosphatidylinositol 3-kinase regulator activity	21	-0.520786	-1.61055	0.0119572	0.115013	0.0978241	3007	tags=24%, list=9%, signal=22%	8503/5295/23533/9021/8835
GO:0001972	retinoic acid binding	18	0.676053	1.57279	0.0119723	0.115013	0.0978241	1909	tags=44%, list=6%, signal=42%	54576/54658/54659/54577/339761/1592/286256/5104
GO:0008503	benzodiazepine receptor activity	11	0.7405	1.56727	0.0117855	0.115013	0.0978241	813	tags=36%, list=3%, signal=35%	2556/2566/2558/2567
GO:0004867	serine-type endopeptidase inhibitor activity	88	0.496519	1.41959	0.0120903	0.115202	0.0979846	2556	tags=26%, list=8%, signal=24%	5267/28234/6690/27290/6318/5268/7980/338821/144568/153218/347365/1294/3273/6695/259/6691/391253/5104/27344/6317/8710/6906/256394
GO:0004112	cyclic-nucleotide phosphodiesterase activity	26	-0.484691	-1.61222	0.0123054	0.116305	0.0989233	3871	tags=38%, list=12%, signal=34%	27115/5143/5142/5140/5145/5137/8622/5153/8654/5138
GO:0098631	cell adhesion mediator activity	62	-0.358463	-1.44169	0.0124233	0.116481	0.0990727	3392	tags=40%, list=11%, signal=36%	57453/1272/23022/64221/961/4345/1266/29766/57689/3672/152330/8515/284359/9124/83700/140885/23114/91624/22854/90952/342035/54538/29091/27255/177
GO:0042805	actinin binding	36	-0.439801	-1.54317	0.0126286	0.117466	0.0999103	4814	tags=50%, list=15%, signal=43%	3781/135/23022/5311/5914/775/27295/1465/9124/9223/9033/11122/11155/5468/171024/64236/129446/3741
GO:0097493	structural molecule activity conferring elasticity	12	-0.650132	-1.69644	0.0130017	0.119047	0.101255	3191	tags=42%, list=10%, signal=38%	2006/84034/10516/79026/22915
GO:0019842	vitamin binding	141	0.471584	1.39132	0.0129076	0.119047	0.101255	7207	tags=38%, list=23%, signal=30%	6947/64850/1382/213/1381/64220/2638/29881/2571/24/55753/29968/84706/112399/339761/793/10841/2731/283208/2875/5352/7298/84076/5091/9227/127/733/6472/1644/94233/64902/875/573971/54905/8942/10993/1491/23464/10536/2572/25974/23541/55526/173/64175/8879/51540/2805/4942/5033/1719/23042/55034/6898
GO:0045505	dynein intermediate chain binding	32	-0.452919	-1.60435	0.0135272	0.122898	0.104531	4429	tags=34%, list=14%, signal=30%	25981/55567/5048/79659/56171/1768/201625/196385/83657/1770/25893
GO:0016888	endodeoxyribonuclease activity, producing 5'-phosphomonoesters	10	0.734123	1.50768	0.0142626	0.127601	0.108531	5514	tags=60%, list=17%, signal=50%	9156/1763/79008/2237/548593/348654
GO:0030165	PDZ domain binding	79	-0.312648	-1.28371	0.0142346	0.127601	0.108531	2298	tags=27%, list=7%, signal=25%	59339/492/59338/9693/222484/6383/54221/9411/2895/6583/1080/51232/85407/23705/9732/8322/92162/83878/7049/153/2890
GO:0004016	adenylate cyclase activity	10	-0.68061	-1.72671	0.014476	0.12853	0.109321	1869	tags=40%, list=6%, signal=38%	113/115/196883/114
GO:0042287	MHC protein binding	36	-0.43472	-1.52534	0.0146936	0.12948	0.110129	3961	tags=39%, list=12%, signal=34%	6983/64581/343413/3812/10859/10288/972/975/920/3809/3824/3133/51744/29992
GO:0099095	ligand-gated monoatomic anion channel activity	19	0.669314	1.57532	0.015016	0.131334	0.111706	1073	tags=32%, list=3%, signal=31%	2556/2566/2558/8001/2567/6512
GO:0071889	14-3-3 protein binding	32	-0.445391	-1.57769	0.0156284	0.135678	0.1154	2856	tags=31%, list=9%, signal=28%	4750/4773/5590/150094/409/57458/153090/171024/7538/5581
GO:0046935	1-phosphatidylinositol-3-kinase regulator activity	18	-0.553839	-1.62137	0.0157777	0.135967	0.115646	3007	tags=28%, list=9%, signal=25%	8503/5295/23533/9021/8835
GO:0001637	G protein-coupled chemoattractant receptor activity	25	-0.507433	-1.64698	0.0166061	0.141032	0.119954	2470	tags=32%, list=8%, signal=30%	1230/1240/9034/1524/2840/51554/3579/3577
GO:0004950	chemokine receptor activity	25	-0.507433	-1.64698	0.0166061	0.141032	0.119954	2470	tags=32%, list=8%, signal=30%	1230/1240/9034/1524/2840/51554/3579/3577
GO:0070696	transmembrane receptor protein serine/threonine kinase binding	13	-0.606582	-1.66113	0.0167326	0.141084	0.119998	5071	tags=62%, list=16%, signal=52%	29108/654/3624/653/9863/650/4091/1003
GO:0015459	potassium channel regulator activity	52	-0.372894	-1.45566	0.0181052	0.151566	0.128914	2856	tags=27%, list=9%, signal=25%	5590/10060/23327/57463/8514/6446/10242/3753/7881/30820/859/154/1804/857
GO:0005005	transmembrane-ephrin receptor activity	15	0.693037	1.53866	0.0185051	0.153815	0.130827	5840	tags=60%, list=18%, signal=49%	284656/2046/1944/2048/285220/1945/2047/2049/2045
GO:0008227	G protein-coupled amine receptor activity	38	-0.406713	-1.45265	0.0186773	0.154154	0.131115	743	tags=32%, list=2%, signal=31%	147/59340/152/51222/1131/1132/146/154/153/1129/148/1128
GO:0015245	fatty acid transmembrane transporter activity	10	-0.663238	-1.68263	0.0190522	0.155343	0.132127	1084	tags=30%, list=3%, signal=29%	84879/28965/948
GO:0016634	oxidoreductase activity, acting on the CH-CH group of donors, oxygen as acceptor	10	-0.662037	-1.67958	0.0193475	0.155343	0.132127	746	tags=30%, list=2%, signal=29%	30/55289/33
GO:0004114	3',5'-cyclic-nucleotide phosphodiesterase activity	24	-0.516646	-1.65429	0.0194264	0.155343	0.132127	3871	tags=42%, list=12%, signal=37%	27115/5143/5142/5140/5145/5137/8622/5153/8654/5138
GO:0008417	fucosyltransferase activity	13	0.703032	1.53523	0.0194842	0.155343	0.132127	5479	tags=46%, list=17%, signal=38%	10690/2528/2524/2525/2530/2527
GO:0016742	hydroxymethyl-, formyl- and related transferase activity	10	0.719051	1.47672	0.0192494	0.155343	0.132127	6931	tags=70%, list=22%, signal=55%	10841/6472/471/10840/160428/2653/2618
GO:0097110	scaffold protein binding	66	-0.335636	-1.31117	0.0204229	0.161727	0.137557	4508	tags=32%, list=14%, signal=27%	9456/5660/3784/1398/5336/493/28514/2534/9495/54210/3572/54209/7431/2895/9332/85358/2913/4842/5028/3741/858
GO:0030374	nuclear receptor coactivator activity	54	-0.364551	-1.42598	0.0212902	0.166626	0.141723	4034	tags=20%, list=13%, signal=18%	8648/10891/135112/5579/57178/2113/57658/133522/6867/2247/88
GO:1990782	protein tyrosine kinase binding	116	-0.291209	-1.31907	0.0213258	0.166626	0.141723	3681	tags=28%, list=12%, signal=25%	1089/919/2241/51206/1845/9796/57605/5784/54209/55024/9414/920/1084/10019/3687/5770/9846/5295/140885/8692/659/9732/4739/2621/3084/53358/9046/57091/284/10718/1003/51378/4653
GO:0048029	monosaccharide binding	75	-0.33387	-1.34153	0.0214978	0.166857	0.14192	2037	tags=19%, list=6%, signal=18%	6515/432/338339/49/2022/2203/81035/93978/3101/55214/6403/4360/10584/10332
GO:0031957	very long-chain fatty acid-CoA ligase activity	10	-0.656982	-1.66676	0.0220059	0.169677	0.144319	2316	tags=40%, list=7%, signal=37%	2182/11000/23205/28965
GO:0003906	DNA-(apurinic or apyrimidinic site) endonuclease activity	12	0.696415	1.49589	0.0233263	0.178683	0.151978	395	tags=17%, list=1%, signal=16%	8091/55247
GO:0008970	phospholipase A1 activity	13	-0.580463	-1.5896	0.0242387	0.182101	0.154885	3645	tags=46%, list=11%, signal=41%	123745/23659/8605/51365/4023/255189
GO:0008157	protein phosphatase 1 binding	21	-0.484907	-1.49959	0.0240324	0.182101	0.154885	4183	tags=38%, list=13%, signal=33%	3784/5507/11215/2241/10859/10288/5506/23645
GO:0004725	protein tyrosine phosphatase activity	87	-0.305189	-1.29878	0.0242351	0.182101	0.154885	3683	tags=29%, list=12%, signal=25%	5777/9107/1845/5784/142679/150290/85464/5783/5788/5793/5770/5789/1850/2070/11122/5797/23371/78986/5800/1843/84959/11099/5787/84867/374462
GO:0004709	MAP kinase kinase kinase activity	20	-0.504908	-1.55007	0.0247462	0.184729	0.157121	4622	tags=30%, list=14%, signal=26%	9344/4216/4215/1326/389840/120892
GO:0004467	long-chain fatty acid-CoA ligase activity	15	-0.561809	-1.61792	0.0251769	0.186755	0.158844	3487	tags=40%, list=11%, signal=36%	116285/2180/2182/11000/23205/28965
GO:0044548	S100 protein binding	14	-0.594559	-1.64999	0.0260367	0.190526	0.162051	673	tags=21%, list=2%, signal=21%	79026/3777/177
GO:0030627	pre-mRNA 5'-splice site binding	15	0.679314	1.5082	0.0261729	0.190526	0.162051	6356	tags=60%, list=20%, signal=48%	26864/100151684/100151683/101954277/101954272/101954267/26824/101954276/101954268
GO:0030296	protein tyrosine kinase activator activity	32	-0.415082	-1.47033	0.025872	0.190526	0.162051	938	tags=25%, list=3%, signal=24%	255324/2066/2621/3084/10718/1839/6886/51378
GO:0015125	bile acid transmembrane transporter activity	20	0.636025	1.50624	0.0267816	0.192565	0.163786	4065	tags=35%, list=13%, signal=31%	28234/10599/1109/8714/634/85320/8647
GO:0008307	structural constituent of muscle	41	-0.366885	-1.32206	0.0266721	0.192565	0.163786	3217	tags=32%, list=10%, signal=29%	56704/825/1756/1465/4632/9172/91624/10529/10398/4634/4629/23336/88
GO:0022851	GABA-gated chloride ion channel activity	13	0.686832	1.49985	0.0269601	0.192666	0.163871	813	tags=31%, list=3%, signal=30%	2556/2566/2558/2567
GO:0004875	complement receptor activity	12	-0.608085	-1.58672	0.0273988	0.194615	0.165529	3500	tags=58%, list=11%, signal=52%	2359/1378/719/1240/728/2357/2358
GO:0004129	cytochrome-c oxidase activity	13	-0.566089	-1.55024	0.02893	0.19683	0.167413	2224	tags=23%, list=7%, signal=21%	1528/1346/84701
GO:0034237	protein kinase A regulatory subunit binding	25	-0.474445	-1.53991	0.0290542	0.19683	0.167413	5505	tags=52%, list=17%, signal=43%	7430/5566/9472/3784/10163/11215/9867/9495/6262/5568/9465/10810/158798
GO:0016903	oxidoreductase activity, acting on the aldehyde or oxo group of donors	48	0.531708	1.42605	0.0279521	0.19683	0.167413	6146	tags=31%, list=19%, signal=25%	57016/1109/55753/222/8644/54363/218/2597/5832/127/26330/10840/160428/219/55526
GO:0015276	ligand-gated monoatomic ion channel activity	140	0.451339	1.33048	0.0283114	0.19683	0.167413	5312	tags=35%, list=17%, signal=29%	79054/2556/3359/2566/1261/55584/2558/8001/100134444/1138/1143/2567/51802/2902/6512/2569/1258/54714/2898/1144/2906/9177/8989/1259/29850/610/3766/348980/3761/3763/8973/1146/2901/2891/3780/6339/2903/2560/3757/3775/5026/1141/41/5024/1134/7226/3758/2893/7442
GO:0022834	ligand-gated channel activity	140	0.451339	1.33048	0.0283114	0.19683	0.167413	5312	tags=35%, list=17%, signal=29%	79054/2556/3359/2566/1261/55584/2558/8001/100134444/1138/1143/2567/51802/2902/6512/2569/1258/54714/2898/1144/2906/9177/8989/1259/29850/610/3766/348980/3761/3763/8973/1146/2901/2891/3780/6339/2903/2560/3757/3775/5026/1141/41/5024/1134/7226/3758/2893/7442
GO:0008013	beta-catenin binding	85	-0.317035	-1.32112	0.0286869	0.19683	0.167413	3333	tags=31%, list=10%, signal=27%	5626/56998/8650/7414/324/367/29119/23189/2309/4929/8313/2308/23135/4303/6095/7223/4092/6925/57658/2697/11122/55966/219287/9314/1003/64321
GO:0042562	hormone binding	82	-0.312897	-1.29362	0.028645	0.19683	0.167413	4180	tags=37%, list=13%, signal=32%	6820/4036/706/2908/3062/79602/30061/367/4882/1512/7067/1240/5295/7068/216/9340/1393/4883/1012/5745/2690/117/2852/477/4881/10203/10266/59350/7433/1910
GO:0050660	flavin adenine dinucleotide binding	82	-0.312151	-1.29053	0.02898	0.19683	0.167413	2213	tags=22%, list=7%, signal=20%	1806/4843/1407/79689/1727/1718/51449/2328/1408/316/8564/8528/1536/4842/55289/1610/33/2327
GO:0004860	protein kinase inhibitor activity	37	-0.398386	-1.41391	0.0301708	0.201791	0.171633	3811	tags=32%, list=12%, signal=29%	55742/10221/142679/1026/1028/81848/8692/9467/9535/6622/9021/85450
GO:0022824	transmitter-gated monoatomic ion channel activity	56	0.508011	1.38808	0.030303	0.201791	0.171633	5831	tags=46%, list=18%, signal=38%	2556/3359/2566/55584/2558/8001/1138/1143/2567/2902/2898/1144/2906/9177/8973/1146/2901/2891/2903/2560/1141/1134/2893/1140/2564/2905
GO:0022835	transmitter-gated channel activity	56	0.508011	1.38808	0.030303	0.201791	0.171633	5831	tags=46%, list=18%, signal=38%	2556/3359/2566/55584/2558/8001/1138/1143/2567/2902/2898/1144/2906/9177/8973/1146/2901/2891/2903/2560/1141/1134/2893/1140/2564/2905
GO:0003697	single-stranded DNA binding	112	0.456476	1.32803	0.0306435	0.202905	0.17258	12334	tags=52%, list=39%, signal=32%	5457/55247/55388/8438/8318/9401/254528/4173/5888/641/10635/4171/3507/1663/4175/84515/3329/4176/5437/675/11144/4436/79035/4172/3148/253714/84083/10051/5395/55775/6119/54039/79159/6742/4174/10128/6594/8880/10592/3297/7157/83932/5892/9361/79677/100134934/10623/5436/10923/5893/56852/57109/3508/3181/7247/64859/25913/5887
GO:0016769	transferase activity, transferring nitrogenous groups	24	0.608258	1.48543	0.031001	0.204119	0.173613	7207	tags=42%, list=23%, signal=32%	64850/29968/84706/2875/2597/64902/2673/2805/4942/6898
GO:0019107	myristoyltransferase activity	11	-0.614107	-1.59003	0.0316512	0.204562	0.17399	7667	tags=73%, list=24%, signal=55%	253832/6342/55625/30/9397/51201/51304/158866
GO:0045504	dynein heavy chain binding	12	-0.597269	-1.5585	0.0318333	0.204562	0.17399	5074	tags=50%, list=16%, signal=42%	11188/7802/83544/27019/64446/25893
GO:0036041	long-chain fatty acid binding	18	-0.513558	-1.50345	0.0317113	0.204562	0.17399	1972	tags=33%, list=6%, signal=31%	5306/6279/7350/5468/241/2167
GO:0033038	bitter taste receptor activity	20	0.631617	1.4958	0.031941	0.204562	0.17399	8308	tags=65%, list=26%, signal=48%	5726/50838/259292/259296/50831/259293/259295/259289/259290/54429/50839/50832/50834
GO:0016504	peptidase activator activity	46	-0.375683	-1.3877	0.0318271	0.204562	0.17399	5071	tags=33%, list=16%, signal=27%	29108/22861/91662/65018/4824/22900/1512/834/83464/1520/4118/2192/58484/26577/857
GO:0061134	peptidase regulator activity	219	0.423144	1.27091	0.0321285	0.204645	0.17406	3752	tags=21%, list=12%, signal=19%	5267/28234/7429/1469/6694/6690/1472/27290/128817/6318/5268/89766/26998/197/7980/338821/59082/144568/153218/347365/1294/3273/6695/259/388503/6691/3827/391253/5104/27344/9232/1470/1515/6317/8710/6906/256394/140880/1800/5266/10406/2597/64063/646424/5275/51050
GO:0030023	extracellular matrix constituent conferring elasticity	10	-0.621217	-1.57603	0.0323558	0.204978	0.174344	3191	tags=40%, list=10%, signal=36%	2006/84034/10516/22915
GO:0097027	ubiquitin-protein transferase activator activity	11	0.695346	1.4717	0.0325521	0.205113	0.174459	5315	tags=27%, list=17%, signal=23%	991/57332/166979
GO:0046975	histone H3K36 methyltransferase activity	10	0.712602	1.46348	0.0333333	0.208913	0.17769	1775	tags=20%, list=6%, signal=19%	56979/11105
GO:0016176	superoxide-generating NADPH oxidase activator activity	10	-0.613699	-1.55695	0.0341368	0.211684	0.180048	3462	tags=60%, list=11%, signal=54%	4689/654817/654816/653361/5155/4688
GO:0005149	interleukin-1 receptor binding	17	0.656469	1.49765	0.0339623	0.211684	0.180048	368	tags=18%, list=1%, signal=17%	26525/27178/56300
GO:0033293	monocarboxylic acid binding	79	0.469134	1.33008	0.0349206	0.215405	0.183212	2402	tags=23%, list=8%, signal=21%	1382/213/1381/1646/54576/54658/1109/54659/54577/1645/339761/57834/3172/1592/2173/286256/5104/8644
GO:0004115	3',5'-cyclic-AMP phosphodiesterase activity	17	-0.519039	-1.51299	0.0361392	0.221603	0.188484	3871	tags=47%, list=12%, signal=41%	27115/5143/5142/5140/5137/8622/5153/5138
GO:0061980	regulatory RNA binding	48	0.52375	1.4047	0.0363036	0.221603	0.188484	5945	tags=27%, list=19%, signal=22%	440822/9271/400629/79727/131909/440823/6659/100750247/6657/5460/60674/10984/283131
GO:0008373	sialyltransferase activity	21	-0.46443	-1.43627	0.0367927	0.223425	0.190034	3685	tags=38%, list=12%, signal=34%	6489/6483/10402/30815/10610/256435/81849/338596
GO:0070279	vitamin B6 binding	50	0.512727	1.38181	0.0371585	0.224483	0.190934	8802	tags=56%, list=28%, signal=41%	64850/213/2571/29968/84706/2731/2875/6472/1644/64902/875/8942/10993/1491/23464/2572/8879/51540/2805/4942/23042/55034/6898/113675/189/9054/5834/55258
GO:0140103	catalytic activity, acting on a glycoprotein	22	0.602188	1.45004	0.0373945	0.22475	0.191161	370	tags=18%, list=1%, signal=18%	192134/9245/338707/10331
GO:0099528	G protein-coupled neurotransmitter receptor activity	11	-0.600563	-1.55496	0.0380414	0.226821	0.192923	4599	tags=64%, list=14%, signal=54%	2911/59340/1131/1132/153/1129/1128
GO:0045125	bioactive lipid receptor activity	16	-0.533388	-1.54455	0.0385761	0.226821	0.192923	1249	tags=19%, list=4%, signal=18%	53637/8698/1901
GO:0042288	MHC class I protein binding	16	-0.532321	-1.54146	0.0385761	0.226821	0.192923	3231	tags=31%, list=10%, signal=28%	10859/10288/3133/51744/29992
GO:0047555	3',5'-cyclic-GMP phosphodiesterase activity	16	-0.532165	-1.54101	0.039247	0.226821	0.192923	2660	tags=38%, list=8%, signal=34%	5140/5145/5137/5153/8654/5138
GO:0042834	peptidoglycan binding	17	0.64987	1.4826	0.0389937	0.226821	0.192923	4865	tags=47%, list=15%, signal=40%	114771/5967/57115/5068/653808/3507/5968/84659
GO:0008483	transaminase activity	23	0.596776	1.45373	0.0381862	0.226821	0.192923	7207	tags=39%, list=23%, signal=30%	64850/29968/84706/2875/64902/2673/2805/4942/6898
GO:0008527	taste receptor activity	25	0.588508	1.45082	0.038961	0.226821	0.192923	8308	tags=60%, list=26%, signal=44%	5726/50838/259292/83756/259296/50831/259293/259295/259289/80835/259290/54429/50839/50832/50834
GO:0048306	calcium-dependent protein binding	59	-0.339726	-1.36971	0.0392873	0.226821	0.192923	3241	tags=29%, list=10%, signal=26%	309/7436/801/2054/1755/6844/7140/7466/4842/2/306/123041/6403/5648/845/7134/10332
GO:0061575	cyclin-dependent protein serine/threonine kinase activator activity	13	0.675111	1.47426	0.0405759	0.231975	0.197306	5994	tags=46%, list=19%, signal=38%	8941/891/1163/8851/414194/1164
GO:0005230	extracellular ligand-gated monoatomic ion channel activity	67	0.48487	1.35339	0.0403826	0.231975	0.197306	5831	tags=45%, list=18%, signal=37%	2556/3359/2566/55584/2558/8001/1138/1143/2567/2902/6512/2898/1144/2906/9177/8973/1146/2901/2891/2903/2560/5026/1141/5024/1134/2893/7442/1140/2564/2905
GO:0099094	ligand-gated monoatomic cation channel activity	108	0.450876	1.30986	0.0407747	0.23198	0.19731	5312	tags=36%, list=17%, signal=30%	79054/3359/1261/55584/100134444/1138/1143/51802/2902/1258/54714/2898/1144/2906/9177/8989/1259/29850/610/3766/348980/3761/3763/8973/1146/2901/3780/6339/2903/3757/3775/5026/1141/41/5024/1134/7226/3758/7442
GO:0016675	oxidoreductase activity, acting on a heme group of donors	14	-0.558684	-1.55044	0.0420572	0.236976	0.201559	2224	tags=21%, list=7%, signal=20%	1528/1346/84701
GO:0097677	STAT family protein binding	11	-0.59325	-1.53603	0.0418774	0.236976	0.201559	2846	tags=36%, list=9%, signal=33%	1050/11122/5468/6688
GO:0004698	calcium-dependent protein kinase C activity	16	-0.52745	-1.52736	0.0432723	0.236986	0.201568	3376	tags=50%, list=11%, signal=45%	5580/6348/5579/5590/5587/5583/5588/5581
GO:0019865	immunoglobulin binding	22	-0.475255	-1.50124	0.0432417	0.236986	0.201568	3433	tags=55%, list=11%, signal=49%	933/2217/11027/2212/2205/2209/2204/2207/2214/2206/7450/2215
GO:0004697	protein kinase C activity	17	-0.508352	-1.48184	0.0422806	0.236986	0.201568	3376	tags=47%, list=11%, signal=42%	5580/6348/5579/5590/5587/5583/5588/5581
GO:0005243	gap junction channel activity	12	0.684187	1.46962	0.0430248	0.236986	0.201568	3327	tags=50%, list=10%, signal=45%	10804/2706/2707/127534/2700/2705
GO:0005326	neurotransmitter transmembrane transporter activity	19	0.618387	1.45545	0.0431034	0.236986	0.201568	1055	tags=32%, list=3%, signal=31%	6572/9153/6531/55879/222962/55117
GO:0016595	glutamate binding	10	0.704701	1.44725	0.0426667	0.236986	0.201568	2187	tags=40%, list=7%, signal=37%	1373/2902/2906/2729
GO:0046790	virion binding	10	-0.600164	-1.52261	0.0436356	0.237864	0.202315	1607	tags=30%, list=5%, signal=28%	6614/5806/10332
GO:0071949	FAD binding	36	-0.378247	-1.32719	0.0439559	0.238502	0.202857	3891	tags=36%, list=12%, signal=32%	64780/4524/1407/79689/1727/1718/51449/1408/316/8564/8528/55289/1610
GO:0016893	endonuclease activity, active with either ribo- or deoxyribonucleic acids and producing 5'-phosphomonoesters	33	0.569703	1.46196	0.0441619	0.238515	0.202868	8475	tags=45%, list=27%, signal=33%	85495/9156/1763/79008/2237/10799/548593/10535/348654/10248/29102/10940/79897/328/201164
GO:0099604	ligand-gated calcium channel activity	26	0.576966	1.4284	0.0448642	0.240851	0.204856	5831	tags=35%, list=18%, signal=28%	79054/2902/2906/8989/29850/2903/7226/7442/2905
GO:0030170	pyridoxal phosphate binding	49	0.509282	1.3692	0.0450055	0.240851	0.204856	8802	tags=55%, list=28%, signal=40%	64850/213/2571/29968/84706/2731/2875/6472/1644/64902/875/8942/10993/1491/23464/2572/8879/2805/4942/23042/55034/6898/113675/189/9054/5834/55258
GO:0008188	neuropeptide receptor activity	46	0.516517	1.3793	0.0452539	0.24108	0.20505	5349	tags=41%, list=17%, signal=34%	84634/387129/51083/6755/10886/2831/4923/2861/2834/8484/4988/2847/10887/8811/23620/134391/22986/4158/4935
GO:0070492	oligosaccharide binding	15	-0.526421	-1.51601	0.0468309	0.248352	0.211236	400	tags=27%, list=1%, signal=26%	6403/6401/142683/55600
GO:0140662	ATP-dependent protein folding chaperone	40	0.524728	1.37921	0.0480447	0.253641	0.215734	10498	tags=60%, list=33%, signal=40%	7203/3311/3329/3336/22948/3310/10131/10525/908/7184/3309/10576/22824/3304/3326/3303/7190/391634/51182/10575/10574/10694/3313/3327
GO:0042056	chemoattractant activity	34	-0.407796	-1.43008	0.0487379	0.256147	0.217866	6055	tags=47%, list=19%, signal=38%	414325/55894/503618/3958/7424/4908/10457/6348/3082/2252/6376/6360/5155/2247/2255/10584
GO:0004364	glutathione transferase activity	24	-0.465847	-1.49163	0.0491047	0.256175	0.217889	1403	tags=29%, list=4%, signal=28%	9446/2941/27306/4056/241/2949/2940
GO:0016655	oxidoreductase activity, acting on NAD(P)H, quinone or similar compound as acceptor	50	0.502856	1.35521	0.0491803	0.256175	0.217889	3784	tags=16%, list=12%, signal=14%	1646/1109/1645/1728/8644/874/873/127
GO:0016628	oxidoreductase activity, acting on the CH-CH group of donors, NAD or NADP as acceptor	27	0.567437	1.40963	0.0518868	0.266716	0.226855	4546	tags=30%, list=14%, signal=25%	1646/1645/6718/8644/79644/6715/26063/22949
GO:0015026	coreceptor activity	44	-0.367777	-1.3628	0.0518271	0.266716	0.226855	3296	tags=23%, list=10%, signal=20%	1464/3791/942/920/8434/2022/4919/7049/10266/10268
GO:0098632	cell-cell adhesion mediator activity	51	-0.348935	-1.33111	0.0514997	0.266716	0.226855	4772	tags=43%, list=15%, signal=37%	57453/1272/23022/64221/961/4345/1266/29766/57689/152330/284359/9124/83700/140885/23114/91624/22854/90952/342035/54538/29091/27255
GO:0086008	voltage-gated potassium channel activity involved in cardiac muscle cell action potential repolarization	15	-0.514069	-1.48044	0.0524883	0.26863	0.228483	4917	tags=60%, list=15%, signal=51%	3752/3784/3760/3759/3764/3753/3762/6327/3741
GO:0016645	oxidoreductase activity, acting on the CH-NH group of donors	26	0.568594	1.40768	0.0531287	0.270725	0.230265	7809	tags=50%, list=24%, signal=38%	5831/259307/29958/10797/54498/58510/10840/573971/160428/1428/1719/25902/84883
GO:0008009	chemokine activity	47	-0.368121	-1.36219	0.0542435	0.275209	0.234079	3595	tags=36%, list=11%, signal=32%	2919/6348/6366/6351/6376/58191/6362/6360/6387/6347/2921/5196/5473/2920/6358/6369/6368
GO:0016538	cyclin-dependent protein serine/threonine kinase regulator activity	48	0.503085	1.34928	0.0550055	0.27668	0.23533	3957	tags=27%, list=12%, signal=24%	1029/8941/898/9133/891/890/10309/9134/899/645121/1163/8851/414194
GO:0140098	catalytic activity, acting on RNA	351	0.388867	1.18123	0.0549451	0.27668	0.23533	13827	tags=54%, list=43%, signal=31%	440822/7015/9271/168400/85495/9156/6023/10595/54514/83990/440081/80119/25788/146857/2237/10799/91646/563/4234/345630/10535/84659/79922/54456/55157/64118/80324/56915/5437/64216/11062/4839/80222/54512/54888/51651/9704/55695/80755/10212/54938/55687/25973/83707/5558/5557/54606/10248/57696/92935/6894/9533/29102/340152/54802/51110/10940/10622/548644/55699/10056/283989/9477/27037/79897/51692/57647/10030…
GO:0043208	glycosphingolipid binding	10	-0.580944	-1.47385	0.055509	0.278019	0.236469	4454	tags=40%, list=14%, signal=34%	5660/3558/4099/6403
GO:0030742	GTP-dependent protein binding	22	-0.46065	-1.45511	0.0575082	0.286807	0.243943	3045	tags=27%, list=10%, signal=25%	10981/10497/9771/2644/22808/115727
GO:0017069	snRNA binding	52	0.495105	1.33863	0.0578603	0.28734	0.244396	11745	tags=52%, list=37%, signal=33%	26835/26834/11189/100151684/100151683/101954271/26827/6627/57819/7919/51691/6626/51690/64852/25804/55599/124790/1984/6625/8161/9343/9128/23450/22916/3669/905/55285
GO:0005342	organic acid transmembrane transporter activity	159	0.423729	1.25819	0.0582915	0.28826	0.245179	6254	tags=30%, list=20%, signal=24%	28234/10599/1244/56301/6538/1109/146167/159963/220963/222962/23657/55117/6512/151473/11136/8140/284111/8714/10991/23539/1468/348932/634/85320/89874/6535/55089/151258/5172/151295/94081/8647/6511/65010/9123/83884/84889/222642/8884/64849/6509/9194/10861/6534/10165/6542/6566
GO:0070064	proline-rich region binding	16	-0.503814	-1.45892	0.0587024	0.289072	0.24587	5073	tags=31%, list=16%, signal=26%	1540/10152/11193/322/2690
GO:0008569	minus-end-directed microtubule motor activity	17	-0.487712	-1.42167	0.0617943	0.301762	0.256663	4429	tags=47%, list=14%, signal=41%	25981/55567/79659/56171/1768/201625/196385/1770
GO:0030594	neurotransmitter receptor activity	98	0.447738	1.29233	0.0617284	0.301762	0.256663	5831	tags=38%, list=18%, signal=31%	2556/3359/2566/55584/2558/8001/1138/1143/2567/55879/3358/2902/2569/3352/2898/1144/2906/9177/200959/11255/2568/8973/3357/1146/2901/2891/3354/2903/2560/1141/1134/2893/1140/2570/2564/3362/2905
GO:0017046	peptide hormone binding	47	-0.364093	-1.34729	0.0621621	0.302299	0.25712	2217	tags=30%, list=7%, signal=28%	4882/1240/5295/9340/1393/4883/5745/2690/117/4881/10203/10266/7433/1910
GO:0000400	four-way junction DNA binding	17	0.617041	1.4077	0.0628931	0.30459	0.259068	10704	tags=71%, list=34%, signal=47%	3149/7516/641/348654/4436/3148/7517/4221/2956/57697/5889/5892
GO:0015175	neutral L-amino acid transmembrane transporter activity	46	0.50077	1.33725	0.0651214	0.314084	0.267143	5982	tags=30%, list=19%, signal=25%	56301/23657/55117/6512/11136/8140/10991/348932/55089/94081/6511/6509/6534/10165
GO:0032451	demethylase activity	38	-0.356937	-1.27486	0.0664211	0.319039	0.271358	3507	tags=16%, list=11%, signal=14%	79068/5253/23135/1595/1543/1544
GO:0048407	platelet-derived growth factor binding	11	0.665011	1.4075	0.0690104	0.321779	0.273689	4117	tags=45%, list=13%, signal=40%	1280/1277/1281/1289/1278
GO:0005003	ephrin receptor activity	18	0.604272	1.4058	0.0682382	0.321779	0.273689	5840	tags=50%, list=18%, signal=41%	284656/2046/1944/2048/285220/1945/2047/2049/2045
GO:0019841	retinol binding	16	0.61716	1.39272	0.0693196	0.321779	0.273689	3920	tags=44%, list=12%, signal=38%	1382/1381/64220/339761/9227/127/733
GO:0030515	snoRNA binding	31	0.539071	1.36472	0.0700117	0.321779	0.273689	12148	tags=74%, list=38%, signal=46%	705/1736/5591/55127/4521/10528/51602/57647/10885/55651/84309/55813/92856/9221/54433/11164/8602/3669/9790/55720/10607/9136/7520
GO:0016620	oxidoreductase activity, acting on the aldehyde or oxo group of donors, NAD or NADP as acceptor	39	0.519804	1.36263	0.0695847	0.321779	0.273689	6039	tags=31%, list=19%, signal=25%	57016/1109/222/8644/218/2597/5832/127/26330/10840/160428/219
GO:0017134	fibroblast growth factor binding	23	-0.420264	-1.32913	0.0697864	0.321779	0.273689	2690	tags=26%, list=8%, signal=24%	7057/152831/2263/9365/2264/7049
GO:0016298	lipase activity	118	-0.273374	-1.25646	0.0683725	0.321779	0.273689	3971	tags=31%, list=12%, signal=27%	374569/5336/3931/57104/123745/5333/57552/23659/5332/11343/23228/5408/1131/3162/1909/145447/8605/1230/51365/1066/79887/5322/5320/3988/57406/5168/51196/13/50487/10908/5334/4023/5319/643418/255189/1128
GO:0022836	gated channel activity	302	0.392339	1.18691	0.069	0.321779	0.273689	5465	tags=31%, list=17%, signal=26%	157855/79054/2556/3359/2566/1261/3747/55584/3785/57156/2558/8001/100134444/1138/27012/1143/2567/3783/9629/51802/2902/6329/6512/2569/1258/6334/54714/774/777/2898/1144/56479/3743/2906/9177/8989/1259/29850/610/23704/3751/27091/3766/8911/4988/348980/3761/26251/131096/3786/3763/389816/8973/3776/119395/59284/57657/27094/1146/2901/2891/3754/27133/3780/6339/2903/2560/3757/6331/3755/6328/3756/378807/1181/…
GO:0022839	monoatomic ion gated channel activity	302	0.392339	1.18691	0.069	0.321779	0.273689	5465	tags=31%, list=17%, signal=26%	157855/79054/2556/3359/2566/1261/3747/55584/3785/57156/2558/8001/100134444/1138/27012/1143/2567/3783/9629/51802/2902/6329/6512/2569/1258/6334/54714/774/777/2898/1144/56479/3743/2906/9177/8989/1259/29850/610/23704/3751/27091/3766/8911/4988/348980/3761/26251/131096/3786/3763/389816/8973/3776/119395/59284/57657/27094/1146/2901/2891/3754/27133/3780/6339/2903/2560/3757/6331/3755/6328/3756/378807/1181/…
GO:0015267	channel activity	452	0.378049	1.1501	0.0679321	0.321779	0.273689	5831	tags=30%, list=18%, signal=25%	157855/79054/2556/3359/10804/25769/2566/1261/3747/55584/57127/2706/3785/57156/2558/8001/100134444/1138/27012/1143/2567/114780/2707/56660/3783/9629/51802/51305/2902/6329/6512/2569/1258/6334/363/51458/54714/127534/774/777/2898/1144/56479/3743/2906/9177/79400/57348/8989/1259/29850/610/23704/3751/27091/3766/8911/4988/348980/3761/144453/54207/26251/131096/6006/3786/3763/653437/389816/83959/50636/16251…
GO:0022803	passive transmembrane transporter activity	453	0.377966	1.14988	0.0699301	0.321779	0.273689	5831	tags=30%, list=18%, signal=25%	157855/79054/2556/3359/10804/25769/2566/1261/3747/55584/57127/2706/3785/57156/2558/8001/100134444/1138/27012/1143/2567/114780/2707/56660/3783/9629/51802/51305/2902/6329/6512/2569/1258/6334/363/51458/54714/127534/774/777/2898/1144/56479/3743/2906/9177/79400/57348/8989/1259/29850/610/23704/3751/27091/3766/8911/4988/348980/3761/144453/54207/26251/131096/6006/3786/3763/653437/389816/83959/50636/16251…
GO:0015347	sodium-independent organic anion transmembrane transporter activity	16	0.61423	1.38611	0.0706033	0.321973	0.273854	2462	tags=38%, list=8%, signal=35%	28234/10599/133482/338821/81796/55867
GO:0005246	calcium channel regulator activity	52	-0.324456	-1.26658	0.0705412	0.321973	0.273854	3363	tags=35%, list=11%, signal=31%	3708/2767/5579/27075/801/27092/2281/9378/786/6446/6236/5592/4887/59285/28954/2913/56344/859
GO:0003684	damaged DNA binding	69	0.466353	1.30234	0.0713525	0.324128	0.275687	12915	tags=59%, list=40%, signal=35%	55247/10721/9401/79000/641/2237/672/2189/5423/5111/8626/4436/142/3148/7374/328/6119/2956/10038/6996/4913/2068/5424/9937/4350/4595/5932/11284/79677/51548/56852/8450/5810/7520/2071/25913/5887/64421/6188/55693/79661
GO:0005201	extracellular matrix structural constituent	164	0.416359	1.2384	0.0722892	0.327115	0.278227	4188	tags=27%, list=13%, signal=23%	2244/1301/4588/4584/1300/1308/84570/4586/140453/2243/115908/169044/7980/1280/1294/1311/7058/1277/1281/4585/8483/27286/1290/1297/265/1834/1289/1298/7784/255631/1299/266/6975/1462/25878/1893/10631/56955/4237/3371/1278/1302/26254/176
GO:0019104	DNA N-glycosylase activity	13	0.641163	1.40012	0.0732984	0.330407	0.281027	9868	tags=69%, list=31%, signal=48%	55247/5111/23583/7374/328/6996/4913/4350/4595
GO:0046943	carboxylic acid transmembrane transporter activity	158	0.416803	1.23775	0.0763819	0.341678	0.290613	6254	tags=29%, list=20%, signal=24%	28234/10599/1244/56301/6538/1109/146167/159963/220963/23657/55117/6512/151473/11136/8140/284111/8714/10991/23539/1468/348932/634/85320/89874/6535/55089/151258/5172/151295/94081/8647/6511/65010/9123/83884/84889/222642/8884/64849/6509/9194/10861/6534/10165/6542/6566
GO:0042379	chemokine receptor binding	66	-0.301386	-1.17738	0.0762974	0.341678	0.290613	2101	tags=24%, list=7%, signal=23%	6376/58191/6362/6360/6387/6347/9034/10763/1524/2921/5196/5473/2920/6358/6369/6368
GO:0008395	steroid hydroxylase activity	24	-0.439608	-1.40761	0.0793928	0.351177	0.298693	1060	tags=25%, list=3%, signal=24%	1586/1593/1581/1551/1543/1544
GO:0016918	retinal binding	19	0.592616	1.3948	0.0788177	0.351177	0.298693	1071	tags=26%, list=3%, signal=25%	1382/1381/64220/24/339761
GO:0004303	estradiol 17-beta-dehydrogenase activity	18	0.595595	1.38561	0.0794045	0.351177	0.298693	5904	tags=44%, list=18%, signal=36%	441282/1646/1109/1645/8644/3294/50700/79154
GO:0034061	DNA polymerase activity	30	0.534169	1.34192	0.0801887	0.353313	0.300509	8114	tags=33%, list=25%, signal=25%	7015/10721/5427/1791/11232/5423/1736/5426/353497/27434
GO:0005261	monoatomic cation channel activity	300	0.388586	1.17499	0.081	0.355551	0.302413	5591	tags=31%, list=18%, signal=26%	79054/3359/25769/1261/3747/55584/3785/57156/100134444/1138/27012/1143/114780/56660/3783/9629/51802/51305/2902/6329/1258/6334/54714/774/777/2898/1144/56479/3743/2906/9177/79400/8989/1259/29850/610/23704/3751/27091/3766/8911/4988/348980/3761/54207/26251/131096/3786/3763/389816/83959/162514/8973/57113/3776/119395/59284/57657/7224/27094/1146/2901/3754/27133/3780/6339/2903/347741/3757/8645/6331/3755/6…
GO:0003756	protein disulfide isomerase activity	18	0.591129	1.37522	0.0818859	0.356767	0.303447	9949	tags=56%, list=31%, signal=38%	64714/9601/5034/79174/10130/3690/2923/81567/169714/51022
GO:0016864	intramolecular oxidoreductase activity, transposing S-S bonds	18	0.591129	1.37522	0.0818859	0.356767	0.303447	9949	tags=56%, list=31%, signal=38%	64714/9601/5034/79174/10130/3690/2923/81567/169714/51022
GO:0099186	structural constituent of postsynapse	21	0.571776	1.36718	0.0834341	0.357885	0.304398	5586	tags=33%, list=17%, signal=28%	9118/6712/4744/4747/345651/284382/728378
GO:0003777	microtubule motor activity	70	0.457269	1.28078	0.0827147	0.357885	0.304398	5740	tags=33%, list=18%, signal=27%	547/24137/146909/9928/11004/10112/3798/3833/3832/56992/1062/9493/127602/90990/113220/81930/9585/3800/100130097/3835/3834/285643/3797
GO:0072341	modified amino acid binding	81	0.446445	1.26868	0.0833333	0.357885	0.304398	7164	tags=40%, list=22%, signal=31%	1373/91683/26762/57586/9066/493829/84069/127833/10841/56169/6861/2596/148281/1800/7298/55876/6857/85477/6121/312/50507/57476/875/573971/4935/54843/90019/284110/1719/4139/10196/9362
GO:0008186	ATP-dependent activity, acting on RNA	75	0.447907	1.26619	0.0835979	0.357885	0.304398	12195	tags=47%, list=38%, signal=29%	168400/54514/83990/440081/80119/25788/1663/91646/54456/9704/10212/54606/57696/57647/100302090/7919/4343/55661/11056/9775/57697/51428/1662/23020/55760/79039/6832/90957/56919/9416/54555/79665/3508/1665/8449
GO:0015081	sodium ion transmembrane transporter activity	155	0.415427	1.23016	0.0836694	0.357885	0.304398	5693	tags=32%, list=18%, signal=26%	25769/9153/389015/6538/6531/10050/159963/6528/51802/6329/55117/6512/6334/2898/284111/495/10991/29850/6549/9154/6550/610/348932/348980/6535/83959/55089/57657/142680/6543/6569/10246/2901/478/6339/115584/6511/6526/6331/6328/3775/41/481/7226/84679/6568/64078/8884/64849
GO:0098960	postsynaptic neurotransmitter receptor activity	52	-0.31389	-1.22533	0.0852552	0.363342	0.30904	1874	tags=21%, list=6%, signal=20%	1132/116444/2895/2894/1137/2900/153/1129/1135/2890/1128
GO:0140666	annealing activity	11	0.654113	1.38443	0.0872396	0.368005	0.313006	2512	tags=27%, list=8%, signal=25%	8438/9401/641
GO:0015385	sodium:proton antiporter activity	16	0.606157	1.36789	0.0872914	0.368005	0.313006	2151	tags=25%, list=7%, signal=23%	389015/10991/6549/6550
GO:0019209	kinase activator activity	138	-0.262046	-1.21811	0.0867591	0.368005	0.313006	3489	tags=20%, list=11%, signal=18%	959/148932/10253/801/142679/1131/54209/55507/1026/255324/5295/79817/7481/153090/3071/659/9052/81617/2066/2621/650/3084/10718/1839/6886/28984/114/51378
GO:0004435	phosphatidylinositol phospholipase C activity	24	-0.432957	-1.38632	0.0876533	0.368207	0.313177	3938	tags=46%, list=12%, signal=40%	5330/5336/5333/5332/23228/1131/1909/1230/51196/5334/1128
GO:0042165	neurotransmitter binding	17	0.59498	1.35737	0.0880503	0.368553	0.313472	6446	tags=59%, list=20%, signal=47%	6538/2902/1144/2906/43/1141/1134/1140/8508/1142
GO:0005068	transmembrane receptor protein tyrosine kinase adaptor activity	16	-0.487667	-1.41216	0.0896686	0.373347	0.31755	2304	tags=25%, list=7%, signal=23%	10019/9846/5295/9046
GO:0008499	UDP-galactose:beta-N-acetylglucosamine beta-1,3-galactosyltransferase activity	12	0.63964	1.37393	0.0899609	0.373347	0.31755	3711	tags=33%, list=12%, signal=29%	192134/10331/79369/10317
GO:0051219	phosphoprotein binding	92	-0.28735	-1.22924	0.0901513	0.373347	0.31755	4097	tags=23%, list=13%, signal=20%	1398/64092/5336/5311/5048/9402/5777/1807/8503/10750/126669/5295/6503/3055/6622/9021/84959/53358/2268/10044/84867
GO:0031681	G-protein beta-subunit binding	20	0.572219	1.35514	0.0933661	0.383948	0.326566	5046	tags=40%, list=16%, signal=34%	2792/2786/6000/4988/51655/51764/2150/22948
GO:0070182	DNA polymerase binding	21	0.566543	1.35467	0.0931076	0.383948	0.326566	11449	tags=71%, list=36%, signal=46%	6023/81620/5888/55215/2177/11232/5111/51750/79035/3326/55226/7012/9361/6597/8099
GO:0090482	vitamin transmembrane transporter activity	35	0.511266	1.32837	0.0941043	0.38563	0.327997	6302	tags=40%, list=20%, signal=32%	83546/64220/2638/6514/24/6513/151295/79581/9389/113278/8884/144195/55065/56918
GO:0032052	bile acid binding	10	0.667937	1.37175	0.0946667	0.386583	0.328807	2402	tags=40%, list=8%, signal=37%	1646/1109/1645/8644
GO:0140664	ATP-dependent DNA damage sensor activity	21	0.564279	1.34925	0.095526	0.388028	0.330036	10704	tags=67%, list=34%, signal=44%	7516/5888/4439/11144/4436/5387/7517/5395/2956/5379/4438/5378/5889/5892
GO:0015035	protein-disulfide reductase activity	31	0.523352	1.32493	0.0956826	0.388028	0.330036	10216	tags=58%, list=32%, signal=40%	64714/9601/84817/7296/5034/84203/10130/2936/2923/54431/81567/7295/5230/9973/169714/2671/51022/9997
GO:0140101	catalytic activity, acting on a tRNA	103	0.43037	1.24719	0.0965092	0.39003	0.33174	14529	tags=69%, list=45%, signal=38%	85495/10799/4234/55157/64118/80324/11062/80222/54888/51651/80755/54938/55687/25973/83707/10248/92935/6894/54802/10940/55699/10056/283989/27037/79897/124454/24140/80745/51067/55621/81890/57176/57505/339175/51251/129450/79828/57570/54482/55798/79042/23438/51367/79979/2193/221078/55006/93587/54913/115708/55253/10775/25917/54901/118672/283459/5188/51091/55039/10557/54920/83480/60487/344405/10556/6052…
GO:0048018	receptor ligand activity	470	0.37138	1.12981	0.0969031	0.390276	0.331949	5536	tags=27%, list=17%, signal=23%	7031/3641/9965/796/1081/6750/26525/27178/3623/2147/26585/5967/51083/6696/1114/56300/9547/2695/8600/7425/9244/90226/2250/27329/84666/27189/2641/79924/797/2689/2256/4922/7066/4192/6370/7276/3375/183/338376/4693/5744/3589/26291/101180976/10563/9048/117579/11172/29949/2069/8190/2520/22943/2668/353500/57152/282616/1950/26281/3605/3972/5020/51561/265/3640/282617/7473/100506013/7784/4879/51384/7475/6354…
GO:0051880	G-quadruplex DNA binding	10	0.665514	1.36677	0.0973333	0.390667	0.332281	6101	tags=40%, list=19%, signal=32%	80119/641/1663/4831
GO:0034062	5'-3' RNA polymerase activity	36	0.507541	1.32345	0.102709	0.407715	0.346781	12536	tags=58%, list=39%, signal=35%	7015/6023/5437/5558/5557/9533/10622/548644/9477/5439/51728/55718/84172/5438/11128/25885/10623/5431/27297/5440/661
GO:0097747	RNA polymerase activity	36	0.507541	1.32345	0.102709	0.407715	0.346781	12536	tags=58%, list=39%, signal=35%	7015/6023/5437/5558/5557/9533/10622/548644/9477/5439/51728/55718/84172/5438/11128/25885/10623/5431/27297/5440/661
GO:0004521	RNA endonuclease activity	66	0.454691	1.26949	0.102972	0.407715	0.346781	8583	tags=36%, list=27%, signal=27%	440822/9271/85495/9156/6023/10595/146857/2237/10799/10535/10248/29102/340152/51110/10940/283989/79897/51692/55124/328/6036/54059/201164/28987
GO:0019210	kinase inhibitor activity	40	-0.327685	-1.1733	0.102768	0.407715	0.346781	3183	tags=30%, list=10%, signal=27%	55742/10221/142679/1026/1028/81848/8692/9467/9535/6622/9021/85450
GO:0008093	cytoskeletal anchor activity	24	-0.422051	-1.3514	0.104228	0.408099	0.347108	4342	tags=38%, list=14%, signal=32%	10152/10634/287/23299/6386/288/23136/387755/246176
GO:0004126	cytidine deaminase activity	12	0.627805	1.34851	0.104302	0.408099	0.347108	2286	tags=25%, list=7%, signal=23%	339/978/9582
GO:0004629	phospholipase C activity	27	-0.39383	-1.32764	0.104462	0.408099	0.347108	3938	tags=37%, list=12%, signal=32%	5336/5333/5332/23228/1131/1909/1230/51196/5334/1128
GO:0016796	exonuclease activity, active with either ribo- or deoxyribonucleic acids and producing 5'-phosphomonoesters	56	0.466001	1.27329	0.103896	0.408099	0.347108	14209	tags=62%, list=44%, signal=35%	9156/254528/2237/56915/11219/54512/5426/92667/51692/328/87178/79650/81875/23404/83940/64789/5424/9937/112479/27301/3669/51010/79033/4848/64421/5073/5394/11277/122618/9924/25996/90459/5442/90806/54840
GO:0017070	U6 snRNA binding	16	0.595381	1.34357	0.105263	0.409862	0.348607	10749	tags=62%, list=34%, signal=41%	26835/26834/57819/7919/51691/51690/64852/25804/1984/9128
GO:0097153	cysteine-type endopeptidase activity involved in apoptotic process	12	-0.559199	-1.45916	0.106383	0.410364	0.349034	3321	tags=33%, list=10%, signal=30%	8837/838/1178/100506742
GO:0042608	T cell receptor binding	11	-0.551799	-1.42871	0.106838	0.410364	0.349034	2407	tags=36%, list=8%, signal=34%	1794/3123/3122/3133
GO:0003707	nuclear steroid receptor activity	24	-0.418073	-1.33866	0.106073	0.410364	0.349034	3848	tags=38%, list=12%, signal=33%	2908/85315/6256/10002/4306/5241/2852/8013/6258
GO:0022829	wide pore channel activity	19	0.567208	1.335	0.107143	0.410364	0.349034	3327	tags=32%, list=10%, signal=28%	10804/2706/2707/127534/2700/2705
GO:0005216	monoatomic ion channel activity	407	0.373581	1.13693	0.106893	0.410364	0.349034	5831	tags=30%, list=18%, signal=25%	157855/79054/2556/3359/25769/2566/1261/3747/55584/3785/57156/2558/8001/100134444/1138/27012/1143/2567/114780/56660/3783/9629/51802/51305/2902/6329/6512/2569/1258/6334/54714/774/777/2898/1144/56479/3743/2906/9177/79400/57348/8989/1259/29850/610/23704/3751/27091/3766/8911/4988/348980/3761/144453/54207/26251/131096/3786/3763/389816/83959/50636/162514/8973/57113/3776/119395/59284/57657/7224/1179/2709…
GO:0031432	titin binding	13	-0.534056	-1.46251	0.109244	0.417048	0.354719	3084	tags=46%, list=10%, signal=42%	8557/801/84676/825/88/27063
GO:0035259	nuclear glucocorticoid receptor binding	13	-0.520952	-1.42663	0.113445	0.430144	0.365858	3772	tags=38%, list=12%, signal=34%	6777/4929/3164/6867/8013
GO:0004812	aminoacyl-tRNA ligase activity	22	0.547299	1.31787	0.117008	0.430144	0.365858	11427	tags=64%, list=36%, signal=41%	55157/80222/80755/54938/25973/92935/55699/10056/124454/51067/57176/57505/23438/2193
GO:0016875	ligase activity, forming carbon-oxygen bonds	22	0.547299	1.31787	0.117008	0.430144	0.365858	11427	tags=64%, list=36%, signal=41%	55157/80222/80755/54938/25973/92935/55699/10056/124454/51067/57176/57505/23438/2193
GO:0070577	lysine-acetylated histone binding	23	0.540422	1.31646	0.116945	0.430144	0.365858	1403	tags=9%, list=4%, signal=8%	676/138474
GO:0140033	acetylation-dependent protein binding	23	0.540422	1.31646	0.116945	0.430144	0.365858	1403	tags=9%, list=4%, signal=8%	676/138474
GO:0005343	organic acid:sodium symporter activity	36	0.499367	1.30214	0.115124	0.430144	0.365858	2946	tags=25%, list=9%, signal=23%	6538/159963/55117/6512/284111/10991/348932/6535/55089
GO:0016891	RNA endonuclease activity, producing 5'-phosphomonoesters	28	0.518743	1.29802	0.116883	0.430144	0.365858	8475	tags=39%, list=27%, signal=29%	85495/9156/2237/10799/10535/10248/29102/10940/79897/328/201164
GO:0036002	pre-mRNA binding	50	0.471023	1.26942	0.114754	0.430144	0.365858	4582	tags=24%, list=14%, signal=21%	11189/60680/26864/100151684/148756/100151683/1996/101954277/101954272/101954267/6662/26824
GO:0000049	tRNA binding	61	0.458586	1.26848	0.117078	0.430144	0.365858	12184	tags=52%, list=38%, signal=33%	7015/146857/121355/4234/55157/80324/57510/54888/347744/54938/55687/11260/55699/348180/124454/51067/55621/26024/55226/57505/129450/1968/54952/84881/3028/6741/2193/221078/93587/3508/79693/25917
GO:0030295	protein kinase activator activity	132	-0.261468	-1.18526	0.114103	0.430144	0.365858	3489	tags=20%, list=11%, signal=18%	959/148932/10253/801/142679/1131/55507/1026/255324/5295/79817/7481/153090/3071/659/9052/81617/2066/2621/650/3084/10718/1839/6886/28984/114/51378
GO:0008514	organic anion transmembrane transporter activity	226	0.390149	1.17318	0.11334	0.430144	0.365858	6609	tags=29%, list=21%, signal=23%	28234/10599/83546/1244/56301/133482/6514/6538/1109/6513/338821/146167/159963/81796/220963/23657/55117/6512/151473/11136/8140/284111/8714/63910/10991/23539/1468/348932/55867/634/85320/89874/6535/83959/55089/6508/151258/5172/151295/94081/8647/6511/79581/65010/9123/83884/84889/9389/284427/222642/113278/8884/144195/64849/6509/9194/55065/10861/6534/10165/6542/6566/9311/347734/11001/10166
GO:0004857	enzyme inhibitor activity	339	0.376537	1.14357	0.115884	0.430144	0.365858	4921	tags=20%, list=15%, signal=17%	5267/28234/7429/1469/6694/6690/54866/1472/27290/128817/6318/5268/54576/89766/26998/27329/197/54658/54997/7980/54577/338821/59082/144568/153218/347365/1294/3273/6695/2646/259/6447/388503/6691/3827/391253/5104/80119/27344/9232/1470/6317/8710/6906/26472/256394/140880/1800/5266/54892/10406/2597/5132/646424/5275/51050/345/7076/116729/7349/11005/51129/2150/551/57761/221908/939/4057/150
GO:0016840	carbon-nitrogen lyase activity	13	0.613346	1.33938	0.11911	0.435691	0.370576	7542	tags=54%, list=24%, signal=41%	10841/3034/79017/10993/494143/79094/113675
GO:0008574	plus-end-directed microtubule motor activity	23	0.539677	1.31464	0.119332	0.435691	0.370576	4896	tags=35%, list=15%, signal=29%	547/146909/9928/3798/3832/81930/9585/3800
GO:0016229	steroid dehydrogenase activity	35	0.496469	1.28992	0.120181	0.43743	0.372056	6952	tags=40%, list=22%, signal=31%	441282/1646/1109/1645/6718/8644/79644/6715/3294/3283/50700/79154/3284/8608
GO:0005231	excitatory extracellular ligand-gated monoatomic ion channel activity	31	0.511766	1.2956	0.121354	0.440329	0.374521	5591	tags=48%, list=18%, signal=40%	55584/8001/1138/1143/6512/2898/1144/8973/1146/5026/1141/5024/1134/7442/1140
GO:0016614	oxidoreductase activity, acting on CH-OH group of donors	130	0.407805	1.19902	0.121951	0.441132	0.375204	5444	tags=25%, list=17%, signal=21%	57016/441282/22977/1646/55586/1109/1645/4051/246181/6718/8644/54363/8513/218/7358/874/873/127/3294/6652/157506/8529/22949/3283/622/3939/83592/2539/10202/126/3418/50700
GO:0047676	arachidonate-CoA ligase activity	11	-0.535386	-1.38621	0.123932	0.445546	0.378958	2556	tags=36%, list=8%, signal=33%	2180/2182/11000/28965
GO:0032036	myosin heavy chain binding	11	-0.534827	-1.38476	0.123932	0.445546	0.378958	2411	tags=55%, list=8%, signal=50%	4635/558/85409/22998/4634/64236
GO:0089720	caspase binding	13	0.611112	1.3345	0.124346	0.445667	0.379061	820	tags=23%, list=3%, signal=22%	4102/10017/59082
GO:0005221	intracellular cyclic nucleotide activated monoatomic cation channel activity	11	0.625997	1.32493	0.126302	0.449927	0.382685	2663	tags=55%, list=8%, signal=50%	1261/1258/54714/1259/610/348980
GO:0043855	cyclic nucleotide-gated monoatomic ion channel activity	11	0.625997	1.32493	0.126302	0.449927	0.382685	2663	tags=55%, list=8%, signal=50%	1261/1258/54714/1259/610/348980
GO:0050664	oxidoreductase activity, acting on NAD(P)H, oxygen as acceptor	16	-0.466569	-1.35107	0.130045	0.456325	0.388126	1518	tags=38%, list=5%, signal=36%	50508/8564/653361/1536/4688/53905
GO:0008484	sulfuric ester hydrolase activity	16	0.581174	1.31151	0.129653	0.456325	0.388126	1669	tags=12%, list=5%, signal=12%	347527/23213
GO:0048531	beta-1,3-galactosyltransferase activity	14	0.593676	1.30799	0.130039	0.456325	0.388126	3711	tags=29%, list=12%, signal=25%	192134/10331/79369/10317
GO:0098918	structural constituent of synapse	26	0.520117	1.28766	0.12987	0.456325	0.388126	7330	tags=35%, list=23%, signal=27%	9118/6712/4744/4747/345651/284382/728378/445582/26059
GO:0001968	fibronectin binding	30	-0.356672	-1.25767	0.129845	0.456325	0.388126	3535	tags=27%, list=11%, signal=24%	59339/6385/7057/10272/1520/2192/4018/4653
GO:0015079	potassium ion transmembrane transporter activity	155	0.400165	1.18496	0.131048	0.458474	0.389954	5563	tags=33%, list=17%, signal=27%	25769/3747/3785/389015/100134444/27012/56660/3783/51305/2898/56479/495/3743/29850/6549/6550/610/23704/3751/3766/348980/3761/54207/496/26251/131096/3786/3763/389816/3776/57657/27094/2901/3754/478/27133/3780/3757/8645/3755/3756/3775/84561/481/53828/57582/3758/84679/169522/10723/60598
GO:0004497	monooxygenase activity	103	0.417069	1.20865	0.132444	0.459242	0.390607	5055	tags=30%, list=16%, signal=25%	1591/5053/1646/55586/1109/1645/204801/4051/339761/57834/1592/7054/1594/6718/8644/121278/1555/1557/7299/1565/1559/392636/1564/11283/1589/1562/1571/8529/1582/2326/1588
GO:0048020	CCR chemokine receptor binding	44	-0.325902	-1.20763	0.13213	0.459242	0.390607	3376	tags=27%, list=11%, signal=24%	6348/6366/6351/6376/6362/6360/6347/9034/10763/6358/6369/6368
GO:0001223	transcription coactivator binding	43	-0.320879	-1.17024	0.131965	0.459242	0.390607	3960	tags=28%, list=12%, signal=24%	653121/5914/2625/367/6095/7068/4772/5241/2623/2627/2624/2034
GO:0015291	secondary active transmembrane transporter activity	252	0.383706	1.15729	0.133	0.459811	0.391091	5982	tags=27%, list=19%, signal=22%	28234/1015/25769/10599/6572/133482/9153/389015/6564/6538/6531/338821/10050/159963/6528/81796/220963/23657/55117/6512/151473/8140/284111/388662/10991/7780/6549/9154/6550/23539/1468/348932/55867/89874/6535/83959/55089/6508/5172/729025/142680/6543/6569/10246/51151/115584/6511/6526/5002/65010/9123/84561/7781/83884/84679/6568/64078/340146/10723/8884/64849/6509/9194/113655/10861/6534/10165
GO:0016709	oxidoreductase activity, acting on paired donors, with incorporation or reduction of molecular oxygen, NAD(P)H as one donor, and incorporation of one atom of oxygen	40	0.481828	1.26645	0.134078	0.462175	0.393102	4941	tags=40%, list=15%, signal=34%	1646/1109/1645/57834/1592/1594/6718/8644/1555/1557/1565/1559/1571/8529/1582/2326
GO:0008238	exopeptidase activity	94	-0.262722	-1.13463	0.136832	0.470284	0.399999	3304	tags=21%, list=10%, signal=19%	130749/2028/10404/7512/4048/1512/54504/10004/10003/22846/23287/1357/1359/1636/64174/4311/29953/123624/1361/2160
GO:1901618	organic hydroxy compound transmembrane transporter activity	51	0.461841	1.2479	0.137555	0.471386	0.400936	4667	tags=31%, list=15%, signal=27%	28234/10599/64220/1109/24/6531/159963/8714/23539/634/85320/282679/115584/8647/6526/9123
GO:0004065	arylsulfatase activity	13	0.60202	1.31465	0.140052	0.473752	0.402948	1669	tags=15%, list=5%, signal=15%	347527/23213
GO:0004529	DNA exonuclease activity	21	0.542103	1.29623	0.140266	0.473752	0.402948	11158	tags=62%, list=35%, signal=40%	9156/254528/2237/11219/5426/92667/328/83940/64789/5424/9937/27301/3669
GO:0016895	DNA exonuclease activity, producing 5'-phosphomonoesters	21	0.542103	1.29623	0.140266	0.473752	0.402948	11158	tags=62%, list=35%, signal=40%	9156/254528/2237/11219/5426/92667/328/83940/64789/5424/9937/27301/3669
GO:0010857	calcium-dependent protein kinase activity	24	-0.398301	-1.27535	0.139278	0.473752	0.402948	4920	tags=42%, list=15%, signal=35%	5580/65018/2872/6348/5579/5590/5587/5583/5588/5581
GO:0017147	Wnt-protein binding	32	-0.347752	-1.23183	0.139684	0.473752	0.402948	1232	tags=22%, list=4%, signal=21%	5800/8434/8322/4593/4919/11197/6425
GO:0039706	co-receptor binding	13	-0.497722	-1.36301	0.142857	0.481117	0.409213	1976	tags=46%, list=6%, signal=43%	27122/7484/650/120892/27123/89780
GO:0003774	cytoskeletal motor activity	112	0.411675	1.19769	0.145046	0.487088	0.414292	6222	tags=31%, list=19%, signal=25%	547/24137/146909/9928/4624/11004/140469/10112/3798/3833/4625/3832/56992/1062/9493/84700/127602/4647/90990/113220/80179/54112/4622/81930/9585/3800/100130097/3835/4626/3834/285643/53904/3797/140465/23026
GO:0036312	phosphatidylinositol 3-kinase regulatory subunit binding	11	0.615455	1.30261	0.145833	0.488333	0.415351	889	tags=18%, list=3%, signal=18%	84985/222584
GO:0070097	delta-catenin binding	10	-0.544684	-1.38186	0.146825	0.490255	0.416985	3915	tags=40%, list=12%, signal=35%	11007/2241/147906/11122
GO:0033612	receptor serine/threonine kinase binding	18	-0.443335	-1.29787	0.147959	0.492637	0.419011	2550	tags=50%, list=8%, signal=46%	29108/654/3624/653/9863/650/2840/4091/1003
GO:1901567	fatty acid derivative binding	17	-0.436532	-1.27248	0.149758	0.493025	0.419341	4277	tags=18%, list=13%, signal=15%	5306/1622/33
GO:0005001	transmembrane receptor protein tyrosine phosphatase activity	17	-0.435576	-1.2697	0.149758	0.493025	0.419341	3683	tags=47%, list=12%, signal=42%	5777/5788/5793/5789/11122/5797/5800/5787
GO:0019198	transmembrane receptor protein phosphatase activity	17	-0.435576	-1.2697	0.149758	0.493025	0.419341	3683	tags=47%, list=12%, signal=42%	5777/5788/5793/5789/11122/5797/5800/5787
GO:0030159	signaling receptor complex adaptor activity	51	-0.30687	-1.17065	0.148737	0.493025	0.419341	2304	tags=22%, list=7%, signal=20%	22941/1398/59345/10019/9863/9846/5295/85358/10580/9046/120892
GO:0016757	glycosyltransferase activity	253	0.380555	1.14737	0.151	0.49572	0.421633	8946	tags=32%, list=28%, signal=24%	10690/54575/10720/192134/9245/54578/338707/7366/10331/54576/133688/2528/54658/54490/79623/54659/54577/124872/2524/79799/8128/2583/2525/27087/8908/7368/79369/167127/644974/55808/5471/11226/51809/10317/23475/442117/54657/2530/8693/79586/8704/146712/84899/2527/23333/10195/3955/8702/3251/54480/8703/283358/142/79053/2591/84920/140687/29906/148789/58505/93183/554236/2590/3703/26229/8473/6185/7364/29929…
GO:0046873	metal ion transmembrane transporter activity	430	0.365607	1.11295	0.152847	0.500382	0.425599	5976	tags=28%, list=19%, signal=23%	79054/25769/3747/55584/9153/3785/389015/100134444/55532/6538/6531/27012/10050/114780/159963/56660/3783/6528/9629/51802/51305/2902/6329/55117/283375/6512/6334/774/777/2898/284111/56479/495/3743/2906/57348/10991/7780/8989/29850/6549/9154/6550/610/23704/3751/27091/348932/3766/8911/4988/348980/3761/54207/496/26251/131096/3786/3763/6535/389816/83959/55089/162514/57113/3776/59284/57657/7224/142680/487/…
GO:0010853	cyclase activator activity	13	0.593423	1.29587	0.155759	0.505678	0.430103	438	tags=15%, list=1%, signal=15%	2978/2695
GO:0008242	omega peptidase activity	15	-0.446802	-1.28672	0.155462	0.505678	0.430103	1930	tags=33%, list=6%, signal=31%	23621/92086/91227/728226/29953
GO:0003887	DNA-directed DNA polymerase activity	23	0.524988	1.27886	0.155131	0.505678	0.430103	8114	tags=35%, list=25%, signal=26%	10721/5427/1791/11232/5423/5426/353497/27434
GO:0030297	transmembrane receptor protein tyrosine kinase activator activity	16	-0.453537	-1.31333	0.156951	0.506739	0.431006	855	tags=38%, list=3%, signal=37%	255324/3084/10718/1839/6886/51378
GO:0003724	RNA helicase activity	73	0.434842	1.22105	0.156716	0.506739	0.431006	13317	tags=52%, list=42%, signal=30%	168400/54514/83990/440081/25788/91646/54456/9704/10212/54606/57696/57647/100302090/7919/4343/55661/11056/9775/57697/51428/1662/23020/55760/79039/6832/90957/56919/9416/54555/79665/3508/1665/8449/11325/51202/8886/1973/1660
GO:0008327	methyl-CpG binding	30	0.5018	1.2606	0.158019	0.508786	0.432747	3768	tags=17%, list=12%, signal=15%	10481/1045/29128/1044/80312
GO:0035250	UDP-galactosyltransferase activity	28	0.501254	1.25426	0.159386	0.511782	0.435295	6430	tags=29%, list=20%, signal=23%	192134/10331/7368/79369/10317/8704/8702/8703
GO:0005372	water transmembrane transporter activity	16	-0.449071	-1.30039	0.161435	0.515327	0.43831	1183	tags=38%, list=4%, signal=36%	343/358/366/89872/6563/361
GO:0140463	chromatin-protein adaptor activity	10	0.625584	1.28477	0.161333	0.515327	0.43831	9917	tags=60%, list=31%, signal=41%	676/4796/7503/9557/9383/9678
GO:0031406	carboxylic acid binding	195	0.38562	1.15156	0.161809	0.515327	0.43831	2402	tags=17%, list=8%, signal=16%	9032/1373/1301/1382/213/1381/1646/54576/54658/1109/54659/54577/1645/2902/4192/112399/339761/8128/57834/3172/259/10841/2731/1592/2173/2906/286256/5105/5104/7054/283208/2729/8644
GO:0008252	nucleotidase activity	13	0.589567	1.28745	0.162304	0.515501	0.438458	9381	tags=77%, list=29%, signal=54%	84618/4907/284958/51559/56953/64943/93034/10380/115024/51251
GO:0061783	peptidoglycan muralytic activity	14	0.579731	1.27726	0.16775	0.53136	0.451948	4773	tags=36%, list=15%, signal=30%	114771/57115/119180/131375/129530
GO:0046625	sphingolipid binding	27	-0.358431	-1.2083	0.168831	0.533343	0.453633	867	tags=26%, list=3%, signal=25%	5660/2055/3558/146722/4099/6403/1901
GO:0000062	fatty-acyl-CoA binding	16	-0.441419	-1.27824	0.170404	0.534596	0.4547	4277	tags=19%, list=13%, signal=16%	5306/1622/33
GO:0031435	mitogen-activated protein kinase kinase kinase binding	16	-0.441405	-1.27819	0.170404	0.534596	0.4547	5358	tags=50%, list=17%, signal=42%	9802/7189/5871/142679/153090/85458/7048/23328
GO:0046966	nuclear thyroid hormone receptor binding	29	-0.352875	-1.22518	0.171053	0.534596	0.4547	2106	tags=17%, list=7%, signal=16%	221037/10634/8638/10865/6867
GO:0019208	phosphatase regulator activity	102	-0.250003	-1.10065	0.17069	0.534596	0.4547	4551	tags=25%, list=14%, signal=21%	5526/657/4660/5600/10231/54776/5764/81706/5525/100507444/801/145376/26051/659/9839/9749/10842/5535/57718/650/1827/58529/23645/94274/221692
GO:0016835	carbon-oxygen lyase activity	68	0.432816	1.20799	0.172524	0.537761	0.457391	1770	tags=15%, list=6%, signal=14%	64850/8091/768/56934/55247/10721/765/59344/2027/766
GO:0140328	floppase activity	16	-0.42773	-1.2386	0.174888	0.539391	0.458778	3162	tags=38%, list=10%, signal=34%	10396/19/51761/57194/9619/5243
GO:0008191	metalloendopeptidase inhibitor activity	16	-0.426914	-1.23623	0.174888	0.539391	0.458778	1379	tags=31%, list=4%, signal=30%	1285/8434/7078/124857/9806
GO:0008237	metallopeptidase activity	187	0.383761	1.1452	0.174874	0.539391	0.458778	7818	tags=34%, list=24%, signal=26%	4322/4320/4312/1369/2515/80070/9427/4321/4314/4319/9629/8038/7093/4326/8749/140766/9313/170690/164656/10863/27299/8756/9718/101/56265/4318/4316/1800/114822/81792/1179/4317/203102/93979/170692/59272/57486/1362/84735/4325/219595/4185/4323/4225/4224/94031/4324/5069/1363/254042/8751/57094/171019/8532/8747/2346/10072/10213/11174/56547/57559/8728/7064
GO:0030546	signaling receptor activator activity	478	0.360891	1.09815	0.174825	0.539391	0.458778	5536	tags=27%, list=17%, signal=23%	7031/3641/9965/796/1081/6750/26525/27178/3623/2147/26585/5967/51083/6696/1114/56300/9547/2695/8600/7425/9244/90226/2250/27329/84666/27189/2641/79924/797/2689/2256/4922/7066/4192/6370/7276/3375/183/338376/4693/5744/3589/26291/101180976/10563/9048/117579/11172/29949/2069/8190/2520/22943/2668/353500/57152/282616/1950/26281/3605/3972/5020/51561/265/3640/282617/7473/100506013/7784/4879/51384/7475/6354…
GO:0016813	hydrolase activity, acting on carbon-nitrogen (but not peptide) bonds, in linear amidines	10	0.619793	1.27288	0.177333	0.541236	0.460347	3460	tags=40%, list=11%, signal=36%	29943/51702/79814/55821
GO:0022841	potassium ion leak channel activity	16	0.557797	1.25875	0.17715	0.541236	0.460347	6850	tags=50%, list=21%, signal=39%	56660/51305/54207/3776/8645/3775/60598/83795
GO:0051371	muscle alpha-actinin binding	15	-0.435738	-1.25486	0.176471	0.541236	0.460347	4521	tags=53%, list=14%, signal=46%	23022/5311/27295/9124/9033/11155/171024/64236
GO:0005310	dicarboxylic acid transmembrane transporter activity	29	0.493717	1.23536	0.176471	0.541236	0.460347	7496	tags=52%, list=23%, signal=40%	1244/284111/1468/89874/5172/6511/65010/64849/6509/10861/10165/6566/116369/55238/79751
GO:0016668	oxidoreductase activity, acting on a sulfur group of donors, NAD(P) as acceptor	11	0.604876	1.28022	0.179688	0.542537	0.461454	7941	tags=55%, list=25%, signal=41%	84817/7296/84203/2936/7295/5230
GO:0043138	3'-5' DNA helicase activity	13	0.580656	1.26799	0.180628	0.542537	0.461454	9059	tags=54%, list=28%, signal=39%	641/4171/4175/9400/10973/57697/4174
GO:1990226	histone methyltransferase binding	14	0.572061	1.26036	0.180754	0.542537	0.461454	11596	tags=57%, list=36%, signal=36%	59335/11335/84458/10528/10951/3326/94104/63925
GO:0031420	alkali metal ion binding	17	-0.421611	-1.22899	0.178744	0.542537	0.461454	3185	tags=35%, list=10%, signal=32%	38/10568/825/141/477/3739
GO:0004879	nuclear receptor activity	46	-0.306445	-1.13195	0.180103	0.542537	0.461454	4385	tags=41%, list=14%, signal=36%	5915/4824/7026/2908/5914/6096/367/6256/7025/4929/10002/7067/6095/7068/2494/5468/3164/8013/6258
GO:0098531	ligand-activated transcription factor activity	46	-0.306445	-1.13195	0.180103	0.542537	0.461454	4385	tags=41%, list=14%, signal=36%	5915/4824/7026/2908/5914/6096/367/6256/7025/4929/10002/7067/6095/7068/2494/5468/3164/8013/6258
GO:0008017	microtubule binding	254	0.374544	1.12906	0.181	0.542537	0.461454	7047	tags=25%, list=22%, signal=19%	547/10804/24137/146909/9928/57159/9787/332/11004/1063/118611/22983/5347/10112/51512/10615/220134/10841/3798/3833/3832/56992/147841/1062/9493/51203/9055/79187/4744/81610/282973/90990/113220/2597/147700/29127/4600/81930/1641/54627/9585/3800/100130097/84722/3835/3834/1759/5423/285643/3797/152789/51361/90417/51308/10636/6280/55920/23139/400954/2258/1780/54820/23255
GO:0004806	triglyceride lipase activity	23	0.507644	1.23661	0.182578	0.54587	0.464288	4048	tags=26%, list=13%, signal=23%	643414/150379/340654/8513/5407/1056
GO:0015378	sodium:chloride symporter activity	15	-0.428941	-1.23528	0.184874	0.551329	0.468932	2784	tags=33%, list=9%, signal=30%	6557/6571/6539/6540/6532
GO:0001161	intronic transcription regulatory region sequence-specific DNA binding	11	0.602082	1.27431	0.186198	0.551789	0.469323	7433	tags=45%, list=23%, signal=35%	11023/25806/64754/79977/84524
GO:0009982	pseudouridine synthase activity	12	0.590367	1.2681	0.186441	0.551789	0.469323	10886	tags=75%, list=34%, signal=49%	54517/126789/80324/1736/113000/83448/26995/84881/142940
GO:0004714	transmembrane receptor protein tyrosine kinase activity	60	-0.285417	-1.13953	0.185909	0.551789	0.469323	3556	tags=28%, list=11%, signal=25%	2321/3791/6098/2051/558/4921/2324/51232/2202/4593/2066/2263/4915/4916/7075/2264/7010
GO:0015036	disulfide oxidoreductase activity	36	0.470856	1.22779	0.187359	0.55311	0.470446	10216	tags=50%, list=32%, signal=34%	64714/9601/84817/7296/5034/84203/10130/2936/2923/54431/81567/7295/5230/9973/169714/2671/51022/9997
GO:0033764	steroid dehydrogenase activity, acting on the CH-OH group of donors, NAD or NADP as acceptor	31	0.483424	1.22385	0.187865	0.553209	0.470531	6952	tags=35%, list=22%, signal=28%	441282/1646/1109/1645/8644/3294/3283/50700/79154/3284/8608
GO:0016884	carbon-nitrogen ligase activity, with glutamine as amido-N-donor	10	0.614481	1.26197	0.190667	0.553225	0.470544	8736	tags=50%, list=27%, signal=36%	1373/440/790/5198/8833
GO:0022848	acetylcholine-gated monoatomic cation-selective channel activity	17	0.547393	1.24881	0.191195	0.553225	0.470544	6446	tags=59%, list=20%, signal=47%	55584/1138/1143/1144/8973/1146/1141/1134/1140/1142
GO:0035035	histone acetyltransferase binding	23	-0.394764	-1.24849	0.189024	0.553225	0.470544	3380	tags=35%, list=11%, signal=31%	54828/51341/23741/4205/10370/5080/93649/1958
GO:0022840	leak channel activity	19	0.529678	1.24666	0.192118	0.553225	0.470544	6850	tags=42%, list=21%, signal=33%	56660/51305/54207/3776/8645/3775/60598/83795
GO:0022842	narrow pore channel activity	19	0.529678	1.24666	0.192118	0.553225	0.470544	6850	tags=42%, list=21%, signal=33%	56660/51305/54207/3776/8645/3775/60598/83795
GO:0033549	MAP kinase phosphatase activity	16	0.552004	1.24568	0.188703	0.553225	0.470544	1857	tags=19%, list=6%, signal=18%	51207/1852/1846
GO:0034483	heparan sulfate sulfotransferase activity	15	0.560043	1.24339	0.191099	0.553225	0.470544	5553	tags=40%, list=17%, signal=33%	90161/64579/9957/9955/266722/222537
GO:0061631	ubiquitin conjugating enzyme activity	32	0.479751	1.21861	0.191638	0.553225	0.470544	3371	tags=12%, list=11%, signal=11%	11065/29089/134111/27338
GO:0043021	ribonucleoprotein complex binding	150	0.389531	1.1517	0.190909	0.553225	0.470544	14003	tags=66%, list=44%, signal=37%	9271/79727/2146/91319/4830/23246/283131/57510/55176/55759/23480/29789/3309/10196/8260/7374/6632/6628/9793/3692/90850/23560/4931/10430/4528/6729/55124/51042/27067/84295/27000/92609/6185/10419/23420/51204/79064/54499/10465/6726/6626/29927/9775/4869/708/11052/79029/127933/26284/60558/9221/54915/6059/1984/143244/80155/23367/115416/27044/55319/56919/90441/23481/54496/3954/55037/3921/5499/408050/3508/2…
GO:0015252	proton channel activity	10	0.613143	1.25922	0.194667	0.55919	0.475617	4157	tags=40%, list=13%, signal=35%	51802/79400/83959/347741
GO:0003955	NAD(P)H dehydrogenase (quinone) activity	38	0.466581	1.21683	0.197517	0.56599	0.481401	15620	tags=76%, list=49%, signal=39%	1728/874/4726/4728/4715/4720/4725/4710/4729/4723/4835/4704/4716/55967/4709/4719/4702/4701/4694/4722/4705/4695/84869/4718/4714/4696/4717/4708/4731
GO:0008253	5'-nucleotidase activity	12	0.582777	1.25179	0.200782	0.568495	0.483532	9381	tags=75%, list=29%, signal=53%	84618/4907/284958/51559/56953/64943/93034/115024/51251
GO:0015643	toxic substance binding	10	0.607659	1.24796	0.204	0.568495	0.483532	4398	tags=30%, list=14%, signal=26%	213/1828/2984
GO:0099103	channel activator activity	15	0.558531	1.24004	0.201571	0.568495	0.483532	4921	tags=33%, list=15%, signal=28%	2147/389816/2150/2151/150
GO:0015651	quaternary ammonium group transmembrane transporter activity	18	0.53262	1.2391	0.202233	0.568495	0.483532	1739	tags=17%, list=5%, signal=16%	6572/220963/204962
GO:0044594	17-beta-hydroxysteroid dehydrogenase (NAD+) activity	14	0.561674	1.23748	0.206762	0.568495	0.483532	4104	tags=36%, list=13%, signal=31%	1646/1109/1645/8644/3294
GO:0022821	solute:potassium antiporter activity	19	0.525416	1.23663	0.199507	0.568495	0.483532	2151	tags=21%, list=7%, signal=20%	25769/389015/6549/6550
GO:0008409	5'-3' exonuclease activity	16	0.545922	1.23196	0.202824	0.568495	0.483532	9553	tags=38%, list=30%, signal=26%	9156/2237/51692/1797/64789/9937
GO:0016646	oxidoreductase activity, acting on the CH-NH group of donors, NAD or NADP as acceptor	16	0.544886	1.22962	0.207959	0.568495	0.483532	7512	tags=50%, list=24%, signal=38%	5831/10797/10840/573971/160428/1428/1719/25902
GO:0009931	calcium-dependent protein serine/threonine kinase activity	23	-0.388188	-1.22769	0.207317	0.568495	0.483532	3930	tags=39%, list=12%, signal=34%	5580/2872/6348/5579/5590/5587/5583/5588/5581
GO:0019211	phosphatase activator activity	22	-0.388141	-1.22607	0.208092	0.568495	0.483532	4551	tags=36%, list=14%, signal=31%	5526/657/5600/5525/801/659/650/23645
GO:0031492	nucleosomal DNA binding	24	0.50119	1.22396	0.199046	0.568495	0.483532	12601	tags=54%, list=39%, signal=33%	8091/1104/86/3065/3150/3066/3183/6599/6598/5928/6597/6603/9219
GO:0140612	DNA damage sensor activity	24	0.500418	1.22207	0.203814	0.568495	0.483532	13578	tags=79%, list=43%, signal=46%	7516/5888/4439/11144/4436/5387/7517/5395/2956/5379/4438/5378/5889/5892/51548/5887/5383/27030/5890
GO:0051139	metal cation:proton antiporter activity	24	0.500405	1.22204	0.203814	0.568495	0.483532	2151	tags=21%, list=7%, signal=19%	389015/10991/7780/6549/6550
GO:0016866	intramolecular transferase activity	24	0.499237	1.21919	0.20739	0.568495	0.483532	11278	tags=67%, list=35%, signal=43%	59344/283209/54517/126789/80324/1736/5373/113000/83448/1573/26995/5238/84881/441531/142940/5223
GO:0001614	purinergic nucleotide receptor activity	20	-0.396009	-1.21575	0.207447	0.568495	0.483532	2415	tags=45%, list=8%, signal=42%	53829/5027/5724/64805/5023/9127/9934/22953/5028
GO:0016502	nucleotide receptor activity	20	-0.396009	-1.21575	0.207447	0.568495	0.483532	2415	tags=45%, list=8%, signal=42%	53829/5027/5724/64805/5023/9127/9934/22953/5028
GO:0061650	ubiquitin-like protein conjugating enzyme activity	36	0.46405	1.21005	0.204289	0.568495	0.483532	12966	tags=56%, list=41%, signal=33%	11065/29089/134111/27338/63893/997/55585/55284/3093/140739/7328/10477/51506/389898/65264/7329/118424/7321/57448/9040
GO:0015101	organic cation transmembrane transporter activity	32	0.475344	1.20742	0.206736	0.568495	0.483532	1739	tags=16%, list=5%, signal=15%	6572/6531/220963/222962/204962
GO:0001786	phosphatidylserine binding	60	0.435038	1.20291	0.201285	0.568495	0.483532	5008	tags=28%, list=16%, signal=24%	91683/26762/57586/9066/493829/84069/127833/56169/6861/2596/148281/55876/6857/85477/6121/312/57476
GO:0140416	transcription regulator inhibitor activity	25	-0.364916	-1.18441	0.2	0.568495	0.483532	4519	tags=36%, list=14%, signal=31%	5813/4824/3337/3397/3398/4092/3399/3400/4091
GO:0032934	sterol binding	59	-0.284817	-1.14833	0.209268	0.570376	0.485132	3241	tags=31%, list=10%, signal=27%	114876/6820/706/309/5727/19/6855/5375/975/134429/114885/6095/3638/1071/9619/114880/335/857
GO:0031994	insulin-like growth factor I binding	13	0.568309	1.24103	0.21466	0.570759	0.485458	6861	tags=46%, list=21%, signal=36%	3484/3486/3691/3485/3690/3685
GO:0034236	protein kinase A catalytic subunit binding	13	-0.449953	-1.2322	0.214286	0.570759	0.485458	5866	tags=54%, list=18%, signal=44%	5575/7430/5573/3784/9867/5569/6262
GO:0046527	glucosyltransferase activity	15	0.553787	1.2295	0.217277	0.570759	0.485458	8917	tags=47%, list=28%, signal=34%	8908/79053/84920/29929/56886/2998/55757
GO:0015386	potassium:proton antiporter activity	14	0.555911	1.22478	0.217165	0.570759	0.485458	6440	tags=36%, list=20%, signal=29%	389015/6549/6550/84679/6553
GO:0030955	potassium ion binding	12	-0.468706	-1.22303	0.212766	0.570759	0.485458	1092	tags=42%, list=3%, signal=40%	8566/38/141/477/3739
GO:0003950	NAD+ ADP-ribosyltransferase activity	23	-0.386508	-1.22238	0.213415	0.570759	0.485458	2909	tags=13%, list=9%, signal=12%	25976/417/420
GO:0003995	acyl-CoA dehydrogenase activity	12	-0.467701	-1.22041	0.217021	0.570759	0.485458	126	tags=17%, list=0%, signal=17%	36/33
GO:0052890	oxidoreductase activity, acting on the CH-CH group of donors, with a flavin as acceptor	12	-0.467701	-1.22041	0.217021	0.570759	0.485458	126	tags=17%, list=0%, signal=17%	36/33
GO:0035173	histone kinase activity	19	0.517636	1.21832	0.215517	0.570759	0.485458	2242	tags=21%, list=7%, signal=20%	9212/6790/983/1111
GO:0003954	NADH dehydrogenase activity	37	0.460124	1.20098	0.215576	0.570759	0.485458	16699	tags=86%, list=52%, signal=41%	1728/4726/4728/9131/4715/4720/4725/4710/4729/4723/4704/4716/55967/4709/4719/4702/4701/4694/4722/4705/4695/4718/4714/4696/4717/4708/4731/4700/4707/4711/4713/4697
GO:0050136	NADH dehydrogenase (quinone) activity	35	0.460576	1.19667	0.217687	0.570759	0.485458	16699	tags=89%, list=52%, signal=42%	1728/4726/4728/4715/4720/4725/4710/4729/4723/4704/4716/55967/4709/4719/4702/4701/4694/4722/4705/4695/4718/4714/4696/4717/4708/4731/4700/4707/4711/4713/4697
GO:0008173	RNA methyltransferase activity	58	0.431305	1.18466	0.214903	0.570759	0.485458	13320	tags=60%, list=42%, signal=35%	4234/345630/79922/64216/4839/54888/55695/6894/27037/24140/80745/55621/29081/339175/79828/57570/113802/2091/54482/117246/55798/79979/51106/221078/56339/55006/29063/93587/115708/25917/100130758/64863/55039/96764/10436
GO:0031491	nucleosome binding	52	0.436965	1.18143	0.212882	0.570759	0.485458	13322	tags=54%, list=42%, signal=31%	8091/1104/116092/86/142/9557/26013/26155/3065/3150/10038/8726/6594/6749/3066/3183/6599/10467/6598/5928/6597/51548/11198/6603/9219/4676/6047/1108
GO:0008408	3'-5' exonuclease activity	51	0.435641	1.17711	0.215066	0.570759	0.485458	14538	tags=63%, list=46%, signal=34%	254528/56915/11219/54512/5426/328/5883/87178/79650/81875/23404/83940/64789/5424/112479/27301/3669/51010/79033/4848/57109/5810/5073/5394/11277/9924/25996/90459/5442/90806/7486/200558
GO:0005267	potassium channel activity	119	0.391512	1.14562	0.213198	0.570759	0.485458	5563	tags=34%, list=17%, signal=28%	3747/3785/100134444/27012/56660/3783/51305/2898/56479/3743/29850/610/23704/3751/3766/348980/3761/54207/26251/131096/3786/3763/389816/3776/57657/27094/2901/3754/27133/3780/3757/8645/3755/3756/3775/53828/57582/3758/169522/60598
GO:0016616	oxidoreductase activity, acting on the CH-OH group of donors, NAD or NADP as acceptor	120	0.391021	1.1453	0.213996	0.570759	0.485458	5444	tags=23%, list=17%, signal=19%	57016/441282/22977/1646/55586/1109/1645/246181/6718/8644/218/7358/874/873/127/3294/6652/157506/22949/3283/622/3939/83592/2539/10202/126/3418/50700
GO:0017124	SH3 domain binding	121	-0.245085	-1.11837	0.216743	0.570759	0.485458	4342	tags=26%, list=14%, signal=23%	10152/3059/7405/22941/4036/1398/10163/5777/26578/83992/9495/84251/51466/2889/7454/51225/9844/6451/153090/140885/64397/653361/9444/9467/57088/85358/9732/219670/202559/134265/57514/395
GO:0035613	RNA stem-loop binding	15	-0.410144	-1.18115	0.218487	0.571579	0.486155	8392	tags=53%, list=26%, signal=39%	7812/149041/55323/1654/22849/80149/10865/4628
GO:1990404	NAD+-protein ADP-ribosyltransferase activity	23	-0.380568	-1.20359	0.219512	0.571652	0.486217	2909	tags=13%, list=9%, signal=12%	25976/417/420
GO:0051536	iron-sulfur cluster binding	67	0.42178	1.17729	0.219979	0.571652	0.486217	13343	tags=64%, list=42%, signal=37%	7498/24137/83990/1763/5471/1663/285643/654483/51750/5426/5558/1802/10539/4728/150209/9054/493856/4913/2068/51654/64789/5424/122961/4720/4595/51022/6059/10101/4729/4723/55847/11019/55253/54901/6188/80224/9851/284106/4719/100128525/57019/317671/2235
GO:0051540	metal cluster binding	67	0.42178	1.17729	0.219979	0.571652	0.486217	13343	tags=64%, list=42%, signal=37%	7498/24137/83990/1763/5471/1663/285643/654483/51750/5426/5558/1802/10539/4728/150209/9054/493856/4913/2068/51654/64789/5424/122961/4720/4595/51022/6059/10101/4729/4723/55847/11019/55253/54901/6188/80224/9851/284106/4719/100128525/57019/317671/2235
GO:0004519	endonuclease activity	113	0.394718	1.14864	0.220633	0.572085	0.486585	11043	tags=42%, list=35%, signal=28%	440822/9271/85495/9156/6023/10595/146956/1763/79008/146857/126549/2237/10799/548593/10535/84659/348654/197342/10248/29102/340152/51110/10940/283989/79897/51692/7517/84083/5395/55124/328/6036/54059/201164/28987/4913/8635/55728/246243/5932/11284/27301/5889/79605/27044/1677/79042/51367
GO:0052813	phosphatidylinositol bisphosphate kinase activity	10	-0.491642	-1.2473	0.22619	0.575716	0.489674	7234	tags=50%, list=23%, signal=39%	5290/23396/5286/5294/8395
GO:0140713	histone chaperone activity	12	0.571952	1.22854	0.22425	0.575716	0.489674	6718	tags=33%, list=21%, signal=26%	59335/55723/81611/6944
GO:0031489	myosin V binding	16	0.539447	1.21734	0.224647	0.575716	0.489674	494	tags=12%, list=2%, signal=12%	5865/29881
GO:0009678	pyrophosphate hydrolysis-driven proton transmembrane transporter activity	26	0.487689	1.20738	0.224321	0.575716	0.489674	2720	tags=15%, list=9%, signal=14%	245973/495/50617/496
GO:0019992	diacylglycerol binding	14	-0.433829	-1.20394	0.223176	0.575716	0.489674	3589	tags=43%, list=11%, signal=38%	161247/9693/56994/10497/10235/115727
GO:0005212	structural constituent of eye lens	23	-0.378498	-1.19705	0.22561	0.575716	0.489674	2390	tags=26%, list=7%, signal=24%	1415/7431/3316/1410/126393/3982
GO:0060229	lipase activator activity	25	-0.36087	-1.17128	0.225806	0.575716	0.489674	3686	tags=36%, list=12%, signal=32%	344/2534/6348/2767/116519/1131/695/395/338328
GO:0015370	solute:sodium symporter activity	79	0.409563	1.16118	0.226455	0.575716	0.489674	5976	tags=32%, list=19%, signal=26%	9153/6538/6531/10050/159963/6528/55117/6512/284111/10991/9154/348932/6535/55089/142680/6569/10246/115584/6511/6526/6568/64078/8884/64849/6534
GO:0005109	frizzled binding	37	-0.322198	-1.14352	0.224138	0.575716	0.489674	2618	tags=24%, list=8%, signal=22%	6386/7472/7481/7482/7484/7483/7476/89780/4653
GO:0004622	lysophospholipase activity	24	-0.374383	-1.19876	0.226994	0.575793	0.48974	3971	tags=33%, list=12%, signal=29%	374569/23659/11343/145447/8605/5168/10908/255189
GO:0031404	chloride ion binding	14	-0.429007	-1.19056	0.227468	0.575793	0.48974	1224	tags=29%, list=4%, signal=27%	57502/9356/1636/4883
GO:0099507	ligand-gated monoatomic ion channel activity involved in regulation of presynaptic membrane potential	17	0.532693	1.21527	0.228931	0.578248	0.491827	4114	tags=41%, list=13%, signal=36%	2556/2558/2569/2898/2906/2901/2560
GO:0016175	superoxide-generating NAD(P)H oxidase activity	10	-0.489635	-1.2422	0.234127	0.580245	0.493526	1503	tags=50%, list=5%, signal=48%	50508/653361/1536/4688/53905
GO:0008296	3'-5'-DNA exonuclease activity	12	0.568269	1.22063	0.233377	0.580245	0.493526	11158	tags=75%, list=35%, signal=49%	254528/11219/5426/328/83940/64789/5424/27301/3669
GO:0043225	ATPase-coupled inorganic anion transmembrane transporter activity	10	0.593296	1.21846	0.230667	0.580245	0.493526	2632	tags=30%, list=8%, signal=28%	1244/8714/85320
GO:0005520	insulin-like growth factor binding	18	0.52105	1.21219	0.234491	0.580245	0.493526	6861	tags=44%, list=21%, signal=35%	3484/347252/3486/3691/3485/3690/81621/3685
GO:1904680	peptide transmembrane transporter activity	10	0.58995	1.21159	0.234667	0.580245	0.493526	472	tags=20%, list=1%, signal=20%	1015/6564
GO:0008649	rRNA methyltransferase activity	19	0.510875	1.20241	0.232759	0.580245	0.493526	12403	tags=68%, list=39%, signal=42%	345630/79922/64216/4839/55695/29081/2091/117246/79979/51106/55006/29063/100130758
GO:0005123	death receptor binding	19	-0.399473	-1.18817	0.231579	0.580245	0.493526	4498	tags=37%, list=14%, signal=32%	4908/64114/4615/1896/8837/153090/627
GO:0030247	polysaccharide binding	24	-0.367287	-1.17604	0.233129	0.580245	0.493526	3928	tags=42%, list=12%, signal=37%	5507/7448/64581/3123/3122/5506/5168/8909/5806/10216
GO:0004527	exonuclease activity	76	0.410699	1.16359	0.234672	0.580245	0.493526	14538	tags=62%, list=46%, signal=34%	9156/254528/5169/2237/56915/11219/54512/5426/92667/51692/55775/328/5883/87178/5167/28960/79650/1797/81875/23404/83940/64789/5424/9937/112479/27301/3669/51010/79033/4848/57109/5810/64421/5073/64782/5394/11277/122618/9924/25996/90459/5442/90806/54840/7486/1653/200558
GO:0001221	transcription coregulator binding	109	-0.258519	-1.14779	0.232614	0.580245	0.493526	3676	tags=22%, list=12%, signal=20%	5914/2625/8863/5087/367/6256/9421/6095/7068/4772/2494/5187/2113/5080/3727/5468/2353/5241/2623/2627/2624/4005/7704/2034
GO:0043295	glutathione binding	10	0.588682	1.20898	0.236	0.581076	0.494233	7998	tags=40%, list=25%, signal=30%	9536/25974/80142/2937
GO:0140102	catalytic activity, acting on a rRNA	20	0.509142	1.20576	0.235872	0.581076	0.494233	13396	tags=75%, list=42%, signal=44%	345630/79922/64216/4839/55695/29081/2091/117246/79979/51106/55006/29063/100130758/10436/115939
GO:0008378	galactosyltransferase activity	30	0.472012	1.18577	0.237028	0.582384	0.495345	6430	tags=27%, list=20%, signal=21%	192134/10331/7368/79369/10317/8704/8702/8703
GO:0005272	sodium channel activity	41	0.44536	1.17112	0.238522	0.584828	0.497424	5104	tags=39%, list=16%, signal=33%	51802/6329/6334/2898/29850/610/348980/83959/57657/2901/6339/6331/6328/3775/41/7226
GO:0043425	bHLH transcription factor binding	31	0.468018	1.18484	0.239207	0.585282	0.49781	4529	tags=29%, list=14%, signal=25%	429/3670/8928/7291/2274/54892/860/642658/6662
GO:0070008	serine-type exopeptidase activity	10	-0.484188	-1.22838	0.242063	0.586744	0.499054	5287	tags=50%, list=17%, signal=42%	1200/5547/54504/1636/2160
GO:0045159	myosin II binding	12	-0.456022	-1.18993	0.242553	0.586744	0.499054	3486	tags=50%, list=11%, signal=45%	11078/2934/4635/22998/4634/57477
GO:0031005	filamin binding	12	-0.45582	-1.18941	0.242553	0.586744	0.499054	1325	tags=50%, list=4%, signal=48%	4089/1400/27129/10529/171024/64236
GO:0055106	ubiquitin-protein transferase regulator activity	23	0.488101	1.189	0.242243	0.586744	0.499054	9950	tags=35%, list=31%, signal=24%	991/57332/57761/166979/26271/6167/6201/11146
GO:0003899	DNA-directed 5'-3' RNA polymerase activity	33	0.461382	1.18399	0.242808	0.586744	0.499054	12536	tags=58%, list=39%, signal=35%	5437/5558/5557/9533/10622/548644/9477/5439/51728/55718/84172/5438/11128/25885/10623/5431/27297/5440/661
GO:1902282	voltage-gated potassium channel activity involved in ventricular cardiac muscle cell action potential repolarization	12	-0.453538	-1.18345	0.242553	0.586744	0.499054	4917	tags=58%, list=15%, signal=49%	3752/3784/3760/3764/3753/3762/6327
GO:0016846	carbon-sulfur lyase activity	10	-0.480934	-1.22013	0.246032	0.59088	0.502571	1012	tags=20%, list=3%, signal=19%	4056/241
GO:0030506	ankyrin binding	19	0.506933	1.19313	0.245074	0.59088	0.502571	1206	tags=21%, list=4%, signal=20%	57127/3785/6710/51458
GO:0030507	spectrin binding	26	0.480453	1.18946	0.245573	0.59088	0.502571	5492	tags=27%, list=17%, signal=22%	5798/10083/124590/4647/2784/51332/286
GO:0016597	amino acid binding	51	0.426272	1.1518	0.247817	0.593949	0.505182	9299	tags=47%, list=29%, signal=33%	9032/1373/2902/2731/2906/7054/2729/6999/6472/1644/846/4935/790/2572/51540/6898/2741/445/189/2743/51067/55258/153129/57505
GO:0016505	peptidase activator activity involved in apoptotic process	22	-0.372218	-1.17577	0.248555	0.594016	0.505239	5512	tags=45%, list=17%, signal=38%	10392/29108/22861/91662/4824/22900/1512/834/1520/4118
GO:0008137	NADH dehydrogenase (ubiquinone) activity	34	0.455392	1.17538	0.248858	0.594016	0.505239	16699	tags=88%, list=52%, signal=42%	4726/4728/4715/4720/4725/4710/4729/4723/4704/4716/55967/4709/4719/4702/4701/4694/4722/4705/4695/4718/4714/4696/4717/4708/4731/4700/4707/4711/4713/4697
GO:0008376	acetylgalactosaminyltransferase activity	33	0.457514	1.17406	0.250863	0.597584	0.508274	7850	tags=42%, list=25%, signal=32%	338707/79623/124872/2583/11226/51809/442117/8693/79586/54480/283358/2591/148789/2590
GO:0002039	p53 binding	65	-0.267279	-1.02119	0.252462	0.600174	0.510476	2983	tags=12%, list=9%, signal=11%	54941/1263/4487/78986/151126/2623/4916/27063
GO:0047372	acylglycerol lipase activity	14	-0.415851	-1.15405	0.253219	0.600754	0.51097	4718	tags=36%, list=15%, signal=30%	11057/11343/5408/145447/57406
GO:0043176	amine binding	11	0.563625	1.19291	0.25651	0.602715	0.512638	3681	tags=45%, list=12%, signal=40%	3359/6531/3358/3357/3354
GO:0120227	acyl-CoA binding	18	-0.403008	-1.17981	0.255102	0.602715	0.512638	4277	tags=17%, list=13%, signal=14%	5306/1622/33
GO:0030332	cyclin binding	33	0.456104	1.17044	0.256617	0.602715	0.512638	1795	tags=12%, list=6%, signal=11%	1382/10403/3642/983
GO:0005544	calcium-dependent phospholipid binding	52	0.426465	1.15305	0.25655	0.602715	0.512638	1881	tags=17%, list=6%, signal=16%	11199/91683/57586/9066/27132/127833/131034/6861/5321
GO:0004715	non-membrane spanning protein tyrosine kinase activity	43	-0.305062	-1.11256	0.254717	0.602715	0.512638	3603	tags=35%, list=11%, signal=31%	2242/7294/5580/3716/2241/2534/2185/3717/4145/91461/3055/695/79834/660/2268
GO:0050700	CARD domain binding	14	0.542328	1.19486	0.260078	0.605495	0.515003	3069	tags=21%, list=10%, signal=19%	79092/59082/84433
GO:0005527	macrolide binding	12	0.554108	1.19021	0.26206	0.605495	0.515003	6461	tags=42%, list=20%, signal=33%	213/3934/60681/2288/2287
GO:0015658	branched-chain amino acid transmembrane transporter activity	11	0.55924	1.18363	0.264323	0.605495	0.515003	1465	tags=18%, list=5%, signal=17%	55117/8140
GO:0034594	phosphatidylinositol trisphosphate phosphatase activity	10	0.576319	1.18359	0.261333	0.605495	0.515003	1649	tags=20%, list=5%, signal=19%	7179/93492
GO:0070679	inositol 1,4,5 trisphosphate binding	12	-0.448349	-1.16991	0.26383	0.605495	0.515003	4235	tags=50%, list=13%, signal=43%	7225/3708/23228/7223/7222/22895
GO:0140658	ATP-dependent chromatin remodeler activity	36	0.446549	1.16441	0.258465	0.605495	0.515003	7984	tags=28%, list=25%, signal=21%	54821/8438/3070/25788/6596/6944/9557/8458/84083/55636
GO:0016251	RNA polymerase II general transcription initiation factor activity	40	0.442301	1.16256	0.259218	0.605495	0.515003	13981	tags=55%, list=44%, signal=31%	54457/138474/387332/2968/5396/6874/6873/2961/6875/80227/6878/10589/6883/6880/6881/6621/6877/2958/2960/2967/6882/10629
GO:0015250	water channel activity	13	-0.421389	-1.15398	0.260504	0.605495	0.515003	1183	tags=38%, list=4%, signal=37%	343/358/366/89872/361
GO:0005048	signal sequence binding	45	0.43219	1.15015	0.265033	0.605495	0.515003	9701	tags=31%, list=30%, signal=22%	94026/402569/11015/57214/3838/79711/55176/11014/6729/3837/29927/10945/9221/84134
GO:0004712	protein serine/threonine/tyrosine kinase activity	45	0.43218	1.15012	0.265033	0.605495	0.515003	6138	tags=20%, list=19%, signal=16%	9212/55872/7272/6790/5582/5063/5563/5608/1196
GO:0015171	amino acid transmembrane transporter activity	80	0.402506	1.14355	0.264768	0.605495	0.515003	6609	tags=28%, list=21%, signal=22%	56301/6538/146167/23657/55117/6512/11136/8140/10991/348932/55089/151258/94081/6511/83884/84889/222642/6509/6534/10165/6542/10166
GO:0015179	L-amino acid transmembrane transporter activity	63	0.411854	1.14202	0.261803	0.605495	0.515003	6609	tags=29%, list=21%, signal=23%	56301/146167/23657/6512/11136/8140/10991/55089/151258/94081/6511/83884/84889/6509/6534/10165/6542/10166
GO:0046965	nuclear retinoid X receptor binding	15	-0.394787	-1.13693	0.264706	0.605495	0.515003	2817	tags=27%, list=9%, signal=24%	4929/10865/5468/6867
GO:0004180	carboxypeptidase activity	43	-0.304035	-1.10881	0.264151	0.605495	0.515003	4033	tags=37%, list=13%, signal=33%	79841/5547/5184/1368/130749/10404/54504/10004/10003/22846/23287/1357/1359/1636/123624/1361
GO:0018455	alcohol dehydrogenase [NAD(P)+] activity	10	-0.464067	-1.17734	0.265873	0.606232	0.515629	709	tags=30%, list=2%, signal=29%	137872/124/125
GO:0016853	isomerase activity	147	0.373209	1.10314	0.268959	0.612077	0.5206	11309	tags=46%, list=35%, signal=30%	64714/7153/9536/59344/283209/51303/60681/9601/6121/729020/3283/3329/54517/4282/126789/80324/51477/2288/1736/5373/2821/5034/7167/10105/64081/79174/2582/10130/51645/242/374887/3284/2287/3690/113000/2923/116447/83448/80142/81567/55033/1573/5479/6120/26995/2286/23600/2954/10465/23746/169714/8940/100037417/51022/10170/5478/58478/5238/84881/1892/441531/142940/10450/4351/5480/1632/5223/130589
GO:0032404	mismatch repair complex binding	11	0.55717	1.17925	0.269531	0.612191	0.520698	9868	tags=64%, list=31%, signal=44%	84515/5111/4436/5395/2956/545/4595
GO:0019855	calcium channel inhibitor activity	13	0.54214	1.18388	0.27356	0.616563	0.524416	9515	tags=62%, list=30%, signal=43%	6804/7137/259/2150/3767/29085/29763/7779
GO:0004089	carbonate dehydratase activity	15	0.53015	1.17702	0.27356	0.616563	0.524416	3703	tags=40%, list=12%, signal=35%	768/56934/765/766/763/771
GO:0004683	calmodulin-dependent protein kinase activity	27	0.468653	1.16423	0.272406	0.616563	0.524416	3899	tags=19%, list=12%, signal=16%	3706/139728/816/5255/79012
GO:0099508	voltage-gated monoatomic ion channel activity involved in regulation of presynaptic membrane potential	11	-0.448093	-1.16019	0.273504	0.616563	0.524416	3931	tags=55%, list=12%, signal=48%	3760/6336/3736/3764/6323/3739
GO:0140223	general transcription initiation factor activity	54	0.421293	1.1491	0.275862	0.620557	0.527814	13981	tags=56%, list=44%, signal=31%	54457/138474/387332/2968/5396/6874/6873/2961/2976/6875/80227/6878/10589/6883/112495/6880/6881/9330/54700/6621/2972/6877/2958/643615/2960/2967/2975/6882/9328/10629
GO:0047429	nucleoside triphosphate diphosphatase activity	10	0.572118	1.17496	0.278667	0.620907	0.528112	8731	tags=50%, list=27%, signal=36%	5169/4521/79077/5167/3704
GO:0004526	ribonuclease P activity	11	0.554838	1.17432	0.278646	0.620907	0.528112	7687	tags=45%, list=24%, signal=35%	85495/10799/10248/10940/79897
GO:0055056	D-glucose transmembrane transporter activity	12	0.546599	1.17408	0.277705	0.620907	0.528112	720	tags=17%, list=2%, signal=16%	6514/6513
GO:0004520	DNA endonuclease activity	35	0.4465	1.1601	0.277778	0.620907	0.528112	7975	tags=34%, list=25%, signal=26%	9156/146956/1763/79008/126549/2237/548593/348654/197342/7517/84083/328
GO:0005283	amino acid:sodium symporter activity	22	0.480773	1.15768	0.278649	0.620907	0.528112	4255	tags=32%, list=13%, signal=28%	6538/55117/6512/10991/348932/55089/6511
GO:0016831	carboxy-lyase activity	32	0.452551	1.14952	0.279907	0.622488	0.529456	10406	tags=47%, list=33%, signal=32%	2571/130013/5105/10606/1644/113451/4953/2572/2805/23042/2677/10873/51380/4199/81889
GO:0015556	C4-dicarboxylate transmembrane transporter activity	16	0.521197	1.17616	0.28113	0.624023	0.530761	9561	tags=75%, list=30%, signal=53%	284111/1468/6511/64849/6509/10165/6566/55238/79751/6510/9058/83733
GO:0015377	chloride:monoatomic cation symporter activity	21	-0.371853	-1.14997	0.285714	0.630616	0.536369	2784	tags=29%, list=9%, signal=26%	6557/6560/6571/6539/6540/6532
GO:0032050	clathrin heavy chain binding	10	-0.448428	-1.13766	0.285714	0.630616	0.536369	3158	tags=30%, list=10%, signal=27%	55788/4035/3949
GO:0005161	platelet-derived growth factor receptor binding	13	-0.40965	-1.12183	0.285714	0.630616	0.536369	3473	tags=38%, list=11%, signal=34%	5156/5154/3554/3678/5155
GO:0140299	small molecule sensor activity	39	0.439834	1.15299	0.287318	0.632963	0.538365	10704	tags=56%, list=34%, signal=38%	57156/7516/5888/4439/6857/50507/11144/4436/80303/5387/7517/9725/5395/2956/5379/285588/153129/4438/4720/5378/5889/5892
GO:0008028	monocarboxylic acid transmembrane transporter activity	60	0.411944	1.13905	0.288009	0.633295	0.538647	5715	tags=30%, list=18%, signal=25%	28234/10599/6538/1109/159963/220963/151473/8714/23539/634/85320/8647/65010/9123/222642/8884/6509/9194
GO:0030283	testosterone dehydrogenase [NAD(P)] activity	11	0.551157	1.16653	0.291667	0.640137	0.544467	4104	tags=36%, list=13%, signal=32%	1109/1645/8644/3294
GO:0015106	bicarbonate transmembrane transporter activity	23	-0.352102	-1.11356	0.292683	0.641167	0.545343	2355	tags=22%, list=7%, signal=20%	7439/1080/1811/64116/6521
GO:0016765	transferase activity, transferring alkyl or aryl (other than methyl) groups	58	-0.261252	-1.03907	0.298714	0.653159	0.555543	1403	tags=9%, list=4%, signal=8%	27306/4056/241/2949/2940
GO:0008175	tRNA methyltransferase activity	31	0.44633	1.12994	0.299883	0.654467	0.556655	14416	tags=71%, list=45%, signal=39%	4234/54888/6894/27037/24140/80745/55621/339175/79828/57570/54482/55798/79979/221078/55006/93587/115708/25917/55039/60487/131965/54931
GO:0015271	outward rectifier potassium channel activity	14	-0.404146	-1.12157	0.300429	0.654467	0.556655	4917	tags=50%, list=15%, signal=42%	3752/3784/5311/3738/3745/3741/343450
GO:0004549	tRNA-specific ribonuclease activity	15	0.519992	1.15447	0.302356	0.654592	0.556762	12081	tags=67%, list=38%, signal=41%	85495/10799/10248/10940/283989/79897/79042/51367/54913/10775
GO:0032356	oxidized DNA binding	10	0.560111	1.15031	0.302667	0.654592	0.556762	9868	tags=50%, list=31%, signal=35%	9401/641/4436/2956/4595
GO:1904315	transmitter-gated monoatomic ion channel activity involved in regulation of postsynaptic membrane potential	35	0.438548	1.13943	0.302721	0.654592	0.556762	5831	tags=46%, list=18%, signal=37%	55584/1138/1143/2898/1144/2906/8973/1146/2901/2891/2903/1141/1134/2893/1140/2905
GO:0015293	symporter activity	143	0.371855	1.0983	0.302419	0.654592	0.556762	5727	tags=28%, list=18%, signal=23%	25769/9153/6564/6538/6531/10050/159963/6528/220963/55117/6512/151473/284111/388662/10991/9154/23539/348932/6535/83959/55089/729025/142680/6569/10246/51151/115584/6511/6526/5002/9123/84561/6568/64078/10723/8884/64849/6509/9194/113655
GO:0005227	calcium activated cation channel activity	24	0.469028	1.14541	0.303933	0.654797	0.556937	4406	tags=25%, list=14%, signal=22%	57156/3783/29850/27094/3780/378807
GO:0019888	protein phosphatase regulator activity	83	-0.254465	-1.05995	0.303532	0.654797	0.556937	3854	tags=20%, list=12%, signal=18%	10231/5764/81706/5525/100507444/801/145376/26051/9749/10842/5535/57718/1827/58529/23645/94274/221692
GO:0048027	mRNA 5'-UTR binding	26	0.464299	1.14947	0.310508	0.662869	0.563802	5780	tags=19%, list=18%, signal=16%	10642/10643/6472/22948/26354
GO:0005217	intracellular ligand-gated monoatomic ion channel activity	29	0.450852	1.1281	0.309412	0.662869	0.563802	2663	tags=24%, list=8%, signal=22%	1261/1258/54714/8989/1259/610/348980
GO:0005452	solute:inorganic anion antiporter activity	20	-0.366838	-1.1262	0.308511	0.662869	0.563802	1224	tags=20%, list=4%, signal=19%	9356/1811/9376/6521
GO:0005254	chloride channel activity	73	0.397281	1.11558	0.310235	0.662869	0.563802	5768	tags=32%, list=18%, signal=26%	2556/2566/2558/8001/2567/9629/6512/57348/144453/50636/1179/338440/2560/65010/1181/80727/266675/54102/1180/1187/1364/6509/2564
GO:0016705	oxidoreductase activity, acting on paired donors, with incorporation or reduction of molecular oxygen	173	0.36434	1.085	0.309548	0.662869	0.563802	5906	tags=24%, list=18%, signal=20%	1591/5053/283985/1646/1109/1645/204801/4051/112399/339761/57834/1592/7054/1594/6718/283208/8644/121278/1555/5352/1557/7299/7173/1565/1559/392636/1564/11283/1589/80312/1562/1571/8529/8424/1582/2326/1588/54905/444/10536/5034/10765
GO:0140537	transcription regulator activator activity	11	-0.42947	-1.11198	0.311966	0.664771	0.565419	4411	tags=45%, list=14%, signal=39%	657/5600/4851/659/650
GO:0070034	telomerase RNA binding	21	0.471222	1.12674	0.31318	0.666147	0.56659	13116	tags=57%, list=41%, signal=34%	7015/1736/6628/23381/55651/9887/3183/54433/7011/5073/3192/5394
GO:0030983	mismatched DNA binding	14	0.524328	1.1552	0.315995	0.668494	0.568586	10517	tags=64%, list=33%, signal=43%	4439/5111/4436/5395/2956/6996/4438/4595/5378
GO:0031543	peptidyl-proline dioxygenase activity	12	0.533989	1.147	0.315515	0.668494	0.568586	6914	tags=50%, list=22%, signal=39%	112399/283208/10536/5034/64175/5033
GO:0042800	histone H3K4 methyltransferase activity	18	0.489248	1.1382	0.315136	0.668494	0.568586	1775	tags=11%, list=6%, signal=10%	56979/11105
GO:0016407	acetyltransferase activity	91	0.383963	1.09963	0.317048	0.669514	0.569453	5913	tags=16%, list=19%, signal=13%	84779/1103/339983/138474/157570/5050/80168/3456/2648/64841/79969/15/23464/675/26151
GO:0008504	monoamine transmembrane transporter activity	11	0.53913	1.14107	0.322917	0.678312	0.576937	971	tags=27%, list=3%, signal=26%	6572/6531/222962
GO:0005154	epidermal growth factor receptor binding	30	0.446231	1.12101	0.321934	0.678312	0.576937	4379	tags=27%, list=14%, signal=23%	222584/23624/2069/84894/10551/1950/931/7039
GO:0035325	Toll-like receptor binding	13	-0.396129	-1.0848	0.323529	0.678312	0.576937	4075	tags=46%, list=13%, signal=40%	6850/54472/7097/4615/6279/948
GO:0071933	Arp2/3 complex binding	13	-0.395069	-1.0819	0.323529	0.678312	0.576937	3847	tags=38%, list=12%, signal=34%	2764/10163/10788/9535/10810
GO:0031490	chromatin DNA binding	100	0.378966	1.09483	0.324408	0.678939	0.57747	4111	tags=14%, list=13%, signal=12%	8091/7546/11023/57822/474/3642/10716/27324/2146/1104/860/140690/29841/25806
GO:0001848	complement binding	25	0.46084	1.13609	0.325856	0.679485	0.577935	5011	tags=40%, list=16%, signal=34%	10877/84466/325/81494/10878/629/1380/733/1401/731
GO:0051539	4 iron, 4 sulfur cluster binding	41	0.424166	1.11539	0.326988	0.679485	0.577935	10789	tags=49%, list=34%, signal=32%	83990/1763/5471/1663/51750/5426/5558/1802/4728/4913/2068/51654/64789/5424/122961/4720/4595/6059/10101/4723
GO:0015464	acetylcholine receptor activity	21	-0.358645	-1.10912	0.325714	0.679485	0.577935	759	tags=29%, list=2%, signal=28%	1131/1132/1137/1129/1135/1128
GO:0005249	voltage-gated potassium channel activity	86	0.384169	1.09761	0.326722	0.679485	0.577935	5432	tags=34%, list=17%, signal=28%	3747/3785/100134444/27012/56479/3743/610/23704/3751/3766/348980/3761/26251/131096/3786/3763/389816/3776/57657/3754/27133/3780/3757/3755/3756/3775/57582/3758/169522
GO:0005507	copper ion binding	60	0.403077	1.11453	0.327623	0.679601	0.578033	5999	tags=25%, list=19%, signal=20%	213/26/4583/1356/337/2153/341208/7299/6276/4017/6623/57817/388753/6620/4016
GO:0016500	protein-hormone receptor activity	19	0.477698	1.12432	0.330049	0.683424	0.581284	4526	tags=32%, list=14%, signal=27%	3973/55366/7253/3645/2847/2798
GO:0005385	zinc ion transmembrane transporter activity	23	0.454642	1.1075	0.331742	0.68451	0.582209	8143	tags=43%, list=25%, signal=32%	55532/283375/7780/55630/201266/7781/7922/23516/57181/25800
GO:0022843	voltage-gated monoatomic cation channel activity	137	0.366297	1.08089	0.331648	0.68451	0.582209	5465	tags=33%, list=17%, signal=27%	3747/3785/100134444/27012/6329/6334/774/777/56479/3743/610/23704/3751/27091/3766/8911/4988/348980/3761/26251/131096/3786/3763/389816/3776/59284/57657/3754/27133/3780/3757/6331/3755/6328/3756/378807/10368/3775/117531/57582/8913/3758/7442/169522/784
GO:0022889	serine transmembrane transporter activity	11	0.535605	1.13361	0.335938	0.691949	0.588535	10158	tags=55%, list=32%, signal=37%	56301/94081/6509/55238/6510/118980
GO:0052689	carboxylic ester hydrolase activity	120	-0.246325	-1.12045	0.337289	0.693514	0.589867	3971	tags=28%, list=12%, signal=25%	374569/3931/57104/123745/57552/23659/80055/313/11343/5408/145447/759/51099/9104/8605/51365/1066/138428/217/5322/5320/3988/57406/5168/13/760/50487/10908/3340/4023/5319/590/643418/255189
GO:0033130	acetylcholine receptor binding	11	0.534569	1.13142	0.338542	0.69487	0.59102	1741	tags=18%, list=5%, signal=17%	116372/8000
GO:0031996	thioesterase binding	11	0.532754	1.12758	0.341146	0.696556	0.592454	8208	tags=45%, list=26%, signal=34%	9618/7188/150/7186/7185
GO:0140828	metal cation:monoatomic cation antiporter activity	38	0.425882	1.11069	0.340858	0.696556	0.592454	3290	tags=18%, list=10%, signal=17%	25769/389015/10991/7780/6549/6550/6543
GO:0030276	clathrin binding	67	0.391581	1.093	0.341126	0.696556	0.592454	3571	tags=16%, list=11%, signal=15%	91683/57586/9066/55040/127833/50632/6861/148281/57214/7224/6857
GO:0051428	peptide hormone receptor binding	19	0.473639	1.11477	0.344828	0.700821	0.596082	7710	tags=42%, list=24%, signal=32%	90226/5744/5741/7349/2797/3952/114131/170589
GO:0042923	neuropeptide binding	30	0.44029	1.10608	0.34434	0.700821	0.596082	3225	tags=33%, list=10%, signal=30%	6755/2831/4160/2861/2834/4985/4988/2847/4986/8811
GO:0016410	N-acyltransferase activity	83	0.381582	1.08612	0.345627	0.700821	0.596082	6722	tags=23%, list=21%, signal=18%	84779/219970/339983/138474/389396/157570/92292/570/2648/10715/64841/79969/15/675/26151/204219/51547/253782/79829
GO:0043121	neurotrophin binding	10	-0.422446	-1.07174	0.345238	0.700821	0.596082	2601	tags=50%, list=8%, signal=46%	4914/6272/4915/4916/2
GO:0000340	RNA 7-methylguanosine cap binding	11	0.529781	1.12128	0.346354	0.701083	0.596305	273	tags=9%, list=1%, signal=9%	253314
GO:0004536	deoxyribonuclease activity	56	0.404065	1.10406	0.348485	0.703474	0.598338	10845	tags=48%, list=34%, signal=32%	9156/254528/146956/1763/4830/79008/1775/126549/2237/548593/348654/11219/197342/5426/92667/7517/84083/328/83940/64789/5424/9937/55728/5932/27301/5889/1677
GO:0019894	kinesin binding	43	0.41454	1.09666	0.34933	0.703474	0.598338	8928	tags=37%, list=28%, signal=27%	146909/3798/9055/4744/81610/147700/23542/51332/7804/23162/85300/27067/10783/9746/3746/64837
GO:0004540	ribonuclease activity	114	0.3714	1.08234	0.349336	0.703474	0.598338	9734	tags=32%, list=30%, signal=22%	440822/9271/85495/9156/6023/10595/146857/2237/10799/563/10535/84659/56915/54512/10248/29102/340152/51110/10940/283989/79897/51692/55124/328/6036/54059/87178/201164/28987/28960/79650/81875/23404/8635/112479/246243
GO:0051082	unfolded protein binding	119	0.366934	1.0737	0.350254	0.704112	0.598881	10498	tags=41%, list=33%, signal=28%	10595/6447/325/135295/125972/8208/1047/7203/3311/3329/3336/22948/3310/10131/10525/871/908/10471/10036/374407/7184/5202/3309/10576/51726/5203/5479/9093/84447/150353/3304/3326/811/56886/55757/3303/4869/23746/7190/81572/391634/3998/51182/10575/10574/5478/10694/3313/3327
GO:0017075	syntaxin-1 binding	20	-0.349617	-1.07333	0.351064	0.704532	0.599238	3720	tags=30%, list=12%, signal=27%	9341/10497/1612/6844/120892/6532
GO:0004518	nuclease activity	193	0.355101	1.0607	0.352764	0.706734	0.601111	11816	tags=43%, list=37%, signal=27%	440822/9271/85495/9156/6023/10595/254528/146956/1763/4830/5169/79008/1775/146857/126549/2237/10799/548593/563/10535/84659/56915/348654/11219/197342/54512/5426/92667/10248/29102/340152/51110/10940/283989/79897/51692/7517/84083/5395/55775/55124/328/6036/5883/54059/87178/201164/5167/28987/28960/79650/4913/57697/1797/81875/23404/83940/8635/64789/5424/9937/112479/55728/246243/283254/5932/11284/27301/5…
GO:0017154	semaphorin receptor activity	12	0.517757	1.11213	0.35854	0.71464	0.607836	6136	tags=25%, list=19%, signal=20%	5365/4233/55558
GO:0005031	tumor necrosis factor receptor activity	10	0.541461	1.112	0.357333	0.71464	0.607836	5409	tags=30%, list=17%, signal=25%	8784/8718/8792
GO:0030021	extracellular matrix structural constituent conferring compression resistance	22	-0.335605	-1.06011	0.358382	0.71464	0.607836	1270	tags=23%, list=4%, signal=22%	10394/1634/5549/4969/10216
GO:0001094	TFIID-class transcription factor complex binding	10	0.538973	1.10689	0.36	0.715119	0.608243	12755	tags=70%, list=40%, signal=42%	8607/51602/2091/54680/7157/10856/8721
GO:0070840	dynein complex binding	21	-0.344173	-1.06437	0.36	0.715119	0.608243	3828	tags=33%, list=12%, signal=29%	5048/23299/324/254050/123872/6622/286187
GO:0043495	protein-membrane adaptor activity	24	-0.327158	-1.04755	0.361963	0.717802	0.610525	1996	tags=25%, list=6%, signal=23%	25777/23136/23345/161176/4023/6521
GO:0071723	lipopeptide binding	10	0.537858	1.10461	0.362667	0.717982	0.610678	5156	tags=30%, list=16%, signal=25%	3929/909/81793
GO:0072349	modified amino acid transmembrane transporter activity	34	0.422441	1.09033	0.364155	0.719713	0.612151	6609	tags=35%, list=21%, signal=28%	220963/23657/11136/6535/55089/83884/84889/8884/6509/10165/6542/10166
GO:0015132	prostaglandin transmembrane transporter activity	12	-0.403891	-1.05391	0.365957	0.722057	0.614144	2584	tags=42%, list=8%, signal=38%	28232/11309/9356/6578/9376
GO:0015294	solute:monoatomic cation symporter activity	112	0.368146	1.07105	0.367722	0.72432	0.616069	5976	tags=28%, list=19%, signal=23%	9153/6564/6538/6531/10050/159963/6528/55117/6512/284111/10991/9154/348932/6535/55089/142680/6569/10246/51151/115584/6511/6526/9123/84561/6568/64078/10723/8884/64849/113655/6534
GO:0004745	NAD-retinol dehydrogenase activity	19	-0.349331	-1.03903	0.368421	0.724479	0.616204	709	tags=21%, list=2%, signal=21%	195814/124/8630/125
GO:1901474	azole transmembrane transporter activity	14	0.50471	1.11198	0.370611	0.725136	0.616763	2136	tags=21%, list=7%, signal=20%	9153/10991/9154
GO:0016423	tRNA (guanine) methyltransferase activity	12	0.510744	1.09707	0.370274	0.725136	0.616763	14416	tags=83%, list=45%, signal=46%	4234/6894/24140/80745/55621/57570/93587/25917/60487/54931
GO:0042054	histone methyltransferase activity	55	0.40031	1.09307	0.36973	0.725136	0.616763	12049	tags=51%, list=38%, signal=32%	59336/56979/2146/11105/345630/79723/64754/10322/196483/28989/151194/10919/10419/6839/8726/9869/150572/124512/2091/9757/23512/79091/11091/10498/54496/79609/54093/3276
GO:0015103	inorganic anion transmembrane transporter activity	138	0.359398	1.06032	0.373737	0.730034	0.620929	5860	tags=30%, list=18%, signal=24%	2556/2566/1244/2558/8001/6538/6531/2567/6528/9629/6512/363/8714/57348/1468/348932/55867/85320/144453/83959/50636/9213/6508/5172/1179/338440/2560/65010/1181/80727/84561/266675/54102/1180/1187/6568/10723/1364/6509/2564/10861
GO:0035198	miRNA binding	34	0.418571	1.08034	0.375571	0.730565	0.62138	8427	tags=35%, list=26%, signal=26%	79727/440823/6659/100750247/6657/5460/60674/10984/283131/9782/87178/6895
GO:0005244	voltage-gated monoatomic ion channel activity	186	0.352313	1.0515	0.375879	0.730565	0.62138	5465	tags=31%, list=17%, signal=26%	157855/3747/3785/100134444/27012/9629/2902/6329/6334/774/777/56479/3743/2906/29850/610/23704/3751/27091/3766/8911/4988/348980/3761/26251/131096/3786/3763/389816/3776/119395/59284/57657/3754/27133/3780/2903/3757/6331/3755/6328/3756/378807/1181/10368/3775/117531/27035/57582/8913/54102/3758/1180/1187/7442/169522/784
GO:0022832	voltage-gated channel activity	186	0.352313	1.0515	0.375879	0.730565	0.62138	5465	tags=31%, list=17%, signal=26%	157855/3747/3785/100134444/27012/9629/2902/6329/6334/774/777/56479/3743/2906/29850/610/23704/3751/27091/3766/8911/4988/348980/3761/26251/131096/3786/3763/389816/3776/119395/59284/57657/3754/27133/3780/2903/3757/6331/3755/6328/3756/378807/1181/10368/3775/117531/27035/57582/8913/54102/3758/1180/1187/7442/169522/784
GO:0008146	sulfotransferase activity	52	0.400169	1.08195	0.378821	0.734093	0.624381	6595	tags=31%, list=21%, signal=24%	25830/90161/442038/64090/64579/10164/6819/9957/89792/9955/6818/266722/4166/222537/51363/9514
GO:0008656	cysteine-type endopeptidase activator activity involved in apoptotic process	19	-0.346752	-1.03136	0.378947	0.734093	0.624381	5512	tags=47%, list=17%, signal=39%	10392/29108/22861/91662/4824/22900/1512/834/1520
GO:0016594	glycine binding	11	0.517516	1.09533	0.385417	0.7414	0.630596	1299	tags=18%, list=4%, signal=17%	2902/2731
GO:0030548	acetylcholine receptor regulator activity	13	0.497347	1.08607	0.384817	0.7414	0.630596	2541	tags=31%, list=8%, signal=28%	116372/399968/57152/130576
GO:0099602	neurotransmitter receptor regulator activity	13	0.497347	1.08607	0.384817	0.7414	0.630596	2541	tags=31%, list=8%, signal=28%	116372/399968/57152/130576
GO:0051787	misfolded protein binding	29	0.432955	1.08332	0.385882	0.7414	0.630596	11032	tags=45%, list=35%, signal=29%	2161/91319/3311/3310/23753/3309/54431/51726/3304/3303/51182/3313/6388
GO:0042910	xenobiotic transmembrane transporter activity	30	0.430153	1.08061	0.385613	0.7414	0.630596	2632	tags=20%, list=8%, signal=18%	1244/6538/6513/222962/8714/85320
GO:0042166	acetylcholine binding	11	0.516525	1.09323	0.389323	0.746786	0.635178	6446	tags=55%, list=20%, signal=44%	1144/43/1141/1134/1140/1142
GO:0097371	MDM2/MDM4 family protein binding	10	0.530271	1.08902	0.392	0.748248	0.63642	14952	tags=90%, list=47%, signal=48%	8626/80279/55159/6167/7157/10197/6209/5465/6224
GO:0016741	transferase activity, transferring one-carbon groups	193	0.349763	1.04475	0.39196	0.748248	0.63642	12199	tags=50%, list=38%, signal=31%	59336/56979/59335/23743/10841/635/2146/11105/9718/1789/7298/260294/6472/155400/4234/345630/79723/79922/471/10840/64216/2593/160428/790/4839/2653/54888/55695/118881/1788/2618/64754/10196/10322/2628/196483/6894/56978/28989/63977/27037/151194/10919/79918/645332/24140/10419/92342/80745/6839/29947/55621/63978/8726/1786/64745/9869/25940/150572/29081/339175/79828/57570/113802/55471/124512/2091/9757/7172…
GO:0001227	DNA-binding transcription repressor activity, RNA polymerase II-specific	301	0.342587	1.03588	0.391	0.748248	0.63642	7970	tags=27%, list=25%, signal=20%	10481/127343/6299/389549/1045/5457/11023/429/7101/3110/27022/147741/7020/6913/579/90316/3218/79733/3642/55502/144455/9096/145258/389058/80712/5017/4825/157848/50943/2019/80032/65243/8187/55657/170302/11063/25806/55079/94234/4488/83463/3166/9603/7764/430/23440/1748/7022/5460/4776/2023/85508/79755/50674/83482/283150/3068/5629/2063/6929/54993/57473/56676/58495/9569/9242/51176/84524/53335/7678/51513/…
GO:0008330	protein tyrosine/threonine phosphatase activity	10	0.528502	1.08539	0.396	0.753429	0.640827	1857	tags=20%, list=6%, signal=19%	1852/1846
GO:0033550	MAP kinase tyrosine phosphatase activity	10	0.528502	1.08539	0.396	0.753429	0.640827	1857	tags=20%, list=6%, signal=19%	1852/1846
GO:0010314	phosphatidylinositol-5-phosphate binding	18	-0.348342	-1.01978	0.397959	0.755929	0.642954	4479	tags=39%, list=14%, signal=33%	8724/123745/91404/28966/79685/57158/79674
GO:0031418	L-ascorbic acid binding	20	0.453647	1.07433	0.399263	0.757178	0.644016	7450	tags=35%, list=23%, signal=27%	112399/283208/5352/10536/64175/5033/5351
GO:0019903	protein phosphatase binding	136	-0.224598	-1.0405	0.404436	0.76487	0.650559	4627	tags=23%, list=14%, signal=20%	4137/3716/8724/3784/66036/5507/493/11215/2241/343413/933/9495/10859/10288/6098/3672/51778/2308/5770/5295/153090/387837/5506/140885/2324/11122/945/23645/2690/1003/114
GO:0005158	insulin receptor binding	22	-0.324641	-1.02548	0.404624	0.76487	0.650559	4892	tags=36%, list=15%, signal=31%	8471/55704/55788/6643/6642/5770/5295/10580
GO:0016859	cis-trans isomerase activity	38	0.409154	1.06706	0.407449	0.767734	0.652994	11990	tags=50%, list=38%, signal=31%	51303/60681/6121/2288/10105/51645/2287/55033/5479/2286/2954/10465/23746/5478/10450/5480/53938/644591/5303
GO:0008139	nuclear localization sequence binding	25	0.432414	1.06601	0.40732	0.767734	0.652994	4562	tags=16%, list=14%, signal=14%	94026/402569/3838/79711
GO:0033204	ribonuclease P RNA binding	10	0.523967	1.07608	0.409333	0.76954	0.65453	14017	tags=90%, list=44%, signal=51%	10799/10248/10940/79897/51367/54913/10775/10557/10556
GO:0140326	ATPase-coupled intramembrane lipid transporter activity	27	0.431165	1.0711	0.410377	0.76954	0.65453	2571	tags=15%, list=8%, signal=14%	23120/26154/24/5244
GO:0016651	oxidoreductase activity, acting on NAD(P)H	80	0.370023	1.05127	0.410338	0.76954	0.65453	4821	tags=15%, list=15%, signal=13%	1646/55586/1109/1645/1728/79400/8644/874/873/127/50507/27035
GO:0008046	axon guidance receptor activity	11	0.510741	1.08099	0.41276	0.77216	0.656759	6024	tags=55%, list=19%, signal=44%	2676/2048/2047/2049/2045/3897
GO:0099529	neurotransmitter receptor activity involved in regulation of postsynaptic membrane potential	37	0.401071	1.04684	0.413093	0.77216	0.656759	5831	tags=43%, list=18%, signal=35%	55584/1138/1143/2898/1144/2906/8973/1146/2901/2891/2903/1141/1134/2893/1140/2905
GO:0140333	glycerophospholipid flippase activity	13	0.483591	1.05603	0.41623	0.776787	0.660694	618	tags=15%, list=2%, signal=15%	23120/24
GO:0008168	methyltransferase activity	180	0.347727	1.03601	0.419095	0.78089	0.664184	12049	tags=48%, list=38%, signal=30%	59336/56979/59335/23743/635/2146/11105/9718/1789/7298/260294/155400/4234/345630/79723/79922/64216/2593/4839/54888/55695/118881/1788/64754/10196/10322/196483/6894/56978/28989/63977/27037/151194/10919/79918/645332/24140/10419/92342/80745/6839/29947/55621/63978/8726/1786/64745/9869/25940/150572/29081/339175/79828/57570/113802/55471/124512/2091/9757/7172/54482/23512/117246/55798/51805/438/79091/51603…
GO:0004312	fatty acid synthase activity	12	0.496665	1.06683	0.419817	0.78094	0.664227	5108	tags=25%, list=16%, signal=21%	6785/54898/79071
GO:0016530	metallochaperone activity	12	0.49635	1.06615	0.421121	0.78094	0.664227	866	tags=8%, list=3%, signal=8%	7018
GO:0070003	threonine-type peptidase activity	19	-0.336051	-0.999532	0.421053	0.78094	0.664227	1930	tags=21%, list=6%, signal=20%	23621/92086/91227/728226
GO:0001217	DNA-binding transcription repressor activity	306	0.339232	1.02699	0.424	0.785036	0.667711	7970	tags=26%, list=25%, signal=20%	10481/127343/6299/389549/1045/5457/11023/429/7101/3110/27022/147741/7020/6913/579/90316/3218/79733/3642/55502/144455/9096/145258/389058/80712/5017/4825/157848/50943/2019/80032/65243/8187/55657/170302/11063/25806/55079/94234/4488/83463/3166/9603/7764/430/23440/1748/7022/5460/4776/2023/85508/79755/50674/83482/283150/3068/5629/2063/6929/54993/57473/56676/58495/9569/9242/51176/84524/53335/7678/51513/…
GO:0016018	cyclosporin A binding	18	0.453871	1.0559	0.425558	0.786282	0.66877	15049	tags=61%, list=47%, signal=32%	10105/51645/5479/10465/5478/10450/5480/644591/5481/4820/653598
GO:0017056	structural constituent of nuclear pore	23	0.430216	1.048	0.426014	0.786282	0.66877	14989	tags=74%, list=47%, signal=39%	94026/9631/55706/79902/57122/23165/23636/129401/4927/7175/10204/55746/9688/23279/23511/100101267/53371
GO:0005165	neurotrophin receptor binding	11	-0.392009	-1.01498	0.42735	0.787507	0.669813	4498	tags=36%, list=14%, signal=31%	4908/4914/5295/627
GO:0008020	G protein-coupled photoreceptor activity	13	0.479114	1.04625	0.430628	0.787912	0.670157	4450	tags=31%, list=14%, signal=26%	9293/6785/54112/94233
GO:0010851	cyclase regulator activity	19	0.444472	1.04612	0.429803	0.787912	0.670157	438	tags=11%, list=1%, signal=10%	2978/2695
GO:0019239	deaminase activity	30	0.416153	1.04544	0.431604	0.787912	0.670157	2286	tags=13%, list=7%, signal=12%	339/9615/978/9582
GO:0016879	ligase activity, forming carbon-nitrogen bonds	45	0.391394	1.04158	0.430958	0.787912	0.670157	8736	tags=38%, list=27%, signal=27%	1373/164714/2729/10606/440/83887/790/2730/2618/93100/445/25902/1503/2937/5198/9654/8833
GO:0008083	growth factor activity	153	0.348958	1.03176	0.430878	0.787912	0.670157	6442	tags=27%, list=20%, signal=22%	7031/9965/3623/2147/5967/7425/2250/27329/2689/2256/7066/4192/183/3589/26291/9048/8190/22943/2668/353500/1950/26281/265/268/7060/83729/56287/7076/9518/7039/7873/5228/656/2249/3626/1443/2821/3625/2248/3068/4803/2253
GO:0015166	polyol transmembrane transporter activity	12	-0.388238	-1.01306	0.429787	0.787912	0.670157	1183	tags=25%, list=4%, signal=24%	358/366/89872
GO:0042162	telomeric DNA binding	36	0.396651	1.0343	0.43228	0.787919	0.670163	14308	tags=61%, list=45%, signal=34%	7015/80119/641/79035/9894/328/23381/9887/65986/100134934/4691/3181/23049/7520/25913/3184/3104/7158/3178/6118/2547/7486
GO:0035197	siRNA binding	12	0.49136	1.05543	0.435463	0.789162	0.67122	528	tags=8%, list=2%, signal=8%	131909
GO:0005416	amino acid:monoatomic cation symporter activity	28	0.420993	1.05342	0.435655	0.789162	0.67122	4255	tags=25%, list=13%, signal=22%	6538/55117/6512/10991/348932/55089/6511
GO:0008138	protein tyrosine/serine/threonine phosphatase activity	42	0.396487	1.04407	0.434978	0.789162	0.67122	1857	tags=10%, list=6%, signal=9%	51207/1852/1033/1846
GO:0061608	nuclear import signal receptor activity	18	0.448589	1.04361	0.434243	0.789162	0.67122	4562	tags=17%, list=14%, signal=14%	402569/3838/79711
GO:0140303	intramembrane lipid transporter activity	41	0.400543	1.05327	0.43673	0.789888	0.671838	4647	tags=22%, list=15%, signal=19%	23120/26154/24/5244/285973/57047/338440/148229/81671
GO:0008198	ferrous iron binding	27	0.421699	1.04758	0.438679	0.791906	0.673554	2041	tags=15%, list=6%, signal=14%	7018/53940/112399/7054
GO:0016701	oxidoreductase activity, acting on single donors with incorporation of molecular oxygen	25	0.423519	1.04408	0.439197	0.791906	0.673554	4251	tags=28%, list=13%, signal=24%	55586/3081/84842/59344/53630/6999/6121
GO:0001851	complement component C3b binding	10	0.510989	1.04942	0.441333	0.794536	0.675791	2393	tags=30%, list=7%, signal=28%	10877/81494/10878
GO:0003796	lysozyme activity	10	0.508606	1.04453	0.446667	0.79948	0.679996	7725	tags=40%, list=24%, signal=30%	119180/131375/129530/254773
GO:0015174	basic amino acid transmembrane transporter activity	18	0.444884	1.03499	0.44665	0.79948	0.679996	10173	tags=56%, list=32%, signal=38%	10991/55089/83884/84889/6542/10166/55238/6541/153129/6519
GO:0005262	calcium channel activity	123	0.351548	1.0309	0.446701	0.79948	0.679996	5465	tags=24%, list=17%, signal=20%	79054/25769/55584/114780/9629/2902/6329/6334/774/777/2906/8989/29850/27091/8911/4988/162514/57113/59284/7224/2903/6331/6328/378807/10368/117531/8913/7226/7442/784
GO:0008035	high-density lipoprotein particle binding	12	-0.384506	-1.00332	0.446809	0.79948	0.679996	2904	tags=25%, list=9%, signal=23%	54209/335/948
GO:0008519	ammonium transmembrane transporter activity	12	0.487753	1.04768	0.449804	0.799768	0.680241	2779	tags=25%, list=9%, signal=23%	57127/51458/6006
GO:0004030	aldehyde dehydrogenase [NAD(P)+] activity	17	0.456962	1.0425	0.449057	0.799768	0.680241	6039	tags=35%, list=19%, signal=29%	222/218/127/10840/160428/219
GO:0051378	serotonin binding	10	0.506671	1.04056	0.449333	0.799768	0.680241	3681	tags=40%, list=12%, signal=35%	3359/3358/3357/3354
GO:0043027	cysteine-type endopeptidase inhibitor activity involved in apoptotic process	21	0.429971	1.02811	0.449819	0.799768	0.680241	4871	tags=19%, list=15%, signal=16%	7429/1800/551/939
GO:0070851	growth factor receptor binding	134	0.347568	1.02406	0.450861	0.799768	0.680241	2276	tags=13%, list=7%, signal=12%	9965/26525/27178/26585/56300/2250/222584/23624/3589/26291/9048/2069/84894/10551/2668/1950/26281
GO:0046030	inositol trisphosphate phosphatase activity	12	-0.382132	-0.997127	0.451064	0.799768	0.680241	4529	tags=33%, list=14%, signal=29%	3633/3628/3632/51763
GO:0003755	peptidyl-prolyl cis-trans isomerase activity	35	0.396357	1.02981	0.453515	0.800481	0.680847	11990	tags=49%, list=38%, signal=30%	51303/60681/2288/10105/51645/2287/55033/5479/2286/10465/23746/5478/10450/5480/53938/644591/5303
GO:0005506	iron ion binding	150	0.344983	1.01999	0.452525	0.800481	0.680847	5055	tags=25%, list=16%, signal=21%	1591/5053/55586/7498/7018/6241/53940/4051/112399/339761/57834/59344/1592/3934/79152/7054/1594/283208/121278/1555/5352/1557/1565/1559/392636/5475/1564/11283/1589/80312/1562/1571/8529/8424/4057/1582/1588
GO:0031690	adrenergic receptor binding	16	-0.344791	-0.998426	0.452915	0.800481	0.680847	3568	tags=38%, list=11%, signal=33%	152/9495/9693/409/9863/153
GO:0071855	neuropeptide receptor binding	33	0.401095	1.02928	0.454545	0.801094	0.681368	7442	tags=42%, list=23%, signal=33%	51083/10874/90226/4922/100506013/3814/1907/5367/7349/3060/887/114131/5370/5697
GO:0017110	nucleoside diphosphate phosphatase activity	16	0.460264	1.03866	0.45828	0.80294	0.682939	10784	tags=56%, list=34%, signal=37%	377841/954/57089/124583/955/957/9583/283871/11164
GO:0019843	rRNA binding	63	0.372243	1.03218	0.457082	0.80294	0.682939	14196	tags=59%, list=44%, signal=33%	55299/23212/6167/64968/6222/79159/51204/6132/4869/6175/92856/26284/2971/6136/55168/220717/65003/84881/6193/56342/51081/55037/6147/51373/84154/22868/29074/55052/6188/10436/84294/54948/6191/90459/64963/23107/7263
GO:0005248	voltage-gated sodium channel activity	19	0.43433	1.02225	0.456897	0.80294	0.682939	4381	tags=37%, list=14%, signal=32%	6329/6334/610/348980/57657/6331/6328
GO:0070888	E-box binding	46	-0.262925	-0.971192	0.458333	0.80294	0.682939	2646	tags=30%, list=8%, signal=28%	1407/2625/6721/6939/79365/6925/5187/4286/6935/84913/5468/344018/6886/6943
GO:0140327	flippase activity	16	0.458543	1.03477	0.462131	0.80718	0.686545	618	tags=12%, list=2%, signal=12%	23120/24
GO:0017017	MAP kinase tyrosine/serine/threonine phosphatase activity	13	0.47013	1.02663	0.462042	0.80718	0.686545	1857	tags=15%, list=6%, signal=14%	1852/1846
GO:0050681	nuclear androgen receptor binding	26	-0.299935	-0.997673	0.464516	0.808934	0.688037	3450	tags=19%, list=11%, signal=17%	27086/5579/7041/10865/6943
GO:0004535	poly(A)-specific ribonuclease activity	12	-0.36927	-0.963565	0.46383	0.808934	0.688037	20156	tags=100%, list=63%, signal=37%	5073/9924/57472/23019/29883/154197/114034/255967/9337/201626/246175
GO:0004198	calcium-dependent cysteine-type endopeptidase activity	16	0.457102	1.03152	0.469833	0.810311	0.689208	4648	tags=38%, list=15%, signal=32%	440854/726/147968/84290/388743/92291
GO:0043548	phosphatidylinositol 3-kinase binding	28	0.411276	1.02911	0.469894	0.810311	0.689208	2486	tags=11%, list=8%, signal=10%	84985/222584/3645
GO:0031369	translation initiation factor binding	32	0.403519	1.02498	0.470383	0.810311	0.689208	372	tags=6%, list=1%, signal=6%	5015/79727
GO:0008276	protein methyltransferase activity	77	0.361993	1.02429	0.470838	0.810311	0.689208	12049	tags=49%, list=38%, signal=31%	59336/56979/2146/11105/345630/79723/1788/64754/10196/10322/196483/28989/151194/10919/79918/10419/6839/8726/9869/25940/150572/55471/124512/2091/9757/23512/79091/51603/11091/10498/54496/51451/79609/51504/54093/23463/51108/3276
GO:0005504	fatty acid binding	48	0.381515	1.02323	0.468647	0.810311	0.689208	1623	tags=15%, list=5%, signal=14%	1382/213/1381/54576/57834/3172/2173
GO:0016782	transferase activity, transferring sulphur-containing groups	70	0.364176	1.02003	0.468717	0.810311	0.689208	7090	tags=29%, list=22%, signal=22%	25830/90161/442038/64090/64579/10164/79783/6819/64064/9957/89792/9955/6818/266722/4166/222537/51363/9514/55687/55034
GO:0051879	Hsp90 protein binding	40	-0.281443	-1.00773	0.46729	0.810311	0.689208	596	tags=15%, list=2%, signal=15%	4137/2908/3791/135138/1543/146862
GO:0004181	metallocarboxypeptidase activity	30	-0.285409	-1.00639	0.467532	0.810311	0.689208	4033	tags=33%, list=13%, signal=29%	5184/1368/130749/10003/22846/23287/1357/1359/123624/1361
GO:0008190	eukaryotic initiation factor 4E binding	10	0.496621	1.01992	0.473333	0.813412	0.691845	3722	tags=20%, list=12%, signal=18%	5015/1978
GO:0061665	SUMO ligase activity	13	-0.354419	-0.970578	0.47479	0.81472	0.692958	2995	tags=23%, list=9%, signal=21%	57178/8554/1959
GO:0140142	nucleocytoplasmic carrier activity	28	0.407929	1.02073	0.480519	0.818704	0.696347	11016	tags=39%, list=34%, signal=26%	402569/3838/79711/57510/1434/7514/3837/5901/55374/23214/55705
GO:0015297	antiporter activity	102	0.35256	1.01985	0.480987	0.818704	0.696347	6609	tags=25%, list=21%, signal=20%	25769/6572/389015/23657/8140/10991/7780/6549/6550/1468/55867/89874/83959/6508/5172/6543/65010/7781/83884/84679/340146/10861/10165/6553/10166
GO:0008353	RNA polymerase II CTD heptapeptide repeat kinase activity	10	0.495022	1.01663	0.478667	0.818704	0.696347	10229	tags=40%, list=32%, signal=27%	983/1022/51755/1024
GO:0005112	Notch binding	22	0.422178	1.01659	0.481303	0.818704	0.696347	1400	tags=9%, list=4%, signal=9%	10683/84466
GO:0016653	oxidoreductase activity, acting on NAD(P)H, heme protein as acceptor	10	0.493803	1.01413	0.48	0.818704	0.696347	1086	tags=10%, list=3%, signal=10%	1728
GO:0043177	organic acid binding	207	0.335281	1.00621	0.480924	0.818704	0.696347	2402	tags=16%, list=8%, signal=15%	9032/1373/1301/1382/213/1381/1646/54576/54658/1109/54659/54577/1645/2902/4192/112399/339761/8128/57834/3172/259/10841/2731/1592/2173/2906/286256/5105/5104/7054/283208/2729/8644
GO:0016783	sulfurtransferase activity	11	0.483644	1.02364	0.484375	0.821158	0.698434	15146	tags=91%, list=47%, signal=48%	55687/55034/348180/9054/55236/11019/27304/7263/4357/100131187
GO:0016860	intramolecular oxidoreductase activity	48	0.379274	1.01722	0.486249	0.821158	0.698434	7405	tags=31%, list=23%, signal=24%	64714/9536/9601/3283/4282/2821/5034/7167/79174/10130/3284/3690/2923/80142/81567
GO:0003746	translation elongation factor activity	18	0.434591	1.01105	0.485112	0.821158	0.698434	74	tags=6%, list=0%, signal=6%	1917
GO:0042169	SH2 domain binding	40	-0.276576	-0.990301	0.485981	0.821158	0.698434	4453	tags=25%, list=14%, signal=22%	55704/1398/5777/10859/3717/6855/7462/202559/2690/10395
GO:0004859	phospholipase inhibitor activity	12	-0.366354	-0.955956	0.485106	0.821158	0.698434	1359	tags=67%, list=4%, signal=64%	302/304/301/308/390940/341/306/7356
GO:0016679	oxidoreductase activity, acting on diphenols and related substances as donors	10	-0.36537	-0.926943	0.488095	0.82309	0.700078	308	tags=100%, list=1%, signal=99%	440567/7388/4835/7384/100128525/29796/7386/7381/1543
GO:0002020	protease binding	131	0.346075	1.01858	0.489362	0.82404	0.700886	6118	tags=23%, list=19%, signal=19%	4102/6318/10017/6531/59082/1311/1277/248/1281/5104/6317/2191/91319/3640/57126/1893/5275/10752/8851/7076/1278/2150/1803/4282/970/3630/199713/675/84458/5045
GO:0008374	O-acyltransferase activity	50	0.375108	1.01092	0.492896	0.827661	0.703965	9292	tags=42%, list=29%, signal=30%	1103/346606/5321/158833/80168/1375/3456/9227/347516/150763/9926/8694/126129/84649/253558/154141/129642/254531/79143/284098/55326
GO:0008080	N-acetyltransferase activity	64	0.361108	1.00722	0.493631	0.827661	0.703965	7194	tags=19%, list=23%, signal=15%	84779/339983/138474/157570/2648/64841/79969/15/675/26151/79829/8260
GO:0005035	death receptor activity	13	0.4602	1.00495	0.493455	0.827661	0.703965	9648	tags=38%, list=30%, signal=27%	8784/8718/8792/8797/7293
GO:0051059	NF-kappaB binding	31	0.398587	1.00907	0.495916	0.830305	0.706214	10706	tags=42%, list=34%, signal=28%	1029/50943/80279/328/3065/79918/5687/22984/4869/8904/6875/3066/25855
GO:0048038	quinone binding	14	0.456599	1.00598	0.498049	0.830319	0.706226	234	tags=7%, list=1%, signal=7%	26
GO:0017128	phospholipid scramblase activity	14	0.456598	1.00598	0.498049	0.830319	0.706226	6893	tags=43%, list=22%, signal=34%	285973/57047/338440/81671/81037/389158
GO:0016780	phosphotransferase activity, for other substituted phosphate groups	21	-0.309035	-0.955702	0.497143	0.830319	0.706226	5309	tags=24%, list=17%, signal=20%	79158/54675/259230/56994/166929
GO:0051011	microtubule minus-end binding	13	-0.340254	-0.931787	0.5	0.831206	0.70698	21083	tags=100%, list=66%, signal=34%	54930/114791/57662/85378/27229/10426/10844/4926/51199/157922/23271/23499
GO:0016208	AMP binding	13	-0.339941	-0.93093	0.5	0.831206	0.70698	3575	tags=31%, list=11%, signal=27%	55902/158067/25790/2203
GO:0010854	adenylate cyclase regulator activity	12	0.470063	1.00969	0.501956	0.832096	0.707738	4921	tags=25%, list=15%, signal=21%	2695/2150/150
GO:0005104	fibroblast growth factor receptor binding	25	0.402	0.991031	0.501771	0.832096	0.707738	2276	tags=16%, list=7%, signal=15%	9965/2250/26291/26281
GO:0022804	active transmembrane transporter activity	412	0.329522	1.00265	0.506494	0.835036	0.710238	5982	tags=21%, list=19%, signal=17%	28234/26154/1015/25769/10599/1244/6572/133482/9153/389015/6564/6538/24/6531/338821/10050/159963/6528/81796/220963/222962/23657/55117/6512/245973/151473/8140/284111/388662/495/8714/10991/7780/6549/9154/6550/23539/1468/348932/55867/5244/85320/10058/50617/496/64241/89874/6535/83959/55089/6508/5172/729025/142680/487/6543/6569/10246/478/51151/115584/8647/6511/6526/5002/65010/9123/84561/481/7781/23457/…
GO:0051861	glycolipid binding	29	-0.280051	-0.972333	0.506579	0.835036	0.710238	1016	tags=28%, list=3%, signal=27%	5660/911/3558/54209/26253/4099/6403/2215
GO:0005545	1-phosphatidylinositol binding	14	-0.345952	-0.960072	0.506438	0.835036	0.710238	2538	tags=36%, list=8%, signal=33%	8411/53349/29887/143162/9372
GO:0072542	protein phosphatase activator activity	12	-0.358823	-0.936304	0.506383	0.835036	0.710238	4551	tags=33%, list=14%, signal=29%	5526/5525/801/23645
GO:0016725	oxidoreductase activity, acting on CH or CH2 groups	11	0.473849	1.0029	0.507812	0.835689	0.710794	3240	tags=27%, list=10%, signal=25%	7498/6241/1559
GO:0015173	aromatic amino acid transmembrane transporter activity	11	0.471546	0.998029	0.509115	0.835689	0.710794	1841	tags=18%, list=6%, signal=17%	8140/10991
GO:0140597	protein carrier chaperone	31	0.394064	0.997622	0.508751	0.835689	0.710794	12127	tags=39%, list=38%, signal=24%	59335/55723/81611/51016/6944/26519/26520/285521/10467/55705/23065/10328
GO:0051213	dioxygenase activity	89	0.351538	1.00605	0.511458	0.835954	0.711019	8518	tags=30%, list=27%, signal=22%	3081/84842/112399/253982/59344/53630/283208/5352/6999/80312/6121/8424/57168/444/10536/5034/10765/84964/242/64175/5033/169355/5351/390245/8544/121642/65094
GO:0005092	GDP-dissociation inhibitor activity	16	0.443952	1.00185	0.512195	0.835954	0.711019	6889	tags=31%, list=22%, signal=25%	1122/10636/29899/5902/398
GO:0043023	ribosomal large subunit binding	12	0.466019	1.001	0.511082	0.835954	0.711019	13493	tags=75%, list=42%, signal=43%	29789/3692/4869/11052/115416/56919/51068/26046/92399
GO:0000995	RNA polymerase III general transcription initiation factor activity	12	0.464563	0.997872	0.51369	0.835954	0.711019	15628	tags=75%, list=49%, signal=38%	2976/112495/9330/6621/2972/2975/9328/6619/6617
GO:0005253	monoatomic anion channel activity	86	0.348793	0.996535	0.515658	0.835954	0.711019	6270	tags=29%, list=20%, signal=23%	2556/2566/2558/8001/2567/9629/6512/57348/144453/50636/1179/338440/2560/65010/1181/80727/266675/54102/1180/1187/1364/6509/2564/653519/51463
GO:0008392	arachidonic acid epoxygenase activity	16	0.440984	0.995148	0.514763	0.835954	0.711019	4510	tags=38%, list=14%, signal=32%	1555/1557/1559/1562/1571/8529
GO:0001530	lipopolysaccharide binding	35	0.382519	0.993861	0.514739	0.835954	0.711019	4900	tags=20%, list=15%, signal=17%	2147/140683/3929/254240/3329/84659/4057
GO:0008375	acetylglucosaminyltransferase activity	42	0.375811	0.98963	0.515695	0.835954	0.711019	370	tags=7%, list=1%, signal=7%	192134/9245/10331
GO:0005402	carbohydrate:monoatomic cation symporter activity	16	-0.331173	-0.958993	0.515695	0.835954	0.711019	3146	tags=25%, list=10%, signal=23%	9963/56606/6527/200010
GO:0034212	peptide N-acetyltransferase activity	48	0.370557	0.993838	0.519252	0.840557	0.714934	7194	tags=17%, list=23%, signal=13%	84779/138474/157570/2648/79969/675/79829/8260
GO:0030553	cGMP binding	15	0.444227	0.986261	0.520942	0.84097	0.715286	3614	tags=33%, list=11%, signal=30%	1261/1258/54714/1259/50940
GO:0008171	O-methyltransferase activity	20	0.412832	0.977674	0.520885	0.84097	0.715286	11876	tags=50%, list=37%, signal=31%	79922/118881/24140/113802/54482/117246/51805/438/51451/23463
GO:0061459	L-arginine transmembrane transporter activity	12	0.456755	0.981101	0.522816	0.841677	0.715886	9105	tags=58%, list=28%, signal=42%	55089/83884/84889/6542/10166/6541/153129
GO:0005436	sodium:phosphate symporter activity	13	0.447051	0.976236	0.522251	0.841677	0.715886	5309	tags=38%, list=17%, signal=32%	10050/142680/6569/10246/6568
GO:0018024	histone lysine N-methyltransferase activity	40	0.376703	0.990137	0.524022	0.842461	0.716554	12983	tags=50%, list=41%, signal=30%	56979/2146/11105/79723/64754/10322/196483/151194/10919/6839/9869/150572/9757/79091/11091/79609/54093/55209/9739/55870
GO:0044183	protein folding chaperone	66	0.356537	0.995447	0.525478	0.843644	0.717559	10498	tags=48%, list=33%, signal=33%	125972/1047/7203/3311/3329/3336/22948/3310/10131/81611/10525/908/7184/5202/3309/3315/10576/22824/150353/3304/3326/811/3303/7190/391634/51182/10575/10574/79031/10694/3313/3327
GO:0008235	metalloexopeptidase activity	64	-0.257722	-1.00216	0.533333	0.855084	0.72729	3304	tags=23%, list=10%, signal=21%	130749/2028/10404/7512/4048/10003/22846/23287/1357/1359/1636/64174/29953/123624/1361
GO:0140359	ABC-type transporter activity	49	0.367832	0.988913	0.534577	0.855908	0.727991	2808	tags=16%, list=9%, signal=15%	26154/1244/24/8714/5244/85320/10058/64241
GO:0015085	calcium ion transmembrane transporter activity	139	0.335392	0.989307	0.538928	0.858542	0.730231	5465	tags=23%, list=17%, signal=19%	79054/25769/55584/114780/9629/2902/6329/6334/774/777/2906/8989/29850/27091/8911/4988/162514/57113/59284/7224/487/6543/2903/6331/6328/378807/10368/117531/8913/7226/7442/784
GO:0005184	neuropeptide hormone activity	29	0.390216	0.976381	0.537647	0.858542	0.730231	5235	tags=31%, list=16%, signal=26%	51083/7425/797/4922/5020/5368/7349/551/3060
GO:0042974	nuclear retinoic acid receptor binding	24	0.397502	0.97074	0.538737	0.858542	0.730231	2159	tags=8%, list=7%, signal=8%	23532/3159
GO:0005159	insulin-like growth factor receptor binding	16	0.430107	0.970604	0.539153	0.858542	0.730231	20	tags=6%, list=0%, signal=6%	3641
GO:0016830	carbon-carbon lyase activity	48	0.364872	0.978591	0.542354	0.861616	0.732845	8462	tags=35%, list=26%, signal=26%	2571/130013/5105/10606/229/6472/1644/113451/4953/226/2572/8879/2805/23042/2677/230/10873
GO:0016408	C-acyltransferase activity	20	-0.298423	-0.916161	0.542553	0.861616	0.732845	4343	tags=35%, list=14%, signal=30%	38/55304/116285/10449/54988/348158/123876
GO:0052742	phosphatidylinositol kinase activity	17	-0.320109	-0.933114	0.545894	0.862247	0.733383	9399	tags=47%, list=29%, signal=33%	5290/55361/5287/5289/5286/5294/8503/8395
GO:0004659	prenyltransferase activity	17	-0.319407	-0.931069	0.545894	0.862247	0.733383	21750	tags=100%, list=68%, signal=32%	9453/5876/79947/2339/1352/2342/29914/27235/375743/2224/1121/57107/5875/116150/5229/2222
GO:0005095	GTPase inhibitor activity	12	-0.344167	-0.898062	0.544681	0.862247	0.733383	4764	tags=25%, list=15%, signal=21%	132864/10788/9353
GO:0004861	cyclin-dependent protein serine/threonine kinase inhibitor activity	12	-0.338535	-0.883366	0.544681	0.862247	0.733383	2449	tags=33%, list=8%, signal=31%	1026/1028/8850/1030
GO:0015078	proton transmembrane transporter activity	115	0.336891	0.982279	0.550562	0.863312	0.734288	6671	tags=21%, list=21%, signal=17%	6572/389015/6564/51802/245973/495/79400/10991/7780/6549/6550/50617/496/83959/51151/347741/9123/84679/113655/10165/6566/6553/1537/92736
GO:0051119	sugar transmembrane transporter activity	28	0.388936	0.97321	0.551358	0.863312	0.734288	4290	tags=29%, list=13%, signal=25%	6514/6513/6518/55974/151295/51151/115584/6526
GO:0016896	RNA exonuclease activity, producing 5'-phosphomonoesters	38	0.371376	0.968541	0.548533	0.863312	0.734288	14002	tags=50%, list=44%, signal=28%	56915/54512/51692/87178/79650/81875/23404/112479/3669/51010/79033/4848/5073/5394/9924/25996/90459/5442/90806
GO:0004177	aminopeptidase activity	36	-0.271976	-0.954308	0.551724	0.863312	0.734288	3272	tags=25%, list=10%, signal=22%	290/5184/2028/7512/4048/1512/10004/29953/2160
GO:0001846	opsonin binding	20	0.40284	0.95401	0.551597	0.863312	0.734288	2393	tags=25%, list=7%, signal=23%	10877/84466/325/81494/10878
GO:0016641	oxidoreductase activity, acting on the CH-NH2 group of donors, oxygen as acceptor	16	-0.323713	-0.93739	0.55157	0.863312	0.734288	1499	tags=31%, list=5%, signal=30%	4128/8528/4129/1610/8639
GO:0005542	folic acid binding	13	-0.324864	-0.889642	0.55042	0.863312	0.734288	3285	tags=31%, list=10%, signal=28%	2348/27232/6573/2352
GO:0016706	2-oxoglutarate-dependent dioxygenase activity	56	0.357026	0.975532	0.557359	0.86419	0.735035	8518	tags=27%, list=27%, signal=20%	112399/283208/5352/80312/8424/444/10536/5034/10765/64175/5033/5351/390245/121642/65094
GO:0000287	magnesium ion binding	213	0.324607	0.974299	0.554774	0.86419	0.735035	9207	tags=32%, list=29%, signal=23%	23120/6286/7153/54997/22983/5347/10595/495/248/2027/5105/80119/84618/2729/4830/9024/2139/5313/2237/6732/63979/10797/148229/254552/56952/10518/150223/54456/113622/5723/3418/2023/55811/348654/11219/10016/84446/147699/3251/23139/4436/5315/4139/5557/117286/79077/8445/2026/22880/5634/10056/51765/3417/7086/2937/93034/2956/10783/64132/26164/6996/5205/81788/5901/115024/83983/1797/6009/6300
GO:0046974	histone H3K9 methyltransferase activity	12	0.448953	0.964341	0.556714	0.86419	0.735035	8992	tags=42%, list=28%, signal=30%	56979/79723/10919/6839/9869
GO:0004708	MAP kinase kinase activity	18	0.413329	0.961583	0.557072	0.86419	0.735035	5205	tags=17%, list=16%, signal=14%	55872/5063/5608
GO:0032977	membrane insertase activity	14	0.43515	0.958722	0.555267	0.86419	0.735035	14051	tags=64%, list=44%, signal=36%	51016/26519/26520/285521/23065/10328/5018/284361/9694
GO:0004726	non-membrane spanning protein tyrosine phosphatase activity	12	-0.336679	-0.878523	0.553191	0.86419	0.735035	10771	tags=58%, list=34%, signal=39%	5775/5781/5780/5782/56940/5777/5770
GO:0004000	adenosine deaminase activity	12	-0.334841	-0.873728	0.557447	0.86419	0.735035	4681	tags=33%, list=15%, signal=28%	161931/144811/105/104
GO:0071837	HMG box domain binding	14	0.433479	0.95504	0.559168	0.865713	0.73633	6046	tags=43%, list=19%, signal=35%	1749/5077/5455/3221/10215/60529
GO:0019905	syntaxin binding	68	0.344984	0.962851	0.561235	0.866624	0.737105	3571	tags=15%, list=11%, signal=13%	10814/57586/9515/9066/127833/6861/148281/23025/440279/6857
GO:0035615	clathrin adaptor activity	18	-0.315068	-0.922367	0.561224	0.866624	0.737105	4954	tags=28%, list=16%, signal=23%	8907/3092/8905/1601/11037
GO:0015108	chloride transmembrane transporter activity	105	0.337809	0.978685	0.564103	0.867153	0.737555	5860	tags=30%, list=18%, signal=24%	2556/2566/2558/8001/6538/6531/2567/9629/6512/57348/348932/144453/50636/6508/5172/1179/338440/2560/65010/1181/80727/84561/266675/54102/1180/1187/10723/1364/6509/2564/10861
GO:0015280	ligand-gated sodium channel activity	12	0.446887	0.959904	0.564537	0.867153	0.737555	6300	tags=33%, list=20%, signal=27%	51802/6339/41/9311
GO:0015485	cholesterol binding	50	-0.253188	-0.957563	0.563218	0.867153	0.737555	4365	tags=30%, list=14%, signal=26%	114876/6820/706/309/5727/19/6855/5375/975/134429/1071/9619/114880/335/857
GO:0071714	icosanoid transmembrane transporter activity	13	0.436706	0.953644	0.562827	0.867153	0.737555	2462	tags=23%, list=8%, signal=21%	10599/8714/55867
GO:0016627	oxidoreductase activity, acting on the CH-CH group of donors	59	0.350269	0.964591	0.567888	0.869661	0.739688	5705	tags=19%, list=18%, signal=15%	1646/1645/6718/8644/79644/6715/26063/22949/27034/64118/11062
GO:0005242	inward rectifier potassium channel activity	27	0.384687	0.955641	0.568396	0.869661	0.739688	7276	tags=44%, list=23%, signal=34%	100134444/3766/3761/3763/3780/3757/3775/3758/90134/9992/3769/3765
GO:0008331	high voltage-gated calcium channel activity	24	0.388679	0.949194	0.567342	0.869661	0.739688	5465	tags=38%, list=17%, signal=31%	6329/6334/774/777/8911/6331/6328/8913/784
GO:0042393	histone binding	231	0.323517	0.974436	0.57515	0.869776	0.739786	12042	tags=38%, list=38%, signal=24%	676/55355/29128/138474/84733/55723/4796/4171/8208/29028/54892/1163/1104/326/10360/140690/5897/388951/54466/57332/81611/64591/8535/10765/1164/11335/9918/23310/7258/6944/23170/90780/26013/23234/6907/51176/22880/26155/10951/55636/4678/84295/27000/2956/6772/169981/7443/65980/4869/54454/646817/8089/26147/79718/23133/6749/23198/9425/9678/25988/23512/222229/6599/10467/25862/8805/5929/23613/11091/5928/55…
GO:0015932	nucleobase-containing compound transmembrane transporter activity	50	0.355209	0.957296	0.572678	0.869776	0.739786	8072	tags=24%, list=25%, signal=18%	9153/222962/63910/9154/85320/284427/64078/7355/347734/54847/10237/10057
GO:0048019	receptor antagonist activity	31	0.375721	0.951183	0.571762	0.869776	0.739786	1894	tags=13%, list=6%, signal=12%	26525/3547/27121/22943
GO:0004865	protein serine/threonine phosphatase inhibitor activity	10	0.463009	0.950888	0.570667	0.869776	0.739786	2522	tags=20%, list=8%, signal=18%	54866/26472
GO:0022858	alanine transmembrane transporter activity	16	0.421218	0.950543	0.572529	0.869776	0.739786	10087	tags=44%, list=32%, signal=30%	10991/55089/94081/6509/55238/81539/120103
GO:0016814	hydrolase activity, acting on carbon-nitrogen (but not peptide) bonds, in cyclic amidines	34	0.368208	0.950357	0.573059	0.869776	0.739786	5134	tags=21%, list=16%, signal=17%	339/9615/978/9582/10797/471/81030
GO:0140312	cargo adaptor activity	19	-0.306418	-0.911395	0.573684	0.869776	0.739786	4954	tags=26%, list=16%, signal=22%	8907/3092/8905/1601/11037
GO:0102545	phosphatidyl phospholipase B activity	11	-0.339681	-0.879494	0.57265	0.869776	0.739786	3971	tags=36%, list=12%, signal=32%	374569/23659/8605/10908
GO:0086080	protein binding involved in heterotypic cell-cell adhesion	12	-0.332089	-0.866545	0.574468	0.869776	0.739786	4020	tags=42%, list=13%, signal=36%	961/4345/284359/140885/342035
GO:0004029	aldehyde dehydrogenase (NAD+) activity	15	0.42274	0.938558	0.581152	0.873163	0.742667	6039	tags=33%, list=19%, signal=27%	222/218/10840/160428/219
GO:0016812	hydrolase activity, acting on carbon-nitrogen (but not peptide) bonds, in cyclic amides	15	0.422649	0.938355	0.582461	0.873163	0.742667	5680	tags=33%, list=18%, signal=27%	56896/1800/26873/10570/790
GO:0045028	G protein-coupled purinergic nucleotide receptor activity	13	0.42904	0.936905	0.581152	0.873163	0.742667	3250	tags=23%, list=10%, signal=21%	53836/5031/5030
GO:0004864	protein phosphatase inhibitor activity	39	-0.263389	-0.934586	0.585586	0.873163	0.742667	3661	tags=23%, list=11%, signal=20%	5764/81706/100507444/145376/9749/10842/58529/94274/221692
GO:0001056	RNA polymerase III activity	16	0.413885	0.933995	0.582798	0.873163	0.742667	12536	tags=56%, list=39%, signal=34%	5437/9533/51728/55718/11128/10623/27297/5440/661
GO:0016722	oxidoreductase activity, acting on metal ions	16	0.411991	0.929721	0.585366	0.873163	0.742667	7229	tags=31%, list=23%, signal=24%	1356/341208/261729/25974/55240
GO:0000979	RNA polymerase II core promoter sequence-specific DNA binding	16	0.411784	0.929253	0.585366	0.873163	0.742667	1628	tags=12%, list=5%, signal=12%	2637/2146
GO:0015373	monoatomic anion:sodium symporter activity	16	0.410846	0.927137	0.585366	0.873163	0.742667	2374	tags=25%, list=7%, signal=23%	6538/6531/6528/348932
GO:0050145	nucleoside monophosphate kinase activity	19	-0.301705	-0.897376	0.584211	0.873163	0.742667	4035	tags=37%, list=13%, signal=32%	136332/4354/9414/158067/260425/203/122481
GO:0004439	phosphatidylinositol-4,5-bisphosphate 5-phosphatase activity	10	-0.342664	-0.869338	0.579365	0.873163	0.742667	4529	tags=30%, list=14%, signal=26%	3633/9896/51763
GO:0106019	phosphatidylinositol-4,5-bisphosphate phosphatase activity	10	-0.342664	-0.869338	0.579365	0.873163	0.742667	4529	tags=30%, list=14%, signal=26%	3633/9896/51763
GO:1990841	promoter-specific chromatin binding	61	0.344461	0.952805	0.586466	0.873365	0.742839	11133	tags=43%, list=35%, signal=28%	3651/3670/2146/79755/5933/4654/63977/10919/55636/3065/6772/22806/5458/3661/1786/23028/9869/84759/3066/3297/7157/23512/10155/7703/257101/1647
GO:0022853	active monoatomic ion transmembrane transporter activity	227	0.319731	0.961858	0.599799	0.875016	0.744243	5982	tags=22%, list=19%, signal=18%	25769/6572/9153/389015/6564/6538/6531/10050/159963/6528/55117/6512/245973/284111/495/10991/7780/6549/9154/6550/348932/50617/496/6535/55089/6508/5172/142680/487/6543/6569/10246/478/51151/115584/6511/6526/9123/84561/481/84679/6568/64078/10723/8884/64849/113655/6534/10165
GO:0043178	alcohol binding	88	0.336115	0.960982	0.593326	0.875016	0.744243	5367	tags=22%, list=17%, signal=18%	1382/1381/64220/29881/339761/127833/150696/319/9213/57113/7224/9227/345/127/733/8842/57476/222642/54905
GO:0008528	G protein-coupled peptide receptor activity	140	0.325241	0.958761	0.60364	0.875016	0.744243	5379	tags=30%, list=17%, signal=25%	84634/387129/51083/6755/10886/2831/1394/2642/4923/553/4160/2861/886/2859/2834/4161/84539/4985/8484/10267/4988/2847/4986/10887/53831/8811/23620/1237/2837/5746/1238/1232/799/134391/2150/2151/22986/2862/4158/4157/4935/9283
GO:0051087	chaperone binding	101	0.329131	0.952457	0.603696	0.875016	0.744243	8719	tags=27%, list=27%, signal=19%	2244/7015/213/332/1356/128229/993/478/388591/3329/3336/23753/10471/51608/374407/100885848/3309/54431/23234/5203/578/84447/6905/26519/150353/26520/811
GO:0005518	collagen binding	64	0.340307	0.9492	0.59448	0.875016	0.744243	2685	tags=16%, list=8%, signal=14%	4322/4321/1690/1311/22801/43/131578/10609/1834/4318
GO:0050840	extracellular matrix binding	52	0.351002	0.949014	0.594978	0.875016	0.744243	2089	tags=13%, list=7%, signal=13%	1301/6696/64093/27076/1758/43/131578
GO:0000175	3'-5'-RNA exonuclease activity	35	0.363642	0.944813	0.588435	0.875016	0.744243	14002	tags=51%, list=44%, signal=29%	56915/54512/87178/79650/81875/23404/112479/3669/51010/79033/4848/5073/5394/9924/25996/90459/5442/90806
GO:0043028	cysteine-type endopeptidase regulator activity involved in apoptotic process	41	0.358694	0.943227	0.590146	0.875016	0.744243	4871	tags=15%, list=15%, signal=12%	7429/668/1515/1800/551/939
GO:1901682	sulfur compound transmembrane transporter activity	56	0.344234	0.940577	0.601732	0.875016	0.744243	7392	tags=29%, list=23%, signal=22%	1244/6538/23657/11136/8714/1468/85320/5172/65010/8884/6509/10861/10165/347734/116369/55238
GO:0043621	protein self-association	67	-0.239508	-0.938038	0.590164	0.875016	0.744243	4735	tags=28%, list=15%, signal=24%	54793/22861/91543/4824/1398/4615/27086/2185/2039/7732/6855/6262/6844/7128/85358/255738/5468/5745/147744
GO:0099589	serotonin receptor activity	27	0.376641	0.935652	0.596698	0.875016	0.744243	3681	tags=26%, list=12%, signal=23%	3359/3358/3352/9177/11255/3357/3354
GO:0030551	cyclic nucleotide binding	32	0.367042	0.932323	0.600465	0.875016	0.744243	3614	tags=25%, list=11%, signal=22%	1261/1258/54714/1259/610/348980/57657/50940
GO:0004602	glutathione peroxidase activity	21	0.388442	0.928807	0.592503	0.875016	0.744243	1115	tags=10%, list=3%, signal=9%	2877/9536
GO:0035255	ionotropic glutamate receptor binding	23	0.381259	0.928738	0.602625	0.875016	0.744243	4585	tags=22%, list=14%, signal=19%	81832/152404/8851/81831/10368
GO:0015662	P-type ion transporter activity	20	0.390568	0.924948	0.595823	0.875016	0.744243	4802	tags=25%, list=15%, signal=21%	495/496/487/478/481
GO:0031624	ubiquitin conjugating enzyme binding	28	0.369096	0.923566	0.602125	0.875016	0.744243	824	tags=7%, list=3%, signal=7%	668/493829
GO:0001163	RNA polymerase I transcription regulatory region sequence-specific DNA binding	10	0.447354	0.918737	0.604	0.875016	0.744243	16433	tags=90%, list=51%, signal=44%	6598/6597/54700/55011/643615/7343/9014/11176/9013
GO:0001164	RNA polymerase I core promoter sequence-specific DNA binding	10	0.447354	0.918737	0.604	0.875016	0.744243	16433	tags=90%, list=51%, signal=44%	6598/6597/54700/55011/643615/7343/9014/11176/9013
GO:0015145	monosaccharide transmembrane transporter activity	26	0.369922	0.915822	0.603306	0.875016	0.744243	4290	tags=27%, list=13%, signal=23%	6514/6513/6518/151295/51151/115584/6526
GO:0019706	protein-cysteine S-palmitoyltransferase activity	26	-0.27403	-0.911505	0.6	0.875016	0.744243	4264	tags=23%, list=13%, signal=20%	2752/51201/51304/158866/79683/131540
GO:0019707	protein-cysteine S-acyltransferase activity	26	-0.27403	-0.911505	0.6	0.875016	0.744243	4264	tags=23%, list=13%, signal=20%	2752/51201/51304/158866/79683/131540
GO:0015929	hexosaminidase activity	12	-0.327848	-0.855479	0.595745	0.875016	0.744243	4840	tags=33%, list=15%, signal=28%	3074/2760/8692/3373
GO:1990825	sequence-specific mRNA binding	13	0.420282	0.91778	0.606021	0.87686	0.745811	6933	tags=38%, list=22%, signal=30%	79727/7298/4857/573971/1719
GO:0051427	hormone receptor binding	31	0.366685	0.928309	0.607935	0.878544	0.747244	6934	tags=35%, list=22%, signal=28%	90226/2689/5744/4879/5741/4880/7349/2797/1443/3952/114131
GO:0001653	peptide receptor activity	146	0.323008	0.953467	0.615385	0.884946	0.752689	5379	tags=29%, list=17%, signal=25%	84634/387129/51083/6755/10886/2831/1394/2642/4923/553/4160/2861/886/2859/2834/4161/84539/4985/8484/10267/4988/2847/4986/10887/53831/8811/23620/1237/2837/5746/2984/1238/1232/799/134391/2150/2151/22986/2862/4158/4157/4935/9283
GO:0005080	protein kinase C binding	46	0.346286	0.924721	0.61479	0.884946	0.752689	2325	tags=11%, list=7%, signal=10%	54575/7153/54577/553/1832
GO:0000030	mannosyltransferase activity	24	0.376	0.91823	0.615018	0.884946	0.752689	10106	tags=33%, list=32%, signal=23%	644974/84899/23333/10195/79053/93183/56052/29954
GO:0016889	DNA endonuclease activity, producing 3'-phosphomonoesters	10	0.444324	0.912513	0.613333	0.884946	0.752689	7762	tags=60%, list=24%, signal=45%	146956/79008/548593/348654/197342/7517
GO:0016829	lyase activity	177	0.318754	0.948833	0.617706	0.887196	0.754602	7542	tags=28%, list=24%, signal=21%	64850/8091/768/56934/55247/2571/10721/130013/10841/2731/765/59344/3034/2027/766/5105/763/10606/229/79017/771/2762/6472/1644/2984/113451/875/4953/2023/226/10993/55811/1491/5423/7167/2572/494143/242/79094/8879/51540/2805/23042/55034/131669/80142/2026/5805/113675
GO:0008757	S-adenosylmethionine-dependent methyltransferase activity	138	0.323279	0.953756	0.629293	0.894935	0.761185	12416	tags=51%, list=39%, signal=31%	56979/2146/11105/1789/4234/345630/79723/79922/64216/2593/4839/54888/55695/118881/1788/64754/10196/10322/196483/6894/28989/27037/151194/10919/79918/24140/10419/92342/80745/6839/29947/55621/1786/9869/150572/29081/339175/79828/57570/55471/124512/2091/9757/7172/117246/55798/51805/438/79091/51603/11091/79979/51106/10498/54496/51451/221078/56339/55006/29063/79609/93587/54093/23463/115708/51108/3276/259…
GO:0016779	nucleotidyltransferase activity	134	0.321982	0.948675	0.632219	0.894935	0.761185	12536	tags=43%, list=39%, signal=26%	7015/6023/10721/23057/5427/1791/80308/11232/4938/5437/5423/1736/29926/5426/142/5558/5557/9533/4940/10622/548644/80347/9477/348180/5439/353497/27434/87178/51728/10038/6675/55907/55718/84172/64852/5438/11128/56903/5424/7012/55236/55149/25885/11164/390637/10623/51548/5431/54187/79693/27297/54107/29925/10914/7011/5440/10728/661
GO:1901505	carbohydrate derivative transmembrane transporter activity	49	0.345236	0.928162	0.624588	0.894935	0.761185	8072	tags=27%, list=25%, signal=20%	9153/222962/8714/63910/9154/55974/284427/64078/7355/347734/2542/10237/10057
GO:0070325	lipoprotein particle receptor binding	28	-0.268668	-0.914955	0.632258	0.894935	0.761185	3209	tags=25%, list=10%, signal=23%	5649/116519/4035/1601/322/255738/335
GO:0140767	enzyme-substrate adaptor activity	41	0.347781	0.91453	0.631579	0.894935	0.761185	1575	tags=5%, list=5%, signal=5%	23532/23057
GO:1901611	phosphatidylglycerol binding	14	0.413411	0.910826	0.628088	0.894935	0.761185	9191	tags=64%, list=29%, signal=46%	84069/6121/4833/312/790955/5360/26207/5205/30968
GO:0005540	hyaluronic acid binding	23	0.371193	0.904219	0.630072	0.894935	0.761185	5459	tags=30%, list=17%, signal=25%	3161/63827/1463/57214/1462/176/145864
GO:0001055	RNA polymerase II activity	11	0.426205	0.902065	0.627604	0.894935	0.761185	12371	tags=45%, list=39%, signal=28%	5437/548644/5439/5431/5440
GO:0031683	G-protein beta/gamma-subunit complex binding	22	-0.283138	-0.894383	0.630058	0.894935	0.761185	3328	tags=27%, list=10%, signal=24%	5330/2767/2771/2781/2776/23533
GO:0015180	L-alanine transmembrane transporter activity	10	0.434372	0.892076	0.629333	0.894935	0.761185	7392	tags=40%, list=23%, signal=31%	10991/94081/6509/55238
GO:0009881	photoreceptor activity	15	0.400884	0.890032	0.63089	0.894935	0.761185	4450	tags=27%, list=14%, signal=23%	9293/6785/54112/94233
GO:0061133	endopeptidase activator activity	12	-0.320512	-0.836338	0.625532	0.894935	0.761185	4708	tags=33%, list=15%, signal=28%	22861/22900/83464/58484
GO:0005245	voltage-gated calcium channel activity	51	0.338163	0.913724	0.634279	0.895633	0.761779	5465	tags=31%, list=17%, signal=26%	6329/6334/774/777/27091/8911/4988/59284/6331/6328/378807/10368/117531/8913/7442/784
GO:0050811	GABA receptor binding	18	0.384214	0.893848	0.633995	0.895633	0.761779	740	tags=11%, list=2%, signal=11%	2558/375323
GO:0042626	ATPase-coupled transmembrane transporter activity	98	0.322911	0.932035	0.63786	0.899605	0.765157	4911	tags=17%, list=15%, signal=15%	26154/1244/24/245973/495/8714/5244/85320/10058/50617/496/64241/487/478/8647/481/23457
GO:0045295	gamma-catenin binding	13	0.407996	0.89095	0.641361	0.903456	0.768433	7360	tags=38%, list=23%, signal=30%	1000/1828/999/1825/51176
GO:0120013	lipid transfer activity	46	-0.247055	-0.912571	0.645833	0.904037	0.768927	4277	tags=28%, list=13%, signal=25%	23344/54762/5306/706/57605/19/134429/388121/1071/9619/7274/335/21
GO:0035497	cAMP response element binding	12	0.415573	0.892642	0.645372	0.904037	0.768927	128	tags=8%, list=0%, signal=8%	8091
GO:0043236	laminin binding	27	0.357676	0.888539	0.646226	0.904037	0.768927	3960	tags=19%, list=12%, signal=16%	27076/43/131578/1893/3673
GO:0043015	gamma-tubulin binding	34	-0.252779	-0.886458	0.642857	0.904037	0.768927	2673	tags=21%, list=8%, signal=19%	80776/1654/5142/4692/128344/85458/9638
GO:1901338	catecholamine binding	13	0.405465	0.885424	0.643979	0.904037	0.768927	5349	tags=31%, list=17%, signal=26%	6531/7054/150/4935
GO:0004653	polypeptide N-acetylgalactosaminyltransferase activity	18	0.380156	0.884407	0.646402	0.904037	0.768927	4377	tags=28%, list=14%, signal=24%	79623/11226/51809/442117/8693
GO:0008509	monoatomic anion transmembrane transporter activity	121	0.320694	0.939332	0.654822	0.906082	0.770666	5949	tags=27%, list=19%, signal=22%	2556/2566/2558/8001/6538/6531/2567/6528/9629/6512/57348/348932/144453/50636/6508/5172/1179/338440/2560/65010/1181/80727/84561/266675/54102/1180/1187/10723/1364/6509/2564/10861/653519
GO:0016667	oxidoreductase activity, acting on a sulfur group of donors	50	0.336107	0.905816	0.654645	0.906082	0.770666	10216	tags=40%, list=32%, signal=27%	64714/9601/84817/7296/140809/5034/84203/51734/10130/2936/2923/54431/81567/7295/5230/9973/169714/2671/51022/9997
GO:0042887	amide transmembrane transporter activity	45	0.338867	0.901797	0.652561	0.906082	0.770666	1841	tags=13%, list=6%, signal=13%	1015/8170/6564/23657/6512/10991
GO:1990756	ubiquitin ligase-substrate adaptor activity	36	0.345797	0.901692	0.65237	0.906082	0.770666	22	tags=3%, list=0%, signal=3%	23532
GO:0016702	oxidoreductase activity, acting on single donors with incorporation of molecular oxygen, incorporation of two atoms of oxygen	24	0.365371	0.892274	0.650775	0.906082	0.770666	4251	tags=25%, list=13%, signal=22%	3081/84842/59344/53630/6999/6121
GO:0008320	protein transmembrane transporter activity	24	0.363604	0.887957	0.653159	0.906082	0.770666	13374	tags=58%, list=42%, signal=34%	563/55176/23480/10245/10440/10452/29927/100287932/84134/5194/9179/9804/56993/10952
GO:0008494	translation activator activity	13	0.402136	0.878153	0.653141	0.906082	0.770666	6074	tags=23%, list=19%, signal=19%	66037/1618/26986
GO:0001054	RNA polymerase I activity	10	0.422108	0.866887	0.653333	0.906082	0.770666	12371	tags=50%, list=39%, signal=31%	5437/9533/84172/25885/5440
GO:0005536	glucose binding	11	-0.325622	-0.843095	0.649573	0.906082	0.770666	2037	tags=18%, list=6%, signal=17%	6515/3101
GO:0051537	2 iron, 2 sulfur cluster binding	23	0.364174	0.88712	0.658711	0.907334	0.771731	13343	tags=65%, list=42%, signal=38%	7498/654483/150209/493856/122961/51022/4729/55847/9851/284106/4719/100128525/57019/317671/2235
GO:0047498	calcium-dependent phospholipase A2 activity	17	0.386465	0.881671	0.657862	0.907334	0.771731	5610	tags=35%, list=18%, signal=29%	64600/391013/5321/283748/8399/26279
GO:0005164	tumor necrosis factor receptor binding	29	0.349934	0.875591	0.658824	0.907334	0.771731	9760	tags=45%, list=31%, signal=31%	8600/9618/7292/970/10131/7186/4049/4050/7185/6772/8772/4591/9966
GO:0015116	sulfate transmembrane transporter activity	15	0.393086	0.872719	0.658377	0.907334	0.771731	7163	tags=33%, list=22%, signal=26%	1468/5172/65010/10861/116369
GO:0005132	type I interferon receptor binding	17	0.384705	0.877656	0.660377	0.908406	0.772643	3398	tags=18%, list=11%, signal=16%	338376/56832/3456
GO:0005539	glycosaminoglycan binding	219	0.312406	0.938309	0.667671	0.909201	0.773319	4188	tags=19%, list=13%, signal=17%	83998/1301/114771/2147/1833/5967/26/84570/57115/27329/64093/50512/202915/3273/4192/3161/1311/7058/63827/3827/10563/23213/1463/5104/3026/5068/653808/10178/149998/6288/57214/1289/3507/6354/7060/1462/5968/10631/1056/333/339366/176
GO:0005125	cytokine activity	228	0.311793	0.938041	0.676028	0.909201	0.773319	5868	tags=26%, list=18%, signal=21%	26525/27178/3623/26585/6696/56300/9547/8600/9244/27189/7066/6370/338376/4693/3589/101180976/10563/29949/353500/57152/282616/3605/51561/282617/7473/51384/7475/6354/56832/282618/6346/80326/3456/27179/83729/7076/7857/9518/7471/4283/59067/10344/6364/3458/656/4282/7292/10447/970/7479/6372/113540/3626/7480/2056/2821/6363/9350/3625
GO:0003743	translation initiation factor activity	50	0.331605	0.893682	0.664481	0.909201	0.773319	15011	tags=58%, list=47%, signal=31%	253314/8662/28985/3692/4528/8562/8668/1968/8672/8892/10987/8890/3646/84285/1981/8667/1967/8893/8894/1973/27161/10480/1939/8669/8663/728689/83939/8664/9669
GO:0005355	glucose transmembrane transporter activity	23	0.361554	0.880738	0.665871	0.909201	0.773319	4290	tags=26%, list=13%, signal=23%	6514/6513/6518/51151/115584/6526
GO:0015149	hexose transmembrane transporter activity	23	0.361554	0.880738	0.665871	0.909201	0.773319	4290	tags=26%, list=13%, signal=23%	6514/6513/6518/51151/115584/6526
GO:0004970	ionotropic glutamate receptor activity	19	0.369499	0.869662	0.662562	0.909201	0.773319	5831	tags=42%, list=18%, signal=34%	2902/2898/2906/2901/2891/2903/2893/2905
GO:0000099	sulfur amino acid transmembrane transporter activity	12	0.404839	0.869587	0.671447	0.909201	0.773319	7392	tags=42%, list=23%, signal=32%	23657/11136/6509/10165/55238
GO:0051721	protein phosphatase 2A binding	27	-0.257445	-0.867873	0.675325	0.909201	0.773319	2664	tags=26%, list=8%, signal=24%	55917/10776/4137/2308/5770/153090/114
GO:0015269	calcium-activated potassium channel activity	12	0.4033	0.866279	0.674055	0.909201	0.773319	3906	tags=25%, list=12%, signal=22%	3783/27094/3780
GO:0015355	secondary active monocarboxylate transmembrane transporter activity	16	0.383724	0.865931	0.664955	0.909201	0.773319	6254	tags=25%, list=20%, signal=20%	6538/9123/9194/6566
GO:0019215	intermediate filament binding	11	0.408996	0.865642	0.670573	0.909201	0.773319	5305	tags=36%, list=17%, signal=30%	3861/5317/5318/286077
GO:0046875	ephrin receptor binding	29	0.345941	0.865599	0.676471	0.909201	0.773319	4399	tags=17%, list=14%, signal=15%	1943/1944/1945/8851/1946
GO:0016894	endonuclease activity, active with either ribo- or deoxyribonucleic acids and producing 3'-phosphomonoesters	17	0.378832	0.864257	0.674214	0.909201	0.773319	7985	tags=47%, list=25%, signal=35%	146956/79008/548593/348654/197342/283989/7517/6036
GO:0000339	RNA cap binding	18	0.371095	0.863328	0.676179	0.909201	0.773319	273	tags=6%, list=1%, signal=6%	253314
GO:0070742	C2H2 zinc finger domain binding	15	0.387032	0.859279	0.672775	0.909201	0.773319	128	tags=7%, list=0%, signal=7%	8091
GO:0004707	MAP kinase activity	13	-0.303773	-0.831885	0.663866	0.909201	0.773319	22248	tags=23%, list=70%, signal=7%	5595/5600/5602
GO:0015278	calcium-release channel activity	17	-0.285194	-0.831339	0.676329	0.909201	0.773319	3941	tags=35%, list=12%, signal=31%	55283/5311/3708/6262/2281/57192
GO:0016805	dipeptidase activity	17	-0.284901	-0.830483	0.676329	0.909201	0.773319	4033	tags=29%, list=13%, signal=26%	5184/10404/10003/1636/64174
GO:0042809	nuclear vitamin D receptor binding	15	-0.287884	-0.829062	0.672269	0.909201	0.773319	22756	tags=93%, list=71%, signal=27%	9440/5469/6882/9969/9968/6879/90390/22938/9862/9967/10025/29079/10766/6256
GO:0140693	molecular condensate scaffold activity	18	-0.282862	-0.828082	0.673469	0.909201	0.773319	3312	tags=22%, list=10%, signal=20%	3958/5621/326340/6258
GO:0015172	acidic amino acid transmembrane transporter activity	18	0.370392	0.861693	0.677419	0.909434	0.773517	9561	tags=50%, list=30%, signal=35%	23657/6512/6511/6509/10165/55238/79751/6510/83733
GO:0003727	single-stranded RNA binding	86	0.317641	0.907532	0.678497	0.909838	0.773861	6074	tags=19%, list=19%, signal=15%	9271/29974/1746/4440/645974/80336/23217/340529/1996/1663/57332/124540/80324/5042/8535/26986
GO:0043022	ribosome binding	66	0.321084	0.896461	0.679406	0.910015	0.774011	14943	tags=71%, list=47%, signal=38%	55176/23480/29789/3309/10196/8260/3692/90850/10430/27067/27000/6185/23420/51204/79064/54499/29927/708/60558/54915/1984/143244/80155/3954/3921/408050/3508/6731/6730/283820/2475/56648/5018/10952/7917/26135/253260/90459/57003/25875/23107/6728/25929/8663/137994/56926/83939
GO:0016810	hydrolase activity, acting on carbon-nitrogen (but not peptide) bonds	127	0.313043	0.919907	0.687943	0.910538	0.774457	5792	tags=18%, list=18%, signal=15%	339/114771/29943/51702/56896/57115/9615/91703/79814/978/9582/64579/1800/55821/10797/26873/10570/471/81030/384/790/56624/64146
GO:0004532	exoribonuclease activity	40	0.335751	0.882499	0.687151	0.910538	0.774457	14002	tags=50%, list=44%, signal=28%	56915/54512/51692/87178/28960/79650/81875/23404/112479/3669/51010/79033/4848/5073/5394/9924/25996/90459/5442/90806
GO:0001046	core promoter sequence-specific DNA binding	40	0.335659	0.882256	0.687151	0.910538	0.774457	1628	tags=8%, list=5%, signal=7%	4321/2637/2146
GO:0140938	histone H3 methyltransferase activity	38	0.337985	0.881456	0.687359	0.910538	0.774457	12983	tags=45%, list=41%, signal=27%	56979/2146/11105/79723/64754/10919/6839/9869/150572/124512/9757/11091/10498/54093/55209/9739/55870
GO:0015248	sterol transporter activity	36	-0.249238	-0.874524	0.689655	0.910538	0.774457	4856	tags=28%, list=15%, signal=24%	54762/114876/706/19/134429/114885/1071/9619/114880/335
GO:0140161	monocarboxylate:sodium symporter activity	12	0.400236	0.859699	0.681877	0.910538	0.774457	608	tags=8%, list=2%, signal=8%	6538
GO:0005313	L-glutamate transmembrane transporter activity	14	0.388753	0.8565	0.685306	0.910538	0.774457	7496	tags=43%, list=23%, signal=33%	23657/6512/6511/10165/55238/79751
GO:0045236	CXCR chemokine receptor binding	17	0.373056	0.85108	0.686792	0.910538	0.774457	1485	tags=12%, list=5%, signal=11%	7032/10563
GO:0140313	molecular sequestering activity	14	0.385694	0.84976	0.689207	0.910538	0.774457	50	tags=7%, list=0%, signal=7%	6947
GO:0031386	protein tag	13	0.389024	0.84952	0.681937	0.910538	0.774457	3885	tags=15%, list=12%, signal=14%	387082/9636
GO:0052866	phosphatidylinositol phosphate phosphatase activity	28	0.338752	0.847638	0.690673	0.910538	0.774457	4354	tags=14%, list=14%, signal=12%	7179/93492/8871/9108
GO:0098847	sequence-specific single stranded DNA binding	13	0.387379	0.845929	0.687173	0.910538	0.774457	16073	tags=77%, list=50%, signal=38%	79035/3297/3181/25913/3178/6118/80169/7014/10111/7013
GO:0043047	single-stranded telomeric DNA binding	11	0.398365	0.843142	0.690104	0.910538	0.774457	16073	tags=82%, list=50%, signal=41%	79035/3181/25913/3178/6118/80169/7014/10111/7013
GO:0042813	Wnt receptor activity	16	-0.277439	-0.803393	0.686099	0.910538	0.774457	5050	tags=31%, list=16%, signal=26%	8324/8325/7855/8322/4919
GO:0043539	protein serine/threonine kinase activator activity	72	0.318814	0.895463	0.693531	0.911337	0.775136	7629	tags=24%, list=24%, signal=18%	2147/2695/8941/891/1163/8851/414194/10926/80174/2151/4057/5608/1164/9623/6464/8115/23236
GO:0015926	glucosidase activity	12	0.396449	0.851565	0.693611	0.911337	0.775136	3806	tags=25%, list=12%, signal=22%	3938/197021/6476
GO:0070330	aromatase activity	25	0.344462	0.849187	0.693034	0.911337	0.775136	5055	tags=40%, list=16%, signal=34%	4051/57834/1557/1559/1564/11283/1562/1571/8529/1588
GO:0070410	co-SMAD binding	11	0.395455	0.836982	0.696615	0.914258	0.77762	3025	tags=18%, list=9%, signal=16%	8928/2626
GO:0008391	arachidonic acid monooxygenase activity	18	0.359919	0.837329	0.699752	0.916323	0.779377	4510	tags=33%, list=14%, signal=29%	1555/1557/1559/1562/1571/8529
GO:0016307	phosphatidylinositol phosphate kinase activity	14	-0.287087	-0.79671	0.699571	0.916323	0.779377	445	tags=36%, list=1%, signal=35%	5287/23396/5286/5294/8395
GO:0016417	S-acyltransferase activity	30	-0.24445	-0.861959	0.701299	0.916342	0.779393	3172	tags=23%, list=10%, signal=21%	2194/2752/51201/51304/158866/79683/131540
GO:0019200	carbohydrate kinase activity	21	0.352996	0.844052	0.70133	0.916342	0.779393	5259	tags=19%, list=16%, signal=16%	5214/80201/9942/84197
GO:0008641	ubiquitin-like modifier activating enzyme activity	10	-0.312981	-0.794033	0.702381	0.916693	0.779691	21953	tags=100%, list=69%, signal=31%	8883/10054/27304/10055/79876/7317/9039/10533/7318
GO:0050997	quaternary ammonium group binding	52	0.320007	0.865212	0.706332	0.916745	0.779736	6642	tags=33%, list=21%, signal=26%	55753/337/1144/43/5104/2835/3507/84076/6121/1401/1141/1134/1140/336/55526/1142/139760
GO:0046915	transition metal ion transmembrane transporter activity	40	0.32836	0.863071	0.706145	0.916745	0.779736	8143	tags=32%, list=25%, signal=24%	55532/283375/57348/7780/55630/201266/7781/7226/7922/23516/51312/57181/25800
GO:0016279	protein-lysine N-methyltransferase activity	47	0.320835	0.859511	0.704846	0.916745	0.779736	11759	tags=40%, list=37%, signal=26%	56979/2146/11105/79723/64754/10322/196483/151194/10919/79918/6839/9869/150572/9757/79091/51603/11091/79609/54093
GO:0008066	glutamate receptor activity	27	0.339005	0.842158	0.705189	0.916745	0.779736	5831	tags=33%, list=18%, signal=27%	2902/2914/2898/2906/2901/2891/2903/2893/2905
GO:0008239	dipeptidyl-peptidase activity	10	0.406966	0.83579	0.704	0.916745	0.779736	8156	tags=40%, list=26%, signal=30%	2191/1803/10072/10279
GO:0046624	sphingolipid transporter activity	16	0.36898	0.832661	0.707317	0.917008	0.77996	4825	tags=19%, list=15%, signal=16%	23120/388323/84725
GO:0050661	NADP binding	52	-0.230362	-0.899262	0.72093	0.919049	0.781695	3100	tags=17%, list=10%, signal=16%	3156/5860/3290/2328/7881/4842/847/53905/2327
GO:0004553	hydrolase activity, hydrolyzing O-glycosyl compounds	86	0.310449	0.886983	0.712944	0.919049	0.781695	4773	tags=15%, list=15%, signal=13%	112937/3938/340990/119180/57214/131375/149175/197021/6476/5016/89944/283310/129530
GO:0005546	phosphatidylinositol-4,5-bisphosphate binding	77	0.309409	0.875497	0.721103	0.919049	0.781695	7629	tags=27%, list=24%, signal=21%	7429/9066/89869/56169/6861/55876/6857/27111/7287/85477/205147/5897/5217/3758/54843/1673/284110/5756/4139/9026/23236
GO:0016836	hydro-lyase activity	53	0.316722	0.859855	0.717084	0.919049	0.781695	5306	tags=21%, list=17%, signal=17%	768/56934/765/59344/2027/766/763/771/2762/875/2023
GO:0030547	signaling receptor inhibitor activity	42	0.324022	0.853252	0.715247	0.919049	0.781695	1894	tags=12%, list=6%, signal=11%	26525/116372/3547/27121/22943
GO:0016278	lysine N-methyltransferase activity	48	0.316822	0.84972	0.719472	0.919049	0.781695	11759	tags=40%, list=37%, signal=25%	56979/2146/11105/79723/64754/10322/196483/151194/10919/79918/6839/9869/150572/9757/79091/51603/11091/79609/54093
GO:0044390	ubiquitin-like protein conjugating enzyme binding	34	0.32334	0.834552	0.721461	0.919049	0.781695	824	tags=6%, list=3%, signal=6%	668/493829
GO:0008266	poly(U) RNA binding	27	0.335141	0.832559	0.715802	0.919049	0.781695	6074	tags=26%, list=19%, signal=21%	4440/645974/80336/340529/124540/5042/26986
GO:1990459	transferrin receptor binding	10	0.40522	0.832204	0.710667	0.919049	0.781695	866	tags=10%, list=3%, signal=10%	7018
GO:0061778	intracellular chloride channel activity	19	0.353395	0.83176	0.713054	0.919049	0.781695	4550	tags=26%, list=14%, signal=23%	57348/50636/1179/338440/80727
GO:0015562	efflux transmembrane transporter activity	15	0.373266	0.828716	0.712042	0.919049	0.781695	4509	tags=27%, list=14%, signal=23%	222962/10058/9213/65010
GO:0005049	nuclear export signal receptor activity	10	0.403277	0.828214	0.718667	0.919049	0.781695	12784	tags=60%, list=40%, signal=36%	57510/1434/7514/5901/23214/64901
GO:1904047	S-adenosyl-L-methionine binding	14	0.368543	0.811974	0.716515	0.919049	0.781695	12049	tags=64%, list=38%, signal=40%	79723/875/79918/64745/29081/7172/56339/29063/3276
GO:0015368	calcium:monoatomic cation antiporter activity	11	0.382321	0.809185	0.716146	0.919049	0.781695	3290	tags=18%, list=10%, signal=16%	25769/6543
GO:0008559	ABC-type xenobiotic transporter activity	14	0.36718	0.808972	0.716515	0.919049	0.781695	4065	tags=29%, list=13%, signal=25%	1244/8714/85320/8647
GO:0098641	cadherin binding involved in cell-cell adhesion	18	-0.271266	-0.794136	0.719388	0.919049	0.781695	3392	tags=22%, list=11%, signal=20%	1266/29766/9124/29091
GO:1990380	K48-linked deubiquitinase activity	10	-0.307283	-0.779576	0.722222	0.919049	0.781695	22135	tags=90%, list=69%, signal=28%	8239/389856/7874/55593/9958/56957/51029/4287/8975
GO:0043024	ribosomal small subunit binding	15	0.367098	0.815022	0.723822	0.920086	0.782577	11649	tags=53%, list=36%, signal=34%	4830/7374/4528/4869/26284/6059/23367/55037
GO:0045294	alpha-catenin binding	10	0.401494	0.824553	0.725333	0.920612	0.783024	7319	tags=40%, list=23%, signal=31%	1000/11187/5318/3728
GO:0005229	intracellular calcium activated chloride channel activity	18	0.353557	0.822527	0.725806	0.920612	0.783024	4550	tags=28%, list=14%, signal=24%	57348/50636/1179/338440/80727
GO:0140034	methylation-dependent protein binding	77	0.306161	0.866306	0.732768	0.923948	0.785862	13359	tags=40%, list=42%, signal=23%	29128/84733/54892/5897/54466/57332/8535/11335/23310/23170/26013/10951/2956/169981/26147/23133/9425/84456/23512/222229/23613/11091/51105/22823/23468/54799/3621/26009/124359/148479/7158
GO:0017022	myosin binding	68	0.309424	0.863604	0.740149	0.923948	0.785862	1052	tags=9%, list=3%, signal=9%	5865/9515/29881/4604/128239/6804
GO:0016289	CoA hydrolase activity	24	0.336891	0.822722	0.740167	0.923948	0.785862	5985	tags=21%, list=19%, signal=17%	284486/570/134526/26027/641372
GO:0005251	delayed rectifier potassium channel activity	27	0.329374	0.818231	0.731132	0.923948	0.785862	4395	tags=26%, list=14%, signal=22%	3747/3743/23704/26251/3757/3755/3756
GO:0042625	ATPase-coupled ion transmembrane transporter activity	23	0.335421	0.817078	0.74105	0.923948	0.785862	2690	tags=9%, list=8%, signal=8%	245973/50617
GO:0044769	ATPase activity, coupled to transmembrane movement of ions, rotational mechanism	23	0.335421	0.817078	0.74105	0.923948	0.785862	2690	tags=9%, list=8%, signal=8%	245973/50617
GO:0046961	proton-transporting ATPase activity, rotational mechanism	23	0.335421	0.817078	0.74105	0.923948	0.785862	2690	tags=9%, list=8%, signal=8%	245973/50617
GO:0005432	calcium:sodium antiporter activity	10	0.397163	0.815658	0.736	0.923948	0.785862	3290	tags=20%, list=10%, signal=18%	25769/6543
GO:0070566	adenylyltransferase activity	21	0.340404	0.813944	0.737606	0.923948	0.785862	10080	tags=38%, list=32%, signal=26%	23057/80308/4938/4940/80347/64852/56903/55149
GO:0016638	oxidoreductase activity, acting on the CH-NH2 group of donors	20	0.342914	0.812094	0.739558	0.923948	0.785862	3318	tags=20%, list=10%, signal=18%	26/2731/259307/4017
GO:0036122	BMP binding	18	0.34778	0.809087	0.739454	0.923948	0.785862	5754	tags=33%, list=18%, signal=27%	26585/1311/222663/25884/8646/9350
GO:0042975	peroxisome proliferator activated receptor binding	10	0.393534	0.808206	0.74	0.923948	0.785862	5242	tags=20%, list=16%, signal=17%	3159/4776
GO:0098505	G-rich strand telomeric DNA binding	10	0.393256	0.807635	0.74	0.923948	0.785862	16073	tags=80%, list=50%, signal=40%	79035/3181/25913/3178/6118/80169/7014/7013
GO:0005172	vascular endothelial growth factor receptor binding	13	0.3656	0.798369	0.735602	0.923948	0.785862	7118	tags=38%, list=22%, signal=30%	26585/5228/199731/3690/23607
GO:0030957	Tat protein binding	10	-0.305706	-0.775576	0.730159	0.923948	0.785862	3598	tags=20%, list=11%, signal=18%	28514/23710
GO:0015187	glycine transmembrane transporter activity	10	-0.302476	-0.76738	0.738095	0.923948	0.785862	5833	tags=40%, list=18%, signal=33%	285641/23428/92745/153201
GO:0003725	double-stranded RNA binding	69	-0.227635	-0.900028	0.746032	0.928184	0.789465	4708	tags=20%, list=15%, signal=17%	22861/161931/4154/7098/23180/4478/9208/51284/7037/8638/7431/105/104/51311
GO:0015144	carbohydrate transmembrane transporter activity	40	0.31671	0.832451	0.745251	0.928184	0.789465	4290	tags=25%, list=13%, signal=22%	6514/6513/6518/55974/151295/51151/282679/115584/8647/6526
GO:0050321	tau-protein kinase activity	22	0.335284	0.807348	0.747889	0.929508	0.790591	8254	tags=27%, list=26%, signal=20%	9024/84630/84446/4139/5261/1020
GO:0016712	oxidoreductase activity, acting on paired donors, with incorporation or reduction of molecular oxygen, reduced flavin or flavoprotein as one donor, and incorporation of one atom of oxygen	39	0.311778	0.817304	0.751964	0.933583	0.794057	5367	tags=33%, list=17%, signal=28%	4051/57834/1555/1557/1565/1559/1564/11283/1562/1571/8529/1588/54905
GO:0140272	exogenous protein binding	75	0.300242	0.84875	0.753439	0.934092	0.79449	4319	tags=15%, list=14%, signal=13%	9074/213/26762/983/6317/9080/9213/1380/3673/59272/79581
GO:0008526	phosphatidylinositol transfer activity	10	-0.299566	-0.759999	0.753968	0.934092	0.79449	4277	tags=40%, list=13%, signal=35%	83394/5306/57605/388121
GO:0032266	phosphatidylinositol-3-phosphate binding	43	0.312139	0.825759	0.75558	0.934633	0.79495	2119	tags=9%, list=7%, signal=9%	26499/89869/5321/285180
GO:0015183	L-aspartate transmembrane transporter activity	10	0.389296	0.799501	0.756	0.934633	0.79495	9561	tags=70%, list=30%, signal=49%	6511/6509/10165/55238/79751/6510/83733
GO:0043175	RNA polymerase core enzyme binding	40	0.312558	0.821538	0.758659	0.936932	0.796906	14844	tags=48%, list=46%, signal=25%	2064/64754/9400/57654/23160/123169/79871/54700/3192/8725/23248/58490/79577/1660/27161/2103/55197/8202/84232
GO:0004197	cysteine-type endopeptidase activity	106	0.297919	0.864896	0.760981	0.938795	0.79849	3431	tags=9%, list=11%, signal=8%	27283/23581/7345/59082/9700/1515/440854/726/147968/84290
GO:0000149	SNARE binding	106	0.29672	0.861416	0.764045	0.938795	0.79849	3571	tags=11%, list=11%, signal=10%	91683/10814/57586/9515/9066/6804/127833/6861/148281/23025/440279/6857
GO:0090079	translation regulator activity, nucleic acid binding	104	0.295111	0.855868	0.76332	0.938795	0.79849	12199	tags=39%, list=38%, signal=24%	1917/253314/66037/7298/1618/6472/573971/26986/8662/56853/28985/1719/10102/10644/3692/4528/10605/54676/8562/1937/9617/8668/1984/1968/143244/8672/8892/23367/7284/1936/10987/8890/3646/1933/84285/1981/8667/1967/23/8893/6470
GO:1902936	phosphatidylinositol bisphosphate binding	102	0.295055	0.853505	0.76259	0.938795	0.79849	8470	tags=28%, list=27%, signal=21%	7429/9066/26499/89869/56169/6861/55876/6857/27111/7287/85477/205147/5897/5217/55353/3756/3758/54843/1673/284110/5756/4139/9026/23236/56270/285590/9892/10677/79183
GO:0043394	proteoglycan binding	35	0.307983	0.800202	0.764172	0.938795	0.79849	4003	tags=20%, list=13%, signal=18%	1280/3273/1311/26281/1289/3673/3371
GO:0035064	methylated histone binding	75	0.298351	0.843404	0.765079	0.938925	0.7986	13359	tags=39%, list=42%, signal=23%	29128/84733/54892/5897/54466/57332/8535/11335/23310/23170/26013/10951/2956/169981/26147/23133/9425/23512/222229/23613/11091/22823/23468/54799/3621/26009/124359/148479/7158
GO:0016747	acyltransferase activity, transferring groups other than amino-acyl groups	212	0.297053	0.891583	0.769849	0.939607	0.799181	7194	tags=20%, list=23%, signal=16%	84779/165679/1103/219970/339983/346606/138474/389396/157570/5321/158833/5050/80168/92292/6785/1375/570/3456/2648/9227/341392/347516/54898/10715/64841/150763/79969/51114/79071/15/23464/675/9926/26151/204219/51547/253782/79829/8694/126129/54503/84649/8260
GO:0140358	P-type transmembrane transporter activity	24	0.323708	0.790527	0.768772	0.939607	0.799181	4802	tags=21%, list=15%, signal=18%	495/496/487/478/481
GO:0016004	phospholipase activator activity	22	0.327751	0.78921	0.773221	0.939607	0.799181	2192	tags=9%, list=7%, signal=8%	2147/1950
GO:0017025	TBP-class protein binding	25	0.319598	0.78789	0.77686	0.939607	0.799181	14217	tags=60%, list=45%, signal=33%	138474/2099/8607/55832/10589/6883/5705/10856/2972/55290/2958/6882/9044/5700/55689
GO:0050699	WW domain binding	22	0.326351	0.785839	0.77684	0.939607	0.799181	10185	tags=36%, list=32%, signal=25%	995/9618/9585/8626/55740/56937/164684/6337
GO:1901612	cardiolipin binding	10	0.377618	0.775519	0.776	0.939607	0.799181	5898	tags=40%, list=18%, signal=33%	84069/6121/4833/790955
GO:0008401	retinoic acid 4-hydroxylase activity	10	0.376529	0.773282	0.776	0.939607	0.799181	6449	tags=40%, list=20%, signal=32%	1592/1562/54905/1576
GO:0070530	K63-linked polyubiquitin modification-dependent protein binding	22	-0.244597	-0.772638	0.768786	0.939607	0.799181	24140	tags=100%, list=76%, signal=24%	55666/83932/8878/84875/84126/79155/55072/257397/254225/8517/165918/22890/51720/56957/23118/10594/10133/124997/54764/161725/7128
GO:0004862	cAMP-dependent protein kinase inhibitor activity	11	0.361992	0.766157	0.770833	0.939607	0.799181	2735	tags=18%, list=9%, signal=17%	2695/5570
GO:0034450	ubiquitin-ubiquitin ligase activity	13	0.350533	0.765466	0.774869	0.939607	0.799181	11458	tags=38%, list=36%, signal=25%	51529/27339/23759/51366/3093
GO:0005247	voltage-gated chloride channel activity	11	0.360948	0.763949	0.773438	0.939607	0.799181	5228	tags=27%, list=16%, signal=23%	1181/1180/1187
GO:0016863	intramolecular oxidoreductase activity, transposing C=C bonds	14	0.346166	0.762673	0.772432	0.939607	0.799181	6431	tags=21%, list=20%, signal=17%	3283/4282/3284
GO:0140776	protein-containing complex destabilizing activity	14	0.343878	0.757632	0.776333	0.939607	0.799181	9926	tags=43%, list=31%, signal=30%	63979/401720/4905/3304/3303/81570
GO:0042043	neurexin family protein binding	14	0.343783	0.757422	0.776333	0.939607	0.799181	10485	tags=50%, list=33%, signal=34%	94122/54843/1363/84958/57555/8573/22829
GO:0019212	phosphatase inhibitor activity	42	0.305028	0.803234	0.778027	0.940049	0.799557	7465	tags=26%, list=23%, signal=20%	54866/54997/26472/116729/221908/81611/84152/116154/114794/51657/51400
GO:0017018	myosin phosphatase activity	75	0.293714	0.830296	0.780952	0.940778	0.800177	6433	tags=16%, list=20%, signal=13%	51207/1852/4624/1033/1846/5475/333926/4626/57460/147699/54935/192111
GO:0000993	RNA polymerase II complex binding	34	0.308226	0.795541	0.77968	0.940778	0.800177	14531	tags=44%, list=45%, signal=24%	64754/9400/57654/23160/123169/3192/8725/23248/58490/79577/1660/27161/2103/55197/8202
GO:0008200	ion channel inhibitor activity	36	0.304295	0.793473	0.781038	0.940778	0.800177	3372	tags=17%, list=11%, signal=15%	27012/6804/7137/259/400986/65267
GO:0030544	Hsp70 protein binding	48	-0.22576	-0.838901	0.784946	0.941168	0.800508	2695	tags=17%, list=8%, signal=15%	84223/3337/202052/7037/6622/135138/6693/1543
GO:0005484	SNAP receptor activity	37	-0.233495	-0.828701	0.784483	0.941168	0.800508	3720	tags=16%, list=12%, signal=14%	9341/8417/2054/23673/6844/8676
GO:0008187	poly-pyrimidine tract binding	30	0.310123	0.77908	0.785377	0.941168	0.800508	6074	tags=23%, list=19%, signal=19%	4440/645974/80336/340529/124540/5042/26986
GO:0070878	primary miRNA binding	10	0.37393	0.767945	0.782667	0.941168	0.800508	1628	tags=10%, list=5%, signal=9%	2146
GO:0017081	chloride channel regulator activity	15	0.343955	0.763641	0.784031	0.941168	0.800508	6716	tags=27%, list=21%, signal=21%	6804/65267/7442/65266
GO:0015295	solute:proton symporter activity	26	0.316228	0.782891	0.786305	0.941317	0.800635	11145	tags=46%, list=35%, signal=30%	6564/51151/9123/113655/6566/79751/50651/81031/83733/57210/9197/85414
GO:0043522	leucine zipper domain binding	10	-0.291721	-0.740095	0.789683	0.944396	0.803254	1296	tags=30%, list=4%, signal=29%	1613/4901/122953
GO:0016248	channel inhibitor activity	37	0.304167	0.793912	0.791196	0.944709	0.80352	3372	tags=16%, list=11%, signal=15%	27012/6804/7137/259/400986/65267
GO:0015296	monoatomic anion:monoatomic cation symporter activity	23	0.32112	0.78224	0.792363	0.944709	0.80352	2374	tags=17%, list=7%, signal=16%	6538/6531/6528/348932
GO:0004550	nucleoside diphosphate kinase activity	18	0.327725	0.76243	0.791563	0.944709	0.80352	7104	tags=33%, list=22%, signal=26%	205/4830/4833/1841/4831/283458
GO:0015279	store-operated calcium channel activity	10	0.369931	0.759732	0.793333	0.944905	0.803687	3185	tags=20%, list=10%, signal=18%	57113/7224
GO:0015453	oxidoreduction-driven active transmembrane transporter activity	59	-0.213764	-0.861856	0.797297	0.948662	0.806883	2224	tags=7%, list=7%, signal=6%	1528/79901/1346/84701
GO:0102991	myristoyl-CoA hydrolase activity	14	0.336843	0.742132	0.79844	0.949058	0.807219	5000	tags=21%, list=16%, signal=18%	284486/570/26027
GO:0016798	hydrolase activity, acting on glycosyl bonds	124	0.28697	0.843003	0.800405	0.950431	0.808387	5698	tags=17%, list=18%, signal=14%	26280/112937/55247/3938/340990/119180/8808/57214/27293/131375/149175/197021/6476/5016/89944/283310/129530/113622/81793/23553/5111
GO:0000146	microfilament motor activity	36	0.297935	0.776888	0.80474	0.954611	0.811942	5703	tags=22%, list=18%, signal=18%	4624/140469/4625/4647/80179/4622/4626/53904
GO:0061630	ubiquitin protein ligase activity	314	0.294874	0.89315	0.807	0.955358	0.812577	5523	tags=12%, list=17%, signal=10%	89870/54546/11065/79097/138065/11074/57159/342897/118611/29128/493829/23624/114088/149095/646862/7681/10107/442247/23072/84900/51127/57093/10293/135644/286827/5897/91862/114804/642612/23321/129868/9148/113878/146310/80352/54894/26232/117854
GO:0004993	G protein-coupled serotonin receptor activity	22	0.313032	0.753768	0.806996	0.955358	0.812577	3681	tags=23%, list=12%, signal=20%	3358/3352/11255/3357/3354
GO:0061733	peptide-lysine-N-acetyltransferase activity	44	0.294105	0.779471	0.812291	0.95713	0.814085	6722	tags=14%, list=21%, signal=11%	138474/157570/2648/79969/675/79829
GO:0016755	aminoacyltransferase activity	17	0.327833	0.74791	0.810063	0.95713	0.814085	1501	tags=12%, list=5%, signal=11%	9333/25797
GO:0003953	NAD+ nucleosidase activity	16	0.32852	0.741356	0.81258	0.95713	0.814085	2189	tags=12%, list=7%, signal=12%	26280/8808
GO:0050135	NAD(P)+ nucleosidase activity	16	0.32852	0.741356	0.81258	0.95713	0.814085	2189	tags=12%, list=7%, signal=12%	26280/8808
GO:0061809	NAD+ nucleotidase, cyclic ADP-ribose generating	16	0.32852	0.741356	0.81258	0.95713	0.814085	2189	tags=12%, list=7%, signal=12%	26280/8808
GO:0140030	modification-dependent protein binding	164	0.288155	0.857077	0.815261	0.957778	0.814636	11384	tags=30%, list=36%, signal=19%	676/29128/138474/84733/54892/5897/50613/54466/57332/124930/9641/8535/11335/23310/23170/9557/26013/5710/84083/10951/56893/79184/27000/2956/169981/81858/5190/65980/55666/3416/338692/54454/8089/26147/23133/23198/9425/84456/23512/222229/83932/8805/23613/11091/5189/51105/10498/6597/22823
GO:0016799	hydrolase activity, hydrolyzing N-glycosyl compounds	37	0.29329	0.765524	0.816027	0.957778	0.814636	9886	tags=43%, list=31%, signal=30%	26280/55247/8808/113622/81793/5111/23583/7374/10591/328/6996/4913/10333/4350/4595/4124
GO:0004190	aspartic-type endopeptidase activity	26	0.3089	0.764748	0.817001	0.957778	0.814636	9043	tags=31%, list=28%, signal=22%	414301/56675/25825/1510/5222/81502/836/56928
GO:0070001	aspartic-type peptidase activity	27	0.304514	0.756474	0.817217	0.957778	0.814636	9657	tags=33%, list=30%, signal=23%	414301/56675/25825/1510/5222/81502/836/56928/431705
GO:0043560	insulin receptor substrate binding	13	-0.264813	-0.725192	0.815126	0.957778	0.814636	2984	tags=31%, list=9%, signal=28%	5580/3717/5590/5295
GO:0000900	mRNA regulatory element binding translation repressor activity	16	0.326301	0.736349	0.818999	0.958335	0.81511	6933	tags=31%, list=22%, signal=24%	7298/6472/573971/56853/1719
GO:0004438	phosphatidylinositol-3-phosphate phosphatase activity	13	-0.263976	-0.7229	0.819328	0.958335	0.81511	7647	tags=54%, list=24%, signal=41%	8867/5728/64419/9107/4534/22908/9896
GO:0001098	basal transcription machinery binding	60	0.279963	0.774116	0.830835	0.964317	0.820198	14531	tags=48%, list=45%, signal=26%	138474/64754/2099/9400/8607/51602/57654/2961/23160/9221/2091/54680/123169/7157/10589/10856/3192/84298/8721/8725/23248/58490/79577/2958/1660/27161/2103/55197/8202
GO:0001099	basal RNA polymerase II transcription machinery binding	60	0.279963	0.774116	0.830835	0.964317	0.820198	14531	tags=48%, list=45%, signal=26%	138474/64754/2099/9400/8607/51602/57654/2961/23160/9221/2091/54680/123169/7157/10589/10856/3192/84298/8721/8725/23248/58490/79577/2958/1660/27161/2103/55197/8202
GO:0005548	phospholipid transporter activity	59	0.279286	0.769116	0.830819	0.964317	0.820198	4825	tags=17%, list=15%, signal=14%	23120/24/5244/285973/57047/338440/388323/148229/81671/84725
GO:0030291	protein serine/threonine kinase inhibitor activity	33	0.295827	0.759146	0.827388	0.964317	0.820198	2735	tags=12%, list=9%, signal=11%	2695/1029/11113/5570
GO:0035254	glutamate receptor binding	41	0.28625	0.752727	0.826428	0.964317	0.820198	4585	tags=17%, list=14%, signal=15%	81832/54550/152404/79953/8851/81831/10368
GO:0001091	RNA polymerase II general transcription initiation factor binding	26	0.302786	0.749613	0.834711	0.964317	0.820198	13249	tags=54%, list=41%, signal=32%	138474/2099/8607/51602/2961/9221/2091/54680/7157/10589/10856/3192/8721/2958
GO:0030552	cAMP binding	19	0.309904	0.729399	0.837438	0.964317	0.820198	4770	tags=26%, list=15%, signal=22%	1258/610/348980/57657/64208
GO:0008525	phosphatidylcholine transporter activity	17	0.318408	0.726408	0.832704	0.964317	0.820198	2571	tags=12%, list=8%, signal=11%	23120/5244
GO:0008308	voltage-gated monoatomic anion channel activity	17	0.317644	0.724664	0.833962	0.964317	0.820198	9661	tags=41%, list=30%, signal=29%	1181/1180/1187/653519/51463/7416/7419
GO:0043995	histone H4K5 acetyltransferase activity	11	-0.278047	-0.719915	0.837607	0.964317	0.820198	23069	tags=55%, list=72%, signal=15%	51147/23338/7862/7994/54556/79960
GO:0043996	histone H4K8 acetyltransferase activity	11	-0.278047	-0.719915	0.837607	0.964317	0.820198	23069	tags=55%, list=72%, signal=15%	51147/23338/7862/7994/54556/79960
GO:0106222	lncRNA binding	10	0.350003	0.718805	0.833333	0.964317	0.820198	1628	tags=10%, list=5%, signal=9%	2146
GO:0008603	cAMP-dependent protein kinase regulator activity	13	0.328444	0.717232	0.83377	0.964317	0.820198	2735	tags=15%, list=9%, signal=14%	2695/5570
GO:0030275	LRR domain binding	15	-0.24874	-0.716332	0.836134	0.964317	0.820198	24006	tags=100%, list=75%, signal=25%	1649/26574/11243/5074/1386/1406/6794/468/79364/6091/1613/4901/9209/122953
GO:0016273	arginine N-methyltransferase activity	12	0.32902	0.706728	0.829205	0.964317	0.820198	12049	tags=58%, list=38%, signal=36%	10196/10419/55471/124512/10498/54496/3276
GO:0016274	protein-arginine N-methyltransferase activity	12	0.32902	0.706728	0.829205	0.964317	0.820198	12049	tags=58%, list=38%, signal=36%	10196/10419/55471/124512/10498/54496/3276
GO:0004623	phospholipase A2 activity	30	0.295043	0.741196	0.840802	0.967046	0.822519	5610	tags=20%, list=18%, signal=17%	64600/391013/5321/283748/8399/26279
GO:0140036	ubiquitin-dependent protein binding	14	0.316897	0.698187	0.842653	0.968225	0.823521	10949	tags=43%, list=34%, signal=28%	124930/27000/5190/3416/338692/5189
GO:0016854	racemase and epimerase activity	15	0.319357	0.709029	0.844241	0.969099	0.824265	11309	tags=47%, list=35%, signal=30%	729020/2582/374887/6120/23600/10170/130589
GO:0005496	steroid binding	99	0.269657	0.779227	0.850823	0.97174	0.826512	5816	tags=19%, list=18%, signal=16%	54576/2638/29881/64714/54658/793/150696/319/6718/79957/1589/478/345/8842/57476/222642/344838/9971/336
GO:0016409	palmitoyltransferase activity	37	0.28337	0.739629	0.851016	0.97174	0.826512	11257	tags=41%, list=35%, signal=26%	165679/1375/9227/51114/126129/54503/10652/84243/79844/340481/283576/55733/55146/84287/84885
GO:0008143	poly(A) binding	26	0.294719	0.72964	0.85124	0.97174	0.826512	6074	tags=23%, list=19%, signal=19%	645974/80336/340529/1996/5042/26986
GO:0047617	acyl-CoA hydrolase activity	21	0.300025	0.717392	0.85127	0.97174	0.826512	5985	tags=19%, list=19%, signal=15%	284486/570/26027/641372
GO:0070300	phosphatidic acid binding	20	0.302408	0.716166	0.85258	0.97174	0.826512	11374	tags=50%, list=36%, signal=32%	84069/57476/790955/4139/5360/26207/9600/55512/23400/4976
GO:1990381	ubiquitin-specific protease binding	17	0.311459	0.710554	0.850314	0.97174	0.826512	15447	tags=65%, list=48%, signal=33%	91319/84458/84447/1213/11315/7341/51009/7917/79139/9733/7415
GO:0043395	heparan sulfate proteoglycan binding	18	0.303047	0.705019	0.852357	0.97174	0.826512	7767	tags=39%, list=24%, signal=29%	3273/1311/26281/3673/26279/10468/129804
GO:0016303	1-phosphatidylinositol-3-kinase activity	10	-0.270086	-0.685208	0.853175	0.97174	0.826512	9399	tags=60%, list=29%, signal=42%	5290/5287/5289/5286/5294/8503
GO:0005528	FK506 binding	10	0.339047	0.696304	0.854667	0.972494	0.827153	8316	tags=40%, list=26%, signal=30%	60681/2288/2287/2286
GO:0035925	mRNA 3'-UTR AU-rich region binding	26	0.292522	0.724202	0.857143	0.972676	0.827307	47	tags=4%, list=0%, signal=4%	339
GO:0016881	acid-amino acid ligase activity	21	0.298669	0.71415	0.857316	0.972676	0.827307	6051	tags=24%, list=19%, signal=19%	164714/2729/10606/83887/2730
GO:0008174	mRNA methyltransferase activity	12	0.320634	0.688715	0.856584	0.972676	0.827307	14717	tags=58%, list=46%, signal=31%	54888/79828/56339/55006/115708/54931/8731
GO:0002162	dystroglycan binding	11	0.318411	0.673919	0.859375	0.974069	0.828492	1772	tags=9%, list=6%, signal=9%	10551
GO:0048487	beta-tubulin binding	39	-0.219435	-0.778623	0.864865	0.975319	0.829556	2954	tags=18%, list=9%, signal=16%	23208/5997/23710/9940/128344/79739/135138
GO:0019205	nucleobase-containing compound kinase activity	42	0.276776	0.728838	0.865471	0.975319	0.829556	10743	tags=40%, list=34%, signal=27%	7083/205/4830/84433/4833/7371/1841/4831/283458/26289/204/54963/55728/1716/8573/11284/4832
GO:0034595	phosphatidylinositol phosphate 5-phosphatase activity	13	-0.254874	-0.697973	0.861345	0.975319	0.829556	4529	tags=23%, list=14%, signal=20%	3633/9896/51763
GO:0016290	palmitoyl-CoA hydrolase activity	16	0.308799	0.696853	0.863928	0.975319	0.829556	5000	tags=19%, list=16%, signal=16%	284486/570/26027
GO:0003841	1-acylglycerol-3-phosphate O-acyltransferase activity	18	0.297588	0.692319	0.864764	0.975319	0.829556	9292	tags=44%, list=29%, signal=32%	150763/9926/253558/154141/129642/254531/79143/55326
GO:0098599	palmitoyl hydrolase activity	10	0.333059	0.684008	0.864	0.975319	0.829556	7831	tags=30%, list=25%, signal=23%	10434/11313/58489
GO:0016746	acyltransferase activity	239	0.279574	0.842112	0.866733	0.975804	0.829968	7194	tags=19%, list=23%, signal=15%	84779/165679/1103/219970/339983/9333/346606/138474/389396/25797/157570/5321/158833/5050/80168/92292/6785/1375/570/3456/2648/9227/341392/347516/54898/10715/64841/150763/79969/116179/51114/79071/15/23464/675/9926/26151/204219/51547/253782/79829/8694/126129/54503/84649/8260
GO:0015631	tubulin binding	355	0.284975	0.866189	0.87013	0.976812	0.830826	7047	tags=22%, list=22%, signal=17%	547/10804/126206/24137/146909/9928/57159/9787/332/11004/1063/118611/22983/5347/10112/51512/10615/220134/10841/3798/3833/3832/56992/147841/1062/9493/51203/9055/79187/4744/81610/282973/11075/90990/113220/2597/147700/8851/29127/4600/672/81930/1641/54627/9585/83887/3800/100130097/22948/84722/3835/226/3834/5058/1759/5423/285643/3797/675/152789/51361/84446/90417/3925/51308/10636/6280/55920/23139/23170/…
GO:0008271	secondary active sulfate transmembrane transporter activity	10	0.32997	0.677664	0.869333	0.976812	0.830826	5860	tags=30%, list=18%, signal=25%	5172/65010/10861
GO:0070016	armadillo repeat domain binding	10	-0.262845	-0.666837	0.869048	0.976812	0.830826	4274	tags=20%, list=13%, signal=17%	56998/57658
GO:0061659	ubiquitin-like protein ligase activity	328	0.282285	0.857264	0.872128	0.976889	0.830891	6007	tags=13%, list=19%, signal=11%	89870/54546/11065/79097/138065/11074/57159/342897/118611/29128/493829/23624/114088/149095/646862/7681/10107/442247/23072/84900/51127/57093/10293/135644/286827/5897/91862/114804/642612/23321/129868/9148/113878/146310/80352/54894/26232/117854/8535/93082/10401/205860
GO:1901681	sulfur compound binding	251	0.276957	0.835574	0.876	0.976889	0.830891	4120	tags=16%, list=13%, signal=14%	83998/1301/2147/26/4583/84570/55586/27329/64093/55753/7018/6241/202915/3273/53940/4192/1311/7058/3827/10563/442038/5104/7054/26281/10178/149998/6288/1289/6354/84076/7060/1104/5091/10631/3673/1056/89792/333/339366
GO:0097602	cullin family protein binding	24	-0.226851	-0.726373	0.871166	0.976889	0.830891	24707	tags=100%, list=77%, signal=23%	51529/54442/200845/283219/23142/1642/54165/9616/9903/55208/51676/28952/9978/79734/6500/53339/79786/90293/23510/26249/55958/54793/123879
GO:0016411	acylglycerol O-acyltransferase activity	28	0.283983	0.710592	0.876033	0.976889	0.830891	9292	tags=46%, list=29%, signal=33%	346606/80168/347516/150763/9926/8694/84649/253558/154141/129642/254531/79143/55326
GO:0140035	ubiquitination-like modification-dependent protein binding	16	0.304712	0.687629	0.875481	0.976889	0.830891	14088	tags=56%, list=44%, signal=31%	124930/27000/5190/3416/338692/5189/7158/3720/1616
GO:0032454	histone H3K9 demethylase activity	13	-0.246563	-0.675215	0.87395	0.976889	0.830891	24075	tags=100%, list=75%, signal=25%	23028/23133/55693/55818/55806/51780/23030/80853/9682/23081/221037/5253
GO:0000774	adenyl-nucleotide exchange factor activity	12	0.313669	0.673756	0.874837	0.976889	0.830891	14548	tags=50%, list=46%, signal=27%	9532/64374/9530/23640/10808/80273
GO:0005319	lipid transporter activity	163	0.271197	0.80661	0.879518	0.977148	0.831111	3152	tags=12%, list=10%, signal=11%	28234/23120/26154/10599/64220/1109/24/6513/10877/337/8714/319/55867/634/5244/85320/64241/285973/57047
GO:0008135	translation factor activity, RNA binding	79	0.265257	0.752049	0.877249	0.977148	0.831111	273	tags=3%, list=1%, signal=3%	1917/253314
GO:0003925	G protein activity	42	-0.207476	-0.751816	0.881818	0.977148	0.831111	5511	tags=26%, list=17%, signal=22%	5911/5898/5873/10633/387/2767/387496/5906/85004/22808/51285
GO:0030145	manganese ion binding	62	0.262911	0.728798	0.882101	0.977148	0.831111	12293	tags=39%, list=38%, signal=24%	5105/5475/2237/8693/254552/384/55811/147699/2591/8445/2590/11285/64132/63929/55149/4199/152002/56975/23400/2589/2683/79716/5470/10914
GO:0004407	histone deacetylase activity	19	0.286974	0.67543	0.880542	0.977148	0.831111	13716	tags=53%, list=43%, signal=30%	51547/3065/83933/3066/9734/51548/64426/55869/9219/8841
GO:0015114	phosphate ion transmembrane transporter activity	10	0.324318	0.666055	0.88	0.977148	0.831111	7218	tags=40%, list=23%, signal=31%	1468/9213/6568/2542
GO:0052629	phosphatidylinositol-3,5-bisphosphate 3-phosphatase activity	11	0.308281	0.652478	0.878906	0.977148	0.831111	4354	tags=18%, list=14%, signal=16%	8871/9108
GO:0015095	magnesium ion transmembrane transporter activity	16	0.297196	0.670668	0.885751	0.980265	0.833762	14764	tags=69%, list=46%, signal=37%	348938/84102/152519/54503/57380/7991/79815/123606/81614/84061/26504
GO:0050786	RAGE receptor binding	10	0.321478	0.660223	0.886667	0.980352	0.833836	7120	tags=40%, list=22%, signal=31%	6278/6285/6280/3148
GO:0055102	lipase inhibitor activity	16	0.294812	0.665288	0.889602	0.982671	0.835808	5816	tags=31%, list=18%, signal=26%	27329/5132/345/6620/336
GO:0030331	nuclear estrogen receptor binding	36	0.265816	0.693136	0.892777	0.982994	0.836084	463	tags=6%, list=1%, signal=5%	3670/668
GO:0097001	ceramide binding	18	0.280949	0.653608	0.89206	0.982994	0.836084	4825	tags=22%, list=15%, signal=19%	5321/388323/55353/84725
GO:0042171	lysophosphatidic acid acyltransferase activity	19	0.276498	0.650773	0.894089	0.982994	0.836084	9292	tags=42%, list=29%, signal=30%	150763/9926/253558/154141/129642/254531/79143/55326
GO:0071617	lysophospholipid acyltransferase activity	19	0.276498	0.650773	0.894089	0.982994	0.836084	9292	tags=42%, list=29%, signal=30%	150763/9926/253558/154141/129642/254531/79143/55326
GO:0097157	pre-mRNA intronic binding	13	0.297616	0.64991	0.893979	0.982994	0.836084	12189	tags=46%, list=38%, signal=29%	1996/6662/55599/55285/3181/3191
GO:0004722	protein serine/threonine phosphatase activity	93	0.251784	0.722684	0.901656	0.987609	0.840008	1857	tags=5%, list=6%, signal=5%	51207/1852/4624/1033/1846
GO:0031210	phosphatidylcholine binding	29	0.273604	0.684601	0.901176	0.987609	0.840008	8947	tags=34%, list=28%, signal=25%	337/5104/2835/3507/6121/336/139760/5360/9600/7416
GO:0052744	phosphatidylinositol monophosphate phosphatase activity	14	-0.24133	-0.669728	0.901288	0.987609	0.840008	3501	tags=50%, list=11%, signal=45%	8867/5728/64419/9107/4534/22908/9896
GO:0000182	rDNA binding	10	-0.257342	-0.652877	0.900794	0.987609	0.840008	23730	tags=100%, list=74%, signal=26%	121642/56919/2475/9328/84232/57521/646/54796/64061
GO:0070273	phosphatidylinositol-4-phosphate binding	27	0.272044	0.675812	0.904481	0.989778	0.841853	4825	tags=15%, list=15%, signal=13%	56169/5321/55876/84725
GO:0001618	virus receptor activity	74	0.25542	0.721444	0.906977	0.991583	0.843389	4319	tags=14%, list=14%, signal=12%	9074/26762/983/6317/9080/9213/1380/3673/59272/79581
GO:0001664	G protein-coupled receptor binding	271	0.271413	0.818874	0.913914	0.992685	0.844326	6499	tags=24%, list=20%, signal=19%	7032/796/283869/51083/10874/9547/2695/90226/115908/7345/2641/10886/797/4922/6370/183/4693/10563/117579/54550/5020/6288/3640/7473/100506013/3814/51384/7475/6354/1907/346562/6346/80326/5741/3691/478/5367/5368/333/7349/7471/551/4283/10344/150/6364/2779/54102/1672/7479/3060/54894/6372/7480/25805/6363/134/1673/51308/6343/56477/9454/6367/887
GO:0008170	N-methyltransferase activity	85	0.247546	0.706717	0.911273	0.992685	0.844326	12416	tags=45%, list=39%, signal=27%	56979/2146/11105/345630/79723/64216/64754/10196/10322/196483/151194/10919/79918/10419/92342/6839/55621/9869/150572/29081/55471/124512/2091/9757/79091/51603/11091/51106/10498/54496/29063/79609/54093/51108/3276/25917/100130758/55209
GO:0019829	ATPase-coupled monoatomic cation transmembrane transporter activity	52	0.255894	0.691867	0.912664	0.992685	0.844326	4802	tags=13%, list=15%, signal=11%	245973/495/50617/496/487/478/481
GO:0016790	thiolester hydrolase activity	39	0.25607	0.671268	0.91358	0.992685	0.844326	10214	tags=31%, list=32%, signal=21%	284486/570/134526/84264/26027/641372/10434/11313/58489/8398/117145/25953
GO:0010485	histone H4 acetyltransferase activity	22	0.271404	0.653529	0.90953	0.992685	0.844326	8881	tags=18%, list=28%, signal=13%	2648/675/79829/27154
GO:0016857	racemase and epimerase activity, acting on carbohydrates and derivatives	10	0.302984	0.622242	0.913333	0.992685	0.844326	7755	tags=30%, list=24%, signal=23%	729020/2582/6120
GO:0004143	diacylglycerol kinase activity	11	0.291212	0.616351	0.91276	0.992685	0.844326	6366	tags=27%, list=20%, signal=22%	9162/1607/1606
GO:0070628	proteasome binding	16	0.274358	0.619132	0.91656	0.994637	0.845986	10659	tags=50%, list=33%, signal=33%	10537/10213/8624/51377/11047/23198/26278/9097
GO:0005347	ATP transmembrane transporter activity	11	0.28396	0.601003	0.917969	0.995245	0.846503	7503	tags=27%, list=23%, signal=21%	63910/284427/10237
GO:0015216	purine nucleotide transmembrane transporter activity	24	0.266769	0.651476	0.921335	0.997439	0.848369	8072	tags=25%, list=25%, signal=19%	63910/85320/284427/347734/10237/10057
GO:0070402	NADPH binding	16	0.272409	0.614732	0.921694	0.997439	0.848369	11345	tags=50%, list=36%, signal=32%	874/6715/573971/1719/3930/9540/27158/1429
GO:0001965	G-protein alpha-subunit binding	25	0.26343	0.649421	0.923259	0.998209	0.849025	6438	tags=24%, list=20%, signal=19%	6000/4988/3357/2150/10636/29899
GO:0005543	phospholipid binding	459	0.262823	0.800003	0.973027	1	0.850548	5370	tags=15%, list=17%, signal=13%	7429/1373/11199/91683/64600/26762/1048/255928/57586/8437/80115/9066/493829/27132/391013/84069/55040/83851/127833/2516/337/131034/26499/89869/56169/6861/6712/29993/5321/5104/2596/7262/285180/148281/254240/1800/2835/3507/55876/5444/23025/5288/440279/6857/27111/345/7287/85477/29127/205147/5897/5217/283748/388323/6121/55353/4833/3756/312/150350/115703/7070/84725/8399/57476/57699/273/3758/94122/7442/2…
GO:0004842	ubiquitin-protein transferase activity	418	0.260868	0.794177	0.966034	1	0.850548	8394	tags=18%, list=26%, signal=13%	89870/54546/11065/79097/138065/11074/57159/342897/118611/29128/493829/29089/23624/114088/149095/646862/7681/10107/442247/23072/84900/51127/134111/51514/57093/10293/27338/135644/286827/5897/672/91862/114804/642612/23321/129868/9148/80263/113878/146310/80352/54894/26233/26232/580/117854/54551/148203/93082/205860/7186/253980/91107/54836/55159/6596/84767/10739/727800/378884/51529/63893/81559/401934/9…
GO:0106310	protein serine kinase activity	354	0.257694	0.783307	0.969031	1	0.850548	2703	tags=8%, list=8%, signal=8%	203447/4751/9833/140469/9212/55872/701/7272/22983/5347/26576/10595/9088/115701/139728/699/6790/10110/388228/5582/816/983/5105/1111/202374/65268/10733/56164/11113/9024
GO:0019787	ubiquitin-like protein transferase activity	447	0.251057	0.763623	0.981019	1	0.850548	8438	tags=18%, list=26%, signal=13%	89870/54546/11065/79097/138065/11074/57159/342897/118611/29128/493829/29089/23624/114088/149095/646862/7681/10107/442247/23072/84900/51127/134111/51514/57093/10293/27338/285498/135644/286827/5897/672/91862/114804/642612/23321/129868/9148/80263/113878/146310/80352/54894/26233/26232/580/117854/54551/8535/148203/93082/10401/205860/7186/253980/91107/54836/55159/6596/84767/10739/727800/378884/51529/63…
GO:0016874	ligase activity	126	0.245409	0.720145	0.926904	1	0.850548	9997	tags=34%, list=31%, signal=24%	1373/164714/2729/10606/5091/341392/440/83887/55157/790/80222/2730/80755/11001/54938/25973/2618/3978/93100/92935/445/55699/25902/10056/3980/1503/124454/2937/5198/23305/51703/9654/51067/8833/65985/57176/64087/57505/56474/10999/4522/5096/55236
GO:0046982	protein heterodimerization activity	237	0.238141	0.717602	0.980962	1	0.850548	3743	tags=11%, list=12%, signal=9%	114771/4760/54937/57115/10017/402381/347733/7153/6492/1058/6790/8326/6861/81494/5050/10178/3605/9568/64241/64067/26011/1104/6857/6493/27111
GO:1901981	phosphatidylinositol phosphate binding	171	0.237901	0.708369	0.955779	1	0.850548	4395	tags=13%, list=14%, signal=11%	7429/9066/84069/26499/89869/56169/6861/5321/2596/7262/285180/55876/6857/27111/7287/85477/29127/205147/5897/5217/55353/3756
GO:0061629	RNA polymerase II-specific DNA-binding transcription factor binding	341	0.230755	0.70106	0.992008	1	0.850548	2159	tags=6%, list=7%, signal=5%	5308/23532/190/8091/5457/59336/4760/5307/3670/668/1029/8928/1482/3172/55502/2637/145258/8022/3159
GO:0016922	nuclear receptor binding	135	0.236369	0.696519	0.945289	1	0.850548	888	tags=4%, list=3%, signal=4%	23532/190/3670/668/8928
GO:0004713	protein tyrosine kinase activity	137	0.235371	0.694543	0.952477	1	0.850548	6138	tags=18%, list=19%, signal=15%	284656/9833/2046/55872/7272/1944/55359/5979/6725/2048/285220/1945/3645/5753/84630/2047/5157/2049/640/4233/5608/3718/2045/4486/1196
GO:0019213	deacetylase activity	36	-0.197896	-0.694374	0.939655	1	0.850548	2275	tags=11%, list=7%, signal=10%	1066/140733/13/3340
GO:0003730	mRNA 3'-UTR binding	207	0.231129	0.693639	0.981928	1	0.850548	3753	tags=9%, list=12%, signal=8%	339/10642/10643/1993/54715/66037/693229/645974/80336/442891/406954/340529/1996/100500828/1618/646799/406988/574444
GO:0140297	DNA-binding transcription factor binding	470	0.225114	0.684839	0.998002	1	0.850548	3749	tags=8%, list=12%, signal=7%	5308/23532/3229/190/8091/5457/59336/4760/429/5307/3670/668/1029/1063/139135/8928/1482/58160/3172/55502/2637/145258/7291/2274/8022/3159/83881/4101/2626/50943/8856/54892/57057/2648/23426/860/642658
GO:0004674	protein serine/threonine kinase activity	408	0.217711	0.6625	0.998002	1	0.850548	4109	tags=10%, list=13%, signal=8%	3706/4751/9833/140469/9212/55872/701/7272/22983/5347/10595/9088/115701/139728/138474/699/6790/10110/388228/5582/816/983/1111/202374/65268/10733/56164/11113/9024/6011/5063/65267/84630/203054/5255/6732/79012/27347/11200
GO:0045296	cadherin binding	308	0.216738	0.65643	0.997	1	0.850548	9349	tags=26%, list=29%, signal=18%	1015/5794/6286/10562/1016/54443/9133/1001/6712/5317/1013/5214/1000/1005/3898/10606/27237/1010/4072/11187/8851/64403/28316/8842/5318/3939/28969/54869/471/55971/1496/56924/2023/226/1627/3875/23513/23650/999/6624/5902/2810/29789/5756/5315/56061/3309/23042/23607/55379/3728/10528/7534/51400/11313/2017/4854/9793/8607/7112/3417/10652/6187/6772/1002/1007/3326/9689/64837/3303/5901/5905/10226/2802/4179/997…
GO:0015399	primary active transmembrane transporter activity	157	0.220991	0.655749	0.977867	1	0.850548	4065	tags=10%, list=13%, signal=8%	26154/1244/24/245973/495/8714/5244/85320/10058/50617/496/64241/487/478/8647
GO:0032813	tumor necrosis factor receptor superfamily binding	46	0.245276	0.654984	0.940397	1	0.850548	9760	tags=37%, list=31%, signal=26%	8600/9618/7292/970/10131/7186/55367/4803/8996/4049/4050/7185/6772/836/8772/4591/9966
GO:0001222	transcription corepressor binding	43	0.24581	0.650288	0.947545	1	0.850548	11794	tags=49%, list=37%, signal=31%	2146/6496/2023/84458/3068/2099/51176/10919/3065/6772/10783/8726/27148/3280/9572/57649/23512/23625/1488/22823/4848
GO:0003714	transcription corepressor activity	181	0.217908	0.649436	0.98593	1	0.850548	13475	tags=41%, list=42%, signal=24%	190/8091/6756/7020/283248/2146/2274/1789/50943/10409/221336/51053/57761/2023/8535/10765/1428/84458/3068/1788/6907/26155/79816/328/3065/284252/10419/57504/9112/3303/55749/708/150572/10915/10514/79718/57649/9425/55809/5036/5932/84215/10155/140290/79039/23613/10589/63035/1488/6597/9734/4294/9139/51548/55729/6478/10856/54361/8819/55209/9219/3192/84875/8725/7088/5469/124359/6427/10848/7090/55929/16188…
GO:0022884	macromolecule transmembrane transporter activity	30	0.258372	0.649072	0.929245	1	0.850548	9701	tags=37%, list=30%, signal=26%	563/55176/23480/54847/10245/10440/10452/10057/29927/100287932/84134
GO:0070717	poly-purine tract binding	32	0.255169	0.648154	0.930314	1	0.850548	6074	tags=19%, list=19%, signal=15%	645974/80336/340529/1996/5042/26986
GO:0070063	RNA polymerase binding	56	0.234589	0.640986	0.948052	1	0.850548	14531	tags=46%, list=45%, signal=25%	672/256536/2064/64754/9400/5479/57654/10915/23160/8106/123169/79871/905/6881/54700/3192/8725/23248/58490/79577/1660/27161/274/2103/55197/8202
GO:0031072	heat shock protein binding	121	0.218369	0.639616	0.972589	1	0.850548	10822	tags=39%, list=34%, signal=26%	414061/2861/983/388591/1571/3311/4862/3654/3310/2288/3984/134/336/100885848/3309/54431/23234/9894/10963/26973/9093/151194/578/27067/27000/1020/150353/3304/92342/3326/3837/3303/3091/6558/51182/23636/124512/9532/3066/3297/10953/3313/26278/10960/7019/79091/10598
GO:0015215	nucleotide transmembrane transporter activity	28	0.251935	0.630401	0.937426	1	0.850548	8072	tags=21%, list=25%, signal=16%	63910/85320/284427/347734/10237/10057
GO:0051117	ATPase binding	83	0.221378	0.630122	0.972603	1	0.850548	10271	tags=34%, list=32%, signal=23%	79570/3973/100507043/50617/9024/7224/229/481/84899/55811/286/23753/54664/2099/54431/6640/8607/51602/151194/84447/27113/55666/5864/2091/54680/6714/8926/6271
GO:0051010	microtubule plus-end binding	21	0.263167	0.629261	0.931076	1	0.850548	7740	tags=19%, list=24%, signal=14%	11004/81930/90417/9793
GO:0003924	GTPase activity	304	0.206804	0.62585	0.999	1	0.850548	10908	tags=30%, list=34%, signal=20%	1917/2792/10381/5865/80117/347733/26575/24/171177/25837/6000/8601/148252/132946/10382/5881/347688/346562/2784/282808/51655/4600/91608/401409/2779/3266/29984/57089/1759/7280/54769/92170/57111/10636/2785/8153/161253/23682/51560/163351/84705/83871/65997/5874/10123/23560/653268/392509/4528/6729/5996/389643/56269/729092/89941/203068/26164/121268/339231/54676/3845/6001/64225/5864/5901/2775/6009/11321/6…
GO:0050750	low-density lipoprotein particle receptor binding	23	0.254217	0.619267	0.929594	1	0.850548	6661	tags=22%, list=21%, signal=17%	22943/6857/1401/338/7184
GO:0019003	GDP binding	71	-0.156606	-0.618509	1	1	0.850548	5511	tags=24%, list=17%, signal=20%	5911/201475/5898/5873/23011/11031/58528/387/51552/388/5906/51762/85004/7350/22808/6237/51285
GO:0016776	phosphotransferase activity, phosphate group as acceptor	35	0.237267	0.616466	0.94898	1	0.850548	7104	tags=23%, list=22%, signal=18%	205/4830/84433/4833/1841/4831/117283/283458
GO:0009055	electron transfer activity	108	0.211959	0.615773	0.986748	1	0.850548	10307	tags=28%, list=32%, signal=19%	2877/22977/1109/2731/29958/4017/6715/50507/1588/444/2936/1537/4726/8608/440567/7388/4728/84883/26227/1340/54205/6389/4715/4720/51022/4199/1329/4725/4710/4729
GO:0034593	phosphatidylinositol bisphosphate phosphatase activity	24	0.251912	0.615195	0.942789	1	0.850548	4354	tags=12%, list=14%, signal=11%	93492/8871/9108
GO:0044389	ubiquitin-like protein ligase binding	309	0.201657	0.610753	0.999	1	0.850548	10565	tags=27%, list=33%, signal=18%	51438/11065/5798/7345/29089/891/4160/2861/6790/1734/4101/387082/9636/266740/11200/3757/672/6331/80758/5002/55353/3311/9618/7188/57761/3329/875/4157/5460/3310/9641/199720/2821/7167/7186/80279/6596/3309/27101/2065/7534/9820/10576/4654/81502/1741/23381/7185/6772/10783/91/203068/3304/3326/811/55666/171392/3303/550/3091/5905/10128/10067/9146/4591/80196/51429/4720/55432/11146/9532/5036/8312/4055/6773/2…
GO:0004843	cysteine-type deubiquitinase activity	90	-0.142638	-0.607182	1	1	0.850548	3088	tags=11%, list=10%, signal=10%	158880/80149/159195/57663/219333/161725/84101/9099/7128/220213
GO:0008234	cysteine-type peptidase activity	165	0.202218	0.601852	0.99498	1	0.850548	9815	tags=22%, list=31%, signal=16%	27283/23581/7345/59082/9700/1515/440854/726/147968/84290/8836/388743/92291/78990/83844/839/2923/1513/55139/392197/11274/57646/79184/27005/7347/9805/836/6650/377630/51377/90268/57558/9986/11132/835/8733/55432
GO:0001671	ATPase activator activity	26	0.239995	0.59416	0.948052	1	0.850548	11087	tags=38%, list=35%, signal=25%	496/481/54431/2968/27000/5864/55922/486/10598/150274
GO:0015605	organophosphate ester transmembrane transporter activity	33	0.230286	0.590954	0.974684	1	0.850548	8161	tags=24%, list=26%, signal=18%	63910/85320/284427/347734/2542/10237/10057/80736
GO:0070403	NAD+ binding	16	-0.203902	-0.590448	0.950673	1	0.850548	25438	tags=94%, list=80%, signal=19%	51548/165631/220/23409/1962/23408/23410/3033/23411/3030/2746/22933/3248/80146/51084
GO:0016811	hydrolase activity, acting on carbon-nitrogen (but not peptide) bonds, in linear amides	66	0.20981	0.585787	0.980892	1	0.850548	1183	tags=5%, list=4%, signal=4%	114771/57115/91703
GO:0080025	phosphatidylinositol-3,5-bisphosphate binding	27	0.235093	0.584019	0.959906	1	0.850548	13009	tags=44%, list=41%, signal=26%	26499/5897/9026/56270/285590/134829/54477/23400/157807/26100/11152/55062
GO:0043130	ubiquitin binding	89	0.203546	0.582518	0.9875	1	0.850548	15834	tags=52%, list=50%, signal=26%	7153/7345/1163/78990/1164/10040/3315/8480/7347/81858/9184/55666/9146/23636/55728/51366/83932/84164/8878/23197/5887/8078/84301/55294/404093/55611/57787/3720/11124/56916/7319/51136/55072/93343/22954/51271/10616/130617/10013/51160/26043/55968/4193/257397/26088/137886
GO:0051287	NAD binding	52	0.21366	0.577678	0.977074	1	0.850548	11110	tags=38%, list=35%, signal=25%	7358/2597/127/26330/6652/3418/219/51547/142/3945/3417/10873/26227/3291/4720/11112/4199/4723/3421/1488
GO:0033558	protein lysine deacetylase activity	21	0.240351	0.574706	0.957678	1	0.850548	12601	tags=43%, list=39%, signal=26%	51547/3065/83933/3066/9734/51548/64426/55869/9219
GO:0120020	cholesterol transfer activity	22	0.237951	0.572975	0.962606	1	0.850548	5849	tags=23%, list=18%, signal=19%	337/64241/57476/336/338
GO:0035004	phosphatidylinositol 3-kinase activity	12	-0.2193	-0.572237	0.961702	1	0.850548	9399	tags=50%, list=29%, signal=35%	5290/5287/5289/5286/5294/8503
GO:0120015	sterol transfer activity	23	0.234052	0.570145	0.965394	1	0.850548	5849	tags=22%, list=18%, signal=18%	337/64241/57476/336/338
GO:0032182	ubiquitin-like protein binding	108	0.19519	0.567057	0.995923	1	0.850548	15834	tags=53%, list=50%, signal=27%	7153/7345/1163/78990/8535/1164/10040/84259/3315/8480/7347/81858/9184/6996/55666/9146/23636/55728/51366/83932/10054/84164/27043/8878/23197/5887/8078/84301/55294/23142/6047/404093/55611/57787/3720/26135/11124/56916/54165/7319/51136/375484/55072/93343/22954/51271/10616/130617/10013/51160/26043/55968/4193/257397/26088/9994/137886
GO:0016763	pentosyltransferase activity	43	0.211929	0.560657	0.986607	1	0.850548	11735	tags=40%, list=37%, signal=25%	5471/23475/3251/142/10038/64132/353/81890/727936/1890/151531/7378/152002/378/64131/51548/7372
GO:0043997	histone H4K12 acetyltransferase activity	12	0.260553	0.559662	0.946545	1	0.850548	3464	tags=8%, list=11%, signal=7%	2648
GO:0043531	ADP binding	33	0.217533	0.558227	0.981588	1	0.850548	10766	tags=36%, list=34%, signal=24%	2729/5232/53904/4436/5634/26973/8607/5230/2956/4199/6890/9361
GO:0032794	GTPase activating protein binding	15	-0.193624	-0.557608	0.97479	1	0.850548	25766	tags=53%, list=81%, signal=10%	5364/28512/5300/752/26130/2909/91010/5333
GO:0045182	translation regulator activity	342	0.182762	0.55526	1	1	0.850548	8962	tags=18%, list=28%, signal=13%	10642/1917/253314/10643/66037/406940/693229/406972/442891/406954/407014/7298/100423036/1996/100500828/693129/326/1618/406988/1978/406997/574444/6472/406911/406969/23321/340719/9148/554210/573971/100302175/723778/26986/693225/407002/27102/574501/8662/724031/56853/28985/1719/10102/574445/378884/574508/10644/406983/406992/3692/4528/100126320/407040/100422981/407020/10605/54676/8562/406976/9775/40695…
GO:0005521	lamin binding	15	0.250046	0.555147	0.955497	1	0.850548	11765	tags=47%, list=37%, signal=29%	5317/26502/23236/7112/3930/199953/23353
GO:0052745	inositol phosphate phosphatase activity	18	-0.188651	-0.552278	0.984694	1	0.850548	4529	tags=22%, list=14%, signal=19%	3633/3628/3632/51763
GO:0005078	MAP-kinase scaffold activity	11	0.260556	0.551468	0.950521	1	0.850548	5458	tags=18%, list=17%, signal=15%	23542/23162
GO:0101005	deubiquitinase activity	96	-0.124079	-0.541814	1	1	0.850548	3088	tags=9%, list=10%, signal=8%	80149/159195/57663/219333/161725/84101/9099/7128/220213
GO:0010181	FMN binding	15	0.243513	0.540642	0.955497	1	0.850548	4503	tags=13%, list=14%, signal=11%	54363/389434
GO:0005338	nucleotide-sugar transmembrane transporter activity	11	0.251316	0.531912	0.96224	1	0.850548	10667	tags=36%, list=33%, signal=24%	7355/10237/55343/23169
GO:0032183	SUMO binding	16	-0.18364	-0.531775	0.982063	1	0.850548	26085	tags=25%, list=82%, signal=5%	22927/54472/29761/55084
GO:0004693	cyclin-dependent protein serine/threonine kinase activity	30	0.210549	0.528932	0.989387	1	0.850548	11025	tags=37%, list=35%, signal=24%	983/1019/1018/1020/5127/1022/8558/51755/1024/728642/1017
GO:0097472	cyclin-dependent protein kinase activity	30	0.210549	0.528932	0.989387	1	0.850548	11025	tags=37%, list=35%, signal=24%	983/1019/1018/1020/5127/1022/8558/51755/1024/728642/1017
GO:0070006	metalloaminopeptidase activity	23	0.216469	0.527314	0.97852	1	0.850548	9558	tags=35%, list=30%, signal=24%	4326/4325/4323/4324/254042/9520/23173/63929
GO:0061578	K63-linked deubiquitinase activity	14	0.23893	0.526411	0.970091	1	0.850548	10837	tags=43%, list=34%, signal=28%	10213/57559/79184/55432/9097/10617
GO:0060590	ATPase regulator activity	44	0.196606	0.521069	0.994413	1	0.850548	11224	tags=30%, list=35%, signal=19%	9024/496/481/54431/2968/27000/5864/55922/9532/486/10598/150274/64374
GO:0050780	dopamine receptor binding	15	0.234163	0.519883	0.968586	1	0.850548	5088	tags=13%, list=16%, signal=11%	478/54102
GO:0019789	SUMO transferase activity	26	0.209864	0.519563	0.979929	1	0.850548	12606	tags=46%, list=39%, signal=28%	285498/8535/10401/5987/100507650/83637/286053/10155/115426/9189/6613/7329
GO:0070513	death domain binding	10	-0.203676	-0.516725	0.972222	1	0.850548	25444	tags=20%, list=80%, signal=4%	8738/4170
GO:0048156	tau protein binding	43	0.192706	0.509801	0.997768	1	0.850548	10557	tags=26%, list=33%, signal=17%	9024/84630/6285/2288/84446/4139/1020/3326/9532/26574/2011
GO:0003712	transcription coregulator activity	476	0.164141	0.499393	1	1	0.850548	2159	tags=4%, list=7%, signal=3%	89870/676/190/8091/6756/7547/133396/11074/7020/58160/283248/27324/245806/2146/9319/2274/3159
GO:0005346	purine ribonucleotide transmembrane transporter activity	18	0.213348	0.496341	0.973945	1	0.850548	10915	tags=39%, list=34%, signal=26%	63910/284427/347734/10237/10478/51000/9197
GO:0034452	dynactin binding	11	-0.19157	-0.496008	0.982906	1	0.850548	4627	tags=45%, list=14%, signal=39%	2932/3064/4137/5048/23299
GO:0019783	ubiquitin-like protein peptidase activity	111	-0.109194	-0.495241	1	1	0.850548	3088	tags=8%, list=10%, signal=7%	80149/159195/57663/219333/161725/84101/9099/7128/220213
GO:0032452	histone demethylase activity	28	0.197658	0.494586	0.994097	1	0.850548	13721	tags=39%, list=43%, signal=22%	54620/10765/390245/23028/23133/8242/55693/55818/22992/221656/3720
GO:0140457	protein demethylase activity	28	0.197658	0.494586	0.994097	1	0.850548	13721	tags=39%, list=43%, signal=22%	54620/10765/390245/23028/23133/8242/55693/55818/22992/221656/3720
GO:0106018	phosphatidylinositol-3,5-bisphosphate phosphatase activity	14	0.223535	0.492493	0.985696	1	0.850548	4354	tags=14%, list=14%, signal=12%	8871/9108
GO:0004402	histone acetyltransferase activity	41	0.187267	0.492439	0.995521	1	0.850548	6722	tags=10%, list=21%, signal=8%	138474/2648/675/79829
GO:0031625	ubiquitin protein ligase binding	291	0.162718	0.491878	1	1	0.850548	10565	tags=25%, list=33%, signal=17%	51438/7345/29089/4160/2861/6790/1734/4101/9636/266740/11200/3757/672/6331/5002/55353/3311/9618/7188/57761/3329/875/4157/5460/3310/9641/199720/2821/7167/7186/6596/3309/27101/2065/7534/9820/10576/4654/81502/1741/23381/7185/10783/91/203068/3304/3326/811/55666/171392/3303/550/3091/5905/10128/10067/4591/80196/51429/4720/55432/11146/9532/5036/8312/4055/22836/57763/7157/3313/10155/55120/8883/51666
GO:0005522	profilin binding	10	0.239204	0.491256	0.978667	1	0.850548	8399	tags=30%, list=26%, signal=22%	1627/2017/55740
GO:0010484	histone H3 acetyltransferase activity	14	0.222133	0.489403	0.985696	1	0.850548	5809	tags=14%, list=18%, signal=12%	2648/675
GO:0140318	protein transporter activity	35	0.18819	0.488954	0.996599	1	0.850548	12346	tags=49%, list=39%, signal=30%	563/55176/23480/79651/10245/10440/10452/5190/29927/100287932/84134/57130/5189/5194/26521/9179/9804
GO:0008381	mechanosensitive monoatomic ion channel activity	15	0.21654	0.480757	0.984293	1	0.850548	10821	tags=47%, list=34%, signal=31%	117531/79838/9725/441027/342125/147798/11322
GO:0140296	general transcription initiation factor binding	53	0.175738	0.477105	0.997824	1	0.850548	14217	tags=47%, list=45%, signal=26%	138474/2099/8607/51602/2961/9221/2091/55832/54680/3297/7157/10589/6883/5705/10856/2972/3192/2475/8721/55290/2958/6882/9044/5700/55689
GO:0120014	phospholipid transfer activity	21	0.198567	0.474795	0.992745	1	0.850548	11424	tags=48%, list=36%, signal=31%	388323/84725/153768/5360/26207/9600/80772/27166/9885/4547
GO:0000295	adenine nucleotide transmembrane transporter activity	21	0.196178	0.469084	0.993954	1	0.850548	13690	tags=52%, list=43%, signal=30%	63910/284427/347734/10237/10478/51000/9197/147407/8034/215/292
GO:0097718	disordered domain specific binding	35	0.170507	0.44301	0.998866	1	0.850548	10845	tags=31%, list=34%, signal=21%	2597/219537/51645/6240/3326/3303/391634/1213/7157/3327/1677
GO:0031593	polyubiquitin modification-dependent protein binding	48	0.156632	0.420088	1	1	0.850548	15616	tags=48%, list=49%, signal=25%	50613/9641/5710/84083/56893/79184/81858/55666/83932/56852/8878/5887/84875/178/7917/84126/79155/55072/130617/7415/10013/143630/257397
GO:0004559	alpha-mannosidase activity	14	0.166829	0.367557	0.9987	1	0.850548	3102	tags=7%, list=10%, signal=6%	149175
GO:0015923	mannosidase activity	15	0.159148	0.353335	0.998691	1	0.850548	3102	tags=7%, list=10%, signal=6%	149175
