# Supplementary material for: Identifying potential therapeutic targets in lung adenocarcinoma: a multi-omics approach integrating bulk and single-cell RNA sequencing with Mendelian randomization
Source: Front Pharmacol. 2024 Jul 18;15:1433147. doi: 10.3389/fphar.2024.1433147 (PMC11291359; doi:10.3389/fphar.2024.1433147)
Supplement: Supplementary file 11 [file Table12.XLSX]

## Sheet: Sheet1
Table S12: Complete results of Gene Set Enrichment Analysis (GSEA) for KEGG pathways.
ID	Description	setSize	enrichmentScore	NES	pvalue	p.adjust	qvalue	rank	leading_edge	core_enrichment
hsa04380	Osteoclast differentiation	133	-0.50582	-2.36878	1e-10	3.07e-08	2.05263e-08	4303	tags=43%, list=13%, signal=37%	7040/5600/2355/1435/4773/5336/3937/2534/9020/4689/3708/3554/10990/10859/5533/10288/169200/8503/11027/2212/54209/3459/2209/10000/4792/9846/5295/5602/3725/3553/7042/4772/3726/4286/140885/2214/653361/3552/11025/695/79168/3727/7305/9021/5535/5468/6688/2353/11024/7048/4688/54/353514/126014/2215/10326/2354
hsa05332	Graft-versus-host disease	38	-0.699505	-2.5994	3.94166e-08	3.25102e-06	2.17366e-06	4745	tags=66%, list=15%, signal=56%	7124/355/3558/3108/3109/3812/3119/942/3117/3118/3115/3123/3113/3824/3122/3111/3553/3127/3804/5551/3133/3802/3552/3811/3569
hsa05144	Malaria	50	-0.659143	-2.5649	2.56486e-08	3.25102e-06	2.17366e-06	4303	tags=64%, list=13%, signal=55%	7040/7097/3592/4615/1378/959/3689/3820/3082/7057/975/4035/3383/3553/7042/6383/3683/6347/2993/7099/2995/6403/5175/2532/2994/3569/948/6401/3040/3043/3039/1440
hsa04933	AGE-RAGE signaling pathway in diabetic complications	99	-0.510797	-2.2831	4.23586e-08	3.25102e-06	2.17366e-06	4920	tags=43%, list=15%, signal=37%	5580/7424/7124/5330/113026/7040/5600/5336/6777/5333/5054/5332/5579/1288/8503/3717/6776/5590/2308/1287/3383/10000/5295/5602/3725/3553/7042/4772/1286/51196/3552/1536/1285/6347/7048/185/1958/5581/1906/7056/3569/6401/177
hsa04640	Hematopoietic cell lineage	94	-0.503137	-2.18309	1.03671e-07	5.13619e-06	3.43411e-06	4978	tags=52%, list=16%, signal=44%	2811/3562/929/7124/290/1604/1435/911/3108/3109/1378/933/928/3554/966/3678/2814/3119/3672/3570/920/3117/3118/3115/3590/3684/3123/2209/960/7037/3113/3122/3111/3553/1441/951/3127/3552/945/2993/947/3563/3575/3568/4311/3569/948/2815/1440
hsa04613	Neutrophil extracellular trap formation	108	-0.464506	-2.07387	1.17112e-07	5.13619e-06	3.43411e-06	4751	tags=40%, list=15%, signal=34%	2359/5880/5330/291/5600/7097/5336/4353/64581/1378/3689/4689/5332/5579/8503/2212/1183/51284/834/3684/2209/27180/10000/5295/3683/2214/653361/1536/6404/366/7099/4688/1511/51311/728/2357/6403/7450/2215/23569/820/2358/177
hsa04514	Cell adhesion molecules	147	-0.415058	-1.94623	1.01384e-07	5.13619e-06	3.43411e-06	3727	tags=41%, list=12%, signal=36%	3108/3680/3109/6385/959/3689/933/9369/57689/29126/3119/29851/942/5788/920/3117/9378/3118/22865/3115/3684/3383/3123/57863/3113/3122/80380/3111/5789/6383/149461/3127/83700/3683/5010/64101/6614/94030/23114/3133/23705/5797/100132463/3384/6404/947/257194/22854/90952/4099/8516/6693/6403/5175/84631/58494/1003/7122/6401/51208
hsa04145	Phagosome	149	-0.408579	-1.93193	2.68033e-07	9.1429e-06	6.11303e-06	3904	tags=36%, list=12%, signal=31%	4353/9114/3108/9341/64581/3109/526/3689/4689/8417/9902/3678/3119/2212/7057/79659/3117/3118/3115/3684/1520/83547/3123/2209/7037/23673/3113/3122/3111/7846/2204/3127/2214/84617/653361/3133/1536/245972/7099/4688/81035/4842/6441/4481/2215/4360/4973/81027/729238/653509/948/8685/10332
hsa05135	Yersinia infection	134	-0.419696	-1.92773	2.4324e-07	9.1429e-06	6.11303e-06	5458	tags=34%, list=17%, signal=29%	3606/6093/7189/10109/5606/5595/29108/391/7124/5880/64283/5600/1398/3558/4773/387/4615/6195/10163/3937/2185/3678/4775/8503/6196/7454/2212/920/834/9844/114548/10000/4792/5295/5602/3725/3553/4772/2776/6347/7099/2353/4210/58484/8395/3569
hsa04659	Th17 cell differentiation	106	-0.46661	-2.09131	3.58243e-07	9.99825e-06	6.68493e-06	4303	tags=42%, list=13%, signal=36%	7040/5600/3558/4773/30009/6777/3108/5914/919/2625/3109/3554/3572/5533/6256/3594/4775/3119/3717/6776/3570/920/3117/3118/3115/3459/3123/6095/4792/3113/5602/3122/3111/3725/3553/246778/4772/3127/5588/5535/2353/7048/6258/3569
hsa05145	Toxoplasmosis	109	-0.462433	-2.05641	3.32926e-07	9.99825e-06	6.68493e-06	5289	tags=41%, list=17%, signal=35%	7189/5606/5595/4261/3305/958/7124/3716/7040/5600/7097/4843/3592/4615/5294/3108/3109/959/3587/22798/3119/3717/3908/2771/3117/3909/3118/3115/3910/3459/3123/10000/3913/4792/3113/5602/3122/3111/7042/3127/23533/7099/10319/240/3949
hsa05416	Viral myocarditis	66	-0.537646	-2.2074	4.01337e-07	1.02675e-05	6.86497e-06	3727	tags=44%, list=12%, signal=39%	3108/3109/2534/959/3689/3119/3908/942/1756/3117/6444/3118/6443/3115/3383/3123/3113/3122/3111/8910/3127/3683/5551/3133/4842/6442/859/857/6445
hsa05310	Asthma	28	-0.740417	-2.54668	5.08589e-07	1.11526e-05	7.45675e-06	5026	tags=71%, list=16%, signal=60%	958/3562/7124/3108/3109/959/8288/3119/2205/3117/3118/3115/3123/3113/3122/3111/3127/2207/3596/2206
hsa05140	Leishmaniasis	74	-0.512871	-2.15369	4.79112e-07	1.11526e-05	7.45675e-06	4745	tags=55%, list=15%, signal=47%	7124/3716/7040/5600/7097/4843/3592/4615/3108/5777/3109/1378/3689/4689/5579/3119/3717/2212/3117/3118/3115/3459/3684/3123/2209/4792/3113/3122/3111/3725/3553/7042/3127/2214/653361/3552/1536/7099/2353/4688/2215
hsa05322	Systemic lupus erythematosus	51	-0.589625	-2.34297	1.38238e-06	2.68e-05	1.79187e-05	3727	tags=49%, list=12%, signal=43%	3108/3109/959/3119/2212/942/717/3117/3118/3115/3123/2209/3113/3122/3111/714/3127/2214/712/713/730/1511/729/2215/732
hsa04148	Efferocytosis	154	-0.382786	-1.81086	1.39674e-06	2.68e-05	1.79187e-05	4303	tags=35%, list=13%, signal=30%	7040/5600/1849/1398/4773/961/1374/5777/91937/51552/23659/9023/5087/286046/6256/10396/4775/19/3717/84868/7057/51761/203859/4035/834/9844/196527/558/6376/8578/1850/4772/714/64805/383/6446/55576/3988/140885/5627/815/1524/5468/712/5734/713/2621/240/246/5175/1901/10326/948/177
hsa00040	Pentose and glucuronate interconversions	35	0.752027	1.93116	1.78355e-06	3.22089e-05	2.15352e-05	1207	tags=37%, list=4%, signal=36%	57016/54575/441282/10720/54578/7366/54576/54658/54490/54659/54577/79799/7365
hsa00053	Ascorbate and aldarate metabolism	30	0.757107	1.89516	3.38419e-06	5.77192e-05	3.85916e-05	1207	tags=40%, list=4%, signal=39%	54575/10720/54578/7366/54576/55586/54658/54490/54659/54577/79799/7365
hsa04950	Maturity onset diabetes of the young	26	0.774842	1.88877	5.13325e-06	8.29425e-05	5.54561e-05	1269	tags=50%, list=4%, signal=48%	3651/3175/4760/3110/6514/6927/222546/3174/3171/4821/168620/3172/3375
hsa03320	PPAR signaling pathway	74	-0.478595	-2.00976	5.52146e-06	8.47544e-05	5.66676e-05	3951	tags=39%, list=12%, signal=34%	2172/1374/1622/440503/3611/123/6256/3158/116519/2180/6319/3157/2182/7350/23205/10580/79966/5468/1593/335/1581/2171/4023/6258/28965/4973/948/33/2167
hsa04110	Cell cycle	154	0.555562	1.63819	6.04604e-06	8.83874e-05	5.90966e-05	4977	tags=30%, list=16%, signal=25%	991/995/27127/1029/9212/990/701/7272/898/5347/8318/10403/9700/23594/9133/9088/113130/891/90381/890/4998/81620/699/157570/4085/9319/983/993/1870/9232/1111/4173/9134/4171/27085/11200/1663/1869/4175/10926/1871/80174/8317/4176/6502/1875
hsa04625	C-type lectin receptor signaling pathway	104	-0.428242	-1.93996	8.56255e-06	0.000109529	7.32323e-05	4203	tags=41%, list=13%, signal=36%	5595/1540/29108/5580/7124/5600/3558/4773/4046/387/3592/5336/64581/9020/3659/3708/5533/801/4775/8503/1263/834/114548/10000/4792/5295/5602/3725/3553/22808/4772/2207/338339/6237/53342/5535/26253/93978/51266/1960/1959/3569/10332
hsa05414	Dilated cardiomyopathy	104	-0.428164	-1.93961	8.56255e-06	0.000109529	7.32323e-05	3391	tags=35%, list=11%, signal=31%	55799/3680/70/775/3678/27092/3908/3672/6262/1756/5568/6546/6444/5350/6443/8515/8910/7042/115/786/59285/6547/785/4634/4842/196883/6442/8516/9254/1674/859/153/779/114/7134/6445
hsa05418	Fluid shear stress and atherosclerosis	137	-0.379124	-1.75699	8.36897e-06	0.000109529	7.32323e-05	4411	tags=31%, list=14%, signal=27%	657/4208/5600/4780/9181/9446/387/6385/5154/3554/3791/801/8503/2941/5590/3162/4205/3383/10000/5295/5602/3725/3553/6383/653361/659/3552/5155/6347/1843/2353/4688/10365/1906/5175/858/2949/7056/2940/1003/6401/859/857
hsa04650	Natural killer cell mediated cytotoxicity	125	-0.395559	-1.81607	1.02388e-05	0.000125732	8.40659e-05	5322	tags=38%, list=17%, signal=32%	3451/3439/3443/5595/7124/5880/259197/80329/355/4773/5336/5777/3937/919/2534/8743/3689/2185/3812/5579/5533/8503/7462/3459/3809/3383/5295/3442/3824/10870/3452/9437/4772/3804/3683/2207/5551/2214/3133/51744/3802/3384/7305/5535/3811/117157/53358/2215
hsa04611	Platelet activation	121	-0.400682	-1.84161	1.12708e-05	0.000133082	8.89801e-05	5452	tags=48%, list=17%, signal=40%	5566/6093/2149/113/5595/8773/84876/2811/10627/5330/2909/5742/5600/387/5336/5294/3937/123745/2534/51206/5332/6916/3708/54518/2814/8503/2212/5590/5906/2771/7094/5568/8605/6915/10000/83706/5295/10235/115/64805/2776/5023/4638/23533/2207/91807/5739/5592/695/196883/5028/9002/2977/7450/5593/255189/2815/114
hsa04924	Renin secretion	67	-0.50014	-2.02493	1.17932e-05	0.000134094	8.96563e-05	3675	tags=42%, list=12%, signal=37%	5972/5332/3708/775/5533/3759/801/1909/2771/5140/5568/2776/5137/358/5153/5535/5734/1636/185/2977/1906/117/4881/5593/1908/154/153/779
hsa04261	Adrenergic signaling in cardiomyocytes	153	-0.36405	-1.73422	1.65076e-05	0.000180994	0.000121015	4733	tags=37%, list=15%, signal=32%	7171/5330/7139/5526/64091/9252/147/5600/3784/483/493/5294/9586/55799/492/5332/70/775/5525/10411/801/27092/5516/6262/2771/11149/5568/6546/5350/4635/10000/115/786/2776/23533/59285/815/6547/482/785/3753/4634/196883/185/11069/146/477/6332/9254/6330/186/154/153/779/114/148/7134
hsa04142	Lysosome	131	-0.384987	-1.79156	2.20268e-05	0.00023318	0.000155907	5309	tags=31%, list=17%, signal=26%	79158/535/1200/1509/8907/3074/3916/23335/5660/9516/9476/1657/8722/1203/2760/9114/135112/23659/427/2581/1519/1512/23062/6272/1521/8905/1520/57192/768239/7805/3988/8692/245972/968/6556/54/1511/3373/27074/58511
hsa05330	Allograft rejection	35	-0.615724	-2.21048	3.36011e-05	0.000343851	0.000229902	5026	tags=57%, list=16%, signal=48%	958/7124/355/3558/3592/3108/3109/959/3119/942/3117/3118/3115/3123/3113/3122/3111/3127/5551/3133
hsa05142	Chagas disease	101	-0.420301	-1.89014	4.18364e-05	0.000392025	0.000262111	4745	tags=37%, list=15%, signal=31%	7124/5330/355/7040/5600/7097/3558/4843/3592/4615/919/5054/5332/6348/2767/8837/8503/5516/2771/3459/10000/4792/5295/5602/3725/3553/7042/714/2776/6347/712/7099/713/2353/7048/1636/3569
hsa04658	Th1 and Th2 cell differentiation	90	-0.428202	-1.82595	4.21395e-05	0.000392025	0.000262111	4203	tags=42%, list=13%, signal=37%	5600/3558/4773/3592/30009/6777/3108/919/2625/3109/28514/84441/5533/3594/4775/3119/3717/6776/54567/920/3117/3118/3115/4851/3459/3123/4792/3113/5602/3122/3111/3725/4772/3127/5588/5535/2353/3596
hsa04072	Phospholipase D signaling pathway	144	-0.35868	-1.71928	4.06254e-05	0.000392025	0.000262111	4004	tags=27%, list=13%, signal=24%	387/9267/5336/5294/123745/2534/5154/2185/5332/26052/10411/8503/2205/8605/10000/9846/5295/56895/22808/115/5737/23533/2207/6237/2549/5155/2913/196883/185/11069/53358/2206/554/139189/8395/3579/255189/3577/114
hsa00860	Porphyrin metabolism	45	0.68133	1.80341	4.513e-05	0.000407497	0.000272457	2044	tags=29%, list=6%, signal=27%	54575/10720/54578/7366/54576/54658/54490/54659/54577/1356/79799/7365/341208
hsa04340	Hedgehog signaling pathway	52	-0.527696	-2.09752	5.54602e-05	0.000472952	0.00031622	4106	tags=27%, list=13%, signal=24%	4036/2121/2619/5727/122011/50937/5568/409/84976/894/408/3549/50846/64399
hsa04936	Alcoholic liver disease	142	-0.351183	-1.66635	5.40664e-05	0.000472952	0.00031622	5322	tags=31%, list=17%, signal=26%	3451/2194/7189/3439/5606/3443/83439/929/7124/355/5600/3592/10891/4615/1374/79602/2919/9020/23765/719/2309/2308/717/6319/53632/10000/4792/3442/5602/3553/3452/714/217/32/79966/712/7099/713/2921/124/728/2920/3569/125
hsa05321	Inflammatory bowel disease	63	-0.487946	-2.00634	7.40419e-05	0.000598181	0.00039995	4373	tags=49%, list=14%, signal=43%	7100/7040/7097/3558/3592/30009/3108/2625/3109/3594/3119/8807/3117/3118/3115/3459/3123/6095/3113/3122/3111/3725/3553/7042/4772/3127/3552/8809/7099/3596/3569
hsa04520	Adherens junction	87	-0.4292	-1.87712	7.36992e-05	0.000598181	0.00039995	5471	tags=36%, list=17%, signal=30%	4089/6093/5595/83439/10627/5880/2260/6615/387/7414/10163/5777/2241/2534/29119/7454/5906/7082/5770/9411/5797/4008/10580/7048/10398/10810/57493/55698/54922/1003/5787
hsa04921	Oxytocin signaling pathway	152	-0.343389	-1.62154	0.00012665	0.000996961	0.000666578	4314	tags=32%, list=14%, signal=28%	4208/4660/4773/387/3760/54776/5294/55799/123745/5332/3708/775/5579/5533/3759/801/27092/4775/5997/6262/2771/4882/5568/8605/1026/53632/3725/4772/115/786/2776/4638/23533/91807/59285/815/785/5535/2353/10398/196883/3762/1827/2977/9254/4881/255189/779/114
hsa05410	Hypertrophic cardiomyopathy	99	-0.409849	-1.83189	0.000167459	0.00128525	0.000859328	3771	tags=34%, list=12%, signal=30%	55799/3680/70/775/3678/27092/3908/3672/6262/1756/6546/6444/6443/53632/8515/8910/7042/786/59285/6547/785/4634/1636/4842/6442/1906/8516/9254/3569/1674/859/779/7134/6445
hsa04923	Regulation of lipolysis in adipocytes	55	-0.482167	-1.95913	0.000173296	0.00129761	0.000867593	3801	tags=36%, list=12%, signal=32%	4886/57104/11343/8503/2771/5140/51099/5568/10000/5295/115/5592/7252/196883/4881/5593/154/153/114/2167
hsa04668	TNF signaling pathway	113	-0.364423	-1.61732	0.000186176	0.00136085	0.00090988	5257	tags=34%, list=16%, signal=28%	5606/5595/1540/7424/7124/3600/9252/355/5600/1435/9586/7133/2919/9020/3659/8837/8503/3383/10000/4792/5295/5602/6376/153090/3725/3553/1326/7128/3726/6347/9021/8809/2353/2921/1906/2920/3569/6401
hsa04920	Adipocytokine signaling pathway	69	-0.432006	-1.75414	0.000241807	0.00172639	0.00115428	3949	tags=30%, list=12%, signal=27%	10891/1374/7133/79602/6256/3717/2180/53632/2182/10000/4792/5602/32/9021/23205/5588/3953/6258/57818/948/181
hsa04270	Vascular smooth muscle contraction	131	-0.347583	-1.6175	0.000309467	0.00215923	0.00144368	3414	tags=33%, list=11%, signal=29%	5332/3708/2767/775/5579/801/1909/4882/5568/8605/5583/115/2776/72/5322/4638/5320/91807/5739/5592/50487/4628/10242/5588/10398/196883/185/4629/5581/146/94274/2977/1906/5319/4881/255189/1908/10203/10266/10268/779/114/148
hsa04662	B cell receptor signaling pathway	81	-0.399548	-1.73955	0.000479737	0.00327287	0.00218827	4055	tags=33%, list=13%, signal=29%	4773/5336/5777/933/118788/5579/10990/10859/5533/10288/4775/8503/11027/55024/975/10000/4792/5295/3725/4772/11025/695/79168/5535/2353/11024/353514
hsa05133	Pertussis	76	-0.420129	-1.78173	0.000494292	0.00329886	0.00220565	4203	tags=46%, list=13%, signal=40%	7189/5595/29108/929/7124/5600/4843/387/3592/4615/3689/3659/3678/801/2771/722/717/834/114548/3684/3394/5602/3725/3553/714/3552/710/1073/712/7099/713/2353/729238/653509/3569
hsa01230	Biosynthesis of amino acids	72	0.576043	1.60545	0.000617265	0.00403192	0.00269578	7943	tags=57%, list=25%, signal=43%	1373/5053/5831/29968/84706/2027/5214/2875/84076/229/5091/2597/440/5313/5832/6472/5232/4143/729020/5723/875/3418/2023/226/384/10993/1491/7167/100526760/95/2805/5315/2026/445/5634/113675/6120/3417/230/5230/7086
hsa04730	Long-term depression	58	-0.450979	-1.82527	0.000661808	0.00423282	0.0028301	3645	tags=33%, list=11%, signal=29%	123745/5332/3708/2767/5579/5516/2771/2781/8605/2776/2895/5592/10842/4842/2977/5593/255189/1392/2890
hsa04612	Antigen processing and presentation	69	-0.412204	-1.67373	0.00068313	0.00428002	0.00286166	5104	tags=39%, list=16%, signal=33%	4261/3305/5994/7124/4801/3108/3109/3812/972/3119/567/920/3117/3118/3115/3809/1520/3123/3113/3824/3122/3111/3127/3804/3133/3802/3811
hsa04670	Leukocyte transendothelial migration	111	-0.358434	-1.61903	0.000765386	0.00469947	0.00314211	4004	tags=32%, list=13%, signal=28%	387/5336/10686/7414/3689/4689/2185/83593/5579/29119/10411/8503/5906/4478/2771/3684/3383/5295/149461/83700/3683/5010/6387/653361/100132463/1536/10398/4688/11069/90952/5175/58494/1003/7122/51208
hsa05412	Arrhythmogenic right ventricular cardiomyopathy	86	-0.388712	-1.68508	0.000853566	0.00503932	0.00336934	3771	tags=34%, list=12%, signal=30%	55799/3680/775/3678/29119/27092/3908/3672/6262/1756/6546/6444/6443/8515/8910/786/2697/59285/6547/785/4842/6442/8516/9254/88/1674/859/779/6445
hsa05323	Rheumatoid arthritis	89	-0.387509	-1.62538	0.000844416	0.00503932	0.00336934	4303	tags=44%, list=13%, signal=38%	7040/1435/7097/9114/3108/3109/2919/2321/526/3689/6348/3119/942/3117/3118/3115/3383/3123/3113/3122/3111/3725/3553/7042/3127/8741/3683/6387/3552/6347/245972/7099/2353/2921/54/284/2920/3569/7010
hsa04931	Insulin resistance	105	-0.335064	-1.48458	0.00105128	0.00608947	0.00407148	3949	tags=28%, list=12%, signal=24%	10891/5507/6195/1374/9586/5579/8503/6196/5590/2308/53632/9882/10000/5770/4792/5295/5602/5837/5506/32/11000/133522/9021/5588/5581/28965/57818/3569/948
hsa04672	Intestinal immune network for IgA production	45	-0.466744	-1.74059	0.00123951	0.00691874	0.00462593	4550	tags=49%, list=14%, signal=42%	3600/7040/3558/3108/3109/9020/959/3119/57379/29851/942/3117/3118/3115/3123/3113/3122/3111/3127/8741/6387/3569
hsa04664	Fc epsilon RI signaling pathway	67	-0.426546	-1.72697	0.00122163	0.00691874	0.00462593	5257	tags=36%, list=16%, signal=30%	5606/5595/3562/7124/5880/5600/5336/3937/123745/2534/8503/2205/8605/10000/9846/5295/5602/2207/695/3596/240/2206/241/255189
hsa05143	African trypanosomiasis	36	-0.532818	-1.95531	0.00133308	0.00730816	0.0048863	4745	tags=50%, list=15%, signal=43%	7124/5330/355/3592/4615/5332/5579/3250/3910/3383/3553/2776/335/3569/6401/3040/3043/3039
hsa04061	Viral protein interaction with cytokine and cytokine receptor	98	-0.354566	-1.56664	0.00169824	0.00898895	0.0060101	4166	tags=37%, list=13%, signal=32%	1435/3558/2829/7133/2919/8743/3587/6348/3572/6366/8793/6351/3570/8807/1230/6376/6362/50604/146433/6360/6387/6347/8809/1524/53832/2921/5196/5473/2920/51554/6358/6369/6368/3579/3569/3577
hsa04935	Growth hormone synthesis, secretion and action	120	-0.326629	-1.50335	0.00167143	0.00898895	0.0060101	4203	tags=28%, list=13%, signal=24%	5600/1398/112609/5336/9586/6777/5332/3708/2767/775/5579/8503/3717/6776/2771/3483/5568/10000/5295/5602/115/3726/2776/5449/9021/2353/196883/53358/8835/2690/6751/779/114
hsa00980	Metabolism of xenobiotics by cytochrome P450	75	0.544902	1.52582	0.00206181	0.0107284	0.00717311	4388	tags=35%, list=14%, signal=30%	54575/10720/22977/54578/7366/54576/54658/54490/54659/54577/1645/79799/246181/7365/222/1555/218/1565/1559/1564/874/873/127/1571/54657/221357
hsa04371	Apelin signaling pathway	136	-0.315134	-1.478	0.00229686	0.0117523	0.00785769	4078	tags=30%, list=13%, signal=26%	59345/4843/10891/5294/5054/5332/3708/801/6262/2771/4205/5140/54331/5568/6546/53632/4635/10000/2788/7350/22808/2793/115/2776/4638/23533/91807/6237/440738/187/6547/8862/2791/4634/10365/4842/196883/185/1958/5581/114
hsa05100	Bacterial invasion of epithelial cells	69	-0.384343	-1.5606	0.00239953	0.0120084	0.00802895	4230	tags=26%, list=13%, signal=23%	3059/1398/387/7414/10163/3611/3678/29119/26052/8503/9844/5295/2549/53358/858/26084/859/857
hsa04114	Oocyte meiosis	125	0.499352	1.45279	0.00242516	0.0120084	0.00802895	2049	tags=17%, list=6%, signal=16%	51806/810/991/995/27127/898/5347/387778/9700/9133/9088/891/699/6790/89869/4085/816/983/163688/286151/9232
hsa05120	Epithelial cell signaling in Helicobacter pylori infection	70	-0.400957	-1.62148	0.00248159	0.0120928	0.00808539	4203	tags=26%, list=13%, signal=22%	5600/5336/9114/2919/9020/526/7082/4792/5602/3725/83700/245972/2921/2920/58494/1839/3579/3577
hsa04080	Neuroactive ligand-receptor interaction	363	0.425885	1.28338	0.00253438	0.0121571	0.00812836	5831	tags=36%, list=18%, signal=29%	796/1081/6750/84634/2556/2147/387129/5644/283869/2566/51083/55584/5646/10874/2695/7425/90226/2558/4543/8001/1138/6755/2641/1143/79924/10886/2831/9248/2567/1394/55879/2642/3358/797/2689/4922/2902/4923/5031/2569/553/4160/3375/183/3973/3827/3352/2914/2898/1144/117579/2906/886/7253/399968/2859/6866/255061/2834/399967/4161/200959/84539/4985/57152/11255/8484/9568/3972/5020/3640/4988/2568/130576/2847/10…
hsa00140	Steroid hormone biosynthesis	61	0.563248	1.55095	0.00279622	0.0131312	0.00877966	4567	tags=38%, list=14%, signal=32%	54575/10720/54578/7366/1646/54576/54658/54490/1109/54659/54577/1645/79799/7365/6718/8644/1589/79644/6715/1571/3294/54657/3283
hsa04722	Neurotrophin signaling pathway	118	-0.31067	-1.4226	0.002823	0.0131312	0.00877966	5432	tags=30%, list=17%, signal=25%	5607/7189/5595/57498/5580/4908/9252/4914/5600/1398/387/5336/6195/11213/801/2889/8503/6196/2309/5906/6272/10019/10000/4792/4215/5295/5602/3725/4145/2549/815/4915/53358/4916/627
hsa04926	Relaxin signaling pathway	128	-0.310983	-1.45525	0.00310562	0.0142302	0.00951446	3095	tags=24%, list=10%, signal=22%	1288/8503/5590/10022/2771/54331/5568/409/1287/10000/4792/2788/5295/5602/3725/2793/115/1286/408/1285/2353/7048/2791/4842/196883/53358/1906/122042/59350/114/1910
hsa00983	Drug metabolism - other enzymes	79	0.543866	1.52623	0.00322465	0.0145583	0.00973384	2307	tags=20%, list=7%, signal=19%	54575/10720/54578/7366/54576/7498/54658/54490/54659/54577/6241/79799/7365/7083/978/4830
hsa03030	DNA replication	36	0.629052	1.62101	0.00327508	0.0145717	0.0097428	9734	tags=69%, list=30%, signal=48%	5427/1763/4173/4171/5984/2237/4175/10535/4176/5111/5426/5985/5558/5983/4172/3978/5557/5982/5425/23649/6119/6742/4174/5424/246243
hsa04744	Phototransduction	28	0.654616	1.618	0.00345746	0.0151635	0.0101384	2709	tags=29%, list=8%, signal=26%	2792/51806/2978/810/1258/163688/1259/6011
hsa05150	Staphylococcus aureus infection	91	-0.351703	-1.50866	0.00477553	0.0206491	0.0138062	2993	tags=37%, list=9%, signal=34%	3119/719/2212/717/3117/3118/3115/3684/3383/3123/2209/5724/3113/3122/3111/2204/714/3127/3683/2214/6404/712/713/342574/728/2357/6403/1675/2215/820/1669/5648/2358/1668
hsa03460	Fanconi anemia pathway	49	0.583907	1.56177	0.00584051	0.0249033	0.0166506	9526	tags=57%, list=30%, signal=40%	29089/146956/83990/116028/5888/641/55215/79008/2175/2187/2177/672/548593/2189/675/197342/2188/80010/9894/5395/79728/6119/353497/57697/84464/545/3280/8940
hsa05146	Amoebiasis	101	-0.335687	-1.50962	0.00641581	0.0269816	0.0180401	4835	tags=42%, list=15%, signal=35%	929/7124/5272/5330/7040/911/7097/4843/3592/5269/7414/2919/3689/5332/2767/3554/5579/22798/1288/8503/3908/3909/5568/3910/1287/3684/3913/5295/5273/3553/7042/1286/383/2776/1285/7099/10319/2921/1511/2920/732/3569
hsa04213	Longevity regulating pathway - multiple species	61	-0.396874	-1.62981	0.00651049	0.0270097	0.018059	5452	tags=31%, list=17%, signal=26%	5566/113/3305/8471/1979/6648/3170/8503/2309/2308/5568/53632/10000/5295/115/196883/847/1410/114
hsa04925	Aldosterone synthesis and secretion	98	-0.327383	-1.44654	0.00747917	0.0306147	0.0204693	4071	tags=30%, list=13%, signal=26%	483/493/9586/492/5332/3708/2767/775/5579/801/4929/5568/5587/115/2776/815/482/196883/3164/5138/3762/185/5581/3949/3777/477/4881/779/114
hsa04666	Fc gamma R-mediated phagocytosis	93	-0.346518	-1.50546	0.00767103	0.0309869	0.0207182	5279	tags=32%, list=17%, signal=27%	10109/55616/5595/5580/5880/3985/1398/5336/10163/123745/2934/5579/8503/7454/2212/5788/8605/2209/10000/9846/5295/2214/653361/3055/1073/5581/10810/8395/2215/255189
hsa04979	Cholesterol metabolism	50	-0.417577	-1.6249	0.00885407	0.0348591	0.0233071	4106	tags=40%, list=13%, signal=35%	4036/29116/706/3931/344/57552/19/6272/4035/1071/3988/341/255738/1593/335/1581/4018/4023/3949/948
hsa05204	Chemical carcinogenesis - DNA adducts	67	0.51918	1.43881	0.00897026	0.0348591	0.0233071	4388	tags=28%, list=14%, signal=25%	54575/10720/54578/7366/1646/54576/54658/54490/54659/54577/79799/7365/1557/1559/873/1562/1571/54657/221357
hsa03010	Ribosome	136	0.468404	1.36975	0.00888536	0.0348591	0.0233071	14202	tags=74%, list=44%, signal=41%	6123/100529239/140801/6182/200916/29088/79590/64979/11222/6183/65005/28998/6173/6167/63875/6187/219927/55173/64968/6222/6132/64960/100529097/54460/9801/51263/51069/6175/6170/6201/6227/6217/51264/6223/6136/51021/51121/55168/100169760/51116/64969/6169/65003/6156/6139/6202/6193/25873/10573/124995/51318/51081/64983/29093/6168/65008/6129/6159/51073/6231/6147/3921/6142/51373/11224/6204/6143/6157/6158/2…
hsa01232	Nucleotide metabolism	81	0.512022	1.4426	0.00937958	0.0359941	0.024066	10246	tags=58%, list=32%, signal=40%	377841/7498/9615/6241/7083/205/978/84618/4830/954/5169/7298/4907/284958/4833/7371/1841/4831/3251/654364/124583/100/79077/955/1503/56953/272/93034/6240/5167/353/26289/3704/8833/957/115024/204/1890/56474/51251/54963/3615/151531/9583/271/1716/7378
hsa04934	Cushing syndrome	155	-0.277239	-1.32422	0.00968924	0.0367234	0.0245536	3572	tags=23%, list=11%, signal=21%	57552/7855/5087/5332/3708/324/2767/775/5906/8313/2771/5568/1026/7472/7481/115/7482/2776/7484/7483/1030/8622/815/8322/1586/196883/3164/185/3949/3777/7476/1392/779/114/3739/89780
hsa04660	T cell receptor signaling pathway	118	-0.289702	-1.32658	0.0104122	0.0389822	0.0260639	4203	tags=25%, list=13%, signal=21%	5600/3558/4773/387/9402/5777/3937/919/2534/9020/959/5533/5525/4775/8503/5516/29851/5788/920/10000/4792/5295/5602/3725/1326/4772/5588/5535/2353
hsa03410	Base excision repair	43	0.581442	1.52955	0.0106041	0.0390646	0.0261189	9868	tags=58%, list=31%, signal=40%	55247/5427/5984/2237/11232/5423/5111/23583/5426/142/5985/5983/3978/7374/5982/3980/5425/55775/328/10038/6996/4913/5424/4350/4595
hsa01521	EGFR tyrosine kinase inhibitor resistance	79	-0.340601	-1.49346	0.0107672	0.0390646	0.0261189	3473	tags=25%, list=11%, signal=23%	5154/3791/5579/3082/8503/3717/9542/2309/3570/558/10000/5295/2549/5155/2621/2263/3084/53358/2247/3569
hsa03040	Spliceosome	155	0.457438	1.34874	0.0108159	0.0390646	0.0261189	13678	tags=59%, list=43%, signal=34%	26832/26831/26835/26834/26864/26829/26871/26830/101954277/101954272/26863/26828/101954267/3310/101954271/6635/26827/101954276/26870/51645/101954268/84321/6627/25766/103625684/6637/55110/6632/9129/6628/10189/6631/57819/7919/6636/23658/10262/51691/3304/10465/9984/6626/9775/51690/3303/51639/27339/10915/6633/25804/22827/23350/3183/6625/23020/10713/9343/8683/9128/23450/10450/22916/8896/6100/11338/9416…
hsa00240	Pyrimidine metabolism	58	0.535635	1.46641	0.0113435	0.0404938	0.0270745	9803	tags=55%, list=31%, signal=38%	377841/6241/7083/978/84618/4830/5169/7298/4907/284958/4833/7371/1841/790/4831/654364/124583/79077/955/1503/56953/93034/6240/5167/957/115024/1890/56474/51251/54963/151531/9583
hsa04972	Pancreatic secretion	101	-0.322473	-1.45019	0.0120178	0.0424076	0.0283541	4327	tags=37%, list=14%, signal=32%	5406/9635/3784/30814/483/387/493/492/5332/63036/885/3708/5579/5408/1131/5906/6262/1504/115/2776/683/1357/5322/1080/5320/440387/760/50487/482/1811/1359/196883/5319/51032/477/1361/114
hsa04927	Cortisol synthesis and secretion	65	-0.359595	-1.47173	0.0129372	0.045133	0.0301764	3790	tags=31%, list=12%, signal=27%	9586/57552/5087/5332/3708/2767/775/5568/115/2776/8622/1586/196883/3164/185/3949/3777/779/114/3739
hsa05033	Nicotine addiction	40	0.578393	1.51238	0.0136836	0.0472007	0.0315589	6073	tags=52%, list=19%, signal=43%	2556/2566/2558/2567/55879/2902/2569/774/2906/200959/2568/8973/2891/2903/2560/1141/2893/2570/2564/2905/2563
hsa04710	Circadian rhythm	32	-0.449161	-1.58144	0.0150996	0.0515063	0.0344376	3891	tags=31%, list=12%, signal=27%	1407/8863/6096/26224/4783/53632/6095/79365/1408/5187
hsa04614	Renin-angiotensin system	23	-0.51958	-1.74201	0.0170653	0.0574718	0.0384262	4724	tags=52%, list=15%, signal=44%	290/5547/5972/2028/4142/1359/1636/1215/185/1511/4311/186
hsa00601	Glycosphingolipid biosynthesis - lacto and neolacto series	28	0.611416	1.51122	0.0172228	0.0574718	0.0384262	6430	tags=43%, list=20%, signal=34%	10690/10331/2528/124872/2524/2525/79369/10317/8704/2527/8702/8703
hsa00790	Folate biosynthesis	25	0.615149	1.49408	0.017882	0.0584732	0.0390957	4276	tags=36%, list=13%, signal=31%	57016/441282/5053/248/7054/8644/121278/873/8836
hsa04152	AMPK signaling pathway	120	-0.28915	-1.33085	0.0179038	0.0584732	0.0390957	4019	tags=24%, list=13%, signal=21%	8789/10891/1374/9586/23216/79602/51552/5208/5525/3156/8503/2309/5516/2308/6319/53632/10000/5295/8900/1080/32/81617/79966/5468/2203/3953/57818/948/148
hsa00071	Fatty acid degradation	43	-0.406115	-1.5286	0.0195281	0.0631067	0.0421938	4343	tags=26%, list=14%, signal=22%	38/1374/10449/2180/2182/113612/217/23205/124/33/125
hsa03440	Homologous recombination	37	0.568223	1.47123	0.0283577	0.0906855	0.0606332	10704	tags=59%, list=34%, signal=40%	8438/7516/146956/83990/5888/641/25788/672/580/675/11073/5425/7517/79728/6119/79184/6742/8940/5424/5932/5889/5892
hsa04976	Bile secretion	89	0.47727	1.35824	0.0306748	0.0970843	0.0649115	3085	tags=22%, list=10%, signal=20%	28234/54575/10720/10599/54578/1244/7366/54576/54658/54490/54659/54577/6513/79799/7365/8714/6550/5244/64241/570
hsa04217	Necroptosis	132	-0.274903	-1.28851	0.0316057	0.0990096	0.0661988	5322	tags=28%, list=17%, signal=23%	3451/2495/3439/3443/1540/29108/7124/3716/355/291/2752/51652/6777/123745/7098/8743/8837/2512/3717/6776/8605/834/114548/3459/3442/5602/3553/3452/7128/5837/3552/1536/815/7099/246/90865/255189
hsa05235	PD-L1 expression and PD-1 checkpoint pathway in cancer	89	-0.325287	-1.3644	0.0322791	0.100098	0.0669263	5289	tags=30%, list=17%, signal=25%	7189/5606/5595/3716/5600/7097/4773/4615/5777/919/5533/29126/4775/8503/3717/920/3459/10000/4792/4215/5295/3725/4772/5588/5535/7099/2353
hsa04390	Hippo signaling pathway	153	-0.256912	-1.22385	0.0350352	0.107558	0.0719144	5121	tags=31%, list=16%, signal=26%	7003/1742/8324/7159/83439/84962/8325/654/7004/657/7040/392255/11186/896/23418/5054/126374/3689/7855/324/23286/29119/5516/5590/8313/3397/3398/653/7472/25937/84612/7481/7042/4092/8994/85409/7482/894/26524/7484/7483/659/85407/8322/7048/650/7476/89780
hsa00670	One carbon pool by folate	19	0.623685	1.44958	0.0378049	0.113785	0.0760779	7817	tags=58%, list=24%, signal=44%	10841/7298/10797/6472/471/10840/160428/2618/1719/25902/100528021
hsa03430	Mismatch repair	23	0.604852	1.44487	0.0376914	0.113785	0.0760779	9536	tags=61%, list=30%, signal=43%	9156/5984/5111/4436/5985/5983/3978/5982/5425/5395/6119/2956/6742/5424
hsa00982	Drug metabolism - cytochrome P450	69	0.495931	1.37502	0.0386221	0.115116	0.076968	4388	tags=32%, list=14%, signal=28%	54575/10720/54578/7366/54576/54658/54490/54659/54577/79799/7365/222/1555/1557/218/1565/1559/1564/127/1571/54657/221357
hsa05134	Legionellosis	56	-0.361788	-1.4755	0.0403207	0.118294	0.0790924	5107	tags=38%, list=16%, signal=32%	56681/29108/3305/929/7124/7100/7097/3592/4615/2919/1378/3689/834/3684/4792/3553/7099/2921/58484/2920/3569
hsa04928	Parathyroid hormone synthesis, secretion and action	105	-0.270121	-1.19683	0.0404588	0.118294	0.0790924	3790	tags=30%, list=12%, signal=26%	9586/5143/2625/5332/3708/2767/5579/10568/6256/64386/4929/2771/4205/5142/5568/409/1026/11214/115/2776/408/50964/3727/2353/196883/1958/5745/9365/6258/1839/114
hsa00830	Retinol metabolism	67	0.492916	1.36603	0.0417101	0.120802	0.0807693	5444	tags=37%, list=17%, signal=31%	54575/10720/54578/7366/54576/54658/54490/54659/54577/79799/339761/7365/1592/53630/1555/1559/9227/127/1562/6121/54657/157506/126/54905/50700
hsa05320	Autoimmune thyroid disease	50	-0.366812	-1.42736	0.0438841	0.125493	0.0839057	5322	tags=48%, list=17%, signal=40%	3451/3439/3443/958/355/3558/3108/3109/959/3119/942/3117/3118/3115/3123/3113/3442/3122/3111/3452/3127/5551/3133/7252
hsa04620	Toll-like receptor signaling pathway	106	-0.283713	-1.27158	0.0441473	0.125493	0.0839057	5322	tags=32%, list=17%, signal=27%	3451/7189/3439/5606/3443/5595/958/929/7124/3716/7100/5600/7097/3592/4615/7098/6348/8503/6351/942/51284/10000/4792/5295/3442/5602/3725/3553/3452/1326/7099/2353/51311/3569
hsa00061	Fatty acid biosynthesis	17	-0.511062	-1.54405	0.0471841	0.132895	0.0888546	2616	tags=35%, list=8%, signal=32%	2194/55301/2180/2182/32/23205
hsa04211	Longevity regulating pathway	89	-0.313543	-1.31514	0.0479861	0.133925	0.0895435	3949	tags=19%, list=12%, signal=17%	10891/9586/79602/8503/2309/2308/5568/53632/10000/5295/115/5468/27244/196883/847/9365/114
hsa05231	Choline metabolism in cancer	95	-0.304716	-1.3438	0.0485471	0.13427	0.0897742	3847	tags=24%, list=12%, signal=21%	10163/123745/5154/6581/5579/8503/56994/7454/8605/57153/10000/5295/5602/3725/6583/60482/5155/2353/10810/9468/139189/8395/255189
hsa05221	Acute myeloid leukemia	67	-0.339109	-1.37296	0.0495241	0.135749	0.0907631	5131	tags=30%, list=16%, signal=25%	5595/83439/3562/929/4353/1053/6777/5914/8503/6776/1050/3684/2209/10000/5295/8900/862/597/6688/7704
hsa04392	Hippo signaling pathway - multiple species	28	-0.42727	-1.4696	0.0504896	0.136981	0.0915866	5121	tags=43%, list=16%, signal=36%	7003/84962/7004/11186/126374/23286/8642/25937/8994/26524/79633/9770
hsa00270	Cysteine and methionine metabolism	49	0.50982	1.36361	0.0508658	0.136981	0.0915866	10224	tags=61%, list=32%, signal=42%	29968/23743/635/2729/1789/259307/4143/64902/3939/875/10993/1491/2730/6723/2805/191/1788/3948/3945/6898/113675/2937/4191/6611/26227/1786/586/92483/2806/58478
hsa01200	Carbon metabolism	112	0.441114	1.27338	0.0580448	0.154954	0.103604	8718	tags=38%, list=27%, signal=27%	1373/55753/29968/84706/2731/2027/5214/54363/2875/84076/229/80201/5091/2597/5313/6472/5232/729020/2539/5723/3418/2023/226/10993/2821/7167/2653/2805/5315/2026/5634/113675/6120/3417/230/5230/7086/6888/189/10873/4191/26227
hsa03050	Proteasome	45	0.510149	1.35031	0.0590164	0.15619	0.10443	14526	tags=84%, list=45%, signal=46%	3458/5692/5710/5691/10213/5704/5717/5687/5693/5686/5709/5721/11047/5706/23198/5690/5708/5682/5713/5707/5718/10197/5705/5684/5688/5696/5719/5714/5701/5685/5695/51371/5683/143471/5702/5698/5700/5694
hsa01240	Biosynthesis of cofactors	147	0.426172	1.253	0.0597771	0.156851	0.104872	8831	tags=37%, list=28%, signal=27%	54575/10720/54578/7366/54576/54658/54490/54659/54577/29968/79799/1728/7365/23057/205/248/53630/2729/4830/7358/6999/23475/10797/6472/54657/8836/4833/80308/4143/3145/8942/790/5373/219/2730/4831/29926/654364/1371/1719/169355/93100/80347/5805/25902/1503/2677/124454/2937/7364/9054/54600/6697/26289/554235
hsa05217	Basal cell carcinoma	63	-0.3372	-1.3865	0.061108	0.158984	0.106299	3470	tags=25%, list=11%, signal=23%	7855/324/5727/8313/1026/7472/7481/7482/7484/7483/8322/650/4616/7476/64399/89780
hsa04068	FoxO signaling pathway	129	-0.272584	-1.27246	0.0629578	0.162421	0.108596	3007	tags=29%, list=9%, signal=26%	26260/604/5595/8471/6648/5934/2911/23678/9456/7040/5600/85417/8743/8503/2309/1263/2308/4303/1026/53632/23710/10000/5295/5602/7042/894/6446/1030/7048/10365/4616/8698/847/3575/57818/3569/1901
hsa00250	Alanine, aspartate and glutamate metabolism	35	0.523363	1.34397	0.0812918	0.207971	0.139052	7488	tags=43%, list=23%, signal=33%	1373/2571/84706/339983/2875/5471/259307/440/64902/2673/790/2572/2805/2346/445
hsa04974	Protein digestion and absorption	102	0.439455	1.26005	0.0829918	0.210566	0.140786	5728	tags=33%, list=18%, signal=27%	1301/5644/5646/1300/1308/84570/6564/169044/1280/3783/1294/1277/11136/1281/6550/1290/1297/1289/1298/255631/1299/6543/57642/478/59272/1278/1302/8645/481/1803/1293/340267/4225/4224
hsa04913	Ovarian steroidogenesis	51	-0.345955	-1.3747	0.087541	0.220288	0.147286	2636	tags=25%, list=8%, signal=23%	641371/5568/8605/115/1586/2492/196883/240/3949/9210/1543/255189/114
hsa01210	2-Oxocarboxylic acid metabolism	33	0.528359	1.34612	0.0904018	0.225637	0.150863	9124	tags=36%, list=29%, signal=26%	55753/84706/2875/64902/3418/55526/100526760/95/2805/3417/189/586
hsa00051	Fructose and mannose metabolism	30	0.536759	1.34359	0.0920455	0.227887	0.152367	6164	tags=37%, list=19%, signal=30%	57016/441282/5214/229/80201/2762/6652/226/5373/7167/29926
hsa04727	GABAergic synapse	89	0.441543	1.25657	0.093047	0.228524	0.152793	3145	tags=20%, list=10%, signal=18%	2792/2556/2566/2786/2558/2571/6538/2567/55879/2569/774/5582/10991/200959/9568/2568/3763/2784
hsa00531	Glycosaminoglycan degradation	19	-0.458104	-1.44307	0.0983038	0.239518	0.160144	1583	tags=21%, list=5%, signal=20%	3074/8692/3373/60495
hsa00330	Arginine and proline metabolism	49	0.478739	1.28048	0.103896	0.25115	0.167922	7095	tags=43%, list=22%, signal=33%	26/5831/1159/1158/548596/79814/283208/5832/54498/84735/113451/58510/4953/384/2593/219/6723/2805/4942/5033/2628
hsa00603	Glycosphingolipid biosynthesis - globo and isoglobo series	16	0.598704	1.35143	0.10559	0.253251	0.169326	3711	tags=19%, list=12%, signal=17%	10690/2524/10317
hsa00052	Galactose metabolism	30	0.522996	1.30914	0.109091	0.259619	0.173584	3806	tags=20%, list=12%, signal=18%	57016/441282/3938/5214/80201/6476
hsa00900	Terpenoid backbone biosynthesis	23	-0.402073	-1.34804	0.118902	0.280791	0.18774	4861	tags=30%, list=15%, signal=26%	100529261/38/3158/3156/3422/3157/51449
hsa04940	Type I diabetes mellitus	41	-0.34694	-1.30255	0.120473	0.282331	0.188769	4330	tags=49%, list=14%, signal=42%	7124/355/3558/3592/3108/3109/3119/942/3117/3118/3115/3123/3113/3122/3111/3553/3127/5551/3133/3552
hsa04916	Melanogenesis	101	-0.274421	-1.2341	0.126062	0.292092	0.195296	3470	tags=23%, list=11%, signal=20%	7855/5332/5579/801/2771/5568/7472/7481/7306/115/7482/2776/4286/7484/7483/815/8322/196883/1906/7476/114/1910/89780
hsa05211	Renal cell carcinoma	65	-0.288629	-1.18128	0.126542	0.292092	0.195296	4303	tags=26%, list=13%, signal=23%	7040/1398/9915/201163/3082/2889/8503/5906/1026/10000/5295/3725/7042/2113/2549/5155/2034
hsa05162	Measles	136	-0.24545	-1.15118	0.131802	0.301965	0.201897	4075	tags=24%, list=13%, signal=21%	3451/7189/3439/3443/3305/3716/355/7097/3558/3592/4615/6777/896/8503/6776/4478/51284/10000/4792/5295/3442/5602/3725/3553/3452/7128/894/3552/7099/2353/3569/10332
hsa04929	GnRH secretion	64	0.451374	1.25059	0.133891	0.304479	0.203577	3185	tags=22%, list=10%, signal=20%	1081/84634/6696/3783/5582/610/9568/3972/8911/3814/348980/3763/57657/7224
hsa00512	Mucin type O-glycan biosynthesis	34	0.494733	1.26374	0.153504	0.346512	0.231682	4377	tags=29%, list=14%, signal=25%	192134/9245/10331/79623/55808/168391/11226/51809/442117/8693
hsa00380	Tryptophan metabolism	40	-0.331876	-1.25523	0.166885	0.371732	0.248543	1815	tags=20%, list=6%, signal=19%	316/217/8564/4129/847/1543/11185/1544
hsa04961	Endocrine and other factor-regulated calcium reabsorption	53	-0.308149	-1.24763	0.168308	0.371732	0.248543	4071	tags=28%, list=13%, signal=25%	483/493/492/5332/5579/26052/5568/6546/115/2776/6547/482/5745/477/9365
hsa04911	Insulin secretion	86	0.416709	1.17982	0.167351	0.371732	0.248543	1676	tags=14%, list=5%, signal=13%	3651/157855/2695/6514/9699/6513/2641/3783/6804/5582/886/816
hsa00604	Glycosphingolipid biosynthesis - ganglio series	15	-0.43851	-1.26727	0.170732	0.37439	0.250321	4840	tags=40%, list=15%, signal=34%	3074/6489/6483/30815/256435/81849
hsa04012	ErbB signaling pathway	83	-0.290011	-1.25018	0.172444	0.375463	0.251038	4097	tags=23%, list=13%, signal=20%	1398/5336/6777/5579/8503/6776/9542/1026/10000/5295/5602/3725/2549/815/2066/3084/53358/10718/1839
hsa04814	Motor proteins	185	0.384462	1.14044	0.175527	0.379484	0.253726	6222	tags=28%, list=19%, signal=22%	547/10381/7278/347733/24137/146909/9928/4624/11004/140469/7138/10112/55083/7125/7137/3798/3833/4625/3832/56992/1062/9493/93661/84700/10382/127602/347688/4647/90990/113220/79861/80179/147700/4622/112714/81930/9585/3800/3835/4626/3834/7283/113457/285643/7280/53904/3797/58498/7277/140465/23026
hsa04980	Cobalamin transport and metabolism	16	0.557882	1.25928	0.17764	0.381366	0.254985	50	tags=6%, list=0%, signal=6%	6947
hsa00970	Aminoacyl-tRNA biosynthesis	25	0.507925	1.23365	0.181293	0.382431	0.255697	13034	tags=68%, list=41%, signal=40%	55157/80222/54938/25973/92935/55699/10056/124454/51067/57176/57505/23438/2193/118672/283459/5188/51091
hsa03060	Protein export	28	0.492913	1.21832	0.185567	0.382431	0.255697	13717	tags=71%, list=43%, signal=41%	90701/51608/55176/164153/23480/58477/3309/6729/6726/29927/29100/8266/9789/6731/6730/5018/28972/10952/196294/7917
hsa04964	Proximal tubule bicarbonate reclamation	23	-0.360626	-1.20908	0.183007	0.382431	0.255697	1315	tags=22%, list=4%, signal=21%	760/482/358/477/762
hsa04115	p53 signaling pathway	73	0.422568	1.18065	0.18561	0.382431	0.255697	9245	tags=36%, list=29%, signal=25%	5268/1029/898/6241/51512/9133/891/983/1111/3486/9134/5366/11200/64065/55367/2810/1019/92344/55240/84883/10912/836/27113/8797/54205/545
hsa03008	Ribosome biogenesis in eukaryotes	79	0.419973	1.17856	0.181439	0.382431	0.255697	12527	tags=66%, list=39%, signal=40%	6023/10799/26851/345630/780852/1736/26354/55127/10248/29102/10528/10940/84128/5822/3692/51602/23560/4931/10813/55131/65083/10885/7514/55651/28987/55226/5901/55813/92856/6949/23160/2091/29889/54433/100169760/1460/283106/55341/54552/10199/51367/9790/138716/83732/10607/55916/54913/29107/1457/10775/51096/84135
hsa04910	Insulin signaling pathway	136	-0.236788	-1.11055	0.184087	0.382431	0.255697	4097	tags=21%, list=13%, signal=18%	1398/8789/10891/2872/5507/801/2889/8503/5590/3632/2308/5140/5568/53632/10000/5770/5295/5602/5837/5506/32/9021/10580/2203/3101/53358/8835/57818
hsa04623	Cytosolic DNA-sensing pathway	78	-0.283077	-1.23681	0.187011	0.382749	0.25591	2912	tags=15%, list=9%, signal=14%	6351/834/114548/4792/3442/3553/3452/25939/4210/90865/3569/58511
hsa04975	Fat digestion and absorption	40	0.462906	1.2104	0.195122	0.396108	0.264841	7063	tags=42%, list=22%, signal=33%	64600/29881/1208/391013/346606/337/80168/8513/64241/5407/1056/8399/26279/338/8694/2169/84649
hsa03013	Nucleocytoplasmic transport	105	0.405072	1.16535	0.196118	0.396108	0.264841	12892	tags=58%, list=40%, signal=35%	1917/94026/91181/402569/3838/387082/79711/9631/23225/57510/55706/84321/11260/79902/55110/57122/10189/7919/8480/1434/7514/3837/9984/9775/5411/79023/5901/23165/5905/348995/65109/10921/23636/129401/4927/25909/6396/55161/8563/23214/79228/55705/22916/8086/4686/55916/29107/7175/4116/9939/57187/81929/22985/6613/3842/7329/10527/7341/64901/51068/55746
hsa04977	Vitamin digestion and absorption	25	-0.371532	-1.24157	0.200093	0.400651	0.267879	4327	tags=36%, list=14%, signal=31%	5406/686/55788/9963/6573/335/158835/5948/80704
hsa04912	GnRH signaling pathway	93	-0.273541	-1.18841	0.200978	0.400651	0.267879	3645	tags=24%, list=11%, signal=21%	123745/2185/5332/3708/2767/775/5579/801/5568/8605/4215/5602/3725/115/2776/815/196883/1958/1839/255189/779/114
hsa00515	Mannose type O-glycan biosynthesis	19	0.52358	1.21691	0.213415	0.422699	0.28262	7404	tags=32%, list=23%, signal=24%	10690/27087/8704/84197/8703/148789
hsa04742	Taste transduction	85	0.407475	1.15305	0.220966	0.433629	0.289928	6283	tags=34%, list=20%, signal=27%	2556/3359/2558/5726/3352/2914/9177/50838/259292/29850/83756/9568/954/346562/2784/5030/259296/3354/8645/6328/51764/5024/50831/338398/259293/259295/353164/259289/80835
hsa04350	TGF-beta signaling pathway	106	-0.25017	-1.12124	0.221758	0.433629	0.289928	2863	tags=22%, list=9%, signal=20%	5516/7057/3397/3398/653/2014/7037/79875/7042/375387/4092/3399/9372/1030/659/4093/1634/7048/650/3400/7044/2615/4091
hsa03420	Nucleotide excision repair	62	0.421867	1.1644	0.228181	0.443364	0.296437	13722	tags=55%, list=43%, signal=31%	5427/5984/5437/5111/5426/5985/5983/3978/2968/548644/5982/5425/5439/6119/57654/5433/2068/5438/1022/5424/4331/5436/5431/8450/54107/2071/5887/5440/2074/1161/57804/1642/2967/6118
hsa00910	Nitrogen metabolism	17	0.532862	1.20734	0.234201	0.452199	0.302345	3703	tags=35%, list=12%, signal=31%	1373/768/765/766/763/771
hsa00450	Selenocompound metabolism	14	-0.409666	-1.17918	0.241071	0.462556	0.309269	2435	tags=21%, list=8%, signal=20%	9061/9060/11185
hsa01212	Fatty acid metabolism	52	-0.291964	-1.16051	0.24542	0.465086	0.310961	4343	tags=19%, list=14%, signal=17%	38/1374/10449/2180/6319/3295/2182/23205/79966/33
hsa05207	Chemical carcinogenesis - receptor activation	205	0.368862	1.09821	0.244	0.465086	0.310961	2464	tags=13%, list=8%, signal=12%	10683/54575/10720/54578/55584/7366/54576/8600/2250/54658/54490/332/54659/54577/1143/990/79799/7365/774/253152/5582/993/1950/402569/79852/26281/1555
hsa04210	Apoptosis	134	-0.227999	-1.04724	0.248898	0.468783	0.313433	5131	tags=26%, list=16%, signal=22%	5595/1509/3562/63970/7124/4000/355/4914/8722/4170/9020/8743/3708/8837/8503/5783/1519/6709/1512/1521/1520/10000/1439/4792/5295/5602/7846/153090/3725/597/5551/2353/3563/4616/100506742
hsa00785	Lipoic acid metabolism	19	0.511572	1.18901	0.253659	0.471959	0.315556	6193	tags=21%, list=19%, signal=17%	55753/2731/55526/2653
hsa03022	Basal transcription factors	43	0.440696	1.15931	0.252747	0.471959	0.315556	14882	tags=65%, list=47%, signal=35%	54457/138474/387332/2968/6874/6873/2068/2961/1022/6875/4331/6878/6883/6880/6881/2071/6877/2958/2960/2967/6882/8148/10629/728340/2969/27097/2963/129685
hsa04915	Estrogen signaling pathway	136	0.378339	1.10637	0.267005	0.493799	0.330158	7629	tags=30%, list=24%, signal=23%	7031/54474/51806/3868/810/3861/3872/3885/3884/163688/3866/9568/4988/4318/3763/25984/3882/3881/8687/3857/125115/7039/148327/3859/390792/8689/3880/3310/3875/2288/8688/192666/3883/7184/2099/5296/84699/6464/3765/3858/23236
hsa00534	Glycosaminoglycan biosynthesis - heparan sulfate / heparin	24	0.476369	1.14662	0.281723	0.517898	0.346271	8853	tags=42%, list=28%, signal=30%	90161/64579/9957/9955/266722/222537/26229/11285/64132/2134
hsa01522	Endocrine resistance	96	-0.256395	-1.12275	0.286889	0.518868	0.34692	3007	tags=18%, list=9%, signal=16%	8503/54567/5568/1026/4851/10000/5295/5602/3725/115/2353/196883/4855/53358/2852/1839/114
hsa05032	Morphine addiction	89	0.392869	1.11805	0.287321	0.518868	0.34692	4394	tags=21%, list=14%, signal=18%	2792/2556/2566/2786/2558/2567/55879/2569/774/5582/200959/9568/4988/2568/3763/2784/50940/2560/51764
hsa04216	Ferroptosis	41	-0.294289	-1.10488	0.284211	0.518868	0.34692	4032	tags=34%, list=13%, signal=30%	112483/8031/5621/30061/2512/3162/2180/2182/10162/7037/1536/440738/246/64116
hsa01250	Biosynthesis of nucleotide sugars	35	0.443992	1.14015	0.290646	0.521803	0.348882	6164	tags=29%, list=19%, signal=23%	55586/7358/80201/2762/64841/2673/5373/2821/2582/29926
hsa03020	RNA polymerase	31	0.448715	1.12983	0.296171	0.528631	0.353448	12536	tags=58%, list=39%, signal=35%	5437/9533/10622/548644/5439/51728/5433/55718/84172/5438/11128/25885/10623/5436/5431/27297/5440/661
hsa00730	Thiamine metabolism	14	-0.388017	-1.11686	0.299107	0.530786	0.354888	2754	tags=43%, list=9%, signal=39%	158067/27010/203/249/250/122481
hsa00561	Glycerolipid metabolism	55	0.40466	1.10039	0.322684	0.569333	0.380661	8010	tags=33%, list=25%, signal=25%	57016/441282/119548/346606/80168/9162/8513/5407/1056/150763/1607/219/1606/8694/84649/64900/253558/154141
hsa00020	Citrate cycle (TCA cycle)	30	0.44427	1.11208	0.327273	0.57413	0.383869	13056	tags=47%, list=41%, signal=28%	55753/5105/5091/3418/3417/4191/6389/2271/3421/6391/47/1737/5161/1431
hsa05030	Cocaine addiction	49	-0.293059	-1.13231	0.34117	0.595109	0.397895	2823	tags=24%, list=9%, signal=22%	4128/2771/5568/6571/3725/116444/4129/5173/2913/627/8787/2354
hsa04962	Vasopressin-regulated water reabsorption	44	-0.285164	-1.05084	0.345238	0.598803	0.400365	2630	tags=14%, list=8%, signal=13%	79659/5568/6844/115/554/361
hsa04971	Gastric acid secretion	76	0.380808	1.06764	0.364204	0.62815	0.419987	3065	tags=17%, list=10%, signal=16%	6750/51806/389015/810/495/5582/816/2520/163688/3766/54207/496/3776
hsa04960	Aldosterone-regulated sodium reabsorption	36	-0.28353	-1.04048	0.368932	0.632749	0.423062	3461	tags=31%, list=11%, signal=27%	483/6338/5579/8503/4306/23327/5295/6340/6446/482/477
hsa00533	Glycosaminoglycan biosynthesis - keratan sulfate	14	0.497844	1.0889	0.374036	0.637509	0.426244	6430	tags=43%, list=20%, signal=34%	10164/2530/8704/4166/8702/8703
hsa04914	Progesterone-mediated oocyte maturation	97	0.374164	1.07208	0.377937	0.637509	0.426244	1997	tags=12%, list=6%, signal=12%	995/5347/387778/9133/9088/891/890/699/6790/4085/983/993
hsa00590	Arachidonic acid metabolism	57	0.389442	1.06057	0.377137	0.637509	0.426244	4844	tags=32%, list=15%, signal=27%	64600/391013/4051/9536/59344/5321/8644/1555/1557/1559/874/11283/873/1571/283748/8529/22949/8399
hsa05219	Bladder cancer	41	0.400102	1.0486	0.411246	0.686155	0.45877	6763	tags=27%, list=21%, signal=21%	4312/1029/7380/1870/1950/4318/1869/1871/999/2064/1019
hsa03083	Polycomb repressive complex	82	0.371971	1.04825	0.410973	0.686155	0.45877	11923	tags=44%, list=37%, signal=28%	9212/2146/84733/57332/10389/8535/11335/84458/26013/3065/8473/10336/8726/404281/26147/84759/3607/7027/3066/84456/23512/57666/7703/1460/1876/11091/5928/100532731/63035/5931/22823/54554/26053/85015/114785/6045
hsa04071	Sphingolipid signaling pathway	121	-0.232274	-1.06757	0.421266	0.695316	0.464895	4745	tags=25%, list=15%, signal=21%	7124/5880/5330/5526/5600/387/259230/55304/2534/5332/5579/5525/8503/427/5516/5590/2771/2205/10000/9846/5295/5602/2776/2207/166929/53637/8698/5581/2206/1901
hsa00340	Histidine metabolism	21	0.450046	1.06116	0.419355	0.695316	0.464895	2890	tags=24%, list=9%, signal=22%	26/222/10841/3034/218
hsa05216	Thyroid cancer	37	-0.276444	-1.03131	0.424528	0.696953	0.465989	5131	tags=24%, list=16%, signal=20%	5595/83439/4914/8031/6256/1026/5468/4616/6258
hsa05222	Small cell lung cancer	92	-0.25118	-1.09041	0.439846	0.71826	0.480235	3253	tags=21%, list=10%, signal=19%	22798/6256/1288/8503/3908/3909/1026/3910/1287/10000/3913/4792/5295/1286/1030/1285/10319/4616/6258
hsa04064	NF-kappa B signaling pathway	102	-0.235807	-1.063	0.445945	0.724366	0.484318	3938	tags=24%, list=12%, signal=21%	5336/4615/7706/2919/9020/959/1896/3554/8837/5579/6366/6351/3383/4792/3553/7128/6387/597/695/5588/7099/2921/4616/2920
hsa00010	Glycolysis / Gluconeogenesis	65	0.368774	1.0228	0.450366	0.727696	0.486545	7941	tags=40%, list=25%, signal=30%	222/2027/5105/5214/218/229/80201/2597/5313/127/26330/5232/3939/126/2023/226/2821/7167/219/5315/3948/3945/2026/130/230/5230
hsa05214	Glioma	75	0.364971	1.02198	0.4641	0.745962	0.498757	4542	tags=15%, list=14%, signal=13%	51806/810/1029/5582/816/163688/1870/1950/1869/7039/1871
hsa04215	Apoptosis - multiple species	30	0.40466	1.01293	0.470455	0.752237	0.502953	13938	tags=53%, list=44%, signal=30%	332/5366/578/836/27113/8772/54205/56616/10018/841/57448/331/330/637/27429/581
hsa00360	Phenylalanine metabolism	16	0.451914	1.02008	0.473292	0.752853	0.503365	7207	tags=50%, list=23%, signal=39%	5053/222/218/259307/1644/4282/2805/6898
hsa04260	Cardiac muscle contraction	83	-0.258963	-1.11633	0.481236	0.760108	0.508215	3771	tags=25%, list=12%, signal=22%	55799/3270/70/775/27092/6262/6546/4635/786/59285/6547/482/785/4634/1346/84701/477/9254/845/779/7134
hsa04918	Thyroid hormone synthesis	75	0.362067	1.01385	0.48283	0.760108	0.508215	5188	tags=21%, list=16%, signal=18%	1081/2877/213/6528/7276/5582/7253/6906/7173/5172/9601/478/148327/389434/481/493869
hsa03018	RNA degradation	71	0.361215	1.00509	0.489562	0.760108	0.508215	10429	tags=34%, list=33%, signal=23%	2027/645974/80336/5214/340529/3329/2023/56915/5042/54512/26986/2026/57819/23658/87178/51691/28960/51690/25804/23404/51013/8761/27257/3313
hsa04721	Synaptic vesicle cycle	78	0.358428	1.00446	0.492708	0.760108	0.508215	6247	tags=23%, list=20%, signal=19%	6572/10814/6538/6531/6804/6512/245973/774/50617/23025/440279/6857/6511/339302/1759/10815/6534/22999
hsa00130	Ubiquinone and other terpenoid-quinone biosynthesis	11	0.477553	1.00144	0.490691	0.760108	0.508215	10606	tags=55%, list=33%, signal=36%	1728/6898/2677/51004/79001/51805
hsa04930	Type II diabetes mellitus	46	0.376741	1.00043	0.487459	0.760108	0.508215	5202	tags=17%, list=16%, signal=15%	3651/6514/774/777/80201/5313/8913/3630
hsa04728	Dopaminergic synapse	131	0.344656	1.00535	0.497967	0.76438	0.511072	4442	tags=15%, list=14%, signal=13%	2792/51806/5522/2786/810/6531/50632/3798/774/5582/816/163688/7054/3763/2784/2891/2903/1644/51764/148327
hsa03450	Non-homologous end-joining	12	0.465373	0.997995	0.501966	0.766684	0.512612	12410	tags=58%, list=39%, signal=36%	1791/2237/5591/27434/7518/7520/64421
hsa04370	VEGF signaling pathway	59	-0.24392	-0.980185	0.509091	0.771549	0.515865	4203	tags=25%, list=13%, signal=22%	5595/5880/5600/4773/5336/123745/3791/5579/5533/8503/8605/10000/5295/5535/255189
hsa00430	Taurine and hypotaurine metabolism	16	-0.32895	-0.971641	0.51269	0.771549	0.515865	1898	tags=25%, list=6%, signal=24%	339896/2328/1036/2327
hsa04932	Non-alcoholic fatty liver disease	149	-0.198876	-0.940367	0.511207	0.771549	0.515865	3184	tags=12%, list=10%, signal=11%	6256/8503/1050/3570/53632/10000/5295/5602/3725/3553/3552/9021/5468/2353/3953/1346/84701/3569
hsa02010	ABC transporters	45	0.370526	0.980742	0.526776	0.78392	0.524136	5177	tags=24%, list=16%, signal=21%	26154/1244/24/8714/5244/85320/10058/64241/8647/23457/1672
hsa00030	Pentose phosphate pathway	31	0.387925	0.976764	0.527027	0.78392	0.524136	8253	tags=39%, list=26%, signal=29%	5214/84076/229/729020/2539/226/2821/5634/6120/230/7086/6888
hsa00650	Butanoate metabolism	27	-0.273366	-0.943949	0.528571	0.78392	0.524136	3487	tags=30%, list=11%, signal=26%	38/116285/3158/3157/54988/348158/54511/123876
hsa00190	Oxidative phosphorylation	105	0.340916	0.980778	0.541369	0.787507	0.526535	15635	tags=70%, list=49%, signal=36%	170712/125965/245973/495/50617/496/1339/1537/4726/440567/7388/4728/1340/1345/54205/90423/6389/4715/4720/27089/1337/54539/1329/4725/4710/155066/4729/4723/9377/64077/127124/4706/6391/4704/525/4716/55967/51079/4709/528/4719/7384/1352/27068/4702/4701/4694/1349/4722/1347/5464/4705/1355/126328/4695/1351/341947/1353/10063/10312/479/29796/7386/9167/1350/4718/4714/4696/4717/7381/4708/4731/7385
hsa04726	Serotonergic synapse	113	0.339313	0.978691	0.546381	0.787507	0.526535	4394	tags=21%, list=14%, signal=18%	2792/3359/2786/3358/3352/774/5582/9177/5321/3751/121278/1557/3763/1565/3357/2784/1559/1564/3354/1562/2560/283748/1644/51764
hsa00480	Glutathione metabolism	56	0.358301	0.976125	0.538298	0.787507	0.526535	9136	tags=39%, list=29%, signal=28%	2877/6241/2729/79017/221357/26873/2539/493869/4953/3418/2730/6723/494143/79094/2936/4257/3417/2937/6240/6611/2687/2882
hsa04610	Complement and coagulation cascades	86	0.344319	0.974864	0.539014	0.787507	0.526535	3920	tags=22%, list=12%, signal=19%	2244/2147/2243/5624/10877/2155/2161/3827/5328/5104/2153/81494/725/10878/629/2165/1380/5327/733
hsa00100	Steroid biosynthesis	20	0.412843	0.96255	0.539683	0.787507	0.526535	4048	tags=15%, list=13%, signal=13%	1591/1594/1056
hsa00062	Fatty acid elongation	23	0.401082	0.958102	0.545347	0.787507	0.526535	5108	tags=17%, list=16%, signal=15%	6785/284486/54898/79071
hsa05012	Parkinson disease	236	0.32879	0.982331	0.556	0.792031	0.52956	10352	tags=33%, list=32%, signal=22%	170712/51806/10381/7278/810/347733/6531/7345/125965/283375/2861/3798/816/163688/10382/7054/347688/79861/147700/55630/112714/1339/201266/3800/113457/10131/7280/10105/7277/84790/1537/4726/7922/3309/5692/5710/5691/23516/10213/440567/7388/7295/4728/5704/5717/57181/25800/5687/5693/1649/203068/836/51807/64837/7416/1340/5686/1345/5709/54205/6389/90550/4715/4720/11047/7419/27089/5706/1337/54539/1329/4725…
hsa04725	Cholinergic synapse	113	0.338293	0.975749	0.553517	0.792031	0.52956	3145	tags=15%, list=10%, signal=14%	2792/6572/3785/2786/1103/100134444/1143/774/56479/5582/816/43/3761/3786/3763/8973/2784
hsa04970	Salivary secretion	91	0.340987	0.971632	0.55726	0.792031	0.52956	2065	tags=13%, list=6%, signal=12%	1469/1472/51806/4586/810/727897/5542/3783/5582/163688/4025/1470
hsa05226	Gastric cancer	149	0.327767	0.965001	0.58156	0.818986	0.547582	7360	tags=25%, list=23%, signal=19%	83998/9965/1045/7015/1015/4583/2250/898/26291/8326/1870/1950/26281/7473/9134/51384/7475/80326/11211/1869/7471/1871/4233/1496/2249/7479/7480/2248/999/2253/7976/2064/81029/5296/6464/3728/51176
hsa05031	Amphetamine addiction	69	0.345071	0.956749	0.580376	0.818986	0.547582	4442	tags=20%, list=14%, signal=18%	51806/810/6531/2902/6804/5582/2906/816/163688/7054/2891/2903/1644/148327
hsa04720	Long-term potentiation	67	0.343555	0.952098	0.594369	0.819385	0.547849	1878	tags=10%, list=6%, signal=10%	51806/810/2902/5582/2906/816/163688
hsa05230	Central carbon metabolism in cancer	68	0.342939	0.949211	0.595188	0.819385	0.547849	9051	tags=32%, list=28%, signal=23%	6514/6513/8140/5979/5214/5163/80201/9123/3939/2539/4233/3418/2064/5315/3948/5296/3945/3417/3845/6510/27165/3091
hsa05213	Endometrial cancer	58	-0.231746	-0.937959	0.59322	0.819385	0.547849	3481	tags=17%, list=11%, signal=15%	3611/324/29119/8503/2309/8313/1026/10000/5295/4616
hsa00760	Nicotinate and nicotinamide metabolism	37	0.360662	0.933817	0.594866	0.819385	0.547849	11760	tags=49%, list=37%, signal=31%	23057/84618/5169/4907/284958/23475/51547/93100/56953/93034/5167/554235/55191/30833/65220/25961/51548/133686
hsa00220	Arginine biosynthesis	22	0.387449	0.920546	0.591934	0.819385	0.547849	6524	tags=32%, list=20%, signal=25%	1373/84706/2875/384/100526760/95/2805
hsa04750	Inflammatory mediator regulation of TRP channels	98	0.328759	0.942198	0.615306	0.843299	0.563838	3139	tags=13%, list=10%, signal=12%	79054/51806/810/3358/51802/3827/5582/816/163688/5321/8989/162514/3357
hsa04657	IL-17 signaling pathway	94	0.328643	0.939259	0.627171	0.855739	0.572156	6766	tags=26%, list=21%, signal=20%	4322/4312/6278/4586/727897/4314/27189/338324/3934/3605/4318/6354/9618/7188/6364/3458/6372/9641/1673/7186/6280/100289462/7184/3627
hsa05220	Chronic myeloid leukemia	76	-0.229712	-0.974183	0.634146	0.856728	0.572817	4303	tags=18%, list=13%, signal=16%	7040/1398/6777/8503/6776/1026/10000/4792/9846/5295/7042/7048/4616/53358
hsa04922	Glucagon signaling pathway	101	0.327477	0.938068	0.635246	0.856728	0.572817	2837	tags=11%, list=9%, signal=10%	51806/6514/810/6513/2641/2642/816/5105/163688/5214/1375
hsa00310	Lysine degradation	58	0.335688	0.919016	0.636267	0.856728	0.572817	9063	tags=26%, list=28%, signal=19%	56979/2146/11105/5352/8424/79723/219/55526/64754/5351/10919/123688/6839/9869/150572
hsa03015	mRNA surveillance pathway	96	0.320589	0.917651	0.652352	0.87455	0.584733	12328	tags=47%, list=39%, signal=29%	5522/4440/645974/80336/340529/100529063/124540/5042/1478/26986/642843/28227/29894/55110/10189/51692/7919/10898/23381/9775/5411/11052/1479/65109/10921/56903/9887/5523/8106/8761/5519/22916/4686/55916/29107/5499/4116/9939/23049/2521/81608/1477/10914/26528/22985
hsa05218	Melanoma	72	0.32922	0.917548	0.656576	0.876386	0.58596	7081	tags=22%, list=22%, signal=17%	9965/2250/1029/26291/1870/1950/26281/1869/1871/4233/2249/2248/999/2253/1019/5296
hsa00410	beta-Alanine metabolism	31	0.351516	0.885089	0.664414	0.88301	0.590389	6076	tags=23%, list=19%, signal=18%	2571/222/218/54498/84735/219/2572
hsa04330	Notch signaling pathway	61	-0.254464	-1.04499	0.675781	0.890407	0.595335	3610	tags=23%, list=11%, signal=20%	342371/28514/84441/54567/7091/23462/83464/4851/26508/23493/8850/4242/4855/171558
hsa04218	Cellular senescence	155	0.314167	0.926306	0.673407	0.890407	0.595335	5242	tags=15%, list=16%, signal=13%	51806/810/4605/1029/2305/898/9133/891/890/983/163688/993/1870/1111/3486/9134/2626/1978/11200/1869/1871/1875/5608/4776
hsa04713	Circadian entrainment	95	0.314178	0.897589	0.690574	0.906009	0.605766	6333	tags=24%, list=20%, signal=19%	2792/51806/2786/810/4543/2902/5582/2906/816/163688/8911/3763/2784/51655/2891/2903/51764/8913/2893/55811/2905/4544/2785
hsa00350	Tyrosine metabolism	36	0.33821	0.871537	0.696329	0.909673	0.608216	5152	tags=31%, list=16%, signal=26%	3081/222/7054/218/7299/7173/259307/127/1644/4282/126
hsa04978	Mineral absorption	60	0.319921	0.87908	0.704017	0.915819	0.612325	4802	tags=23%, list=15%, signal=20%	7018/26872/341208/6550/4496/142680/6543/6569/261729/478/55630/65010/1181/481
hsa05202	Transcriptional misregulation in cancer	173	0.306608	0.909116	0.727912	0.933493	0.624143	3690	tags=13%, list=12%, signal=11%	5081/8091/6756/3195/3206/3207/4314/2118/1670/4613/890/5328/30012/6495/5077/3486/4318/51804/51384/5079/860/5327
hsa03082	ATP-dependent chromatin remodeling	88	0.311675	0.885162	0.72541	0.933493	0.624143	13639	tags=50%, list=43%, signal=29%	8193/55257/86/6944/26039/8607/3065/79913/84295/57504/10263/51412/65980/9112/51377/404281/8295/6594/8089/9643/83444/3066/6599/10467/11177/6598/5928/5931/6597/8099/4798/54107/6603/10856/9274/10902/9219/9031/71/55929/1108/283899/605/6602
hsa01524	Platinum drug resistance	72	0.310067	0.864167	0.735908	0.933493	0.624143	706	tags=6%, list=2%, signal=5%	1244/7153/332/1029
hsa00640	Propanoate metabolism	31	-0.243259	-0.850026	0.736842	0.933493	0.624143	3575	tags=13%, list=11%, signal=11%	55902/55862/32/79611
hsa04973	Carbohydrate digestion and absorption	45	0.321125	0.849982	0.731148	0.933493	0.624143	3806	tags=18%, list=12%, signal=16%	3938/6514/6518/83756/346562/80201/478/6476
hsa00260	Glycine, serine and threonine metabolism	38	0.322509	0.838095	0.738889	0.933493	0.624143	6193	tags=34%, list=19%, signal=28%	29968/2731/635/29958/6472/64902/5723/875/2593/10993/1491/23464/2653
hsa00592	alpha-Linolenic acid metabolism	24	0.346122	0.833119	0.724098	0.933493	0.624143	5610	tags=25%, list=18%, signal=21%	64600/391013/5321/283748/8399/26279
hsa04723	Retrograde endocannabinoid signaling	140	0.298822	0.877104	0.753799	0.936046	0.625849	3145	tags=10%, list=10%, signal=9%	2792/2556/2566/2786/2558/2567/55879/2569/774/5582/200959/2568/3763/2784
hsa05034	Alcoholism	106	0.302911	0.871705	0.758691	0.936046	0.625849	4442	tags=13%, list=14%, signal=11%	2792/51806/2786/810/6531/2902/2906/163688/7054/2784/2903/1644/51764/148327
hsa04512	ECM-receptor interaction	88	0.306779	0.871258	0.748975	0.936046	0.625849	4676	tags=24%, list=15%, signal=20%	6696/3381/1280/3161/1311/7058/1277/22801/1758/1297/1834/1298/1299/7060/3691/56955/3673/3371/1278/3696/9900
hsa04917	Prolactin signaling pathway	70	0.308628	0.857874	0.762252	0.936046	0.625849	2366	tags=9%, list=7%, signal=8%	1081/8600/6514/3973/7054/3972
hsa04966	Collecting duct acid secretion	27	0.334027	0.819814	0.7529	0.936046	0.625849	2720	tags=15%, list=9%, signal=14%	245973/495/50617/496
hsa01040	Biosynthesis of unsaturated fatty acids	23	0.339476	0.810939	0.749117	0.936046	0.625849	5108	tags=17%, list=16%, signal=15%	6785/570/54898/79071
hsa00120	Primary bile acid biosynthesis	17	0.354455	0.803115	0.760843	0.936046	0.625849	4928	tags=24%, list=15%, signal=20%	1109/6718/570/1582
hsa04066	HIF-1 signaling pathway	106	0.29522	0.849572	0.791411	0.966025	0.645894	5516	tags=21%, list=17%, signal=17%	253314/6513/7018/112399/5582/2027/816/1950/5214/229/5163/80201/2597/1978/7076/5232/3939/3458/3630/2023/226/2056
hsa00514	Other types of O-glycan biosynthesis	44	0.301686	0.79825	0.794118	0.966025	0.645894	12132	tags=57%, list=38%, signal=35%	79623/168391/11226/51809/442117/8693/8704/3955/8703/2591/2590/8473/56913/727936/50614/5986/29954/23275/29071/55568/152002/2589/2683/100528030/8985
hsa00591	Linoleic acid metabolism	28	0.316971	0.783451	0.796105	0.966025	0.645894	5610	tags=32%, list=18%, signal=27%	64600/391013/5321/1557/1559/1571/283748/8399/26279
hsa04130	SNARE interactions in vesicular transport	33	-0.238876	-0.84086	0.811321	0.977804	0.653769	5389	tags=24%, list=17%, signal=20%	6809/8674/8773/9341/8417/2054/6844/8676
hsa00511	Other glycan degradation	16	-0.255418	-0.754445	0.812183	0.977804	0.653769	23793	tags=100%, list=74%, signal=26%	64772/4759/4758/2519/10825/2517/2720/57704/4123/3073/4126/129807/23324/4125/3074
hsa05223	Non-small cell lung cancer	72	0.289114	0.805771	0.816284	0.978903	0.654504	7081	tags=21%, list=22%, signal=16%	1029/3798/5582/5979/1870/1950/1869/7039/1871/3800/4233/3718/2064/1019/5296
hsa04540	Gap junction	86	0.286572	0.811366	0.829569	0.990963	0.662568	3232	tags=13%, list=10%, signal=12%	10381/7278/347733/3358/5582/983/10382/1950/347688/3357/79861
hsa04919	Thyroid hormone signaling pathway	121	-0.213322	-0.980467	0.846693	0.994145	0.664695	4071	tags=22%, list=13%, signal=20%	483/8648/5336/10231/5333/5208/5332/5579/6256/8503/2308/117247/5568/5350/7067/4851/9882/10000/5295/7068/8850/51196/482/4855/1827/477/6258
hsa00230	Purine metabolism	121	0.28023	0.81267	0.848423	0.994145	0.664695	8777	tags=34%, list=27%, signal=25%	377841/7498/9615/6241/205/84618/4830/954/5169/5471/4907/10606/284958/55821/50940/4833/2984/471/55811/4831/3251/654364/5139/124583/2618/10846/100/955/5634/56953/272/93034/5198/6240/5167/5152/353/26289/3704/8833/957
hsa00565	Ether lipid metabolism	42	0.293108	0.768239	0.841463	0.994145	0.664695	2414	tags=12%, list=8%, signal=11%	64600/391013/5321/5050/7368
hsa00520	Amino sugar and nucleotide sugar metabolism	47	0.284535	0.756817	0.845652	0.994145	0.664695	6164	tags=19%, list=19%, signal=15%	7358/80201/2762/64841/2673/5373/2821/2582/29926
hsa00770	Pantothenate and CoA biosynthesis	21	-0.225006	-0.747552	0.842424	0.994145	0.664695	4215	tags=29%, list=13%, signal=25%	1806/339896/1807/51733/8875/217
hsa05210	Colorectal cancer	86	-0.21359	-0.925918	1	1	0.66861	3333	tags=23%, list=10%, signal=21%	4089/5898/5595/83439/5880/7040/387/324/8503/8313/1026/10000/5295/5602/3725/7042/2353/7048/4616/1630
hsa04146	Peroxisome	83	-0.206994	-0.892308	1	1	0.66861	2556	tags=11%, list=8%, signal=10%	2180/3295/2182/11264/55711/8528/54511/847/1610
hsa04014	Ras signaling pathway	230	0.282283	0.842916	0.867	1	0.66861	2308	tags=9%, list=7%, signal=8%	9965/2792/1943/64600/51806/2786/8437/810/2250/391013/2902/1944/26291/5582/163688/5321/5881/1950/26281/1945
hsa05206	MicroRNAs in cancer	267	0.279943	0.839572	0.9001	1	0.66861	4542	tags=14%, list=14%, signal=12%	1591/10642/1943/8091/5268/995/1029/898/1944/113130/9493/5328/2146/5582/993/1870/1945/442891/1789/7473/406954/9134/4318/407014/100500809/6659/406988/406997/3371/6768/1869/672/3236/406956/406911/406969/1946/1871
hsa04120	Ubiquitin mediated proteolysis	138	0.27562	0.807916	0.861196	1	0.66861	14309	tags=43%, list=45%, signal=24%	11065/991/23624/134111/148581/27338/326/672/6502/26232/10401/378884/51529/63893/9820/84447/997/27339/64682/4591/868/55236/23759/51366/55120/51434/55585/26272/55284/3093/140739/10054/7328/26091/8450/10477/7428/10075/389898/65264/51433/1161/7329/118424/7321/57448/9040/55294/57154/1642/331/330/9690/23295/83737/51343/7319/8453/9616/54926
hsa05016	Huntington disease	278	0.26849	0.804998	0.94006	1	0.66861	10352	tags=32%, list=32%, signal=22%	170712/2877/10381/7278/347733/125965/2902/6804/3798/774/10382/3766/127602/347688/79861/2891/147700/112714/1339/148327/387332/3800/9001/493869/2893/5437/113457/7280/10105/7277/7186/84790/1537/4726/5692/5710/84699/5691/548644/10213/440567/23236/7388/4728/5704/5717/5439/3065/5687/5693/146754/203068/836/6874/5433/27113/64764/51807/64837/7416/1340/5686/2882/1345/8701/5709/8408/54205/5438/6389/4715/687…
hsa04070	Phosphatidylinositol signaling system	94	0.275627	0.787741	0.868233	1	0.66861	4354	tags=11%, list=14%, signal=9%	51806/3706/810/89869/5582/163688/9162/5288/8871/9108
hsa04550	Signaling pathways regulating pluripotency of stem cells	143	0.267539	0.785567	0.899696	1	0.66861	5868	tags=18%, list=18%, signal=15%	3175/64211/1852/7547/3670/5013/8326/1749/80712/7473/3198/51384/7475/80326/3211/6657/83729/11211/7471/3231/7479/5460/3626/7480/3718/3625
hsa05203	Viral carcinogenesis	165	0.259023	0.766686	0.922457	1	0.66861	8883	tags=25%, list=28%, signal=18%	991/1029/898/890/983/1111/9134/11317/2648/5366/1237/85477/148327/1232/387332/7188/3665/6502/5423/3718/23513/3249/7186/5902/1019/5315/5933/5296/84699/2968/7534/10379/9093/578/3065/7185/83933/836/64764/3661/3845
hsa04724	Glutamatergic synapse	113	0.264394	0.7626	0.905199	1	0.66861	4394	tags=15%, list=14%, signal=13%	2792/2786/2902/6512/2914/2898/5582/2906/10991/5321/2784/2901/2891/2903/283748/6511/51764
hsa05215	Prostate cancer	97	0.26506	0.759466	0.899898	1	0.66861	7360	tags=21%, list=23%, signal=16%	4314/898/5328/1870/1950/3645/9134/4318/5327/1869/7039/148327/1871/3630/2064/7184/5296/84699/6692/51176
hsa05014	Amyotrophic lateral sclerosis	333	0.251917	0.75693	0.981019	1	0.66861	10352	tags=32%, list=32%, signal=22%	170712/2877/10381/7278/347733/125965/2902/3798/94026/2906/91181/4744/10382/4747/127602/347688/79861/2891/147700/2903/5217/50613/112714/1339/9631/375189/3800/9001/493869/5608/113457/7280/23225/2905/7277/7186/55706/84790/1537/4726/345456/79902/3309/5692/5710/5691/9782/10213/440567/57122/7388/10189/4728/5704/10452/5717/56893/8480/5687/4741/5693/146754/10280/1649/203068/836/400916/51807/79023/64837/7…
hsa04151	PI3K-Akt signaling pathway	356	0.249231	0.7498	0.983017	1	0.66861	6763	tags=20%, list=21%, signal=16%	9965/2792/1943/5522/253314/6696/3381/2786/2250/1280/898/2689/1944/1311/7058/1277/22801/26291/9048/10110/2069/5979/5105/2668/1950/26281/1945/1297/9134/930/1298/2784/1299/7060/3456/3691/1978/5618/3673/3371/1278/672/7039/51764/1946/3696/148327/3559/5228/4233/5563/1293/3630/2249/2056/1443/3718/1101/54541/2248/28227/2785/3914/4803/9170/2253/3690/2064/7184/9623/1019
hsa05170	Human immunodeficiency virus 1 infection	204	0.251397	0.749191	0.952	1	0.66861	6333	tags=14%, list=20%, signal=11%	2792/51806/2786/810/995/9133/891/5582/983/163688/5881/1111/9582/5063/2784/3456/51764/7188/5608/3654/4776/56924/5058/1174/3984/8906/7186/2785
hsa04141	Protein processing in endoplasmic reticulum	161	0.246022	0.727731	0.95171	1	0.66861	14961	tags=58%, list=47%, signal=31%	91319/9601/50613/285126/6748/3310/26232/10525/5034/10970/10130/55176/7186/23480/7184/2923/3309/54431/9871/81567/58505/51726/578/3703/56893/22824/84447/6185/10113/1650/1649/3304/3326/811/55666/56886/29927/7841/55757/3303/746/6238/10802/3998/80267/55432/10484/9532/6745/6746/6396/26270/10960/6747/51360/64374/23190/11253/1388/823/22872/25956/23193/7991/5887/10905/118424/7321/51009/821/5589/6184/10134…
hsa05224	Breast cancer	147	0.247084	0.726457	0.947315	1	0.66861	7360	tags=22%, list=23%, signal=17%	9965/10683/8600/2250/26291/8326/1870/1950/26281/7473/51384/7475/80326/11211/1869/672/7471/1871/2249/7479/7480/675/2248/2253/7976/2064/1019/81029/2099/5296/6464/51176
hsa05340	Primary immunodeficiency	36	0.278974	0.718891	0.870968	1	0.66861	4181	tags=17%, list=13%, signal=15%	3543/973/930/326/115650/5897
hsa00563	Glycosylphosphatidylinositol (GPI)-anchor biosynthesis	25	0.292825	0.711217	0.862587	1	0.66861	11920	tags=40%, list=37%, signal=25%	128869/93183/8818/284098/51604/5279/8733/9487/5281/54965
hsa05160	Hepatitis C	155	0.240697	0.709685	0.958544	1	0.66861	8883	tags=23%, list=28%, signal=17%	9074/5522/9071/9075/1870/1950/9080/1365/23562/3456/1869/4600/1871/3665/3458/4938/9069/1364/9641/7186/27102/1019/3627/9076/49861/5296/4940/7534/10379/578/1366/6772/836/8772/3661/3845
hsa01523	Antifolate resistance	29	0.283981	0.7038	0.889143	1	0.66861	6933	tags=28%, list=22%, signal=22%	1244/8714/7298/6472/8836/471/2618/1719
hsa00280	Valine, leucine and isoleucine degradation	47	-0.184175	-0.70173	0.97561	1	0.66861	3212	tags=13%, list=10%, signal=11%	10449/3158/3157/316/217/54511
hsa00620	Pyruvate metabolism	47	0.262112	0.697176	0.91413	1	0.66861	9552	tags=34%, list=30%, signal=24%	5105/5091/134526/5313/127/3939/126/219/5315/3948/3945/130/10873/4191/2271/92483
hsa05165	Human papillomavirus infection	328	0.231428	0.694688	0.997003	1	0.66861	4598	tags=12%, list=14%, signal=11%	7015/5522/6696/3381/1280/898/245973/1311/7058/890/1277/22801/55502/8326/1950/1297/7473/9134/50617/1298/84667/51384/7475/1299/7060/80326/11317/3456/3691/1978/9636/11211/3673/3371/1278/1869/4600/7471/3696/148327/387332
hsa00564	Glycerophospholipid metabolism	88	0.243037	0.690229	0.936475	1	0.66861	6555	tags=18%, list=21%, signal=14%	64850/64600/1103/391013/43/5321/9162/283748/150763/55224/8399/1607/26279/9926/1606/10434
hsa05212	Pancreatic cancer	76	0.245132	0.687255	0.938606	1	0.66861	8883	tags=22%, list=28%, signal=16%	1029/1870/5881/1950/5888/1869/7039/1871/675/2064/1019/5296/578/10912/6772/6199/3845
hsa00630	Glyoxylate and dicarboxylate metabolism	29	0.277264	0.687153	0.909714	1	0.66861	10038	tags=31%, list=31%, signal=21%	2731/54363/6472/2653/189/4191/125061/5096/283871
hsa00562	Inositol phosphate metabolism	73	0.24358	0.680563	0.945777	1	0.66861	5758	tags=14%, list=18%, signal=11%	3706/55586/89869/5288/138429/8871/9108/9651/51477/7167
hsa00600	Sphingolipid metabolism	50	0.252654	0.67898	0.925727	1	0.66861	6605	tags=18%, list=21%, signal=14%	2583/7368/10715/130367/56624/204219/8879/9514/253782
hsa05130	Pathogenic Escherichia coli infection	194	0.227176	0.674723	0.983952	1	0.66861	9208	tags=24%, list=29%, signal=17%	9074/2147/10381/7278/9071/347733/9075/10382/9080/1365/347688/23562/5063/79861/2597/147945/112714/8936/55971/3654/9069/5058/1364/113457/7280/7277/7186/9170/84790/9076/49861/9871/57180/2017/4643/644150/578/1366/57121/203068/836/8772/8797/51807/10802/6300/54205
hsa04137	Mitophagy - animal	99	-0.149095	-0.666405	1	1	0.66861	2931	tags=9%, list=9%, signal=8%	2309/10370/23710/5602/3725/22808/4286/6237/440738
hsa05010	Alzheimer disease	354	0.219781	0.660797	1	1	0.66861	10694	tags=33%, list=33%, signal=22%	170712/51806/10381/7278/810/347733/125965/2902/283375/27121/3798/2906/8326/163688/22943/10382/7473/347688/51384/7475/79861/487/80326/2597/147700/8851/11211/2903/55630/25825/112714/1339/7471/201266/50507/27035/3800/3630/7479/7480/113457/7280/2905/10105/7277/7186/84790/7976/1537/4726/81029/7922/5692/5296/5710/5691/23516/10213/440567/23236/7388/4728/5704/5717/57181/25800/5687/5693/1020/488/7477/1649…
hsa05017	Spinocerebellar ataxia	139	0.22191	0.651122	0.978745	1	0.66861	10290	tags=31%, list=32%, signal=21%	2902/146227/5582/2906/6712/487/11317/2891/2903/6511/387332/2905/10105/7186/5692/5296/5710/5691/10528/10213/4654/23236/4800/5704/5717/5687/5693/488/7416/489/5686/5709/8408/54205/11273/90550/11047/7419/5706/6261/5690/5708/773
hsa00500	Starch and sucrose metabolism	34	0.251714	0.642975	0.944383	1	0.66861	10178	tags=38%, list=32%, signal=26%	8908/5169/283209/80201/6476/2821/279/5167/5834/2998/5836/276/11181
hsa00513	Various types of N-glycan biosynthesis	41	0.243657	0.638586	0.948181	1	0.66861	13430	tags=54%, list=42%, signal=31%	338707/2530/8704/10195/8703/283358/58505/3703/6185/1650/746/4124/56052/11282/2683/11253/7991/79796/10905/79868/6184/1603
hsa00510	N-Glycan biosynthesis	53	0.235557	0.637585	0.952891	1	0.66861	12506	tags=53%, list=39%, signal=32%	79644/2530/8704/10195/8703/79053/57171/84920/58505/3703/6185/1650/29929/8818/7841/1798/746/54344/4124/56052/11282/2683/11253/23193/7991/144245/79796/10905
hsa05208	Chemical carcinogenesis - reactive oxygen species	196	0.213222	0.633806	0.991984	1	0.66861	5065	tags=10%, list=16%, signal=8%	170712/1646/1109/125965/1645/1728/253152/4025/1950/79852/8644/873/1571/1339/221357/65010/50507/27035/4233
hsa05022	Pathways of neurodegeneration - multiple diseases	444	0.208458	0.630142	1	1	0.66861	10307	tags=29%, list=32%, signal=20%	170712/2877/51806/10381/7278/810/347733/6531/7345/125965/2902/6804/27121/2861/3798/774/5582/2906/8326/816/6712/163688/22943/4744/10382/4747/127602/7473/347688/51384/7475/79861/487/80326/2891/147700/8851/11211/2903/112714/1339/7471/50507/27035/3800/9001/493869/5608/7479/2893/7480/113457/10131/7280/2905/10105/7277/7186/84790/7976/1537/4726/81029/3309/5692/5710/5691/10213/440567/23236/7388/4728/578/…
hsa04150	mTOR signaling pathway	153	0.20201	0.594836	0.993927	1	0.66861	9358	tags=24%, list=29%, signal=17%	253314/245973/8140/5582/8326/7473/51384/7475/80326/1978/11211/64798/7471/6502/5563/3630/7479/7480/54541/7976/81029/51256/5296/9894/64900/55615/7477/9675/3667/6199/28956/3845/153129/6009/8408/90423
hsa05415	Diabetic cardiomyopathy	176	0.192216	0.570079	0.998996	1	0.66861	3475	tags=7%, list=11%, signal=7%	170712/6513/125965/1277/7137/183/5582/816/1281/4318/1375/487/2597
hsa03250	Viral life cycle - HIV-1	62	0.201776	0.556922	0.98633	1	0.66861	12037	tags=39%, list=38%, signal=24%	9582/2648/4600/80237/5045/51497/4131/7514/7469/5901/11052/9146/4599/5478/140564/6598/128866/7936/29082/905/200316/6829/164668/636
hsa04714	Thermogenesis	202	0.184609	0.549468	1	1	0.66861	13684	tags=46%, list=43%, signal=26%	170712/2641/125965/26291/353500/1375/4879/1339/148327/656/5563/8193/388753/55811/1537/86/4726/137682/126129/51287/84699/440567/7388/4728/55744/65260/23305/51703/6199/51412/64764/3845/23028/1340/1345/6009/6300/6389/4715/116228/4720/28958/90993/5603/27089/55471/285521/1337/54539/1329/4725/4710/4729/6599/64223/6598/91942/4723/9377/4706/6391/6198/6597/51548/5565/90639/2778/4704/4716/55967/6603/2475/5…
hsa04136	Autophagy - other	31	-0.153754	-0.537265	0.991228	1	0.66861	2863	tags=90%, list=9%, signal=82%	26100/2475/84971/55062/23192/3476/60673/23130/79065/8678/9140/57521/83734/9776/84938/9474/5515/64422/30849/115201/55102/10533/5289/11337/11345/5516/9706/23710
hsa05110	Vibrio cholerae infection	49	0.200415	0.536047	0.991342	1	0.66861	6486	tags=14%, list=20%, signal=11%	245973/11015/50617/9601/55176/11014/23480
hsa00532	Glycosaminoglycan biosynthesis - chondroitin sulfate / dermatan sulfate	21	0.217933	0.513861	0.983274	1	0.66861	8420	tags=29%, list=26%, signal=21%	79586/54480/51363/26229/11285/64132
hsa04622	RIG-I-like receptor signaling pathway	69	0.150004	0.415904	1	1	0.66861	10832	tags=23%, list=34%, signal=15%	338376/56832/3456/9636/3665/9641/7186/3627/3593/8772/3661/6300/5603/103/8717/3551
