# Supplementary material for: Identifying potential therapeutic targets in lung adenocarcinoma: a multi-omics approach integrating bulk and single-cell RNA sequencing with Mendelian randomization
Source: Front Pharmacol. 2024 Jul 18;15:1433147. doi: 10.3389/fphar.2024.1433147 (PMC11291359; doi:10.3389/fphar.2024.1433147)
Supplement: Supplementary file 12 [file Table5.XLSX]

## Sheet: Sheet1
Table S5: Complete results of Gene Ontology (GO) enrichment analysis in Biological Processes (BP).
ID	Description	GeneRatio	BgRatio	pvalue	p.adjust	qvalue	geneID	Count
GO:0001514	selenocysteine incorporation	"1/8"	10/18614	0.00429057	0.0856503	0.049587	SECISBP2L	1
GO:0006451	translational readthrough	"1/8"	10/18614	0.00429057	0.0856503	0.049587	SECISBP2L	1
GO:0060732	positive regulation of inositol phosphate biosynthetic process	"1/8"	14/18614	0.00600229	0.0856503	0.049587	CD244	1
GO:0002399	MHC class II protein complex assembly	"1/8"	16/18614	0.00685718	0.0856503	0.049587	HLA-DRB5	1
GO:0002503	peptide antigen assembly with MHC class II protein complex	"1/8"	16/18614	0.00685718	0.0856503	0.049587	HLA-DRB5	1
GO:0010919	regulation of inositol phosphate biosynthetic process	"1/8"	16/18614	0.00685718	0.0856503	0.049587	CD244	1
GO:0002440	production of molecular mediator of immune response	"2/8"	328/18614	0.00808031	0.0856503	0.049587	HLA-DRB5/CD244	2
GO:1901522	positive regulation of transcription from RNA polymerase II promoter involved in cellular response to chemical stimulus	"1/8"	19/18614	0.00813831	0.0856503	0.049587	SMAD9	1
GO:0002396	MHC protein complex assembly	"1/8"	20/18614	0.00856503	0.0856503	0.049587	HLA-DRB5	1
GO:0002501	peptide antigen assembly with MHC protein complex	"1/8"	20/18614	0.00856503	0.0856503	0.049587	HLA-DRB5	1
GO:1902932	positive regulation of alcohol biosynthetic process	"1/8"	27/18614	0.0115476	0.0877487	0.0508019	CD244	1
GO:0032958	inositol phosphate biosynthetic process	"1/8"	28/18614	0.011973	0.0877487	0.0508019	CD244	1
GO:0007342	fusion of sperm to egg plasma membrane involved in single fertilization	"1/8"	29/18614	0.0123983	0.0877487	0.0508019	IZUMO1	1
GO:0019886	antigen processing and presentation of exogenous peptide antigen via MHC class II	"1/8"	31/18614	0.0132484	0.0877487	0.0508019	HLA-DRB5	1
GO:0045026	plasma membrane fusion	"1/8"	33/18614	0.0140978	0.0877487	0.0508019	IZUMO1	1
GO:0002323	natural killer cell activation involved in immune response	"1/8"	34/18614	0.0145223	0.0877487	0.0508019	CD244	1
GO:0002495	antigen processing and presentation of peptide antigen via MHC class II	"1/8"	35/18614	0.0149466	0.0877487	0.0508019	HLA-DRB5	1
GO:0002504	antigen processing and presentation of peptide or polysaccharide antigen via MHC class II	"1/8"	37/18614	0.0157948	0.0877487	0.0508019	HLA-DRB5	1
GO:0002478	antigen processing and presentation of exogenous peptide antigen	"1/8"	40/18614	0.0170658	0.08982	0.0520011	HLA-DRB5	1
GO:0019884	antigen processing and presentation of exogenous antigen	"1/8"	49/18614	0.0208703	0.0937327	0.0542663	HLA-DRB5	1
GO:0035036	sperm-egg recognition	"1/8"	51/18614	0.021714	0.0937327	0.0542663	IZUMO1	1
GO:1902930	regulation of alcohol biosynthetic process	"1/8"	53/18614	0.022557	0.0937327	0.0542663	CD244	1
GO:0043647	inositol phosphate metabolic process	"1/8"	55/18614	0.0233995	0.0937327	0.0542663	CD244	1
GO:0010676	positive regulation of cellular carbohydrate metabolic process	"1/8"	57/18614	0.0242412	0.0937327	0.0542663	CD244	1
GO:0006414	translational elongation	"1/8"	58/18614	0.0246619	0.0937327	0.0542663	SECISBP2L	1
GO:0034113	heterotypic cell-cell adhesion	"1/8"	61/18614	0.0259229	0.0937327	0.0542663	IZUMO1	1
GO:0046173	polyol biosynthetic process	"1/8"	62/18614	0.0263429	0.0937327	0.0542663	CD244	1
GO:0032757	positive regulation of interleukin-8 production	"1/8"	63/18614	0.0267628	0.0937327	0.0542663	CD244	1
GO:0071300	cellular response to retinoic acid	"1/8"	64/18614	0.0271825	0.0937327	0.0542663	GJB3	1
GO:0048002	antigen processing and presentation of peptide antigen	"1/8"	71/18614	0.030116	0.098409	0.0569736	HLA-DRB5	1
GO:0009988	cell-cell recognition	"1/8"	72/18614	0.0305344	0.098409	0.0569736	IZUMO1	1
GO:0002381	immunoglobulin production involved in immunoglobulin-mediated immune response	"1/8"	75/18614	0.0317888	0.098409	0.0569736	HLA-DRB5	1
GO:0032729	positive regulation of type II interferon production	"1/8"	77/18614	0.0326242	0.098409	0.0569736	CD244	1
GO:0045913	positive regulation of carbohydrate metabolic process	"1/8"	79/18614	0.033459	0.098409	0.0569736	CD244	1
GO:0046889	positive regulation of lipid biosynthetic process	"1/8"	87/18614	0.036792	0.10512	0.060859	HSD17B13	1
GO:0060395	SMAD protein signal transduction	"1/8"	90/18614	0.0380393	0.105665	0.0611743	SMAD9	1
GO:0030101	natural killer cell activation	"1/8"	100/18614	0.0421867	0.109603	0.0634544	CD244	1
GO:0043255	regulation of carbohydrate biosynthetic process	"1/8"	101/18614	0.0426006	0.109603	0.0634544	CD244	1
GO:0032677	regulation of interleukin-8 production	"1/8"	103/18614	0.0434278	0.109603	0.0634544	CD244	1
GO:0032637	interleukin-8 production	"1/8"	104/18614	0.0438413	0.109603	0.0634544	CD244	1
GO:0032526	response to retinoic acid	"1/8"	107/18614	0.0450805	0.109953	0.0636567	GJB3	1
GO:0019882	antigen processing and presentation	"1/8"	114/18614	0.0479667	0.11025	0.063829	HLA-DRB5	1
GO:0019751	polyol metabolic process	"1/8"	117/18614	0.0492013	0.11025	0.063829	CD244	1
GO:0032609	type II interferon production	"1/8"	118/18614	0.0496126	0.11025	0.063829	CD244	1
GO:0032649	regulation of type II interferon production	"1/8"	118/18614	0.0496126	0.11025	0.063829	CD244	1
GO:0002702	positive regulation of production of molecular mediator of immune response	"1/8"	134/18614	0.056171	0.119815	0.0693665	CD244	1
GO:0046165	alcohol biosynthetic process	"1/8"	140/18614	0.0586202	0.119815	0.0693665	CD244	1
GO:0016064	immunoglobulin mediated immune response	"1/8"	145/18614	0.0606569	0.119815	0.0693665	HLA-DRB5	1
GO:0062013	positive regulation of small molecule metabolic process	"1/8"	146/18614	0.0610638	0.119815	0.0693665	CD244	1
GO:0019724	B cell mediated immunity	"1/8"	148/18614	0.0618771	0.119815	0.0693665	HLA-DRB5	1
GO:0045834	positive regulation of lipid metabolic process	"1/8"	151/18614	0.0630959	0.119815	0.0693665	HSD17B13	1
GO:0001890	placenta development	"1/8"	152/18614	0.0635019	0.119815	0.0693665	GJB3	1
GO:0010675	regulation of cellular carbohydrate metabolic process	"1/8"	152/18614	0.0635019	0.119815	0.0693665	CD244	1
GO:0008037	cell recognition	"1/8"	155/18614	0.0647188	0.11985	0.0693867	IZUMO1	1
GO:0007338	single fertilization	"1/8"	163/18614	0.0679573	0.123559	0.071534	IZUMO1	1
GO:0007009	plasma membrane organization	"1/8"	170/18614	0.0707829	0.124468	0.0720602	IZUMO1	1
GO:0030509	BMP signaling pathway	"1/8"	176/18614	0.0731988	0.124468	0.0720602	SMAD9	1
GO:0046890	regulation of lipid biosynthetic process	"1/8"	182/18614	0.0756093	0.124468	0.0720602	HSD17B13	1
GO:0006109	regulation of carbohydrate metabolic process	"1/8"	183/18614	0.0760105	0.124468	0.0720602	CD244	1
GO:0061025	membrane fusion	"1/8"	183/18614	0.0760105	0.124468	0.0720602	IZUMO1	1
GO:0071772	response to BMP	"1/8"	187/18614	0.0776138	0.124468	0.0720602	SMAD9	1
GO:0071773	cellular response to BMP stimulus	"1/8"	187/18614	0.0776138	0.124468	0.0720602	SMAD9	1
GO:0002700	regulation of production of molecular mediator of immune response	"1/8"	189/18614	0.0784146	0.124468	0.0720602	CD244	1
GO:0009566	fertilization	"1/8"	203/18614	0.0840028	0.131254	0.0759894	IZUMO1	1
GO:0002285	lymphocyte activation involved in immune response	"1/8"	208/18614	0.0859914	0.13152	0.076143	CD244	1
GO:0002377	immunoglobulin production	"1/8"	212/18614	0.0875796	0.13152	0.076143	HLA-DRB5	1
GO:0016051	carbohydrate biosynthetic process	"1/8"	214/18614	0.0883727	0.13152	0.076143	CD244	1
GO:0007179	transforming growth factor beta receptor signaling pathway	"1/8"	218/18614	0.0899573	0.13152	0.076143	SMAD9	1
GO:0007601	visual perception	"1/8"	220/18614	0.0907486	0.13152	0.076143	PRCD	1
GO:0050953	sensory perception of light stimulus	"1/8"	224/18614	0.0923295	0.131899	0.0763628	PRCD	1
GO:1901617	organic hydroxy compound biosynthetic process	"1/8"	242/18614	0.099414	0.14002	0.081064	CD244	1
GO:0050870	positive regulation of T cell activation	"1/8"	249/18614	0.102156	0.141883	0.0821429	HLA-DRB5	1
GO:0002699	positive regulation of immune effector process	"1/8"	267/18614	0.109173	0.149185	0.0863705	CD244	1
GO:1903039	positive regulation of leukocyte cell-cell adhesion	"1/8"	273/18614	0.111502	0.149185	0.0863705	HLA-DRB5	1
GO:0071560	cellular response to transforming growth factor beta stimulus	"1/8"	274/18614	0.111889	0.149185	0.0863705	SMAD9	1
GO:0071559	response to transforming growth factor beta	"1/8"	280/18614	0.114211	0.150278	0.087003	SMAD9	1
GO:0044262	cellular carbohydrate metabolic process	"1/8"	290/18614	0.11807	0.152392	0.0882269	CD244	1
GO:0002366	leukocyte activation involved in immune response	"1/8"	296/18614	0.120378	0.152392	0.0882269	CD244	1
GO:0002263	cell activation involved in immune response	"1/8"	300/18614	0.121914	0.152392	0.0882269	CD244	1
GO:0002449	lymphocyte mediated immunity	"1/8"	300/18614	0.121914	0.152392	0.0882269	HLA-DRB5	1
GO:0043588	skin development	"1/8"	308/18614	0.124978	0.153811	0.0890483	GJB3	1
GO:0002460	adaptive immune response based on somatic recombination of immune receptors built from immunoglobulin superfamily domains	"1/8"	311/18614	0.126125	0.153811	0.0890483	HLA-DRB5	1
GO:0022409	positive regulation of cell-cell adhesion	"1/8"	321/18614	0.129938	0.156551	0.0906351	HLA-DRB5	1
GO:0051251	positive regulation of lymphocyte activation	"1/8"	327/18614	0.132219	0.157337	0.0910897	HLA-DRB5	1
GO:0062012	regulation of small molecule metabolic process	"1/8"	331/18614	0.133736	0.157337	0.0910897	CD244	1
GO:0019216	regulation of lipid metabolic process	"1/8"	344/18614	0.138652	0.161224	0.0933401	HSD17B13	1
GO:0006066	alcohol metabolic process	"1/8"	366/18614	0.146917	0.168217	0.0973888	CD244	1
GO:0002696	positive regulation of leukocyte activation	"1/8"	377/18614	0.151023	0.168217	0.0973888	HLA-DRB5	1
GO:0050863	regulation of T cell activation	"1/8"	377/18614	0.151023	0.168217	0.0973888	HLA-DRB5	1
GO:1903037	regulation of leukocyte cell-cell adhesion	"1/8"	378/18614	0.151395	0.168217	0.0973888	HLA-DRB5	1
GO:0002697	regulation of immune effector process	"1/8"	384/18614	0.153627	0.168338	0.0974591	CD244	1
GO:0050867	positive regulation of cell activation	"1/8"	394/18614	0.157335	0.168338	0.0974591	HLA-DRB5	1
GO:0001701	in utero embryonic development	"1/8"	398/18614	0.158814	0.168338	0.0974591	GJB3	1
GO:0007178	transmembrane receptor protein serine/threonine kinase signaling pathway	"1/8"	398/18614	0.158814	0.168338	0.0974591	SMAD9	1
GO:0002443	leukocyte mediated immunity	"1/8"	401/18614	0.159922	0.168338	0.0974591	HLA-DRB5	1
GO:0007159	leukocyte cell-cell adhesion	"1/8"	415/18614	0.165075	0.171953	0.0995516	HLA-DRB5	1
GO:0022412	cellular process involved in reproduction in multicellular organism	"1/8"	438/18614	0.173481	0.178846	0.103542	IZUMO1	1
GO:0045785	positive regulation of cell adhesion	"1/8"	482/18614	0.189355	0.192569	0.111487	HLA-DRB5	1
GO:0001819	positive regulation of cytokine production	"1/8"	489/18614	0.191856	0.192569	0.111487	CD244	1
GO:0022407	regulation of cell-cell adhesion	"1/8"	491/18614	0.192569	0.192569	0.111487	HLA-DRB5	1
