# Supplementary material for: Identifying potential therapeutic targets in lung adenocarcinoma: a multi-omics approach integrating bulk and single-cell RNA sequencing with Mendelian randomization
Source: Front Pharmacol. 2024 Jul 18;15:1433147. doi: 10.3389/fphar.2024.1433147 (PMC11291359; doi:10.3389/fphar.2024.1433147)
Supplement: Supplementary file 13 [file Table13.XLSX]

## Sheet: Sheet4
Table S13: Druggability of gene potentially causally associated with lung adenocarcinoma.
Gene	Drug or component name	Indication	Detailed information
SECISBP2L	/	/	/
HLA-DRB5	1D09C3	Intended for the treatment of various forms of cancer.	https://go.drugbank.com/drugs/DB05121
	Coccidioides immitis spherule	Indicated to detect delayed-type hypersensitivity to Coccidioides immitis in individuals with a history of pulmonary coccidioidomycosis.	https://go.drugbank.com/drugs/DB11294
	CLOZAPINE	Antipsychotic Agents	https://www.dgidb.org/interactions/3ac7f1b4-5b95-4fd7-83fe-6c9f5f973625
	CLAVULANIC ACID	antidepressant	https://www.dgidb.org/interactions/2e40f471-76a3-489a-baff-1f752a1fe4e5
	Apolizumab	Solid tumour/cancer	https://db.idrblab.net/ttd/data/drug/details/d0w6wc
	AEA-35p	Influenza virus infection	https://db.idrblab.net/ttd/data/drug/details/d0g7sm
	IMMU-114	leukaemia	https://db.idrblab.net/ttd/data/drug/details/d0p5pd
ALS2CR12	/	/	/
CD3EAP	/	/	/
PRCD	/	/	/
IZUMO1	/	/	/
SMAD9	/	/	/
C2orf91	/	/	/
RP11-33E12.2	/	/	/
GJB3	SRT1720	SRT1720 has been shown to improve insulin sensitivity and metabolic functions, and it has potential applications in treating conditions related to aging and metabolic diseases.	https://www.dgidb.org/interactions/701d03c7-92da-4846-9e05-6e01bae186ee
	SELISISTAT	for treatment of Huntington's disease	https://www.dgidb.org/interactions/b1320ce0-8801-40b9-910e-31d96a33e34b
	SRT2104	Used in clinical trials, SRT2104 is being explored for its potential to treat inflammatory diseases like psoriasis and other age-related diseases by activating SIRT1 to improve metabolic and physiological functions.	https://www.dgidb.org/interactions/1bcfe8bc-b6c3-4c1b-bc51-2ad6c6874a92
	SPLITOMICIN	Known as a SIRT1 inhibitor, Splitomicin is studied primarily for its role in research settings to understand the biological mechanisms of sirtuins.	https://www.dgidb.org/interactions/8ad86d88-9d2a-4bfe-a943-da61b12a40ce
	SIRT1 ACTIVATOR 3	This novel SIRT1 activator has been studied for its effects on nonalcoholic fatty liver disease (NAFLD), showing potential to improve liver function and metabolic disturbances associated with the disease.	https://www.dgidb.org/interactions/d69c87d2-0efa-46de-b07f-35d49a99c079
CPED1	/	/	/
HSD17B13	INI-822	INI-822 is a small molecule inhibitor of HSD17B13 specifically for fibrotic liver diseases, including nonalcoholic steatohepatitis.	https://finance.yahoo.com/news/inipharm-initiates-dosing-phase-1-130000880.html
	GSK4532990	Non-alcoholic steatohepatitis	https://db.idrblab.net/ttd/data/drug/details/db34je
	Compound BI-3231	BI-3231 is a novel, effective and selective HSD17B13 inhibitor.	PMID: 36727857
	ARO-HSD	This therapeutic agent is an RNA interference (RNAi) therapy designed to silence HSD17B13 expression.	PMID: 36513186
CD244	Elotuzumab	Indicated in combination with lenalidomide and dexamethasone for the treatment of patients with multiple myeloma who have received one to three prior therapies.	https://go.drugbank.com/drugs/DB06317
	ALDESLEUKIN	antineoplastic agent	https://www.dgidb.org/interactions/b19e6ba2-ec66-4c08-b076-5a74f6fa8a60
	anti-CD244 monoclonal antibody	It significantly impaired the growth of established neck squamous cell carcinoma tumors in wild-type mice and increased tumor-infiltrating CD8+ T cells.	PMID: 32217758
	a vaccine targeting CD244	The vaccine uses antibodies targeting CD244 or its natural ligand, CD48, to enhance the activation of T cells for use against infectious diseases and cancer.	https://techfinder.stanford.edu/technology/enhanced-activation-cd8-and-cd4-t-cells-vaccine-targeting-cd244-or-cd48
