# Supplementary material for: Identifying potential therapeutic targets in lung adenocarcinoma: a multi-omics approach integrating bulk and single-cell RNA sequencing with Mendelian randomization
Source: Front Pharmacol. 2024 Jul 18;15:1433147. doi: 10.3389/fphar.2024.1433147 (PMC11291359; doi:10.3389/fphar.2024.1433147)
Supplement: Supplementary file 14 [file Table7.XLSX]

## Sheet: Sheet1
Table S7: Complete results of Gene Ontology (GO) enrichment analysis in Cellular Components (CC).
ID	Description	GeneRatio	BgRatio	pvalue	p.adjust	qvalue	geneID	Count
GO:0042622	photoreceptor outer segment membrane	"1/9"	16/19518	0.00735516	0.0824073	0.0498781	PRCD	1
GO:0042613	MHC class II protein complex	"1/9"	17/19518	0.00781326	0.0824073	0.0498781	HLA-DRB5	1
GO:0005922	connexin complex	"1/9"	21/19518	0.00964377	0.0824073	0.0498781	GJB3	1
GO:0042611	MHC protein complex	"1/9"	25/19518	0.0114713	0.0824073	0.0498781	HLA-DRB5	1
GO:0098553	lumenal side of endoplasmic reticulum membrane	"1/9"	29/19518	0.0132958	0.0824073	0.0498781	HLA-DRB5	1
GO:0002080	acrosomal membrane	"1/9"	32/19518	0.0146622	0.0824073	0.0498781	IZUMO1	1
GO:0005921	gap junction	"1/9"	32/19518	0.0146622	0.0824073	0.0498781	GJB3	1
GO:0098576	lumenal side of membrane	"1/9"	36/19518	0.0164815	0.0824073	0.0498781	HLA-DRB5	1
GO:0098636	protein complex involved in cell adhesion	"1/9"	57/19518	0.0259837	0.109444	0.0662423	IZUMO1	1
GO:0012507	ER to Golgi transport vesicle membrane	"1/9"	63/19518	0.0286837	0.109444	0.0662423	HLA-DRB5	1
GO:0030669	clathrin-coated endocytic vesicle membrane	"1/9"	73/19518	0.0331687	0.109444	0.0662423	HLA-DRB5	1
GO:0060170	ciliary membrane	"1/9"	76/19518	0.0345106	0.109444	0.0662423	PRCD	1
GO:0045334	clathrin-coated endocytic vesicle	"1/9"	92/19518	0.0416396	0.109444	0.0662423	HLA-DRB5	1
GO:0030134	COPII-coated ER to Golgi transport vesicle	"1/9"	93/19518	0.0420836	0.109444	0.0662423	HLA-DRB5	1
GO:0001750	photoreceptor outer segment	"1/9"	95/19518	0.0429711	0.109444	0.0662423	PRCD	1
GO:0032588	trans-Golgi network membrane	"1/9"	102/19518	0.0460715	0.109444	0.0662423	HLA-DRB5	1
GO:0005811	lipid droplet	"1/9"	103/19518	0.0465137	0.109444	0.0662423	HSD17B13	1
GO:0097733	photoreceptor cell cilium	"1/9"	120/19518	0.0540029	0.120006	0.0726354	PRCD	1
GO:0097731	9+0 non-motile cilium	"1/9"	132/19518	0.0592579	0.120347	0.0728415	PRCD	1
GO:0030665	clathrin-coated vesicle membrane	"1/9"	136/19518	0.0610038	0.120347	0.0728415	HLA-DRB5	1
GO:0001669	acrosomal vesicle	"1/9"	141/19518	0.0631821	0.120347	0.0728415	IZUMO1	1
GO:0031902	late endosome membrane	"1/9"	155/19518	0.0692574	0.125923	0.0762163	HLA-DRB5	1
GO:0097730	non-motile cilium	"1/9"	166/19518	0.0740064	0.128707	0.0779014	PRCD	1
GO:0030666	endocytic vesicle membrane	"1/9"	196/19518	0.0868487	0.143037	0.086575	HLA-DRB5	1
GO:0030662	coated vesicle membrane	"1/9"	202/19518	0.0893981	0.143037	0.086575	HLA-DRB5	1
GO:0030136	clathrin-coated vesicle	"1/9"	215/19518	0.0949	0.146	0.0883685	HLA-DRB5	1
GO:0030658	transport vesicle membrane	"1/9"	234/19518	0.102888	0.152427	0.0922584	HLA-DRB5	1
GO:0090575	RNA polymerase II transcription regulator complex	"1/9"	254/19518	0.111229	0.153992	0.0932058	SMAD9	1
GO:0005802	trans-Golgi network	"1/9"	255/19518	0.111644	0.153992	0.0932058	HLA-DRB5	1
GO:0005770	late endosome	"1/9"	296/19518	0.128521	0.171361	0.103719	HLA-DRB5	1
GO:0030135	coated vesicle	"1/9"	312/19518	0.135029	0.172329	0.104304	HLA-DRB5	1
GO:0030667	secretory granule membrane	"1/9"	319/19518	0.137863	0.172329	0.104304	IZUMO1	1
GO:0030139	endocytic vesicle	"1/9"	347/19518	0.149116	0.17637	0.10675	HLA-DRB5	1
GO:0031253	cell projection membrane	"1/9"	349/19518	0.149914	0.17637	0.10675	PRCD	1
GO:0098791	Golgi apparatus subcompartment	"1/9"	378/19518	0.161421	0.184482	0.11166	HLA-DRB5	1
GO:0005765	lysosomal membrane	"1/9"	415/19518	0.175902	0.184783	0.111843	HLA-DRB5	1
GO:0098852	lytic vacuole membrane	"1/9"	415/19518	0.175902	0.184783	0.111843	HLA-DRB5	1
GO:0030133	transport vesicle	"1/9"	425/19518	0.179777	0.184783	0.111843	HLA-DRB5	1
GO:0009897	external side of plasma membrane	"1/9"	426/19518	0.180164	0.184783	0.111843	CD244	1
GO:0005774	vacuolar membrane	"1/9"	460/19518	0.193213	0.193213	0.116945	HLA-DRB5	1
