# Supplementary material for: Identifying potential therapeutic targets in lung adenocarcinoma: a multi-omics approach integrating bulk and single-cell RNA sequencing with Mendelian randomization
Source: Front Pharmacol. 2024 Jul 18;15:1433147. doi: 10.3389/fphar.2024.1433147 (PMC11291359; doi:10.3389/fphar.2024.1433147)
Supplement: Supplementary file 15 [file Table8.XLSX]

## Sheet: Sheet1
Table S8: Complete results of Kyoto Encyclopedia of Genes and Genomes (KEGG) pathway enrichment analysis.
ID	Description	GeneRatio	BgRatio	pvalue	p.adjust	qvalue	geneID	Count
hsa05310	Asthma	"1/3"	31/8672	0.0106871	0.0579867	0.0140858	3127	1
hsa05330	Allograft rejection	"1/3"	38/8672	0.0130897	0.0579867	0.0140858	3127	1
hsa05332	Graft-versus-host disease	"1/3"	42/8672	0.0144609	0.0579867	0.0140858	3127	1
hsa04940	Type I diabetes mellitus	"1/3"	43/8672	0.0148035	0.0579867	0.0140858	3127	1
hsa04672	Intestinal immune network for IgA production	"1/3"	49/8672	0.0168574	0.0579867	0.0140858	3127	1
hsa05320	Autoimmune thyroid disease	"1/3"	53/8672	0.0182251	0.0579867	0.0140858	3127	1
hsa05321	Inflammatory bowel disease	"1/3"	65/8672	0.0223206	0.0579867	0.0140858	3127	1
hsa05416	Viral myocarditis	"1/3"	69/8672	0.0236832	0.0579867	0.0140858	3127	1
hsa05140	Leishmaniasis	"1/3"	77/8672	0.0264047	0.0579867	0.0140858	3127	1
hsa04612	Antigen processing and presentation	"1/3"	78/8672	0.0267445	0.0579867	0.0140858	3127	1
hsa04658	Th1 and Th2 cell differentiation	"1/3"	92/8672	0.0314937	0.0579867	0.0140858	3127	1
hsa05323	Rheumatoid arthritis	"1/3"	93/8672	0.0318324	0.0579867	0.0140858	3127	1
hsa05150	Staphylococcus aureus infection	"1/3"	96/8672	0.0328478	0.0579867	0.0140858	3127	1
hsa04640	Hematopoietic cell lineage	"1/3"	99/8672	0.0338625	0.0579867	0.0140858	3127	1
hsa04350	TGF-beta signaling pathway	"1/3"	108/8672	0.0369025	0.0579867	0.0140858	4093	1
hsa04659	Th17 cell differentiation	"1/3"	108/8672	0.0369025	0.0579867	0.0140858	3127	1
hsa05145	Toxoplasmosis	"1/3"	111/8672	0.0379144	0.0579867	0.0140858	3127	1
hsa04650	Natural killer cell mediated cytotoxicity	"1/3"	132/8672	0.0449778	0.0630399	0.0153133	51744	1
hsa05322	Systemic lupus erythematosus	"1/3"	137/8672	0.0466544	0.0630399	0.0153133	3127	1
hsa04550	Signaling pathways regulating pluripotency of stem cells	"1/3"	143/8672	0.0486638	0.0630399	0.0153133	4093	1
hsa04145	Phagosome	"1/3"	152/8672	0.0516726	0.0630399	0.0153133	3127	1
hsa04514	Cell adhesion molecules	"1/3"	157/8672	0.0533414	0.0630399	0.0153133	3127	1
hsa05164	Influenza A	"1/3"	171/8672	0.0580037	0.0655693	0.0159278	3127	1
hsa05152	Tuberculosis	"1/3"	180/8672	0.0609927	0.0660754	0.0160507	3127	1
hsa05169	Epstein-Barr virus infection	"1/3"	202/8672	0.0682727	0.0710036	0.0172478	3127	1
hsa05166	Human T-cell leukemia virus 1 infection	"1/3"	222/8672	0.0748581	0.0748581	0.0181841	3127	1
